# Supplementary material for: Deep-Learning-Based detection of recreational vessels in an estuarine soundscape in the May River, South Carolina, USA
Source: PLoS One. 2024 Jul 8;19(7):e0302497. doi: 10.1371/journal.pone.0302497 (PMC11230565; doi:10.1371/journal.pone.0302497)
Supplement: S1 Data — (ZIP) [file pone.0302497.s001.zip]

Archive with 3 entries (3 files):
- S1_Data_2017_Comparison_Summary.xlsx
- S2_Data_2018_Comparison_Summary.xlsx
- S3-Data_2021_Comparison_Summary.xlsx
