# Supplementary material for: Deep-Learning-Based detection of recreational vessels in an estuarine soundscape in the May River, South Carolina, USA
Source: PLoS One. 2024 Jul 8;19(7):e0302497. doi: 10.1371/journal.pone.0302497 (PMC11230565; doi:10.1371/journal.pone.0302497)
Supplement: S1 Data — (ZIP) [file pone.0302497.s001.zip › S1_Data_2017_Comparison_Summary.xlsx]

## Sheet: 2017_9M_1082_020217
Comp Folder	File	Time	Date	Boat Status	V_38_SPL	Error		V_389A_SPL	Error
Stn 9M_1082_020217	1	11:00:00	2016-11-08 11:00:00	Variable Broadband/Low Frequency	0			0
Stn 9M_1082_020217	2	11:20:00	2016-11-08 11:20:00		0			0
Stn 9M_1082_020217	4	12:00:00	2016-11-08 12:00:00		0			0
Stn 9M_1082_020217	5	12:20:00	2016-11-08 12:19:59		0			0
Stn 9M_1082_020217	8	13:20:00	2016-11-08 13:19:59		0			0
Stn 9M_1082_020217	9	13:40:00	2016-11-08 13:39:59		0			0
Stn 9M_1082_020217	10	14:00:00	2016-11-08 13:59:59		0			0
Stn 9M_1082_020217	11	14:20:00	2016-11-08 14:19:59		0			0
Stn 9M_1082_020217	12	14:40:00	2016-11-08 14:39:59		0			0
Stn 9M_1082_020217	13	15:00:00	2016-11-08 14:59:59		0			0
Stn 9M_1082_020217	14	15:20:00	2016-11-08 15:19:59		0			0
Stn 9M_1082_020217	15	15:40:00	2016-11-08 15:39:59		0			0
Stn 9M_1082_020217	16	16:00:00	2016-11-08 15:59:59		0			0
Stn 9M_1082_020217	17	16:20:00	2016-11-08 16:19:59	Variable Broadband/Low Frequency	0			0
Stn 9M_1082_020217	18	16:40:00	2016-11-08 16:39:59		0			0
Stn 9M_1082_020217	20	17:20:00	2016-11-08 17:19:59		0			0
Stn 9M_1082_020217	21	17:40:00	2016-11-08 17:39:59		0			0
Stn 9M_1082_020217	22	18:00:00	2016-11-08 17:59:59		0			0
Stn 9M_1082_020217	23	18:20:00	2016-11-08 18:19:59		0			0
Stn 9M_1082_020217	24	18:40:00	2016-11-08 18:39:59		0			0
Stn 9M_1082_020217	25	19:00:00	2016-11-08 18:59:59		0			0
Stn 9M_1082_020217	26	19:20:00	2016-11-08 19:19:59		0			0
Stn 9M_1082_020217	27	19:40:00	2016-11-08 19:39:59		0			0
Stn 9M_1082_020217	28	20:00:00	2016-11-08 19:59:59		0			0
Stn 9M_1082_020217	29	20:20:00	2016-11-08 20:19:59		0			0
Stn 9M_1082_020217	30	20:40:00	2016-11-08 20:39:59		0			0
Stn 9M_1082_020217	31	21:00:00	2016-11-08 20:59:59		0			0
Stn 9M_1082_020217	32	21:20:00	2016-11-08 21:19:59		0			0
Stn 9M_1082_020217	33	21:40:00	2016-11-08 21:39:59		0			0
Stn 9M_1082_020217	34	22:00:00	2016-11-08 21:59:59		0			0
Stn 9M_1082_020217	35	22:20:00	2016-11-08 22:19:59		0			0
Stn 9M_1082_020217	36	22:40:00	2016-11-08 22:39:59		0			0
Stn 9M_1082_020217	37	23:00:00	2016-11-08 22:59:59		0			0
Stn 9M_1082_020217	38	23:20:00	2016-11-08 23:19:59		0			0
Stn 9M_1082_020217	39	23:40:00	2016-11-08 23:39:59		0			0
Stn 9M_1082_020217	40	1900-01-01	2016-11-08 23:59:59		0			0
Stn 9M_1082_020217	41	1900-01-01 00:20:00	2016-11-09 00:19:59		0			0
Stn 9M_1082_020217	42	1900-01-01 00:40:00	2016-11-09 00:39:59		0			0
Stn 9M_1082_020217	43	1900-01-01 01:00:00	2016-11-09 00:59:59		0			0
Stn 9M_1082_020217	44	1900-01-01 01:20:00	2016-11-09 01:19:59		0			0
Stn 9M_1082_020217	45	1900-01-01 01:40:00	2016-11-09 01:39:59		0			0
Stn 9M_1082_020217	46	1900-01-01 02:00:00	2016-11-09 01:59:59		0			0
Stn 9M_1082_020217	47	1900-01-01 02:20:00	2016-11-09 02:19:59		0			0
Stn 9M_1082_020217	48	1900-01-01 02:40:00	2016-11-09 02:39:59		0			0
Stn 9M_1082_020217	49	1900-01-01 03:00:00	2016-11-09 02:59:59		0			0
Stn 9M_1082_020217	50	1900-01-01 03:20:00	2016-11-09 03:19:59		0			0
Stn 9M_1082_020217	51	1900-01-01 03:40:00	2016-11-09 03:39:59		0			0
Stn 9M_1082_020217	52	1900-01-01 04:00:00	2016-11-09 03:59:59		0			0
Stn 9M_1082_020217	53	1900-01-01 04:20:00	2016-11-09 04:19:59		0			0
Stn 9M_1082_020217	54	1900-01-01 04:40:00	2016-11-09 04:39:59		0			0
Stn 9M_1082_020217	55	1900-01-01 05:00:00	2016-11-09 04:59:59		0			0
Stn 9M_1082_020217	56	1900-01-01 05:20:00	2016-11-09 05:19:59		0			0
Stn 9M_1082_020217	57	1900-01-01 05:40:00	2016-11-09 05:39:59		0			0
Stn 9M_1082_020217	58	1900-01-01 06:00:00	2016-11-09 05:59:59		0			0
Stn 9M_1082_020217	59	1900-01-01 06:20:00	2016-11-09 06:19:59		0			0
Stn 9M_1082_020217	60	1900-01-01 06:40:00	2016-11-09 06:39:59		0			0
Stn 9M_1082_020217	61	1900-01-01 07:00:00	2016-11-09 06:59:59		0			0
Stn 9M_1082_020217	62	1900-01-01 07:20:00	2016-11-09 07:19:59		0			0
Stn 9M_1082_020217	63	1900-01-01 07:40:00	2016-11-09 07:39:59		0			0
Stn 9M_1082_020217	64	1900-01-01 08:00:00	2016-11-09 07:59:59		0			0
Stn 9M_1082_020217	65	1900-01-01 08:20:00	2016-11-09 08:19:59		0			0
Stn 9M_1082_020217	66	1900-01-01 08:40:00	2016-11-09 08:39:59		0			0
Stn 9M_1082_020217	67	1900-01-01 09:00:00	2016-11-09 08:59:59		0			0
Stn 9M_1082_020217	68	1900-01-01 09:20:00	2016-11-09 09:19:59		0			0
Stn 9M_1082_020217	69	1900-01-01 09:40:00	2016-11-09 09:39:59		0			0
Stn 9M_1082_020217	70	1900-01-01 10:00:00	2016-11-09 09:59:59		0			0
Stn 9M_1082_020217	71	1900-01-01 10:20:00	2016-11-09 10:19:59		0			0
Stn 9M_1082_020217	72	1900-01-01 10:40:00	2016-11-09 10:39:59		0			0
Stn 9M_1082_020217	73	1900-01-01 11:00:00	2016-11-09 10:59:59		0			0
Stn 9M_1082_020217	74	1900-01-01 11:20:00	2016-11-09 11:19:59		0			0
Stn 9M_1082_020217	75	1900-01-01 11:40:00	2016-11-09 11:39:59		0			0
Stn 9M_1082_020217	76	1900-01-01 12:00:00	2016-11-09 11:59:59		0			0
Stn 9M_1082_020217	77	1900-01-01 12:20:00	2016-11-09 12:19:59		0			0
Stn 9M_1082_020217	78	1900-01-01 12:40:00	2016-11-09 12:39:59		0			0
Stn 9M_1082_020217	79	1900-01-01 13:00:00	2016-11-09 12:59:59		0			0
Stn 9M_1082_020217	80	1900-01-01 13:20:00	2016-11-09 13:19:59		0			0
Stn 9M_1082_020217	81	1900-01-01 13:40:00	2016-11-09 13:39:59		0			0
Stn 9M_1082_020217	82	1900-01-01 14:00:00	2016-11-09 13:59:59		0			0
Stn 9M_1082_020217	83	1900-01-01 14:20:00	2016-11-09 14:19:59		0			0
Stn 9M_1082_020217	84	1900-01-01 14:40:00	2016-11-09 14:39:59		0			0
Stn 9M_1082_020217	85	1900-01-01 15:00:00	2016-11-09 14:59:59		0			0
Stn 9M_1082_020217	86	1900-01-01 15:20:00	2016-11-09 15:19:59		0			0
Stn 9M_1082_020217	87	1900-01-01 15:40:00	2016-11-09 15:39:59		0			0
Stn 9M_1082_020217	88	1900-01-01 16:00:00	2016-11-09 15:59:59		0			0
Stn 9M_1082_020217	89	1900-01-01 16:20:00	2016-11-09 16:19:59		0			0
Stn 9M_1082_020217	90	1900-01-01 16:40:00	2016-11-09 16:39:59		0			0
Stn 9M_1082_020217	91	1900-01-01 17:00:00	2016-11-09 16:59:59		0			0
Stn 9M_1082_020217	92	1900-01-01 17:20:00	2016-11-09 17:19:59		0			0
Stn 9M_1082_020217	93	1900-01-01 17:40:00	2016-11-09 17:39:59		0			0
Stn 9M_1082_020217	94	1900-01-01 18:00:00	2016-11-09 17:59:59		0			0
Stn 9M_1082_020217	95	1900-01-01 18:20:00	2016-11-09 18:19:59		0			0
Stn 9M_1082_020217	96	1900-01-01 18:40:00	2016-11-09 18:39:59		0			0
Stn 9M_1082_020217	97	1900-01-01 19:00:00	2016-11-09 18:59:59		0			0
Stn 9M_1082_020217	98	1900-01-01 19:20:00	2016-11-09 19:19:59		0			0
Stn 9M_1082_020217	99	1900-01-01 19:40:00	2016-11-09 19:39:59		0			0
Stn 9M_1082_020217	100	1900-01-01 20:00:00	2016-11-09 19:59:59		0			0
Stn 9M_1082_020217	101	1900-01-01 20:20:00	2016-11-09 20:20:00		0			0
Stn 9M_1082_020217	102	1900-01-01 20:40:00	2016-11-09 20:40:00		0			0
Stn 9M_1082_020217	103	1900-01-01 21:00:00	2016-11-09 21:00:00		0			0
Stn 9M_1082_020217	104	1900-01-01 21:20:00	2016-11-09 21:19:59		0			0
Stn 9M_1082_020217	105	1900-01-01 21:40:00	2016-11-09 21:39:59		0			0
Stn 9M_1082_020217	106	1900-01-01 22:00:00	2016-11-09 21:59:59		0			0
Stn 9M_1082_020217	107	1900-01-01 22:20:00	2016-11-09 22:19:59		0			0
Stn 9M_1082_020217	108	1900-01-01 22:40:00	2016-11-09 22:39:59		0			0
Stn 9M_1082_020217	109	1900-01-01 23:00:00	2016-11-09 22:59:59		0			0
Stn 9M_1082_020217	110	1900-01-01 23:20:00	2016-11-09 23:19:59		0			0
Stn 9M_1082_020217	111	1900-01-01 23:40:00	2016-11-09 23:39:59		0			0
Stn 9M_1082_020217	112	1900-01-02	2016-11-09 23:59:59		0			0
Stn 9M_1082_020217	113	1900-01-02 00:20:00	2016-11-10 00:19:59		0			0
Stn 9M_1082_020217	114	1900-01-02 00:40:00	2016-11-10 00:39:59		0			0
Stn 9M_1082_020217	115	1900-01-02 01:00:00	2016-11-10 00:59:59		0			0
Stn 9M_1082_020217	116	1900-01-02 01:20:00	2016-11-10 01:19:59		0			0
Stn 9M_1082_020217	117	1900-01-02 01:40:00	2016-11-10 01:39:59		0			0
Stn 9M_1082_020217	118	1900-01-02 02:00:00	2016-11-10 01:59:59		0			0
Stn 9M_1082_020217	119	1900-01-02 02:20:00	2016-11-10 02:19:59		0			0
Stn 9M_1082_020217	120	1900-01-02 02:40:00	2016-11-10 02:39:59		0			0
Stn 9M_1082_020217	121	1900-01-02 03:00:00	2016-11-10 02:59:59		0			0
Stn 9M_1082_020217	122	1900-01-02 03:20:00	2016-11-10 03:19:59		0			0
Stn 9M_1082_020217	123	1900-01-02 03:40:00	2016-11-10 03:39:59		0			0
Stn 9M_1082_020217	124	1900-01-02 04:00:00	2016-11-10 03:59:59		0			0
Stn 9M_1082_020217	125	1900-01-02 04:20:00	2016-11-10 04:19:59		0			0
Stn 9M_1082_020217	126	1900-01-02 04:40:00	2016-11-10 04:39:59		0			0
Stn 9M_1082_020217	127	1900-01-02 05:00:00	2016-11-10 04:59:59		0			0
Stn 9M_1082_020217	128	1900-01-02 05:20:00	2016-11-10 05:19:59		0			0
Stn 9M_1082_020217	129	1900-01-02 05:40:00	2016-11-10 05:39:59		0			0
Stn 9M_1082_020217	130	1900-01-02 06:00:00	2016-11-10 05:59:59		0			0
Stn 9M_1082_020217	131	1900-01-02 06:20:00	2016-11-10 06:19:59		0			0
Stn 9M_1082_020217	132	1900-01-02 06:40:00	2016-11-10 06:39:59		0			0
Stn 9M_1082_020217	133	1900-01-02 07:00:00	2016-11-10 06:59:59		0			0
Stn 9M_1082_020217	134	1900-01-02 07:20:00	2016-11-10 07:19:59		0			0
Stn 9M_1082_020217	135	1900-01-02 07:40:00	2016-11-10 07:39:59		0			0
Stn 9M_1082_020217	136	1900-01-02 08:00:00	2016-11-10 07:59:59		0			0
Stn 9M_1082_020217	137	1900-01-02 08:20:00	2016-11-10 08:19:59		0			0
Stn 9M_1082_020217	138	1900-01-02 08:40:00	2016-11-10 08:39:59		0			0
Stn 9M_1082_020217	139	1900-01-02 09:00:00	2016-11-10 08:59:59		0			0
Stn 9M_1082_020217	140	1900-01-02 09:20:00	2016-11-10 09:19:59		0			0
Stn 9M_1082_020217	141	1900-01-02 09:40:00	2016-11-10 09:39:59		0			0
Stn 9M_1082_020217	142	1900-01-02 10:00:00	2016-11-10 09:59:59		0			0
Stn 9M_1082_020217	143	1900-01-02 10:20:00	2016-11-10 10:19:59		0			0
Stn 9M_1082_020217	144	1900-01-02 10:40:00	2016-11-10 10:39:59		0			0
Stn 9M_1082_020217	145	1900-01-02 11:00:00	2016-11-10 10:59:59		0			0
Stn 9M_1082_020217	146	1900-01-02 11:20:00	2016-11-10 11:19:59		0			0
Stn 9M_1082_020217	147	1900-01-02 11:40:00	2016-11-10 11:39:59		0			0
Stn 9M_1082_020217	148	1900-01-02 12:00:00	2016-11-10 11:59:59		0			0
Stn 9M_1082_020217	149	1900-01-02 12:20:00	2016-11-10 12:19:59		0			0
Stn 9M_1082_020217	150	1900-01-02 12:40:00	2016-11-10 12:39:59		0			0
Stn 9M_1082_020217	151	1900-01-02 13:00:00	2016-11-10 12:59:59		0			0
Stn 9M_1082_020217	152	1900-01-02 13:20:00	2016-11-10 13:19:59		0			0
Stn 9M_1082_020217	153	1900-01-02 13:40:00	2016-11-10 13:39:59		0			0
Stn 9M_1082_020217	154	1900-01-02 14:00:00	2016-11-10 13:59:59		0			0
Stn 9M_1082_020217	155	1900-01-02 14:20:00	2016-11-10 14:19:59	Variable Broadband/Low Frequency	0			0
Stn 9M_1082_020217	156	1900-01-02 14:40:00	2016-11-10 14:39:59		0			0
Stn 9M_1082_020217	157	1900-01-02 15:00:00	2016-11-10 14:59:59		0			0
Stn 9M_1082_020217	158	1900-01-02 15:20:00	2016-11-10 15:19:59		0			0
Stn 9M_1082_020217	159	1900-01-02 15:40:00	2016-11-10 15:39:59		0			0
Stn 9M_1082_020217	160	1900-01-02 16:00:00	2016-11-10 15:59:59		0			0
Stn 9M_1082_020217	161	1900-01-02 16:20:00	2016-11-10 16:19:59		0			0
Stn 9M_1082_020217	163	1900-01-02 17:00:00	2016-11-10 16:59:59	Variable Broadband/Low Frequency	0			0
Stn 9M_1082_020217	164	1900-01-02 17:20:00	2016-11-10 17:19:59		0			0
Stn 9M_1082_020217	165	1900-01-02 17:40:00	2016-11-10 17:39:59		0			0
Stn 9M_1082_020217	166	1900-01-02 18:00:00	2016-11-10 17:59:59		0			0
Stn 9M_1082_020217	167	1900-01-02 18:20:00	2016-11-10 18:19:59		0			0
Stn 9M_1082_020217	168	1900-01-02 18:40:00	2016-11-10 18:39:59		0			0
Stn 9M_1082_020217	169	1900-01-02 19:00:00	2016-11-10 18:59:59		0			0
Stn 9M_1082_020217	170	1900-01-02 19:20:00	2016-11-10 19:19:59		0			0
Stn 9M_1082_020217	171	1900-01-02 19:40:00	2016-11-10 19:39:59		0			0
Stn 9M_1082_020217	172	1900-01-02 20:00:00	2016-11-10 19:59:59		0			0
Stn 9M_1082_020217	173	1900-01-02 20:20:00	2016-11-10 20:19:59		0			0
Stn 9M_1082_020217	174	1900-01-02 20:40:00	2016-11-10 20:39:59		0			0
Stn 9M_1082_020217	175	1900-01-02 21:00:00	2016-11-10 20:59:59		0			0
Stn 9M_1082_020217	176	1900-01-02 21:20:00	2016-11-10 21:19:59		0			0
Stn 9M_1082_020217	177	1900-01-02 21:40:00	2016-11-10 21:39:59		0			0
Stn 9M_1082_020217	178	1900-01-02 22:00:00	2016-11-10 21:59:59		0			0
Stn 9M_1082_020217	179	1900-01-02 22:20:00	2016-11-10 22:19:59		0			0
Stn 9M_1082_020217	180	1900-01-02 22:40:00	2016-11-10 22:39:59		0			0
Stn 9M_1082_020217	181	1900-01-02 23:00:00	2016-11-10 22:59:59		0			0
Stn 9M_1082_020217	182	1900-01-02 23:20:00	2016-11-10 23:19:59		0			0
Stn 9M_1082_020217	183	1900-01-02 23:40:00	2016-11-10 23:39:59		0			0
Stn 9M_1082_020217	184	1900-01-03	2016-11-10 23:59:59		0			0
Stn 9M_1082_020217	185	1900-01-03 00:20:00	2016-11-11 00:19:59		0			0
Stn 9M_1082_020217	186	1900-01-03 00:40:00	2016-11-11 00:39:59		0			0
Stn 9M_1082_020217	187	1900-01-03 01:00:00	2016-11-11 00:59:59		0			0
Stn 9M_1082_020217	188	1900-01-03 01:20:00	2016-11-11 01:19:59		0			0
Stn 9M_1082_020217	189	1900-01-03 01:40:00	2016-11-11 01:39:59		0			0
Stn 9M_1082_020217	190	1900-01-03 02:00:00	2016-11-11 01:59:59		0			0
Stn 9M_1082_020217	191	1900-01-03 02:20:00	2016-11-11 02:19:59		0			0
Stn 9M_1082_020217	192	1900-01-03 02:40:00	2016-11-11 02:39:59		0			0
Stn 9M_1082_020217	193	1900-01-03 03:00:00	2016-11-11 02:59:59		0			0
Stn 9M_1082_020217	194	1900-01-03 03:20:00	2016-11-11 03:19:59		0			0
Stn 9M_1082_020217	195	1900-01-03 03:40:00	2016-11-11 03:39:59		0			0
Stn 9M_1082_020217	196	1900-01-03 04:00:00	2016-11-11 03:59:59		0			0
Stn 9M_1082_020217	197	1900-01-03 04:20:00	2016-11-11 04:19:59		0			0
Stn 9M_1082_020217	198	1900-01-03 04:40:00	2016-11-11 04:39:59		0			0
Stn 9M_1082_020217	199	1900-01-03 05:00:00	2016-11-11 04:59:59		0			0
Stn 9M_1082_020217	200	1900-01-03 05:20:00	2016-11-11 05:19:59		0			0
Stn 9M_1082_020217	201	1900-01-03 05:40:00	2016-11-11 05:39:59		0			0
Stn 9M_1082_020217	202	1900-01-03 06:00:00	2016-11-11 05:59:59		0			0
Stn 9M_1082_020217	203	1900-01-03 06:20:00	2016-11-11 06:19:59		0			0
Stn 9M_1082_020217	204	1900-01-03 06:40:00	2016-11-11 06:39:59		0			0
Stn 9M_1082_020217	205	1900-01-03 07:00:00	2016-11-11 06:59:59		0			0
Stn 9M_1082_020217	206	1900-01-03 07:20:00	2016-11-11 07:19:59		0			0
Stn 9M_1082_020217	207	1900-01-03 07:40:00	2016-11-11 07:39:59		0			0
Stn 9M_1082_020217	208	1900-01-03 08:00:00	2016-11-11 07:59:59		0			0
Stn 9M_1082_020217	209	1900-01-03 08:20:00	2016-11-11 08:19:59		0			0
Stn 9M_1082_020217	210	1900-01-03 08:40:00	2016-11-11 08:39:59		0			0
Stn 9M_1082_020217	211	1900-01-03 09:00:00	2016-11-11 08:59:59		0			0
Stn 9M_1082_020217	212	1900-01-03 09:20:00	2016-11-11 09:19:59		0			0
Stn 9M_1082_020217	213	1900-01-03 09:40:00	2016-11-11 09:39:59		0			0
Stn 9M_1082_020217	214	1900-01-03 10:00:00	2016-11-11 09:59:59	Variable Broadband/Low Frequency	0			0
Stn 9M_1082_020217	217	1900-01-03 11:00:00	2016-11-11 10:59:59		0			0
Stn 9M_1082_020217	218	1900-01-03 11:20:00	2016-11-11 11:19:59		0			0
Stn 9M_1082_020217	219	1900-01-03 11:40:00	2016-11-11 11:39:59		0			0
Stn 9M_1082_020217	220	1900-01-03 12:00:00	2016-11-11 11:59:59		0			0
Stn 9M_1082_020217	221	1900-01-03 12:20:00	2016-11-11 12:19:59		0			0
Stn 9M_1082_020217	222	1900-01-03 12:40:00	2016-11-11 12:39:59		0			0
Stn 9M_1082_020217	223	1900-01-03 13:00:00	2016-11-11 12:59:59		0			0
Stn 9M_1082_020217	224	1900-01-03 13:20:00	2016-11-11 13:19:59		0			0
Stn 9M_1082_020217	225	1900-01-03 13:40:00	2016-11-11 13:39:59		0			0
Stn 9M_1082_020217	226	1900-01-03 14:00:00	2016-11-11 13:59:59		0			0
Stn 9M_1082_020217	227	1900-01-03 14:20:00	2016-11-11 14:19:59		0			0
Stn 9M_1082_020217	228	1900-01-03 14:40:00	2016-11-11 14:39:59		0			0
Stn 9M_1082_020217	229	1900-01-03 15:00:00	2016-11-11 14:59:59		0			0
Stn 9M_1082_020217	230	1900-01-03 15:20:00	2016-11-11 15:19:59		0			0
Stn 9M_1082_020217	231	1900-01-03 15:40:00	2016-11-11 15:39:59		0			0
Stn 9M_1082_020217	232	1900-01-03 16:00:00	2016-11-11 15:59:59		0			0
Stn 9M_1082_020217	233	1900-01-03 16:20:00	2016-11-11 16:19:59		0			0
Stn 9M_1082_020217	234	1900-01-03 16:40:00	2016-11-11 16:39:59		0			0
Stn 9M_1082_020217	235	1900-01-03 17:00:00	2016-11-11 16:59:59		0			0
Stn 9M_1082_020217	236	1900-01-03 17:20:00	2016-11-11 17:19:59		0			0
Stn 9M_1082_020217	237	1900-01-03 17:40:00	2016-11-11 17:39:59		0			0
Stn 9M_1082_020217	238	1900-01-03 18:00:00	2016-11-11 17:59:59		0			0
Stn 9M_1082_020217	239	1900-01-03 18:20:00	2016-11-11 18:19:59		0			0
Stn 9M_1082_020217	240	1900-01-03 18:40:00	2016-11-11 18:39:59		0			0
Stn 9M_1082_020217	241	1900-01-03 19:00:00	2016-11-11 18:59:59		0			0
Stn 9M_1082_020217	242	1900-01-03 19:20:00	2016-11-11 19:19:59		0			0
Stn 9M_1082_020217	243	1900-01-03 19:40:00	2016-11-11 19:39:59		0			0
Stn 9M_1082_020217	244	1900-01-03 20:00:00	2016-11-11 19:59:59		0			0
Stn 9M_1082_020217	245	1900-01-03 20:20:00	2016-11-11 20:19:59		0			0
Stn 9M_1082_020217	246	1900-01-03 20:40:00	2016-11-11 20:39:59		0			0
Stn 9M_1082_020217	247	1900-01-03 21:00:00	2016-11-11 20:59:59		0			0
Stn 9M_1082_020217	248	1900-01-03 21:20:00	2016-11-11 21:19:59		0			0
Stn 9M_1082_020217	249	1900-01-03 21:40:00	2016-11-11 21:39:59		0			0
Stn 9M_1082_020217	250	1900-01-03 22:00:00	2016-11-11 21:59:59		0			0
Stn 9M_1082_020217	251	1900-01-03 22:20:00	2016-11-11 22:19:59		0			0
Stn 9M_1082_020217	252	1900-01-03 22:40:00	2016-11-11 22:39:59		0			0
Stn 9M_1082_020217	253	1900-01-03 23:00:00	2016-11-11 22:59:59		0			0
Stn 9M_1082_020217	254	1900-01-03 23:20:00	2016-11-11 23:19:59		0			0
Stn 9M_1082_020217	255	1900-01-03 23:40:00	2016-11-11 23:39:59		0			0
Stn 9M_1082_020217	256	1900-01-04	2016-11-11 23:59:59		0			0
Stn 9M_1082_020217	257	1900-01-04 00:20:00	2016-11-12 00:19:59		0			0
Stn 9M_1082_020217	258	1900-01-04 00:40:00	2016-11-12 00:39:59		0			0
Stn 9M_1082_020217	259	1900-01-04 01:00:00	2016-11-12 00:59:59		0			0
Stn 9M_1082_020217	260	1900-01-04 01:20:00	2016-11-12 01:19:59		0			0
Stn 9M_1082_020217	261	1900-01-04 01:40:00	2016-11-12 01:39:59		0			0
Stn 9M_1082_020217	262	1900-01-04 02:00:00	2016-11-12 01:59:59		0			0
Stn 9M_1082_020217	263	1900-01-04 02:20:00	2016-11-12 02:19:59		0			0
Stn 9M_1082_020217	264	1900-01-04 02:40:00	2016-11-12 02:39:59		0			0
Stn 9M_1082_020217	265	1900-01-04 03:00:00	2016-11-12 02:59:59		0			0
Stn 9M_1082_020217	266	1900-01-04 03:20:00	2016-11-12 03:19:59		0			0
Stn 9M_1082_020217	267	1900-01-04 03:40:00	2016-11-12 03:39:59		0			0
Stn 9M_1082_020217	268	1900-01-04 04:00:00	2016-11-12 03:59:59		0			0
Stn 9M_1082_020217	269	1900-01-04 04:20:00	2016-11-12 04:19:59		0			0
Stn 9M_1082_020217	270	1900-01-04 04:40:00	2016-11-12 04:39:59		0			0
Stn 9M_1082_020217	271	1900-01-04 05:00:00	2016-11-12 04:59:59		0			0
Stn 9M_1082_020217	272	1900-01-04 05:20:00	2016-11-12 05:19:59		0			0
Stn 9M_1082_020217	273	1900-01-04 05:40:00	2016-11-12 05:39:59		0			0
Stn 9M_1082_020217	274	1900-01-04 06:00:00	2016-11-12 05:59:59		0			0
Stn 9M_1082_020217	275	1900-01-04 06:20:00	2016-11-12 06:19:59		0			0
Stn 9M_1082_020217	276	1900-01-04 06:40:00	2016-11-12 06:39:59		0			0
Stn 9M_1082_020217	277	1900-01-04 07:00:00	2016-11-12 06:59:59		0			0
Stn 9M_1082_020217	278	1900-01-04 07:20:00	2016-11-12 07:19:59		0			0
Stn 9M_1082_020217	279	1900-01-04 07:40:00	2016-11-12 07:39:59		0			0
Stn 9M_1082_020217	280	1900-01-04 08:00:00	2016-11-12 07:59:59		0			0
Stn 9M_1082_020217	281	1900-01-04 08:20:00	2016-11-12 08:19:59		0			0
Stn 9M_1082_020217	282	1900-01-04 08:40:00	2016-11-12 08:39:59		0			0
Stn 9M_1082_020217	283	1900-01-04 09:00:00	2016-11-12 08:59:59		0			0
Stn 9M_1082_020217	284	1900-01-04 09:20:00	2016-11-12 09:19:59		0			0
Stn 9M_1082_020217	285	1900-01-04 09:40:00	2016-11-12 09:39:59		0			0
Stn 9M_1082_020217	286	1900-01-04 10:00:00	2016-11-12 09:59:59		0			0
Stn 9M_1082_020217	287	1900-01-04 10:20:00	2016-11-12 10:19:59		0			0
Stn 9M_1082_020217	289	1900-01-04 11:00:00	2016-11-12 10:59:59	Variable Broadband/Low Frequency	0			0
Stn 9M_1082_020217	290	1900-01-04 11:20:00	2016-11-12 11:19:59	Variable Broadband/Low Frequency	0			0
Stn 9M_1082_020217	291	1900-01-04 11:40:00	2016-11-12 11:39:59		0			0
Stn 9M_1082_020217	293	1900-01-04 12:20:00	2016-11-12 12:19:59		0			0
Stn 9M_1082_020217	294	1900-01-04 12:40:00	2016-11-12 12:39:59		0			0
Stn 9M_1082_020217	295	1900-01-04 13:00:00	2016-11-12 12:59:59		0			0
Stn 9M_1082_020217	296	1900-01-04 13:20:00	2016-11-12 13:19:59		0			0
Stn 9M_1082_020217	297	1900-01-04 13:40:00	2016-11-12 13:39:59		0			0
Stn 9M_1082_020217	298	1900-01-04 14:00:00	2016-11-12 13:59:59		0			0
Stn 9M_1082_020217	299	1900-01-04 14:20:00	2016-11-12 14:19:59		0			0
Stn 9M_1082_020217	300	1900-01-04 14:40:00	2016-11-12 14:39:59		0			0
Stn 9M_1082_020217	302	1900-01-04 15:20:00	2016-11-12 15:19:59		0			0
Stn 9M_1082_020217	303	1900-01-04 15:40:00	2016-11-12 15:39:59		0			0
Stn 9M_1082_020217	304	1900-01-04 16:00:00	2016-11-12 15:59:59		0			0
Stn 9M_1082_020217	305	1900-01-04 16:20:00	2016-11-12 16:19:59	Variable Broadband/Low Frequency	0			0
Stn 9M_1082_020217	306	1900-01-04 16:40:00	2016-11-12 16:39:59		0			0
Stn 9M_1082_020217	307	1900-01-04 17:00:00	2016-11-12 16:59:59		0			0
Stn 9M_1082_020217	308	1900-01-04 17:20:00	2016-11-12 17:19:59		0			0
Stn 9M_1082_020217	309	1900-01-04 17:40:00	2016-11-12 17:39:59		0			0
Stn 9M_1082_020217	310	1900-01-04 18:00:00	2016-11-12 17:59:59		0			0
Stn 9M_1082_020217	311	1900-01-04 18:20:00	2016-11-12 18:19:59		0			0
Stn 9M_1082_020217	312	1900-01-04 18:40:00	2016-11-12 18:39:59		0			0
Stn 9M_1082_020217	313	1900-01-04 19:00:00	2016-11-12 18:59:59		0			0
Stn 9M_1082_020217	314	1900-01-04 19:20:00	2016-11-12 19:19:59		0			0
Stn 9M_1082_020217	315	1900-01-04 19:40:00	2016-11-12 19:39:59		0			0
Stn 9M_1082_020217	316	1900-01-04 20:00:00	2016-11-12 19:59:59		0			0
Stn 9M_1082_020217	317	1900-01-04 20:20:00	2016-11-12 20:19:59		0			0
Stn 9M_1082_020217	318	1900-01-04 20:40:00	2016-11-12 20:39:59		0			0
Stn 9M_1082_020217	319	1900-01-04 21:00:00	2016-11-12 20:59:59		0			0
Stn 9M_1082_020217	320	1900-01-04 21:20:00	2016-11-12 21:19:59		0			0
Stn 9M_1082_020217	321	1900-01-04 21:40:00	2016-11-12 21:39:59		0			0
Stn 9M_1082_020217	322	1900-01-04 22:00:00	2016-11-12 21:59:59		0			0
Stn 9M_1082_020217	323	1900-01-04 22:20:00	2016-11-12 22:19:59		0			0
Stn 9M_1082_020217	324	1900-01-04 22:40:00	2016-11-12 22:39:59		0			0
Stn 9M_1082_020217	325	1900-01-04 23:00:00	2016-11-12 22:59:59		0			0
Stn 9M_1082_020217	326	1900-01-04 23:20:00	2016-11-12 23:19:59		0			0
Stn 9M_1082_020217	327	1900-01-04 23:40:00	2016-11-12 23:39:59		0			0
Stn 9M_1082_020217	328	1900-01-05	2016-11-12 23:59:59		0			0
Stn 9M_1082_020217	329	1900-01-05 00:20:00	2016-11-13 00:19:59		0			0
Stn 9M_1082_020217	330	1900-01-05 00:40:00	2016-11-13 00:39:59		0			0
Stn 9M_1082_020217	331	1900-01-05 01:00:00	2016-11-13 00:59:59		0			0
Stn 9M_1082_020217	332	1900-01-05 01:20:00	2016-11-13 01:19:59		0			0
Stn 9M_1082_020217	333	1900-01-05 01:40:00	2016-11-13 01:39:59		0			0
Stn 9M_1082_020217	334	1900-01-05 02:00:00	2016-11-13 01:59:59		0			0
Stn 9M_1082_020217	335	1900-01-05 02:20:00	2016-11-13 02:19:59		0			0
Stn 9M_1082_020217	336	1900-01-05 02:40:00	2016-11-13 02:39:59		0			0
Stn 9M_1082_020217	337	1900-01-05 03:00:00	2016-11-13 02:59:59		0			0
Stn 9M_1082_020217	338	1900-01-05 03:20:00	2016-11-13 03:19:59		0			0
Stn 9M_1082_020217	339	1900-01-05 03:40:00	2016-11-13 03:39:59		0			0
Stn 9M_1082_020217	340	1900-01-05 04:00:00	2016-11-13 03:59:59		0			0
Stn 9M_1082_020217	341	1900-01-05 04:20:00	2016-11-13 04:19:59		0			0
Stn 9M_1082_020217	342	1900-01-05 04:40:00	2016-11-13 04:39:59		0			0
Stn 9M_1082_020217	343	1900-01-05 05:00:00	2016-11-13 04:59:59		0			0
Stn 9M_1082_020217	344	1900-01-05 05:20:00	2016-11-13 05:19:59		0			0
Stn 9M_1082_020217	345	1900-01-05 05:40:00	2016-11-13 05:39:59		0			0
Stn 9M_1082_020217	346	1900-01-05 06:00:00	2016-11-13 05:59:59		0			0
Stn 9M_1082_020217	347	1900-01-05 06:20:00	2016-11-13 06:19:59		0			0
Stn 9M_1082_020217	348	1900-01-05 06:40:00	2016-11-13 06:39:59		0			0
Stn 9M_1082_020217	349	1900-01-05 07:00:00	2016-11-13 06:59:59		0			0
Stn 9M_1082_020217	350	1900-01-05 07:20:00	2016-11-13 07:19:59		0			0
Stn 9M_1082_020217	351	1900-01-05 07:40:00	2016-11-13 07:39:59		0			0
Stn 9M_1082_020217	352	1900-01-05 08:00:00	2016-11-13 07:59:59		0			0
Stn 9M_1082_020217	353	1900-01-05 08:20:00	2016-11-13 08:19:59		0			0
Stn 9M_1082_020217	354	1900-01-05 08:40:00	2016-11-13 08:39:59		0			0
Stn 9M_1082_020217	355	1900-01-05 09:00:00	2016-11-13 08:59:59		0			0
Stn 9M_1082_020217	356	1900-01-05 09:20:00	2016-11-13 09:19:59		0			0
Stn 9M_1082_020217	358	1900-01-05 10:00:00	2016-11-13 09:59:59		0			0
Stn 9M_1082_020217	359	1900-01-05 10:20:00	2016-11-13 10:20:00		0			0
Stn 9M_1082_020217	360	1900-01-05 10:40:00	2016-11-13 10:39:59		0			0
Stn 9M_1082_020217	361	1900-01-05 11:00:00	2016-11-13 10:59:59		0			0
Stn 9M_1082_020217	362	1900-01-05 11:20:00	2016-11-13 11:19:59		0			0
Stn 9M_1082_020217	363	1900-01-05 11:40:00	2016-11-13 11:39:59		0			0
Stn 9M_1082_020217	364	1900-01-05 12:00:00	2016-11-13 11:59:59		0			0
Stn 9M_1082_020217	365	1900-01-05 12:20:00	2016-11-13 12:19:59		0			0
Stn 9M_1082_020217	366	1900-01-05 12:40:00	2016-11-13 12:39:59		0			0
Stn 9M_1082_020217	367	1900-01-05 13:00:00	2016-11-13 12:59:59		0			0
Stn 9M_1082_020217	368	1900-01-05 13:20:00	2016-11-13 13:19:59		0			0
Stn 9M_1082_020217	369	1900-01-05 13:40:00	2016-11-13 13:39:59		0			0
Stn 9M_1082_020217	370	1900-01-05 14:00:00	2016-11-13 13:59:59		0			0
Stn 9M_1082_020217	371	1900-01-05 14:20:00	2016-11-13 14:19:59		0			0
Stn 9M_1082_020217	372	1900-01-05 14:40:00	2016-11-13 14:39:59		0			0
Stn 9M_1082_020217	373	1900-01-05 15:00:00	2016-11-13 14:59:59		0			0
Stn 9M_1082_020217	374	1900-01-05 15:20:00	2016-11-13 15:19:59		0			0
Stn 9M_1082_020217	375	1900-01-05 15:40:00	2016-11-13 15:39:59		0			0
Stn 9M_1082_020217	376	1900-01-05 16:00:00	2016-11-13 15:59:59		0			0
Stn 9M_1082_020217	377	1900-01-05 16:20:00	2016-11-13 16:19:59		0			0
Stn 9M_1082_020217	378	1900-01-05 16:40:00	2016-11-13 16:39:59		0			0
Stn 9M_1082_020217	379	1900-01-05 17:00:00	2016-11-13 16:59:59		0			0
Stn 9M_1082_020217	380	1900-01-05 17:20:00	2016-11-13 17:19:59		0			0
Stn 9M_1082_020217	381	1900-01-05 17:40:00	2016-11-13 17:39:59		0			0
Stn 9M_1082_020217	382	1900-01-05 18:00:00	2016-11-13 17:59:59		0			0
Stn 9M_1082_020217	383	1900-01-05 18:20:00	2016-11-13 18:19:59		0			0
Stn 9M_1082_020217	384	1900-01-05 18:40:00	2016-11-13 18:39:59		0			0
Stn 9M_1082_020217	385	1900-01-05 19:00:00	2016-11-13 18:59:59		0			0
Stn 9M_1082_020217	386	1900-01-05 19:20:00	2016-11-13 19:19:59		0			0
Stn 9M_1082_020217	387	1900-01-05 19:40:00	2016-11-13 19:39:59		0			0
Stn 9M_1082_020217	388	1900-01-05 20:00:00	2016-11-13 19:59:59		0			0
Stn 9M_1082_020217	389	1900-01-05 20:20:00	2016-11-13 20:19:59		0			0
Stn 9M_1082_020217	390	1900-01-05 20:40:00	2016-11-13 20:39:59		0			0
Stn 9M_1082_020217	391	1900-01-05 21:00:00	2016-11-13 20:59:59		0			0
Stn 9M_1082_020217	392	1900-01-05 21:20:00	2016-11-13 21:19:59		0			0
Stn 9M_1082_020217	393	1900-01-05 21:40:00	2016-11-13 21:39:59		0			0
Stn 9M_1082_020217	394	1900-01-05 22:00:00	2016-11-13 21:59:59		0			0
Stn 9M_1082_020217	395	1900-01-05 22:20:00	2016-11-13 22:19:59		0			0
Stn 9M_1082_020217	396	1900-01-05 22:40:00	2016-11-13 22:39:59		0			0
Stn 9M_1082_020217	397	1900-01-05 23:00:00	2016-11-13 22:59:59		0			0
Stn 9M_1082_020217	398	1900-01-05 23:20:00	2016-11-13 23:19:59		0			0
Stn 9M_1082_020217	399	1900-01-05 23:40:00	2016-11-13 23:39:59		0			0
Stn 9M_1082_020217	400	1900-01-06	2016-11-13 23:59:59		0			0
Stn 9M_1082_020217	401	1900-01-06 00:20:00	2016-11-14 00:19:59		0			0
Stn 9M_1082_020217	402	1900-01-06 00:40:00	2016-11-14 00:39:59		0			0
Stn 9M_1082_020217	403	1900-01-06 01:00:00	2016-11-14 00:59:59		0			0
Stn 9M_1082_020217	404	1900-01-06 01:20:00	2016-11-14 01:19:59		0			0
Stn 9M_1082_020217	405	1900-01-06 01:40:00	2016-11-14 01:39:59		0			0
Stn 9M_1082_020217	406	1900-01-06 02:00:00	2016-11-14 01:59:59		0			0
Stn 9M_1082_020217	407	1900-01-06 02:20:00	2016-11-14 02:19:59		0			0
Stn 9M_1082_020217	408	1900-01-06 02:40:00	2016-11-14 02:39:59		0			0
Stn 9M_1082_020217	409	1900-01-06 03:00:00	2016-11-14 02:59:59		0			0
Stn 9M_1082_020217	410	1900-01-06 03:20:00	2016-11-14 03:19:59		0			0
Stn 9M_1082_020217	411	1900-01-06 03:40:00	2016-11-14 03:39:59		0			0
Stn 9M_1082_020217	412	1900-01-06 04:00:00	2016-11-14 03:59:59		0			0
Stn 9M_1082_020217	413	1900-01-06 04:20:00	2016-11-14 04:19:59		0			0
Stn 9M_1082_020217	414	1900-01-06 04:40:00	2016-11-14 04:39:59		0			0
Stn 9M_1082_020217	415	1900-01-06 05:00:00	2016-11-14 04:59:59		0			0
Stn 9M_1082_020217	416	1900-01-06 05:20:00	2016-11-14 05:19:59		0			0
Stn 9M_1082_020217	417	1900-01-06 05:40:00	2016-11-14 05:39:59		0			0
Stn 9M_1082_020217	418	1900-01-06 06:00:00	2016-11-14 05:59:59		0			0
Stn 9M_1082_020217	419	1900-01-06 06:20:00	2016-11-14 06:19:59		0			0
Stn 9M_1082_020217	420	1900-01-06 06:40:00	2016-11-14 06:39:59		0			0
Stn 9M_1082_020217	421	1900-01-06 07:00:00	2016-11-14 06:59:59		0			0
Stn 9M_1082_020217	422	1900-01-06 07:20:00	2016-11-14 07:19:59		0			0
Stn 9M_1082_020217	423	1900-01-06 07:40:00	2016-11-14 07:39:59		0			0
Stn 9M_1082_020217	424	1900-01-06 08:00:00	2016-11-14 07:59:59		0			0
Stn 9M_1082_020217	425	1900-01-06 08:20:00	2016-11-14 08:19:59		0			0
Stn 9M_1082_020217	427	1900-01-06 09:00:00	2016-11-14 08:59:59		0			0
Stn 9M_1082_020217	428	1900-01-06 09:20:00	2016-11-14 09:19:59		0			0
Stn 9M_1082_020217	429	1900-01-06 09:40:00	2016-11-14 09:39:59		0			0
Stn 9M_1082_020217	430	1900-01-06 10:00:00	2016-11-14 09:59:59		0			0
Stn 9M_1082_020217	431	1900-01-06 10:20:00	2016-11-14 10:19:59		0			0
Stn 9M_1082_020217	432	1900-01-06 10:40:00	2016-11-14 10:39:59		0			0
Stn 9M_1082_020217	433	1900-01-06 11:00:00	2016-11-14 10:59:59		0			0
Stn 9M_1082_020217	434	1900-01-06 11:20:00	2016-11-14 11:19:59		0			0
Stn 9M_1082_020217	435	1900-01-06 11:40:00	2016-11-14 11:39:59		0			0
Stn 9M_1082_020217	436	1900-01-06 12:00:00	2016-11-14 11:59:59		0			0
Stn 9M_1082_020217	438	1900-01-06 12:40:00	2016-11-14 12:39:59		0			0
Stn 9M_1082_020217	439	1900-01-06 13:00:00	2016-11-14 12:59:59		0			0
Stn 9M_1082_020217	440	1900-01-06 13:20:00	2016-11-14 13:19:59		0			0
Stn 9M_1082_020217	441	1900-01-06 13:40:00	2016-11-14 13:39:59		0			0
Stn 9M_1082_020217	442	1900-01-06 14:00:00	2016-11-14 13:59:59		0			0
Stn 9M_1082_020217	443	1900-01-06 14:20:00	2016-11-14 14:19:59		0			0
Stn 9M_1082_020217	444	1900-01-06 14:40:00	2016-11-14 14:39:59		0			0
Stn 9M_1082_020217	445	1900-01-06 15:00:00	2016-11-14 14:59:59		0			0
Stn 9M_1082_020217	446	1900-01-06 15:20:00	2016-11-14 15:19:59		0			0
Stn 9M_1082_020217	447	1900-01-06 15:40:00	2016-11-14 15:39:59		0			0
Stn 9M_1082_020217	448	1900-01-06 16:00:00	2016-11-14 15:59:59		0			0
Stn 9M_1082_020217	449	1900-01-06 16:20:00	2016-11-14 16:19:59		0			0
Stn 9M_1082_020217	450	1900-01-06 16:40:00	2016-11-14 16:39:59		0			0
Stn 9M_1082_020217	451	1900-01-06 17:00:00	2016-11-14 16:59:59		0			0
Stn 9M_1082_020217	452	1900-01-06 17:20:00	2016-11-14 17:19:59		0			0
Stn 9M_1082_020217	453	1900-01-06 17:40:00	2016-11-14 17:39:59		0			0
Stn 9M_1082_020217	454	1900-01-06 18:00:00	2016-11-14 17:59:59		0			0
Stn 9M_1082_020217	456	1900-01-06 18:40:00	2016-11-14 18:39:59		0			0
Stn 9M_1082_020217	457	1900-01-06 19:00:00	2016-11-14 18:59:59		0			0
Stn 9M_1082_020217	458	1900-01-06 19:20:00	2016-11-14 19:19:59		0			0
Stn 9M_1082_020217	459	1900-01-06 19:40:00	2016-11-14 19:39:59		0			0
Stn 9M_1082_020217	460	1900-01-06 20:00:00	2016-11-14 19:59:59		0			0
Stn 9M_1082_020217	461	1900-01-06 20:20:00	2016-11-14 20:19:59		0			0
Stn 9M_1082_020217	462	1900-01-06 20:40:00	2016-11-14 20:39:59		0			0
Stn 9M_1082_020217	463	1900-01-06 21:00:00	2016-11-14 20:59:59		0			0
Stn 9M_1082_020217	464	1900-01-06 21:20:00	2016-11-14 21:19:59		0			0
Stn 9M_1082_020217	465	1900-01-06 21:40:00	2016-11-14 21:39:59		0			0
Stn 9M_1082_020217	466	1900-01-06 22:00:00	2016-11-14 21:59:59		0			0
Stn 9M_1082_020217	467	1900-01-06 22:20:00	2016-11-14 22:19:59		0			0
Stn 9M_1082_020217	468	1900-01-06 22:40:00	2016-11-14 22:39:59		0			0
Stn 9M_1082_020217	469	1900-01-06 23:00:00	2016-11-14 22:59:59		0			0
Stn 9M_1082_020217	470	1900-01-06 23:20:00	2016-11-14 23:19:59		0			0
Stn 9M_1082_020217	471	1900-01-06 23:40:00	2016-11-14 23:39:59		0			0
Stn 9M_1082_020217	472	1900-01-07	2016-11-14 23:59:59		0			0
Stn 9M_1082_020217	473	1900-01-07 00:20:00	2016-11-15 00:19:59		0			0
Stn 9M_1082_020217	474	1900-01-07 00:40:00	2016-11-15 00:39:59		0			0
Stn 9M_1082_020217	475	1900-01-07 01:00:00	2016-11-15 00:59:59		0			0
Stn 9M_1082_020217	476	1900-01-07 01:20:00	2016-11-15 01:19:59		0			0
Stn 9M_1082_020217	477	1900-01-07 01:40:00	2016-11-15 01:39:59		0			0
Stn 9M_1082_020217	478	1900-01-07 02:00:00	2016-11-15 01:59:59		0			0
Stn 9M_1082_020217	479	1900-01-07 02:20:00	2016-11-15 02:19:59		0			0
Stn 9M_1082_020217	480	1900-01-07 02:40:00	2016-11-15 02:39:59		0			0
Stn 9M_1082_020217	481	1900-01-07 03:00:00	2016-11-15 02:59:59		0			0
Stn 9M_1082_020217	482	1900-01-07 03:20:00	2016-11-15 03:19:59		0			0
Stn 9M_1082_020217	483	1900-01-07 03:40:00	2016-11-15 03:39:59		0			0
Stn 9M_1082_020217	484	1900-01-07 04:00:00	2016-11-15 03:59:59		0			0
Stn 9M_1082_020217	485	1900-01-07 04:20:00	2016-11-15 04:19:59		0			0
Stn 9M_1082_020217	486	1900-01-07 04:40:00	2016-11-15 04:39:59		0			0
Stn 9M_1082_020217	487	1900-01-07 05:00:00	2016-11-15 04:59:59		0			0
Stn 9M_1082_020217	488	1900-01-07 05:20:00	2016-11-15 05:19:59		0			0
Stn 9M_1082_020217	489	1900-01-07 05:40:00	2016-11-15 05:39:59		0			0
Stn 9M_1082_020217	490	1900-01-07 06:00:00	2016-11-15 05:59:59		0			0
Stn 9M_1082_020217	491	1900-01-07 06:20:00	2016-11-15 06:19:59		0			0
Stn 9M_1082_020217	492	1900-01-07 06:40:00	2016-11-15 06:39:59		0			0
Stn 9M_1082_020217	493	1900-01-07 07:00:00	2016-11-15 06:59:59		0			0
Stn 9M_1082_020217	494	1900-01-07 07:20:00	2016-11-15 07:19:59		0			0
Stn 9M_1082_020217	495	1900-01-07 07:40:00	2016-11-15 07:39:59		0			0
Stn 9M_1082_020217	496	1900-01-07 08:00:00	2016-11-15 07:59:59		0			0
Stn 9M_1082_020217	497	1900-01-07 08:20:00	2016-11-15 08:19:59		0			0
Stn 9M_1082_020217	498	1900-01-07 08:40:00	2016-11-15 08:39:59		0			0
Stn 9M_1082_020217	499	1900-01-07 09:00:00	2016-11-15 08:59:59		0			0
Stn 9M_1082_020217	500	1900-01-07 09:20:00	2016-11-15 09:19:59		0			0
Stn 9M_1082_020217	501	1900-01-07 09:40:00	2016-11-15 09:39:59		0			0
Stn 9M_1082_020217	502	1900-01-07 10:00:00	2016-11-15 09:59:59		0			0
Stn 9M_1082_020217	503	1900-01-07 10:20:00	2016-11-15 10:19:59		0			0
Stn 9M_1082_020217	504	1900-01-07 10:40:00	2016-11-15 10:39:59		0			0
Stn 9M_1082_020217	505	1900-01-07 11:00:00	2016-11-15 10:59:59		0			0
Stn 9M_1082_020217	506	1900-01-07 11:20:00	2016-11-15 11:19:59		0			0
Stn 9M_1082_020217	507	1900-01-07 11:40:00	2016-11-15 11:39:59		0			0
Stn 9M_1082_020217	508	1900-01-07 12:00:00	2016-11-15 11:59:59		0			0
Stn 9M_1082_020217	509	1900-01-07 12:20:00	2016-11-15 12:19:59		0			0
Stn 9M_1082_020217	510	1900-01-07 12:40:00	2016-11-15 12:39:59		0			0
Stn 9M_1082_020217	511	1900-01-07 13:00:00	2016-11-15 13:00:00		0			0
Stn 9M_1082_020217	512	1900-01-07 13:20:00	2016-11-15 13:20:00		0			0
Stn 9M_1082_020217	513	1900-01-07 13:40:00	2016-11-15 13:40:00		0			0
Stn 9M_1082_020217	514	1900-01-07 14:00:00	2016-11-15 13:59:59		0			0
Stn 9M_1082_020217	515	1900-01-07 14:20:00	2016-11-15 14:19:59		0			0
Stn 9M_1082_020217	516	1900-01-07 14:40:00	2016-11-15 14:39:59		0			0
Stn 9M_1082_020217	517	1900-01-07 15:00:00	2016-11-15 14:59:59		0			0
Stn 9M_1082_020217	518	1900-01-07 15:20:00	2016-11-15 15:19:59		0			0
Stn 9M_1082_020217	519	1900-01-07 15:40:00	2016-11-15 15:39:59		0			0
Stn 9M_1082_020217	520	1900-01-07 16:00:00	2016-11-15 15:59:59		0			0
Stn 9M_1082_020217	521	1900-01-07 16:20:00	2016-11-15 16:19:59		0			0
Stn 9M_1082_020217	522	1900-01-07 16:40:00	2016-11-15 16:39:59		0			0
Stn 9M_1082_020217	523	1900-01-07 17:00:00	2016-11-15 16:59:59		0			0
Stn 9M_1082_020217	524	1900-01-07 17:20:00	2016-11-15 17:19:59		0			0
Stn 9M_1082_020217	525	1900-01-07 17:40:00	2016-11-15 17:39:59		0			0
Stn 9M_1082_020217	526	1900-01-07 18:00:00	2016-11-15 17:59:59		0			0
Stn 9M_1082_020217	527	1900-01-07 18:20:00	2016-11-15 18:19:59		0			0
Stn 9M_1082_020217	528	1900-01-07 18:40:00	2016-11-15 18:39:59		0			0
Stn 9M_1082_020217	529	1900-01-07 19:00:00	2016-11-15 18:59:59		0			0
Stn 9M_1082_020217	530	1900-01-07 19:20:00	2016-11-15 19:19:59		0			0
Stn 9M_1082_020217	531	1900-01-07 19:40:00	2016-11-15 19:39:59		0			0
Stn 9M_1082_020217	532	1900-01-07 20:00:00	2016-11-15 19:59:59		0			0
Stn 9M_1082_020217	533	1900-01-07 20:20:00	2016-11-15 20:19:59		0			0
Stn 9M_1082_020217	534	1900-01-07 20:40:00	2016-11-15 20:39:59		0			0
Stn 9M_1082_020217	535	1900-01-07 21:00:00	2016-11-15 20:59:59		0			0
Stn 9M_1082_020217	536	1900-01-07 21:20:00	2016-11-15 21:19:59		0			0
Stn 9M_1082_020217	537	1900-01-07 21:40:00	2016-11-15 21:39:59		0			0
Stn 9M_1082_020217	538	1900-01-07 22:00:00	2016-11-15 21:59:59		0			0
Stn 9M_1082_020217	539	1900-01-07 22:20:00	2016-11-15 22:19:59		0			0
Stn 9M_1082_020217	540	1900-01-07 22:40:00	2016-11-15 22:39:59		0			0
Stn 9M_1082_020217	541	1900-01-07 23:00:00	2016-11-15 22:59:59		0			0
Stn 9M_1082_020217	542	1900-01-07 23:20:00	2016-11-15 23:19:59		0			0
Stn 9M_1082_020217	543	1900-01-07 23:40:00	2016-11-15 23:39:59		0			0
Stn 9M_1082_020217	544	1900-01-08	2016-11-15 23:59:59		0			0
Stn 9M_1082_020217	545	1900-01-08 00:20:00	2016-11-16 00:19:59		0			0
Stn 9M_1082_020217	546	1900-01-08 00:40:00	2016-11-16 00:39:59		0			0
Stn 9M_1082_020217	547	1900-01-08 01:00:00	2016-11-16 00:59:59		0			0
Stn 9M_1082_020217	548	1900-01-08 01:20:00	2016-11-16 01:19:59		0			0
Stn 9M_1082_020217	549	1900-01-08 01:40:00	2016-11-16 01:39:59		0			0
Stn 9M_1082_020217	550	1900-01-08 02:00:00	2016-11-16 01:59:59		0			0
Stn 9M_1082_020217	551	1900-01-08 02:20:00	2016-11-16 02:19:59		0			0
Stn 9M_1082_020217	552	1900-01-08 02:40:00	2016-11-16 02:39:59		0			0
Stn 9M_1082_020217	553	1900-01-08 03:00:00	2016-11-16 02:59:59		0			0
Stn 9M_1082_020217	554	1900-01-08 03:20:00	2016-11-16 03:19:59		0			0
Stn 9M_1082_020217	555	1900-01-08 03:40:00	2016-11-16 03:39:59		0			0
Stn 9M_1082_020217	556	1900-01-08 04:00:00	2016-11-16 03:59:59		0			0
Stn 9M_1082_020217	557	1900-01-08 04:20:00	2016-11-16 04:19:59		0			0
Stn 9M_1082_020217	558	1900-01-08 04:40:00	2016-11-16 04:39:59		0			0
Stn 9M_1082_020217	559	1900-01-08 05:00:00	2016-11-16 04:59:59		0			0
Stn 9M_1082_020217	560	1900-01-08 05:20:00	2016-11-16 05:19:59		0			0
Stn 9M_1082_020217	561	1900-01-08 05:40:00	2016-11-16 05:39:59		0			0
Stn 9M_1082_020217	562	1900-01-08 06:00:00	2016-11-16 05:59:59		0			0
Stn 9M_1082_020217	563	1900-01-08 06:20:00	2016-11-16 06:19:59		0			0
Stn 9M_1082_020217	564	1900-01-08 06:40:00	2016-11-16 06:39:59		0			0
Stn 9M_1082_020217	565	1900-01-08 07:00:00	2016-11-16 06:59:59		0			0
Stn 9M_1082_020217	566	1900-01-08 07:20:00	2016-11-16 07:19:59		0			0
Stn 9M_1082_020217	567	1900-01-08 07:40:00	2016-11-16 07:39:59		0			0
Stn 9M_1082_020217	568	1900-01-08 08:00:00	2016-11-16 07:59:59		0			0
Stn 9M_1082_020217	569	1900-01-08 08:20:00	2016-11-16 08:19:59		0			0
Stn 9M_1082_020217	570	1900-01-08 08:40:00	2016-11-16 08:39:59		0			0
Stn 9M_1082_020217	571	1900-01-08 09:00:00	2016-11-16 08:59:59		0			0
Stn 9M_1082_020217	572	1900-01-08 09:20:00	2016-11-16 09:19:59		0			0
Stn 9M_1082_020217	573	1900-01-08 09:40:00	2016-11-16 09:39:59		0			0
Stn 9M_1082_020217	574	1900-01-08 10:00:00	2016-11-16 09:59:59		0			0
Stn 9M_1082_020217	575	1900-01-08 10:20:00	2016-11-16 10:19:59		0			0
Stn 9M_1082_020217	576	1900-01-08 10:40:00	2016-11-16 10:39:59		0			0
Stn 9M_1082_020217	577	1900-01-08 11:00:00	2016-11-16 10:59:59		0			0
Stn 9M_1082_020217	578	1900-01-08 11:20:00	2016-11-16 11:19:59	Variable Broadband/Low Frequency	0			0
Stn 9M_1082_020217	579	1900-01-08 11:40:00	2016-11-16 11:39:59		0			0
Stn 9M_1082_020217	580	1900-01-08 12:00:00	2016-11-16 11:59:59		0			0
Stn 9M_1082_020217	581	1900-01-08 12:20:00	2016-11-16 12:19:59		0			0
Stn 9M_1082_020217	582	1900-01-08 12:40:00	2016-11-16 12:39:59		0			0
Stn 9M_1082_020217	583	1900-01-08 13:00:00	2016-11-16 12:59:59		0			0
Stn 9M_1082_020217	584	1900-01-08 13:20:00	2016-11-16 13:19:59		0			0
Stn 9M_1082_020217	585	1900-01-08 13:40:00	2016-11-16 13:39:59		0			0
Stn 9M_1082_020217	586	1900-01-08 14:00:00	2016-11-16 13:59:59		0			0
Stn 9M_1082_020217	587	1900-01-08 14:20:00	2016-11-16 14:19:59		0			0
Stn 9M_1082_020217	588	1900-01-08 14:40:00	2016-11-16 14:39:59		0			0
Stn 9M_1082_020217	589	1900-01-08 15:00:00	2016-11-16 14:59:59		0			0
Stn 9M_1082_020217	590	1900-01-08 15:20:00	2016-11-16 15:19:59		0			0
Stn 9M_1082_020217	591	1900-01-08 15:40:00	2016-11-16 15:39:59		0			0
Stn 9M_1082_020217	592	1900-01-08 16:00:00	2016-11-16 15:59:59		0			0
Stn 9M_1082_020217	593	1900-01-08 16:20:00	2016-11-16 16:19:59		0			0
Stn 9M_1082_020217	594	1900-01-08 16:40:00	2016-11-16 16:39:59		0			0
Stn 9M_1082_020217	595	1900-01-08 17:00:00	2016-11-16 16:59:59		0			0
Stn 9M_1082_020217	596	1900-01-08 17:20:00	2016-11-16 17:19:59		0			0
Stn 9M_1082_020217	597	1900-01-08 17:40:00	2016-11-16 17:39:59		0			0
Stn 9M_1082_020217	598	1900-01-08 18:00:00	2016-11-16 17:59:59		0			0
Stn 9M_1082_020217	599	1900-01-08 18:20:00	2016-11-16 18:19:59		0			0
Stn 9M_1082_020217	600	1900-01-08 18:40:00	2016-11-16 18:39:59		0			0
Stn 9M_1082_020217	601	1900-01-08 19:00:00	2016-11-16 18:59:59		0			0
Stn 9M_1082_020217	602	1900-01-08 19:20:00	2016-11-16 19:19:59		0			0
Stn 9M_1082_020217	603	1900-01-08 19:40:00	2016-11-16 19:39:59		0			0
Stn 9M_1082_020217	604	1900-01-08 20:00:00	2016-11-16 19:59:59		0			0
Stn 9M_1082_020217	605	1900-01-08 20:20:00	2016-11-16 20:19:59		0			0
Stn 9M_1082_020217	606	1900-01-08 20:40:00	2016-11-16 20:39:59		0			0
Stn 9M_1082_020217	607	1900-01-08 21:00:00	2016-11-16 20:59:59		0			0
Stn 9M_1082_020217	608	1900-01-08 21:20:00	2016-11-16 21:19:59		0			0
Stn 9M_1082_020217	609	1900-01-08 21:40:00	2016-11-16 21:39:59		0			0
Stn 9M_1082_020217	610	1900-01-08 22:00:00	2016-11-16 21:59:59		0			0
Stn 9M_1082_020217	611	1900-01-08 22:20:00	2016-11-16 22:19:59		0			0
Stn 9M_1082_020217	612	1900-01-08 22:40:00	2016-11-16 22:39:59		0			0
Stn 9M_1082_020217	613	1900-01-08 23:00:00	2016-11-16 22:59:59		0			0
Stn 9M_1082_020217	614	1900-01-08 23:20:00	2016-11-16 23:19:59		0			0
Stn 9M_1082_020217	615	1900-01-08 23:40:00	2016-11-16 23:39:59		0			0
Stn 9M_1082_020217	616	1900-01-09	2016-11-16 23:59:59		0			0
Stn 9M_1082_020217	617	1900-01-09 00:20:00	2016-11-17 00:19:59		0			0
Stn 9M_1082_020217	618	1900-01-09 00:40:00	2016-11-17 00:39:59		0			0
Stn 9M_1082_020217	619	1900-01-09 01:00:00	2016-11-17 00:59:59		0			0
Stn 9M_1082_020217	620	1900-01-09 01:20:00	2016-11-17 01:19:59		0			0
Stn 9M_1082_020217	621	1900-01-09 01:40:00	2016-11-17 01:39:59		0			0
Stn 9M_1082_020217	622	1900-01-09 02:00:00	2016-11-17 01:59:59		0			0
Stn 9M_1082_020217	623	1900-01-09 02:20:00	2016-11-17 02:19:59		0			0
Stn 9M_1082_020217	624	1900-01-09 02:40:00	2016-11-17 02:39:59		0			0
Stn 9M_1082_020217	625	1900-01-09 03:00:00	2016-11-17 02:59:59		0			0
Stn 9M_1082_020217	626	1900-01-09 03:20:00	2016-11-17 03:19:59		0			0
Stn 9M_1082_020217	627	1900-01-09 03:40:00	2016-11-17 03:39:59		0			0
Stn 9M_1082_020217	628	1900-01-09 04:00:00	2016-11-17 03:59:59		0			0
Stn 9M_1082_020217	629	1900-01-09 04:20:00	2016-11-17 04:19:59		0			0
Stn 9M_1082_020217	630	1900-01-09 04:40:00	2016-11-17 04:39:59		0			0
Stn 9M_1082_020217	631	1900-01-09 05:00:00	2016-11-17 04:59:59		0			0
Stn 9M_1082_020217	632	1900-01-09 05:20:00	2016-11-17 05:19:59		0			0
Stn 9M_1082_020217	633	1900-01-09 05:40:00	2016-11-17 05:39:59		0			0
Stn 9M_1082_020217	634	1900-01-09 06:00:00	2016-11-17 05:59:59		0			0
Stn 9M_1082_020217	635	1900-01-09 06:20:00	2016-11-17 06:19:59		0			0
Stn 9M_1082_020217	636	1900-01-09 06:40:00	2016-11-17 06:39:59		0			0
Stn 9M_1082_020217	637	1900-01-09 07:00:00	2016-11-17 06:59:59		0			0
Stn 9M_1082_020217	638	1900-01-09 07:20:00	2016-11-17 07:19:59		0			0
Stn 9M_1082_020217	639	1900-01-09 07:40:00	2016-11-17 07:39:59		0			0
Stn 9M_1082_020217	640	1900-01-09 08:00:00	2016-11-17 07:59:59		0			0
Stn 9M_1082_020217	641	1900-01-09 08:20:00	2016-11-17 08:19:59		0			0
Stn 9M_1082_020217	642	1900-01-09 08:40:00	2016-11-17 08:39:59		0			0
Stn 9M_1082_020217	643	1900-01-09 09:00:00	2016-11-17 08:59:59		0			0
Stn 9M_1082_020217	644	1900-01-09 09:20:00	2016-11-17 09:19:59		0			0
Stn 9M_1082_020217	645	1900-01-09 09:40:00	2016-11-17 09:39:59	Variable Broadband/Low Frequency	0			0
Stn 9M_1082_020217	647	1900-01-09 10:20:00	2016-11-17 10:19:59		0			0
Stn 9M_1082_020217	648	1900-01-09 10:40:00	2016-11-17 10:39:59		0			0
Stn 9M_1082_020217	649	1900-01-09 11:00:00	2016-11-17 10:59:59		0			0
Stn 9M_1082_020217	650	1900-01-09 11:20:00	2016-11-17 11:19:59		0			0
Stn 9M_1082_020217	651	1900-01-09 11:40:00	2016-11-17 11:39:59		0			0
Stn 9M_1082_020217	652	1900-01-09 12:00:00	2016-11-17 11:59:59		0			0
Stn 9M_1082_020217	653	1900-01-09 12:20:00	2016-11-17 12:19:59		0			0
Stn 9M_1082_020217	654	1900-01-09 12:40:00	2016-11-17 12:39:59		0			0
Stn 9M_1082_020217	655	1900-01-09 13:00:00	2016-11-17 12:59:59		0			0
Stn 9M_1082_020217	656	1900-01-09 13:20:00	2016-11-17 13:19:59		0			0
Stn 9M_1082_020217	657	1900-01-09 13:40:00	2016-11-17 13:39:59		0			0
Stn 9M_1082_020217	658	1900-01-09 14:00:00	2016-11-17 13:59:59		0			0
Stn 9M_1082_020217	659	1900-01-09 14:20:00	2016-11-17 14:19:59		0			0
Stn 9M_1082_020217	660	1900-01-09 14:40:00	2016-11-17 14:39:59		0			0
Stn 9M_1082_020217	661	1900-01-09 15:00:00	2016-11-17 14:59:59		0			0
Stn 9M_1082_020217	662	1900-01-09 15:20:00	2016-11-17 15:19:59		0			0
Stn 9M_1082_020217	663	1900-01-09 15:40:00	2016-11-17 15:39:59	Variable Broadband/Low Frequency	3	1		2	1
Stn 9M_1082_020217	664	1900-01-09 16:00:00	2016-11-17 15:59:59		0			0
Stn 9M_1082_020217	665	1900-01-09 16:20:00	2016-11-17 16:19:59		0			0
Stn 9M_1082_020217	666	1900-01-09 16:40:00	2016-11-17 16:39:59		0			0
Stn 9M_1082_020217	667	1900-01-09 17:00:00	2016-11-17 16:59:59		0			0
Stn 9M_1082_020217	668	1900-01-09 17:20:00	2016-11-17 17:19:59		0			0
Stn 9M_1082_020217	669	1900-01-09 17:40:00	2016-11-17 17:39:59		0			0
Stn 9M_1082_020217	670	1900-01-09 18:00:00	2016-11-17 17:59:59		0			0
Stn 9M_1082_020217	671	1900-01-09 18:20:00	2016-11-17 18:19:59		0			0
Stn 9M_1082_020217	672	1900-01-09 18:40:00	2016-11-17 18:39:59		0			0
Stn 9M_1082_020217	673	1900-01-09 19:00:00	2016-11-17 18:59:59		0			0
Stn 9M_1082_020217	674	1900-01-09 19:20:00	2016-11-17 19:19:59		0			0
Stn 9M_1082_020217	675	1900-01-09 19:40:00	2016-11-17 19:39:59		0			0
Stn 9M_1082_020217	676	1900-01-09 20:00:00	2016-11-17 19:59:59		0			0
Stn 9M_1082_020217	677	1900-01-09 20:20:00	2016-11-17 20:19:59		0			0
Stn 9M_1082_020217	678	1900-01-09 20:40:00	2016-11-17 20:39:59		0			0
Stn 9M_1082_020217	679	1900-01-09 21:00:00	2016-11-17 20:59:59		0			0
Stn 9M_1082_020217	680	1900-01-09 21:20:00	2016-11-17 21:19:59		0			0
Stn 9M_1082_020217	681	1900-01-09 21:40:00	2016-11-17 21:39:59		0			0
Stn 9M_1082_020217	682	1900-01-09 22:00:00	2016-11-17 21:59:59		0			0
Stn 9M_1082_020217	683	1900-01-09 22:20:00	2016-11-17 22:19:59		0			0
Stn 9M_1082_020217	684	1900-01-09 22:40:00	2016-11-17 22:39:59		0			0
Stn 9M_1082_020217	685	1900-01-09 23:00:00	2016-11-17 22:59:59		0			0
Stn 9M_1082_020217	686	1900-01-09 23:20:00	2016-11-17 23:19:59		0			0
Stn 9M_1082_020217	687	1900-01-09 23:40:00	2016-11-17 23:39:59		0			0
Stn 9M_1082_020217	688	1900-01-10	2016-11-17 23:59:59		0			0
Stn 9M_1082_020217	689	1900-01-10 00:20:00	2016-11-18 00:19:59		0			0
Stn 9M_1082_020217	690	1900-01-10 00:40:00	2016-11-18 00:39:59		0			0
Stn 9M_1082_020217	691	1900-01-10 01:00:00	2016-11-18 00:59:59		0			0
Stn 9M_1082_020217	692	1900-01-10 01:20:00	2016-11-18 01:19:59		0			0
Stn 9M_1082_020217	693	1900-01-10 01:40:00	2016-11-18 01:39:59		0			0
Stn 9M_1082_020217	694	1900-01-10 02:00:00	2016-11-18 01:59:59		0			0
Stn 9M_1082_020217	695	1900-01-10 02:20:00	2016-11-18 02:19:59		0			0
Stn 9M_1082_020217	696	1900-01-10 02:40:00	2016-11-18 02:39:59		0			0
Stn 9M_1082_020217	697	1900-01-10 03:00:00	2016-11-18 02:59:59		0			0
Stn 9M_1082_020217	698	1900-01-10 03:20:00	2016-11-18 03:19:59		0			0
Stn 9M_1082_020217	699	1900-01-10 03:40:00	2016-11-18 03:39:59		0			0
Stn 9M_1082_020217	700	1900-01-10 04:00:00	2016-11-18 03:59:59		0			0
Stn 9M_1082_020217	701	1900-01-10 04:20:00	2016-11-18 04:19:59		0			0
Stn 9M_1082_020217	702	1900-01-10 04:40:00	2016-11-18 04:39:59		0			0
Stn 9M_1082_020217	703	1900-01-10 05:00:00	2016-11-18 04:59:59		0			0
Stn 9M_1082_020217	704	1900-01-10 05:20:00	2016-11-18 05:19:59		0			0
Stn 9M_1082_020217	705	1900-01-10 05:40:00	2016-11-18 05:39:59		0			0
Stn 9M_1082_020217	706	1900-01-10 06:00:00	2016-11-18 05:59:59		0			0
Stn 9M_1082_020217	707	1900-01-10 06:20:00	2016-11-18 06:19:59		0			0
Stn 9M_1082_020217	708	1900-01-10 06:40:00	2016-11-18 06:39:59		0			0
Stn 9M_1082_020217	709	1900-01-10 07:00:00	2016-11-18 06:59:59		0			0
Stn 9M_1082_020217	710	1900-01-10 07:20:00	2016-11-18 07:19:59		0			0
Stn 9M_1082_020217	711	1900-01-10 07:40:00	2016-11-18 07:39:59		0			0
Stn 9M_1082_020217	712	1900-01-10 08:00:00	2016-11-18 07:59:59		0			0
Stn 9M_1082_020217	713	1900-01-10 08:20:00	2016-11-18 08:19:59		0			0
Stn 9M_1082_020217	714	1900-01-10 08:40:00	2016-11-18 08:39:59		0			0
Stn 9M_1082_020217	715	1900-01-10 09:00:00	2016-11-18 08:59:59		0			0
Stn 9M_1082_020217	716	1900-01-10 09:20:00	2016-11-18 09:19:59		0			0
Stn 9M_1082_020217	717	1900-01-10 09:40:00	2016-11-18 09:39:59		0			0
Stn 9M_1082_020217	718	1900-01-10 10:00:00	2016-11-18 09:59:59		0			0
Stn 9M_1082_020217	719	1900-01-10 10:20:00	2016-11-18 10:19:59		0			0
Stn 9M_1082_020217	720	1900-01-10 10:40:00	2016-11-18 10:39:59		0			0
Stn 9M_1082_020217	721	1900-01-10 11:00:00	2016-11-18 10:59:59		0			0
Stn 9M_1082_020217	722	1900-01-10 11:20:00	2016-11-18 11:19:59		0			0
Stn 9M_1082_020217	723	1900-01-10 11:40:00	2016-11-18 11:39:59		0			0
Stn 9M_1082_020217	724	1900-01-10 12:00:00	2016-11-18 11:59:59		0			0
Stn 9M_1082_020217	725	1900-01-10 12:20:00	2016-11-18 12:19:59		0			0
Stn 9M_1082_020217	726	1900-01-10 12:40:00	2016-11-18 12:39:59		0			0
Stn 9M_1082_020217	727	1900-01-10 13:00:00	2016-11-18 12:59:59		0			0
Stn 9M_1082_020217	728	1900-01-10 13:20:00	2016-11-18 13:19:59		0			0
Stn 9M_1082_020217	729	1900-01-10 13:40:00	2016-11-18 13:39:59		0			0
Stn 9M_1082_020217	730	1900-01-10 14:00:00	2016-11-18 13:59:59		0			0
Stn 9M_1082_020217	731	1900-01-10 14:20:00	2016-11-18 14:19:59		0			0
Stn 9M_1082_020217	732	1900-01-10 14:40:00	2016-11-18 14:39:59		0			0
Stn 9M_1082_020217	734	1900-01-10 15:20:00	2016-11-18 15:19:59		0			0
Stn 9M_1082_020217	735	1900-01-10 15:40:00	2016-11-18 15:39:59		0			0
Stn 9M_1082_020217	736	1900-01-10 16:00:00	2016-11-18 15:59:59		0			0
Stn 9M_1082_020217	737	1900-01-10 16:20:00	2016-11-18 16:19:59		0			0
Stn 9M_1082_020217	738	1900-01-10 16:40:00	2016-11-18 16:39:59	Variable Broadband/Low Frequency	0			0
Stn 9M_1082_020217	739	1900-01-10 17:00:00	2016-11-18 16:59:59		0			0
Stn 9M_1082_020217	740	1900-01-10 17:20:00	2016-11-18 17:19:59		0			0
Stn 9M_1082_020217	741	1900-01-10 17:40:00	2016-11-18 17:39:59		0			0
Stn 9M_1082_020217	742	1900-01-10 18:00:00	2016-11-18 17:59:59		0			0
Stn 9M_1082_020217	743	1900-01-10 18:20:00	2016-11-18 18:19:59		0			0
Stn 9M_1082_020217	744	1900-01-10 18:40:00	2016-11-18 18:39:59		0			0
Stn 9M_1082_020217	745	1900-01-10 19:00:00	2016-11-18 18:59:59		0			0
Stn 9M_1082_020217	746	1900-01-10 19:20:00	2016-11-18 19:19:59		0			0
Stn 9M_1082_020217	747	1900-01-10 19:40:00	2016-11-18 19:39:59		0			0
Stn 9M_1082_020217	748	1900-01-10 20:00:00	2016-11-18 19:59:59		0			0
Stn 9M_1082_020217	749	1900-01-10 20:20:00	2016-11-18 20:19:59		0			0
Stn 9M_1082_020217	750	1900-01-10 20:40:00	2016-11-18 20:39:59		0			0
Stn 9M_1082_020217	751	1900-01-10 21:00:00	2016-11-18 20:59:59		0			0
Stn 9M_1082_020217	752	1900-01-10 21:20:00	2016-11-18 21:19:59		0			0
Stn 9M_1082_020217	753	1900-01-10 21:40:00	2016-11-18 21:39:59		0			0
Stn 9M_1082_020217	754	1900-01-10 22:00:00	2016-11-18 21:59:59		0			0
Stn 9M_1082_020217	755	1900-01-10 22:20:00	2016-11-18 22:19:59		0			0
Stn 9M_1082_020217	756	1900-01-10 22:40:00	2016-11-18 22:39:59		0			0
Stn 9M_1082_020217	757	1900-01-10 23:00:00	2016-11-18 22:59:59		0			0
Stn 9M_1082_020217	758	1900-01-10 23:20:00	2016-11-18 23:19:59		0			0
Stn 9M_1082_020217	759	1900-01-10 23:40:00	2016-11-18 23:39:59		0			0
Stn 9M_1082_020217	760	1900-01-11	2016-11-18 23:59:59		0			0
Stn 9M_1082_020217	761	1900-01-11 00:20:00	2016-11-19 00:19:59		0			0
Stn 9M_1082_020217	762	1900-01-11 00:40:00	2016-11-19 00:39:59		0			0
Stn 9M_1082_020217	763	1900-01-11 01:00:00	2016-11-19 00:59:59		0			0
Stn 9M_1082_020217	764	1900-01-11 01:20:00	2016-11-19 01:19:59		0			0
Stn 9M_1082_020217	765	1900-01-11 01:40:00	2016-11-19 01:39:59		0			0
Stn 9M_1082_020217	766	1900-01-11 02:00:00	2016-11-19 01:59:59		0			0
Stn 9M_1082_020217	767	1900-01-11 02:20:00	2016-11-19 02:19:59		0			0
Stn 9M_1082_020217	768	1900-01-11 02:40:00	2016-11-19 02:39:59		0			0
Stn 9M_1082_020217	769	1900-01-11 03:00:00	2016-11-19 02:59:59		0			0
Stn 9M_1082_020217	770	1900-01-11 03:20:00	2016-11-19 03:19:59		0			0
Stn 9M_1082_020217	771	1900-01-11 03:40:00	2016-11-19 03:39:59		0			0
Stn 9M_1082_020217	772	1900-01-11 04:00:00	2016-11-19 03:59:59		0			0
Stn 9M_1082_020217	773	1900-01-11 04:20:00	2016-11-19 04:19:59		0			0
Stn 9M_1082_020217	774	1900-01-11 04:40:00	2016-11-19 04:39:59		0			0
Stn 9M_1082_020217	775	1900-01-11 05:00:00	2016-11-19 04:59:59		0			0
Stn 9M_1082_020217	776	1900-01-11 05:20:00	2016-11-19 05:19:59		0			0
Stn 9M_1082_020217	777	1900-01-11 05:40:00	2016-11-19 05:39:59		0			0
Stn 9M_1082_020217	778	1900-01-11 06:00:00	2016-11-19 05:59:59		0			0
Stn 9M_1082_020217	779	1900-01-11 06:20:00	2016-11-19 06:19:59		0			0
Stn 9M_1082_020217	780	1900-01-11 06:40:00	2016-11-19 06:39:59		0			0
Stn 9M_1082_020217	781	1900-01-11 07:00:00	2016-11-19 06:59:59		0			0
Stn 9M_1082_020217	782	1900-01-11 07:20:00	2016-11-19 07:19:59		0			0
Stn 9M_1082_020217	783	1900-01-11 07:40:00	2016-11-19 07:39:59		0			0
Stn 9M_1082_020217	784	1900-01-11 08:00:00	2016-11-19 07:59:59		0			0
Stn 9M_1082_020217	785	1900-01-11 08:20:00	2016-11-19 08:19:59	Variable Broadband/Low Frequency	0			1	1
Stn 9M_1082_020217	786	1900-01-11 08:40:00	2016-11-19 08:39:59		0			0
Stn 9M_1082_020217	790	1900-01-11 10:00:00	2016-11-19 09:59:59		0			0
Stn 9M_1082_020217	791	1900-01-11 10:20:00	2016-11-19 10:19:59		0			0
Stn 9M_1082_020217	792	1900-01-11 10:40:00	2016-11-19 10:39:59		0			0
Stn 9M_1082_020217	793	1900-01-11 11:00:00	2016-11-19 10:59:59		0			0
Stn 9M_1082_020217	794	1900-01-11 11:20:00	2016-11-19 11:19:59		0			0
Stn 9M_1082_020217	795	1900-01-11 11:40:00	2016-11-19 11:39:59		0			0
Stn 9M_1082_020217	796	1900-01-11 12:00:00	2016-11-19 11:59:59		0			0
Stn 9M_1082_020217	798	1900-01-11 12:40:00	2016-11-19 12:39:59		0			0
Stn 9M_1082_020217	799	1900-01-11 13:00:00	2016-11-19 12:59:59		0			0
Stn 9M_1082_020217	800	1900-01-11 13:20:00	2016-11-19 13:19:59		0			0
Stn 9M_1082_020217	801	1900-01-11 13:40:00	2016-11-19 13:39:59		0			0
Stn 9M_1082_020217	802	1900-01-11 14:00:00	2016-11-19 13:59:59		0			0
Stn 9M_1082_020217	803	1900-01-11 14:20:00	2016-11-19 14:19:59		0			0
Stn 9M_1082_020217	804	1900-01-11 14:40:00	2016-11-19 14:39:59		0			0
Stn 9M_1082_020217	805	1900-01-11 15:00:00	2016-11-19 14:59:59	Variable Broadband/Low Frequency	1	1		2	1
Stn 9M_1082_020217	806	1900-01-11 15:20:00	2016-11-19 15:19:59		0			0
Stn 9M_1082_020217	807	1900-01-11 15:40:00	2016-11-19 15:39:59		0			0
Stn 9M_1082_020217	808	1900-01-11 16:00:00	2016-11-19 15:59:59		0			0
Stn 9M_1082_020217	809	1900-01-11 16:20:00	2016-11-19 16:19:59		0			0
Stn 9M_1082_020217	810	1900-01-11 16:40:00	2016-11-19 16:39:59		0			0
Stn 9M_1082_020217	811	1900-01-11 17:00:00	2016-11-19 16:59:59		0			0
Stn 9M_1082_020217	812	1900-01-11 17:20:00	2016-11-19 17:19:59		0			0
Stn 9M_1082_020217	813	1900-01-11 17:40:00	2016-11-19 17:39:59		0			0
Stn 9M_1082_020217	814	1900-01-11 18:00:00	2016-11-19 17:59:59		0			0
Stn 9M_1082_020217	816	1900-01-11 18:40:00	2016-11-19 18:39:59		0			0
Stn 9M_1082_020217	817	1900-01-11 19:00:00	2016-11-19 18:59:59		0			0
Stn 9M_1082_020217	818	1900-01-11 19:20:00	2016-11-19 19:19:59		0			0
Stn 9M_1082_020217	819	1900-01-11 19:40:00	2016-11-19 19:39:59		0			0
Stn 9M_1082_020217	820	1900-01-11 20:00:00	2016-11-19 19:59:59		0			0
Stn 9M_1082_020217	821	1900-01-11 20:20:00	2016-11-19 20:19:59		0			0
Stn 9M_1082_020217	822	1900-01-11 20:40:00	2016-11-19 20:39:59		0			0
Stn 9M_1082_020217	823	1900-01-11 21:00:00	2016-11-19 20:59:59		0			0
Stn 9M_1082_020217	824	1900-01-11 21:20:00	2016-11-19 21:19:59		0			0
Stn 9M_1082_020217	825	1900-01-11 21:40:00	2016-11-19 21:39:59		0			0
Stn 9M_1082_020217	826	1900-01-11 22:00:00	2016-11-19 21:59:59		0			0
Stn 9M_1082_020217	827	1900-01-11 22:20:00	2016-11-19 22:19:59		0			0
Stn 9M_1082_020217	828	1900-01-11 22:40:00	2016-11-19 22:39:59		0			0
Stn 9M_1082_020217	829	1900-01-11 23:00:00	2016-11-19 22:59:59		0			0
Stn 9M_1082_020217	830	1900-01-11 23:20:00	2016-11-19 23:19:59		0			0
Stn 9M_1082_020217	831	1900-01-11 23:40:00	2016-11-19 23:39:59		0			0
Stn 9M_1082_020217	832	1900-01-12	2016-11-19 23:59:59		0			0
Stn 9M_1082_020217	833	1900-01-12 00:20:00	2016-11-20 00:19:59		0			0
Stn 9M_1082_020217	834	1900-01-12 00:40:00	2016-11-20 00:39:59		0			0
Stn 9M_1082_020217	835	1900-01-12 01:00:00	2016-11-20 00:59:59		0			0
Stn 9M_1082_020217	836	1900-01-12 01:20:00	2016-11-20 01:19:59		0			0
Stn 9M_1082_020217	837	1900-01-12 01:40:00	2016-11-20 01:39:59		0			0
Stn 9M_1082_020217	838	1900-01-12 02:00:00	2016-11-20 01:59:59		0			0
Stn 9M_1082_020217	839	1900-01-12 02:20:00	2016-11-20 02:19:59		0			0
Stn 9M_1082_020217	840	1900-01-12 02:40:00	2016-11-20 02:39:59		0			0
Stn 9M_1082_020217	841	1900-01-12 03:00:00	2016-11-20 02:59:59		0			0
Stn 9M_1082_020217	842	1900-01-12 03:20:00	2016-11-20 03:19:59		0			0
Stn 9M_1082_020217	843	1900-01-12 03:40:00	2016-11-20 03:39:59		0			0
Stn 9M_1082_020217	844	1900-01-12 04:00:00	2016-11-20 03:59:59		0			0
Stn 9M_1082_020217	845	1900-01-12 04:20:00	2016-11-20 04:19:59		0			0
Stn 9M_1082_020217	846	1900-01-12 04:40:00	2016-11-20 04:39:59		0			0
Stn 9M_1082_020217	847	1900-01-12 05:00:00	2016-11-20 04:59:59		0			0
Stn 9M_1082_020217	848	1900-01-12 05:20:00	2016-11-20 05:19:59		0			0
Stn 9M_1082_020217	849	1900-01-12 05:40:00	2016-11-20 05:39:59		0			0
Stn 9M_1082_020217	850	1900-01-12 06:00:00	2016-11-20 05:59:59		0			0
Stn 9M_1082_020217	851	1900-01-12 06:20:00	2016-11-20 06:19:59		0			0
Stn 9M_1082_020217	852	1900-01-12 06:40:00	2016-11-20 06:39:59		0			0
Stn 9M_1082_020217	853	1900-01-12 07:00:00	2016-11-20 06:59:59		0			0
Stn 9M_1082_020217	854	1900-01-12 07:20:00	2016-11-20 07:19:59		0			0
Stn 9M_1082_020217	855	1900-01-12 07:40:00	2016-11-20 07:39:59		0			0
Stn 9M_1082_020217	856	1900-01-12 08:00:00	2016-11-20 07:59:59		0			0
Stn 9M_1082_020217	857	1900-01-12 08:20:00	2016-11-20 08:19:59		0			0
Stn 9M_1082_020217	858	1900-01-12 08:40:00	2016-11-20 08:39:59		0			0
Stn 9M_1082_020217	859	1900-01-12 09:00:00	2016-11-20 08:59:59		0			0
Stn 9M_1082_020217	860	1900-01-12 09:20:00	2016-11-20 09:19:59		0			0
Stn 9M_1082_020217	861	1900-01-12 09:40:00	2016-11-20 09:39:59		0			0
Stn 9M_1082_020217	862	1900-01-12 10:00:00	2016-11-20 09:59:59	Variable Broadband	0			0
Stn 9M_1082_020217	863	1900-01-12 10:20:00	2016-11-20 10:19:59		0			0
Stn 9M_1082_020217	864	1900-01-12 10:40:00	2016-11-20 10:39:59		0			0
Stn 9M_1082_020217	865	1900-01-12 11:00:00	2016-11-20 10:59:59		0			0
Stn 9M_1082_020217	866	1900-01-12 11:20:00	2016-11-20 11:19:59		0			0
Stn 9M_1082_020217	867	1900-01-12 11:40:00	2016-11-20 11:39:59		0			0
Stn 9M_1082_020217	868	1900-01-12 12:00:00	2016-11-20 11:59:59		0			0
Stn 9M_1082_020217	869	1900-01-12 12:20:00	2016-11-20 12:19:59		0			0
Stn 9M_1082_020217	870	1900-01-12 12:40:00	2016-11-20 12:39:59		0			0
Stn 9M_1082_020217	871	1900-01-12 13:00:00	2016-11-20 12:59:59		0			0
Stn 9M_1082_020217	872	1900-01-12 13:20:00	2016-11-20 13:19:59		0			0
Stn 9M_1082_020217	873	1900-01-12 13:40:00	2016-11-20 13:39:59		0			0
Stn 9M_1082_020217	874	1900-01-12 14:00:00	2016-11-20 13:59:59		0			0
Stn 9M_1082_020217	875	1900-01-12 14:20:00	2016-11-20 14:19:59		0			0
Stn 9M_1082_020217	876	1900-01-12 14:40:00	2016-11-20 14:39:59		0			0
Stn 9M_1082_020217	878	1900-01-12 15:20:00	2016-11-20 15:19:59		0			0
Stn 9M_1082_020217	879	1900-01-12 15:40:00	2016-11-20 15:39:59		0			0
Stn 9M_1082_020217	882	1900-01-12 16:40:00	2016-11-20 16:39:59		0			0
Stn 9M_1082_020217	883	1900-01-12 17:00:00	2016-11-20 16:59:59		0			0
Stn 9M_1082_020217	884	1900-01-12 17:20:00	2016-11-20 17:19:59		0			0
Stn 9M_1082_020217	885	1900-01-12 17:40:00	2016-11-20 17:39:59		0			0
Stn 9M_1082_020217	886	1900-01-12 18:00:00	2016-11-20 17:59:59		0			0
Stn 9M_1082_020217	887	1900-01-12 18:20:00	2016-11-20 18:19:59		0			0
Stn 9M_1082_020217	888	1900-01-12 18:40:00	2016-11-20 18:39:59		0			0
Stn 9M_1082_020217	889	1900-01-12 19:00:00	2016-11-20 18:59:59		0			0
Stn 9M_1082_020217	890	1900-01-12 19:20:00	2016-11-20 19:19:59		0			0
Stn 9M_1082_020217	891	1900-01-12 19:40:00	2016-11-20 19:39:59		0			0
Stn 9M_1082_020217	892	1900-01-12 20:00:00	2016-11-20 19:59:59		0			0
Stn 9M_1082_020217	893	1900-01-12 20:20:00	2016-11-20 20:19:59		0			0
Stn 9M_1082_020217	894	1900-01-12 20:40:00	2016-11-20 20:39:59		0			0
Stn 9M_1082_020217	895	1900-01-12 21:00:00	2016-11-20 20:59:59		0			0
Stn 9M_1082_020217	896	1900-01-12 21:20:00	2016-11-20 21:19:59		0			0
Stn 9M_1082_020217	897	1900-01-12 21:40:00	2016-11-20 21:39:59		0			0
Stn 9M_1082_020217	898	1900-01-12 22:00:00	2016-11-20 21:59:59		0			0
Stn 9M_1082_020217	899	1900-01-12 22:20:00	2016-11-20 22:19:59		0			0
Stn 9M_1082_020217	900	1900-01-12 22:40:00	2016-11-20 22:39:59		0			0
Stn 9M_1082_020217	901	1900-01-12 23:00:00	2016-11-20 22:59:59		0			0
Stn 9M_1082_020217	902	1900-01-12 23:20:00	2016-11-20 23:19:59		0			0
Stn 9M_1082_020217	903	1900-01-12 23:40:00	2016-11-20 23:39:59		0			0
Stn 9M_1082_020217	904	1900-01-13	2016-11-20 23:59:59		0			0
Stn 9M_1082_020217	905	1900-01-13 00:20:00	2016-11-21 00:19:59		0			0
Stn 9M_1082_020217	906	1900-01-13 00:40:00	2016-11-21 00:39:59		0			0
Stn 9M_1082_020217	907	1900-01-13 01:00:00	2016-11-21 00:59:59		0			0
Stn 9M_1082_020217	908	1900-01-13 01:20:00	2016-11-21 01:19:59		0			0
Stn 9M_1082_020217	909	1900-01-13 01:40:00	2016-11-21 01:39:59		0			0
Stn 9M_1082_020217	910	1900-01-13 02:00:00	2016-11-21 01:59:59		0			0
Stn 9M_1082_020217	911	1900-01-13 02:20:00	2016-11-21 02:19:59		0			0
Stn 9M_1082_020217	912	1900-01-13 02:40:00	2016-11-21 02:39:59		0			0
Stn 9M_1082_020217	913	1900-01-13 03:00:00	2016-11-21 02:59:59		0			0
Stn 9M_1082_020217	914	1900-01-13 03:20:00	2016-11-21 03:19:59		0			0
Stn 9M_1082_020217	915	1900-01-13 03:40:00	2016-11-21 03:39:59		0			0
Stn 9M_1082_020217	916	1900-01-13 04:00:00	2016-11-21 03:59:59		0			0
Stn 9M_1082_020217	917	1900-01-13 04:20:00	2016-11-21 04:19:59		0			0
Stn 9M_1082_020217	918	1900-01-13 04:40:00	2016-11-21 04:39:59		0			0
Stn 9M_1082_020217	919	1900-01-13 05:00:00	2016-11-21 04:59:59		0			0
Stn 9M_1082_020217	920	1900-01-13 05:20:00	2016-11-21 05:19:59		0			0
Stn 9M_1082_020217	921	1900-01-13 05:40:00	2016-11-21 05:39:59		0			0
Stn 9M_1082_020217	922	1900-01-13 06:00:00	2016-11-21 05:59:59		0			0
Stn 9M_1082_020217	923	1900-01-13 06:20:00	2016-11-21 06:19:59		0			0
Stn 9M_1082_020217	924	1900-01-13 06:40:00	2016-11-21 06:39:59		0			0
Stn 9M_1082_020217	925	1900-01-13 07:00:00	2016-11-21 06:59:59		0			0
Stn 9M_1082_020217	926	1900-01-13 07:20:00	2016-11-21 07:19:59		0			0
Stn 9M_1082_020217	927	1900-01-13 07:40:00	2016-11-21 07:39:59		0			0
Stn 9M_1082_020217	928	1900-01-13 08:00:00	2016-11-21 07:59:59		0			0
Stn 9M_1082_020217	929	1900-01-13 08:20:00	2016-11-21 08:19:59		0			0
Stn 9M_1082_020217	930	1900-01-13 08:40:00	2016-11-21 08:39:59		0			0
Stn 9M_1082_020217	931	1900-01-13 09:00:00	2016-11-21 08:59:59		0			0
Stn 9M_1082_020217	932	1900-01-13 09:20:00	2016-11-21 09:19:59		0			0
Stn 9M_1082_020217	933	1900-01-13 09:40:00	2016-11-21 09:39:59		0			0
Stn 9M_1082_020217	934	1900-01-13 10:00:00	2016-11-21 09:59:59		0			0
Stn 9M_1082_020217	935	1900-01-13 10:20:00	2016-11-21 10:19:59		0			0
Stn 9M_1082_020217	936	1900-01-13 10:40:00	2016-11-21 10:39:59		0			0
Stn 9M_1082_020217	937	1900-01-13 11:00:00	2016-11-21 10:59:59		0			0
Stn 9M_1082_020217	938	1900-01-13 11:20:00	2016-11-21 11:19:59		0			0
Stn 9M_1082_020217	939	1900-01-13 11:40:00	2016-11-21 11:39:59		0			0
Stn 9M_1082_020217	940	1900-01-13 12:00:00	2016-11-21 11:59:59		0			0
Stn 9M_1082_020217	941	1900-01-13 12:20:00	2016-11-21 12:19:59		0			0
Stn 9M_1082_020217	942	1900-01-13 12:40:00	2016-11-21 12:39:59		0			0
Stn 9M_1082_020217	943	1900-01-13 13:00:00	2016-11-21 12:59:59		0			0
Stn 9M_1082_020217	945	1900-01-13 13:40:00	2016-11-21 13:39:59		0			0
Stn 9M_1082_020217	946	1900-01-13 14:00:00	2016-11-21 13:59:59		0			0
Stn 9M_1082_020217	947	1900-01-13 14:20:00	2016-11-21 14:19:59		0			0
Stn 9M_1082_020217	948	1900-01-13 14:40:00	2016-11-21 14:39:59		0			0
Stn 9M_1082_020217	949	1900-01-13 15:00:00	2016-11-21 14:59:59		0			0
Stn 9M_1082_020217	950	1900-01-13 15:20:00	2016-11-21 15:19:59	Variable Broadband/Low Frequency	0			0
Stn 9M_1082_020217	952	1900-01-13 16:00:00	2016-11-21 15:59:59		0			0
Stn 9M_1082_020217	953	1900-01-13 16:20:00	2016-11-21 16:19:59		0			0
Stn 9M_1082_020217	954	1900-01-13 16:40:00	2016-11-21 16:39:59		0			0
Stn 9M_1082_020217	955	1900-01-13 17:00:00	2016-11-21 16:59:59		0			0
Stn 9M_1082_020217	956	1900-01-13 17:20:00	2016-11-21 17:19:59		0			0
Stn 9M_1082_020217	957	1900-01-13 17:40:00	2016-11-21 17:39:59		0			0
Stn 9M_1082_020217	958	1900-01-13 18:00:00	2016-11-21 17:59:59		0			0
Stn 9M_1082_020217	959	1900-01-13 18:20:00	2016-11-21 18:19:59		0			0
Stn 9M_1082_020217	960	1900-01-13 18:40:00	2016-11-21 18:39:59		0			0
Stn 9M_1082_020217	961	1900-01-13 19:00:00	2016-11-21 18:59:59		0			0
Stn 9M_1082_020217	962	1900-01-13 19:20:00	2016-11-21 19:19:59		0			0
Stn 9M_1082_020217	963	1900-01-13 19:40:00	2016-11-21 19:39:59		0			0
Stn 9M_1082_020217	964	1900-01-13 20:00:00	2016-11-21 19:59:59		0			0
Stn 9M_1082_020217	965	1900-01-13 20:20:00	2016-11-21 20:19:59		0			0
Stn 9M_1082_020217	966	1900-01-13 20:40:00	2016-11-21 20:39:59		0			0
Stn 9M_1082_020217	967	1900-01-13 21:00:00	2016-11-21 20:59:59		0			0
Stn 9M_1082_020217	968	1900-01-13 21:20:00	2016-11-21 21:19:59		0			0
Stn 9M_1082_020217	969	1900-01-13 21:40:00	2016-11-21 21:39:59		0			0
Stn 9M_1082_020217	970	1900-01-13 22:00:00	2016-11-21 21:59:59		0			0
Stn 9M_1082_020217	971	1900-01-13 22:20:00	2016-11-21 22:19:59		0			0
Stn 9M_1082_020217	972	1900-01-13 22:40:00	2016-11-21 22:39:59		0			0
Stn 9M_1082_020217	973	1900-01-13 23:00:00	2016-11-21 22:59:59		0			0
Stn 9M_1082_020217	974	1900-01-13 23:20:00	2016-11-21 23:19:59		0			0
Stn 9M_1082_020217	975	1900-01-13 23:40:00	2016-11-21 23:39:59		0			0
Stn 9M_1082_020217	976	1900-01-14	2016-11-21 23:59:59		0			0
Stn 9M_1082_020217	977	1900-01-14 00:20:00	2016-11-22 00:19:59		0			0
Stn 9M_1082_020217	978	1900-01-14 00:40:00	2016-11-22 00:39:59		0			0
Stn 9M_1082_020217	979	1900-01-14 01:00:00	2016-11-22 00:59:59		0			0
Stn 9M_1082_020217	980	1900-01-14 01:20:00	2016-11-22 01:19:59		0			0
Stn 9M_1082_020217	981	1900-01-14 01:40:00	2016-11-22 01:39:59		0			0
Stn 9M_1082_020217	982	1900-01-14 02:00:00	2016-11-22 01:59:59		0			0
Stn 9M_1082_020217	983	1900-01-14 02:20:00	2016-11-22 02:19:59		0			0
Stn 9M_1082_020217	984	1900-01-14 02:40:00	2016-11-22 02:39:59		0			0
Stn 9M_1082_020217	985	1900-01-14 03:00:00	2016-11-22 02:59:59		0			0
Stn 9M_1082_020217	986	1900-01-14 03:20:00	2016-11-22 03:19:59		0			0
Stn 9M_1082_020217	987	1900-01-14 03:40:00	2016-11-22 03:39:59		0			0
Stn 9M_1082_020217	988	1900-01-14 04:00:00	2016-11-22 03:59:59		0			0
Stn 9M_1082_020217	989	1900-01-14 04:20:00	2016-11-22 04:19:59		0			0
Stn 9M_1082_020217	990	1900-01-14 04:40:00	2016-11-22 04:39:59		0			0
Stn 9M_1082_020217	991	1900-01-14 05:00:00	2016-11-22 04:59:59		0			0
Stn 9M_1082_020217	992	1900-01-14 05:20:00	2016-11-22 05:19:59		0			0
Stn 9M_1082_020217	993	1900-01-14 05:40:00	2016-11-22 05:39:59		0			0
Stn 9M_1082_020217	994	1900-01-14 06:00:00	2016-11-22 05:59:59		0			0
Stn 9M_1082_020217	995	1900-01-14 06:20:00	2016-11-22 06:19:59		0			0
Stn 9M_1082_020217	996	1900-01-14 06:40:00	2016-11-22 06:39:59		0			0
Stn 9M_1082_020217	997	1900-01-14 07:00:00	2016-11-22 06:59:59		0			0
Stn 9M_1082_020217	998	1900-01-14 07:20:00	2016-11-22 07:19:59		0			0
Stn 9M_1082_020217	999	1900-01-14 07:40:00	2016-11-22 07:39:59		0			0
Stn 9M_1082_020217	1000	1900-01-14 08:00:00	2016-11-22 07:59:59		0			0
Stn 9M_1082_020217	1001	1900-01-14 08:20:00	2016-11-22 08:19:59		0			0
Stn 9M_1082_020217	1002	1900-01-14 08:40:00	2016-11-22 08:39:59		0			0
Stn 9M_1082_020217	1003	1900-01-14 09:00:00	2016-11-22 08:59:59		0			0
Stn 9M_1082_020217	1004	1900-01-14 09:20:00	2016-11-22 09:19:59		0			0
Stn 9M_1082_020217	1005	1900-01-14 09:40:00	2016-11-22 09:39:59		0			0
Stn 9M_1082_020217	1006	1900-01-14 10:00:00	2016-11-22 09:59:59		0			0
Stn 9M_1082_020217	1007	1900-01-14 10:20:00	2016-11-22 10:19:59		0			0
Stn 9M_1082_020217	1008	1900-01-14 10:40:00	2016-11-22 10:39:59		0			0
Stn 9M_1082_020217	1009	1900-01-14 11:00:00	2016-11-22 10:59:59		0			0
Stn 9M_1082_020217	1010	1900-01-14 11:20:00	2016-11-22 11:19:59		0			0
Stn 9M_1082_020217	1019	1900-01-14 14:20:00	2016-11-22 14:19:59		0			0
Stn 9M_1082_020217	1020	1900-01-14 14:40:00	2016-11-22 14:39:59		0			0
Stn 9M_1082_020217	1021	1900-01-14 15:00:00	2016-11-22 14:59:59		0			0
Stn 9M_1082_020217	1022	1900-01-14 15:20:00	2016-11-22 15:19:59		0			0
Stn 9M_1082_020217	1023	1900-01-14 15:40:00	2016-11-22 15:39:59		0			0
Stn 9M_1082_020217	1026	1900-01-14 16:40:00	2016-11-22 16:39:59		0			0
Stn 9M_1082_020217	1027	1900-01-14 17:00:00	2016-11-22 16:59:59		0			0
Stn 9M_1082_020217	1028	1900-01-14 17:20:00	2016-11-22 17:19:59		0			0
Stn 9M_1082_020217	1032	1900-01-14 18:40:00	2016-11-22 18:39:59		0			0
Stn 9M_1082_020217	1033	1900-01-14 19:00:00	2016-11-22 18:59:59		0			0
Stn 9M_1082_020217	1034	1900-01-14 19:20:00	2016-11-22 19:19:59		0			0
Stn 9M_1082_020217	1035	1900-01-14 19:40:00	2016-11-22 19:39:59		0			0
Stn 9M_1082_020217	1036	1900-01-14 20:00:00	2016-11-22 19:59:59		0			0
Stn 9M_1082_020217	1037	1900-01-14 20:20:00	2016-11-22 20:19:59		0			0
Stn 9M_1082_020217	1038	1900-01-14 20:40:00	2016-11-22 20:39:59		0			0
Stn 9M_1082_020217	1039	1900-01-14 21:00:00	2016-11-22 20:59:59		0			0
Stn 9M_1082_020217	1040	1900-01-14 21:20:00	2016-11-22 21:19:59		0			0
Stn 9M_1082_020217	1041	1900-01-14 21:40:00	2016-11-22 21:39:59		0			0
Stn 9M_1082_020217	1042	1900-01-14 22:00:00	2016-11-22 21:59:59		0			0
Stn 9M_1082_020217	1043	1900-01-14 22:20:00	2016-11-22 22:19:59		0			0
Stn 9M_1082_020217	1044	1900-01-14 22:40:00	2016-11-22 22:39:59		0			0
Stn 9M_1082_020217	1045	1900-01-14 23:00:00	2016-11-22 22:59:59		0			0
Stn 9M_1082_020217	1046	1900-01-14 23:20:00	2016-11-22 23:19:59		0			0
Stn 9M_1082_020217	1047	1900-01-14 23:40:00	2016-11-22 23:39:59		0			0
Stn 9M_1082_020217	1048	1900-01-15	2016-11-22 23:59:59		0			0
Stn 9M_1082_020217	1049	1900-01-15 00:20:00	2016-11-23 00:19:59		0			0
Stn 9M_1082_020217	1050	1900-01-15 00:40:00	2016-11-23 00:39:59		0			0
Stn 9M_1082_020217	1051	1900-01-15 01:00:00	2016-11-23 00:59:59		0			0
Stn 9M_1082_020217	1052	1900-01-15 01:20:00	2016-11-23 01:19:59		0			0
Stn 9M_1082_020217	1053	1900-01-15 01:40:00	2016-11-23 01:39:59		0			0
Stn 9M_1082_020217	1054	1900-01-15 02:00:00	2016-11-23 01:59:59		0			0
Stn 9M_1082_020217	1055	1900-01-15 02:20:00	2016-11-23 02:19:59		0			0
Stn 9M_1082_020217	1056	1900-01-15 02:40:00	2016-11-23 02:39:59		0			0
Stn 9M_1082_020217	1057	1900-01-15 03:00:00	2016-11-23 02:59:59		0			0
Stn 9M_1082_020217	1058	1900-01-15 03:20:00	2016-11-23 03:19:59		0			0
Stn 9M_1082_020217	1059	1900-01-15 03:40:00	2016-11-23 03:39:59		0			0
Stn 9M_1082_020217	1060	1900-01-15 04:00:00	2016-11-23 03:59:59		0			0
Stn 9M_1082_020217	1061	1900-01-15 04:20:00	2016-11-23 04:19:59		0			0
Stn 9M_1082_020217	1062	1900-01-15 04:40:00	2016-11-23 04:39:59		0			0
Stn 9M_1082_020217	1063	1900-01-15 05:00:00	2016-11-23 04:59:59		0			0
Stn 9M_1082_020217	1064	1900-01-15 05:20:00	2016-11-23 05:19:59		0			0
Stn 9M_1082_020217	1065	1900-01-15 05:40:00	2016-11-23 05:39:59		0			0
Stn 9M_1082_020217	1066	1900-01-15 06:00:00	2016-11-23 05:59:59		0			0
Stn 9M_1082_020217	1067	1900-01-15 06:20:00	2016-11-23 06:19:59		0			0
Stn 9M_1082_020217	1068	1900-01-15 06:40:00	2016-11-23 06:39:59		0			0
Stn 9M_1082_020217	1069	1900-01-15 07:00:00	2016-11-23 06:59:59		0			0
Stn 9M_1082_020217	1070	1900-01-15 07:20:00	2016-11-23 07:19:59		0			0
Stn 9M_1082_020217	1071	1900-01-15 07:40:00	2016-11-23 07:39:59		0			0
Stn 9M_1082_020217	1072	1900-01-15 08:00:00	2016-11-23 07:59:59		0			0
Stn 9M_1082_020217	1073	1900-01-15 08:20:00	2016-11-23 08:19:59		0			0
Stn 9M_1082_020217	1074	1900-01-15 08:40:00	2016-11-23 08:39:59		0			0
Stn 9M_1082_020217	1075	1900-01-15 09:00:00	2016-11-23 08:59:59		0			0
Stn 9M_1082_020217	1076	1900-01-15 09:20:00	2016-11-23 09:19:59		0			0
Stn 9M_1082_020217	1077	1900-01-15 09:40:00	2016-11-23 09:39:59		0			0
Stn 9M_1082_020217	1078	1900-01-15 10:00:00	2016-11-23 09:59:59		0			0
Stn 9M_1082_020217	1079	1900-01-15 10:20:00	2016-11-23 10:19:59		0			0
Stn 9M_1082_020217	1080	1900-01-15 10:40:00	2016-11-23 10:39:59		0			0
Stn 9M_1082_020217	1082	1900-01-15 11:20:00	2016-11-23 11:19:59		0			0
Stn 9M_1082_020217	1083	1900-01-15 11:40:00	2016-11-23 11:39:59		0			0
Stn 9M_1082_020217	1084	1900-01-15 12:00:00	2016-11-23 11:59:59		0			0
Stn 9M_1082_020217	1087	1900-01-15 13:00:00	2016-11-23 12:59:59	Variable Broadband/Low Frequency	0			0
Stn 9M_1082_020217	1088	1900-01-15 13:20:00	2016-11-23 13:19:59		0			0
Stn 9M_1082_020217	1090	1900-01-15 14:00:00	2016-11-23 13:59:59		0			0
Stn 9M_1082_020217	1091	1900-01-15 14:20:00	2016-11-23 14:19:59	Variable Broadband	0			0
Stn 9M_1082_020217	1092	1900-01-15 14:40:00	2016-11-23 14:39:59	Variable Broadband/Low Frequency	0			0
Stn 9M_1082_020217	1093	1900-01-15 15:00:00	2016-11-23 14:59:59	Variable Broadband/Low Frequency	0			0
Stn 9M_1082_020217	1094	1900-01-15 15:20:00	2016-11-23 15:19:59		0			0
Stn 9M_1082_020217	1095	1900-01-15 15:40:00	2016-11-23 15:39:59		0			0
Stn 9M_1082_020217	1096	1900-01-15 16:00:00	2016-11-23 15:59:59		0			0
Stn 9M_1082_020217	1097	1900-01-15 16:20:00	2016-11-23 16:19:59		0			0
Stn 9M_1082_020217	1098	1900-01-15 16:40:00	2016-11-23 16:39:59	Variable Broadband	1	1		0
Stn 9M_1082_020217	1099	1900-01-15 17:00:00	2016-11-23 16:59:59		0			0
Stn 9M_1082_020217	1100	1900-01-15 17:20:00	2016-11-23 17:19:59		0			0
Stn 9M_1082_020217	1101	1900-01-15 17:40:00	2016-11-23 17:39:59		0			0
Stn 9M_1082_020217	1102	1900-01-15 18:00:00	2016-11-23 17:59:59		0			0
Stn 9M_1082_020217	1103	1900-01-15 18:20:00	2016-11-23 18:19:59		0			0
Stn 9M_1082_020217	1104	1900-01-15 18:40:00	2016-11-23 18:39:59		0			0
Stn 9M_1082_020217	1105	1900-01-15 19:00:00	2016-11-23 18:59:59		0			0
Stn 9M_1082_020217	1106	1900-01-15 19:20:00	2016-11-23 19:19:59		0			0
Stn 9M_1082_020217	1107	1900-01-15 19:40:00	2016-11-23 19:39:59		0			0
Stn 9M_1082_020217	1108	1900-01-15 20:00:00	2016-11-23 19:59:59		0			0
Stn 9M_1082_020217	1109	1900-01-15 20:20:00	2016-11-23 20:19:59		0			0
Stn 9M_1082_020217	1110	1900-01-15 20:40:00	2016-11-23 20:39:59		0			0
Stn 9M_1082_020217	1111	1900-01-15 21:00:00	2016-11-23 20:59:59		0			0
Stn 9M_1082_020217	1112	1900-01-15 21:20:00	2016-11-23 21:19:59		0			0
Stn 9M_1082_020217	1113	1900-01-15 21:40:00	2016-11-23 21:39:59		0			0
Stn 9M_1082_020217	1114	1900-01-15 22:00:00	2016-11-23 21:59:59		0			0
Stn 9M_1082_020217	1115	1900-01-15 22:20:00	2016-11-23 22:19:59		0			0
Stn 9M_1082_020217	1116	1900-01-15 22:40:00	2016-11-23 22:39:59		0			0
Stn 9M_1082_020217	1117	1900-01-15 23:00:00	2016-11-23 22:59:59		0			0
Stn 9M_1082_020217	1118	1900-01-15 23:20:00	2016-11-23 23:19:59		0			0
Stn 9M_1082_020217	1119	1900-01-15 23:40:00	2016-11-23 23:39:59		0			0
Stn 9M_1082_020217	1120	1900-01-16	2016-11-23 23:59:59		0			0
Stn 9M_1082_020217	1121	1900-01-16 00:20:00	2016-11-24 00:19:59		0			0
Stn 9M_1082_020217	1122	1900-01-16 00:40:00	2016-11-24 00:39:59		0			0
Stn 9M_1082_020217	1123	1900-01-16 01:00:00	2016-11-24 00:59:59		0			0
Stn 9M_1082_020217	1124	1900-01-16 01:20:00	2016-11-24 01:19:59		0			0
Stn 9M_1082_020217	1126	1900-01-16 02:00:00	2016-11-24 01:59:59		0			0
Stn 9M_1082_020217	1127	1900-01-16 02:20:00	2016-11-24 02:19:59		0			0
Stn 9M_1082_020217	1128	1900-01-16 02:40:00	2016-11-24 02:39:59		0			0
Stn 9M_1082_020217	1129	1900-01-16 03:00:00	2016-11-24 02:59:59		0			0
Stn 9M_1082_020217	1130	1900-01-16 03:20:00	2016-11-24 03:19:59		0			0
Stn 9M_1082_020217	1131	1900-01-16 03:40:00	2016-11-24 03:39:59		0			0
Stn 9M_1082_020217	1132	1900-01-16 04:00:00	2016-11-24 03:59:59		0			0
Stn 9M_1082_020217	1133	1900-01-16 04:20:00	2016-11-24 04:19:59		0			0
Stn 9M_1082_020217	1134	1900-01-16 04:40:00	2016-11-24 04:39:59		0			0
Stn 9M_1082_020217	1135	1900-01-16 05:00:00	2016-11-24 04:59:59		0			0
Stn 9M_1082_020217	1136	1900-01-16 05:20:00	2016-11-24 05:19:59		0			0
Stn 9M_1082_020217	1137	1900-01-16 05:40:00	2016-11-24 05:39:59		0			0
Stn 9M_1082_020217	1138	1900-01-16 06:00:00	2016-11-24 05:59:59		0			0
Stn 9M_1082_020217	1139	1900-01-16 06:20:00	2016-11-24 06:19:59		0			0
Stn 9M_1082_020217	1140	1900-01-16 06:40:00	2016-11-24 06:39:59		0			0
Stn 9M_1082_020217	1141	1900-01-16 07:00:00	2016-11-24 06:59:59		0			0
Stn 9M_1082_020217	1142	1900-01-16 07:20:00	2016-11-24 07:19:59		0			0
Stn 9M_1082_020217	1143	1900-01-16 07:40:00	2016-11-24 07:39:59		0			0
Stn 9M_1082_020217	1144	1900-01-16 08:00:00	2016-11-24 07:59:59		0			0
Stn 9M_1082_020217	1145	1900-01-16 08:20:00	2016-11-24 08:19:59		0			0
Stn 9M_1082_020217	1146	1900-01-16 08:40:00	2016-11-24 08:39:59		0			0
Stn 9M_1082_020217	1148	1900-01-16 09:20:00	2016-11-24 09:19:59		0			0
Stn 9M_1082_020217	1149	1900-01-16 09:40:00	2016-11-24 09:39:59		0			0
Stn 9M_1082_020217	1151	1900-01-16 10:20:00	2016-11-24 10:19:59		0			0
Stn 9M_1082_020217	1152	1900-01-16 10:40:00	2016-11-24 10:39:59		0			0
Stn 9M_1082_020217	1153	1900-01-16 11:00:00	2016-11-24 10:59:59		0			0
Stn 9M_1082_020217	1154	1900-01-16 11:20:00	2016-11-24 11:19:59		0			0
Stn 9M_1082_020217	1155	1900-01-16 11:40:00	2016-11-24 11:39:59		0			0
Stn 9M_1082_020217	1157	1900-01-16 12:20:00	2016-11-24 12:19:59		0			0
Stn 9M_1082_020217	1158	1900-01-16 12:40:00	2016-11-24 12:39:59		0			0
Stn 9M_1082_020217	1160	1900-01-16 13:20:00	2016-11-24 13:19:59		0			0
Stn 9M_1082_020217	1161	1900-01-16 13:40:00	2016-11-24 13:39:59		0			0
Stn 9M_1082_020217	1162	1900-01-16 14:00:00	2016-11-24 13:59:59		0			0
Stn 9M_1082_020217	1164	1900-01-16 14:40:00	2016-11-24 14:39:59		0			0
Stn 9M_1082_020217	1165	1900-01-16 15:00:00	2016-11-24 14:59:59		0			0
Stn 9M_1082_020217	1166	1900-01-16 15:20:00	2016-11-24 15:19:59		0			0
Stn 9M_1082_020217	1167	1900-01-16 15:40:00	2016-11-24 15:39:59		0			0
Stn 9M_1082_020217	1168	1900-01-16 16:00:00	2016-11-24 15:59:59	Variable Broadband/Low Frequency	0			0
Stn 9M_1082_020217	1169	1900-01-16 16:20:00	2016-11-24 16:19:59		0			0
Stn 9M_1082_020217	1170	1900-01-16 16:40:00	2016-11-24 16:39:59		0			0
Stn 9M_1082_020217	1171	1900-01-16 17:00:00	2016-11-24 16:59:59		0			0
Stn 9M_1082_020217	1172	1900-01-16 17:20:00	2016-11-24 17:19:59		0			0
Stn 9M_1082_020217	1173	1900-01-16 17:40:00	2016-11-24 17:39:59		0			0
Stn 9M_1082_020217	1174	1900-01-16 18:00:00	2016-11-24 17:59:59		0			0
Stn 9M_1082_020217	1175	1900-01-16 18:20:00	2016-11-24 18:19:59		0			0
Stn 9M_1082_020217	1176	1900-01-16 18:40:00	2016-11-24 18:39:59		0			0
Stn 9M_1082_020217	1177	1900-01-16 19:00:00	2016-11-24 18:59:59		0			0
Stn 9M_1082_020217	1179	1900-01-16 19:40:00	2016-11-24 19:39:59		0			0
Stn 9M_1082_020217	1180	1900-01-16 20:00:00	2016-11-24 19:59:59		0			0
Stn 9M_1082_020217	1181	1900-01-16 20:20:00	2016-11-24 20:19:59		0			0
Stn 9M_1082_020217	1182	1900-01-16 20:40:00	2016-11-24 20:39:59		0			0
Stn 9M_1082_020217	1183	1900-01-16 21:00:00	2016-11-24 20:59:59		0			0
Stn 9M_1082_020217	1184	1900-01-16 21:20:00	2016-11-24 21:19:59		0			0
Stn 9M_1082_020217	1185	1900-01-16 21:40:00	2016-11-24 21:39:59		0			0
Stn 9M_1082_020217	1186	1900-01-16 22:00:00	2016-11-24 21:59:59		0			0
Stn 9M_1082_020217	1187	1900-01-16 22:20:00	2016-11-24 22:19:59		0			0
Stn 9M_1082_020217	1188	1900-01-16 22:40:00	2016-11-24 22:39:59		0			0
Stn 9M_1082_020217	1189	1900-01-16 23:00:00	2016-11-24 22:59:59		0			0
Stn 9M_1082_020217	1190	1900-01-16 23:20:00	2016-11-24 23:19:59		0			0
Stn 9M_1082_020217	1191	1900-01-16 23:40:00	2016-11-24 23:39:59		0			0
Stn 9M_1082_020217	1192	1900-01-17	2016-11-24 23:59:59		0			0
Stn 9M_1082_020217	1193	1900-01-17 00:20:00	2016-11-25 00:19:59		0			0
Stn 9M_1082_020217	1194	1900-01-17 00:40:00	2016-11-25 00:39:59		0			0
Stn 9M_1082_020217	1195	1900-01-17 01:00:00	2016-11-25 00:59:59		0			0
Stn 9M_1082_020217	1196	1900-01-17 01:20:00	2016-11-25 01:19:59		0			0
Stn 9M_1082_020217	1197	1900-01-17 01:40:00	2016-11-25 01:39:59		0			0
Stn 9M_1082_020217	1198	1900-01-17 02:00:00	2016-11-25 01:59:59		0			0
Stn 9M_1082_020217	1199	1900-01-17 02:20:00	2016-11-25 02:19:59		0			0
Stn 9M_1082_020217	1200	1900-01-17 02:40:00	2016-11-25 02:39:59		0			0
Stn 9M_1082_020217	1202	1900-01-17 03:20:00	2016-11-25 03:19:59		0			0
Stn 9M_1082_020217	1203	1900-01-17 03:40:00	2016-11-25 03:39:59		0			0
Stn 9M_1082_020217	1204	1900-01-17 04:00:00	2016-11-25 03:59:59		0			0
Stn 9M_1082_020217	1205	1900-01-17 04:20:00	2016-11-25 04:19:59		0			0
Stn 9M_1082_020217	1206	1900-01-17 04:40:00	2016-11-25 04:39:59		0			0
Stn 9M_1082_020217	1207	1900-01-17 05:00:00	2016-11-25 04:59:59		0			0
Stn 9M_1082_020217	1208	1900-01-17 05:20:00	2016-11-25 05:19:59		0			0
Stn 9M_1082_020217	1209	1900-01-17 05:40:00	2016-11-25 05:39:59		0			0
Stn 9M_1082_020217	1210	1900-01-17 06:00:00	2016-11-25 05:59:59		0			0
Stn 9M_1082_020217	1211	1900-01-17 06:20:00	2016-11-25 06:19:59		0			0
Stn 9M_1082_020217	1212	1900-01-17 06:40:00	2016-11-25 06:39:59		0			0
Stn 9M_1082_020217	1213	1900-01-17 07:00:00	2016-11-25 06:59:59		0			0
Stn 9M_1082_020217	1214	1900-01-17 07:20:00	2016-11-25 07:19:59		0			0
Stn 9M_1082_020217	1215	1900-01-17 07:40:00	2016-11-25 07:39:59		0			0
Stn 9M_1082_020217	1216	1900-01-17 08:00:00	2016-11-25 07:59:59		0			0
Stn 9M_1082_020217	1218	1900-01-17 08:40:00	2016-11-25 08:39:59		0			0
Stn 9M_1082_020217	1219	1900-01-17 09:00:00	2016-11-25 08:59:59	Variable Broadband/Low Frequency	0			0
Stn 9M_1082_020217	1220	1900-01-17 09:20:00	2016-11-25 09:19:59		0			0
Stn 9M_1082_020217	1221	1900-01-17 09:40:00	2016-11-25 09:39:59		0			0
Stn 9M_1082_020217	1222	1900-01-17 10:00:00	2016-11-25 09:59:59		0			0
Stn 9M_1082_020217	1223	1900-01-17 10:20:00	2016-11-25 10:19:59		0			0
Stn 9M_1082_020217	1224	1900-01-17 10:40:00	2016-11-25 10:39:59		0			0
Stn 9M_1082_020217	1225	1900-01-17 11:00:00	2016-11-25 10:59:59		0			0
Stn 9M_1082_020217	1226	1900-01-17 11:20:00	2016-11-25 11:19:59		0			0
Stn 9M_1082_020217	1227	1900-01-17 11:40:00	2016-11-25 11:39:59		0			0
Stn 9M_1082_020217	1228	1900-01-17 12:00:00	2016-11-25 11:59:59		0			0
Stn 9M_1082_020217	1229	1900-01-17 12:20:00	2016-11-25 12:19:59		0			0
Stn 9M_1082_020217	1232	1900-01-17 13:20:00	2016-11-25 13:19:59		0			0
Stn 9M_1082_020217	1233	1900-01-17 13:40:00	2016-11-25 13:39:59		0			0
Stn 9M_1082_020217	1235	1900-01-17 14:20:00	2016-11-25 14:19:59		0			0
Stn 9M_1082_020217	1236	1900-01-17 14:40:00	2016-11-25 14:39:59		0			0
Stn 9M_1082_020217	1237	1900-01-17 15:00:00	2016-11-25 14:59:59		0			0
Stn 9M_1082_020217	1238	1900-01-17 15:20:00	2016-11-25 15:19:59		0			0
Stn 9M_1082_020217	1241	1900-01-17 16:20:00	2016-11-25 16:19:59		0			0
Stn 9M_1082_020217	1242	1900-01-17 16:40:00	2016-11-25 16:39:59		0			0
Stn 9M_1082_020217	1243	1900-01-17 17:00:00	2016-11-25 16:59:59		0			0
Stn 9M_1082_020217	1244	1900-01-17 17:20:00	2016-11-25 17:19:59		0			0
Stn 9M_1082_020217	1245	1900-01-17 17:40:00	2016-11-25 17:39:59		0			0
Stn 9M_1082_020217	1246	1900-01-17 18:00:00	2016-11-25 17:59:59		0			0
Stn 9M_1082_020217	1247	1900-01-17 18:20:00	2016-11-25 18:19:59		0			0
Stn 9M_1082_020217	1248	1900-01-17 18:40:00	2016-11-25 18:39:59		0			0
Stn 9M_1082_020217	1250	1900-01-17 19:20:00	2016-11-25 19:19:59		0			0
Stn 9M_1082_020217	1251	1900-01-17 19:40:00	2016-11-25 19:39:59		0			0
Stn 9M_1082_020217	1252	1900-01-17 20:00:00	2016-11-25 19:59:59		0			0
Stn 9M_1082_020217	1253	1900-01-17 20:20:00	2016-11-25 20:19:59		0			0
Stn 9M_1082_020217	1254	1900-01-17 20:40:00	2016-11-25 20:39:59		0			0
Stn 9M_1082_020217	1255	1900-01-17 21:00:00	2016-11-25 20:59:59		0			0
Stn 9M_1082_020217	1256	1900-01-17 21:20:00	2016-11-25 21:19:59		0			0
Stn 9M_1082_020217	1258	1900-01-17 22:00:00	2016-11-25 21:59:59		0			0
Stn 9M_1082_020217	1259	1900-01-17 22:20:00	2016-11-25 22:19:59		0			0
Stn 9M_1082_020217	1260	1900-01-17 22:40:00	2016-11-25 22:39:59		0			0
Stn 9M_1082_020217	1261	1900-01-17 23:00:00	2016-11-25 22:59:59		0			0
Stn 9M_1082_020217	1262	1900-01-17 23:20:00	2016-11-25 23:19:59		0			0
Stn 9M_1082_020217	1263	1900-01-17 23:40:00	2016-11-25 23:39:59		0			0
Stn 9M_1082_020217	1264	1900-01-18	2016-11-25 23:59:59		0			0
Stn 9M_1082_020217	1265	1900-01-18 00:20:00	2016-11-26 00:19:59		0			0
Stn 9M_1082_020217	1266	1900-01-18 00:40:00	2016-11-26 00:39:59		0			0
Stn 9M_1082_020217	1267	1900-01-18 01:00:00	2016-11-26 00:59:59		0			0
Stn 9M_1082_020217	1268	1900-01-18 01:20:00	2016-11-26 01:19:59		0			0
Stn 9M_1082_020217	1269	1900-01-18 01:40:00	2016-11-26 01:39:59		0			0
Stn 9M_1082_020217	1270	1900-01-18 02:00:00	2016-11-26 01:59:59		0			0
Stn 9M_1082_020217	1271	1900-01-18 02:20:00	2016-11-26 02:19:59		0			0
Stn 9M_1082_020217	1272	1900-01-18 02:40:00	2016-11-26 02:39:59		0			0
Stn 9M_1082_020217	1273	1900-01-18 03:00:00	2016-11-26 02:59:59		0			0
Stn 9M_1082_020217	1274	1900-01-18 03:20:00	2016-11-26 03:19:59		0			0
Stn 9M_1082_020217	1275	1900-01-18 03:40:00	2016-11-26 03:39:59		0			0
Stn 9M_1082_020217	1276	1900-01-18 04:00:00	2016-11-26 03:59:59		0			0
Stn 9M_1082_020217	1277	1900-01-18 04:20:00	2016-11-26 04:19:59		0			0
Stn 9M_1082_020217	1278	1900-01-18 04:40:00	2016-11-26 04:39:59		0			0
Stn 9M_1082_020217	1279	1900-01-18 05:00:00	2016-11-26 04:59:59		0			0
Stn 9M_1082_020217	1280	1900-01-18 05:20:00	2016-11-26 05:19:59		0			0
Stn 9M_1082_020217	1281	1900-01-18 05:40:00	2016-11-26 05:39:59		0			0
Stn 9M_1082_020217	1282	1900-01-18 06:00:00	2016-11-26 05:59:59		0			0
Stn 9M_1082_020217	1283	1900-01-18 06:20:00	2016-11-26 06:19:59		0			0
Stn 9M_1082_020217	1284	1900-01-18 06:40:00	2016-11-26 06:39:59		0			0
Stn 9M_1082_020217	1285	1900-01-18 07:00:00	2016-11-26 06:59:59		0			0
Stn 9M_1082_020217	1286	1900-01-18 07:20:00	2016-11-26 07:19:59		0			0
Stn 9M_1082_020217	1287	1900-01-18 07:40:00	2016-11-26 07:39:59		0			0
Stn 9M_1082_020217	1288	1900-01-18 08:00:00	2016-11-26 07:59:59		0			0
Stn 9M_1082_020217	1289	1900-01-18 08:20:00	2016-11-26 08:19:59		0			0
Stn 9M_1082_020217	1290	1900-01-18 08:40:00	2016-11-26 08:39:59		0			0
Stn 9M_1082_020217	1291	1900-01-18 09:00:00	2016-11-26 08:59:59		0			0
Stn 9M_1082_020217	1292	1900-01-18 09:20:00	2016-11-26 09:19:59		0			0
Stn 9M_1082_020217	1293	1900-01-18 09:40:00	2016-11-26 09:39:59		0			0
Stn 9M_1082_020217	1294	1900-01-18 10:00:00	2016-11-26 09:59:59		0			0
Stn 9M_1082_020217	1295	1900-01-18 10:20:00	2016-11-26 10:19:59		0			0
Stn 9M_1082_020217	1296	1900-01-18 10:40:00	2016-11-26 10:39:59		0			0
Stn 9M_1082_020217	1297	1900-01-18 11:00:00	2016-11-26 10:59:59		0			0
Stn 9M_1082_020217	1298	1900-01-18 11:20:00	2016-11-26 11:19:59		0			0
Stn 9M_1082_020217	1299	1900-01-18 11:40:00	2016-11-26 11:39:59		0			0
Stn 9M_1082_020217	1300	1900-01-18 12:00:00	2016-11-26 11:59:59		0			0
Stn 9M_1082_020217	1301	1900-01-18 12:20:00	2016-11-26 12:19:59		0			0
Stn 9M_1082_020217	1302	1900-01-18 12:40:00	2016-11-26 12:39:59		0			0
Stn 9M_1082_020217	1303	1900-01-18 13:00:00	2016-11-26 12:59:59		0			0
Stn 9M_1082_020217	1304	1900-01-18 13:20:00	2016-11-26 13:19:59		0			0
Stn 9M_1082_020217	1305	1900-01-18 13:40:00	2016-11-26 13:39:59		0			0
Stn 9M_1082_020217	1306	1900-01-18 14:00:00	2016-11-26 13:59:59		0			0
Stn 9M_1082_020217	1307	1900-01-18 14:20:00	2016-11-26 14:19:59		0			0
Stn 9M_1082_020217	1308	1900-01-18 14:40:00	2016-11-26 14:39:59		0			0
Stn 9M_1082_020217	1310	1900-01-18 15:20:00	2016-11-26 15:19:59		0			0
Stn 9M_1082_020217	1311	1900-01-18 15:40:00	2016-11-26 15:39:59		0			0
Stn 9M_1082_020217	1312	1900-01-18 16:00:00	2016-11-26 15:59:59		0			0
Stn 9M_1082_020217	1313	1900-01-18 16:20:00	2016-11-26 16:19:59		0			0
Stn 9M_1082_020217	1314	1900-01-18 16:40:00	2016-11-26 16:39:59		0			0
Stn 9M_1082_020217	1315	1900-01-18 17:00:00	2016-11-26 16:59:59		0			0
Stn 9M_1082_020217	1316	1900-01-18 17:20:00	2016-11-26 17:19:59		0			0
Stn 9M_1082_020217	1317	1900-01-18 17:40:00	2016-11-26 17:39:59		0			0
Stn 9M_1082_020217	1318	1900-01-18 18:00:00	2016-11-26 17:59:59		0			0
Stn 9M_1082_020217	1319	1900-01-18 18:20:00	2016-11-26 18:19:59		0			0
Stn 9M_1082_020217	1320	1900-01-18 18:40:00	2016-11-26 18:39:59		0			0
Stn 9M_1082_020217	1321	1900-01-18 19:00:00	2016-11-26 18:59:59		0			0
Stn 9M_1082_020217	1322	1900-01-18 19:20:00	2016-11-26 19:19:59		0			0
Stn 9M_1082_020217	1323	1900-01-18 19:40:00	2016-11-26 19:39:59		0			0
Stn 9M_1082_020217	1324	1900-01-18 20:00:00	2016-11-26 19:59:59		0			0
Stn 9M_1082_020217	1325	1900-01-18 20:20:00	2016-11-26 20:19:59		0			0
Stn 9M_1082_020217	1326	1900-01-18 20:40:00	2016-11-26 20:39:59		0			0
Stn 9M_1082_020217	1327	1900-01-18 21:00:00	2016-11-26 20:59:59		0			0
Stn 9M_1082_020217	1328	1900-01-18 21:20:00	2016-11-26 21:19:59		0			0
Stn 9M_1082_020217	1329	1900-01-18 21:40:00	2016-11-26 21:39:59		0			0
Stn 9M_1082_020217	1330	1900-01-18 22:00:00	2016-11-26 21:59:59		0			0
Stn 9M_1082_020217	1331	1900-01-18 22:20:00	2016-11-26 22:19:59		0			0
Stn 9M_1082_020217	1332	1900-01-18 22:40:00	2016-11-26 22:39:59		0			0
Stn 9M_1082_020217	1333	1900-01-18 23:00:00	2016-11-26 22:59:59		0			0
Stn 9M_1082_020217	1334	1900-01-18 23:20:00	2016-11-26 23:19:59		0			0
Stn 9M_1082_020217	1335	1900-01-18 23:40:00	2016-11-26 23:39:59		0			0
Stn 9M_1082_020217	1336	1900-01-19	2016-11-26 23:59:59		0			0
Stn 9M_1082_020217	1337	1900-01-19 00:20:00	2016-11-27 00:19:59		0			0
Stn 9M_1082_020217	1338	1900-01-19 00:40:00	2016-11-27 00:39:59		0			0
Stn 9M_1082_020217	1339	1900-01-19 01:00:00	2016-11-27 00:59:59		0			0
Stn 9M_1082_020217	1340	1900-01-19 01:20:00	2016-11-27 01:19:59		0			0
Stn 9M_1082_020217	1341	1900-01-19 01:40:00	2016-11-27 01:39:59		0			0
Stn 9M_1082_020217	1342	1900-01-19 02:00:00	2016-11-27 01:59:59		0			0
Stn 9M_1082_020217	1343	1900-01-19 02:20:00	2016-11-27 02:19:59		0			0
Stn 9M_1082_020217	1344	1900-01-19 02:40:00	2016-11-27 02:39:59		0			0
Stn 9M_1082_020217	1345	1900-01-19 03:00:00	2016-11-27 02:59:59		0			0
Stn 9M_1082_020217	1346	1900-01-19 03:20:00	2016-11-27 03:19:59		0			0
Stn 9M_1082_020217	1347	1900-01-19 03:40:00	2016-11-27 03:39:59		0			0
Stn 9M_1082_020217	1348	1900-01-19 04:00:00	2016-11-27 03:59:59		0			0
Stn 9M_1082_020217	1349	1900-01-19 04:20:00	2016-11-27 04:19:59		0			0
Stn 9M_1082_020217	1350	1900-01-19 04:40:00	2016-11-27 04:39:59		0			0
Stn 9M_1082_020217	1351	1900-01-19 05:00:00	2016-11-27 04:59:59		0			0
Stn 9M_1082_020217	1352	1900-01-19 05:20:00	2016-11-27 05:19:59		0			0
Stn 9M_1082_020217	1353	1900-01-19 05:40:00	2016-11-27 05:39:59		0			0
Stn 9M_1082_020217	1354	1900-01-19 06:00:00	2016-11-27 05:59:59		0			0
Stn 9M_1082_020217	1355	1900-01-19 06:20:00	2016-11-27 06:19:59		0			0
Stn 9M_1082_020217	1356	1900-01-19 06:40:00	2016-11-27 06:39:59		0			0
Stn 9M_1082_020217	1357	1900-01-19 07:00:00	2016-11-27 06:59:59		0			0
Stn 9M_1082_020217	1358	1900-01-19 07:20:00	2016-11-27 07:19:59		0			0
Stn 9M_1082_020217	1359	1900-01-19 07:40:00	2016-11-27 07:39:59	Variable Broadband/Low Frequency	0			0
Stn 9M_1082_020217	1360	1900-01-19 08:00:00	2016-11-27 07:59:59		0			0
Stn 9M_1082_020217	1361	1900-01-19 08:20:00	2016-11-27 08:19:59		0			0
Stn 9M_1082_020217	1362	1900-01-19 08:40:00	2016-11-27 08:39:59		0			0
Stn 9M_1082_020217	1363	1900-01-19 09:00:00	2016-11-27 08:59:59		0			0
Stn 9M_1082_020217	1364	1900-01-19 09:20:00	2016-11-27 09:19:59		0			0
Stn 9M_1082_020217	1365	1900-01-19 09:40:00	2016-11-27 09:39:59		0			0
Stn 9M_1082_020217	1366	1900-01-19 10:00:00	2016-11-27 09:59:59		0			0
Stn 9M_1082_020217	1367	1900-01-19 10:20:00	2016-11-27 10:19:59		0			0
Stn 9M_1082_020217	1368	1900-01-19 10:40:00	2016-11-27 10:39:59		0			0
Stn 9M_1082_020217	1369	1900-01-19 11:00:00	2016-11-27 10:59:59		0			0
Stn 9M_1082_020217	1370	1900-01-19 11:20:00	2016-11-27 11:19:59		0			0
Stn 9M_1082_020217	1371	1900-01-19 11:40:00	2016-11-27 11:39:59		0			0
Stn 9M_1082_020217	1372	1900-01-19 12:00:00	2016-11-27 11:59:59		0			0
Stn 9M_1082_020217	1373	1900-01-19 12:20:00	2016-11-27 12:19:59		0			0
Stn 9M_1082_020217	1374	1900-01-19 12:40:00	2016-11-27 12:39:59		0			0
Stn 9M_1082_020217	1377	1900-01-19 13:40:00	2016-11-27 13:39:59		0			0
Stn 9M_1082_020217	1378	1900-01-19 14:00:00	2016-11-27 13:59:59		0			0
Stn 9M_1082_020217	1379	1900-01-19 14:20:00	2016-11-27 14:19:59		0			0
Stn 9M_1082_020217	1380	1900-01-19 14:40:00	2016-11-27 14:39:59		0			0
Stn 9M_1082_020217	1382	1900-01-19 15:20:00	2016-11-27 15:19:59		0			0
Stn 9M_1082_020217	1383	1900-01-19 15:40:00	2016-11-27 15:39:59		0			0
Stn 9M_1082_020217	1384	1900-01-19 16:00:00	2016-11-27 15:59:59		0			0
Stn 9M_1082_020217	1385	1900-01-19 16:20:00	2016-11-27 16:19:59		0			0
Stn 9M_1082_020217	1386	1900-01-19 16:40:00	2016-11-27 16:39:59		0			0
Stn 9M_1082_020217	1387	1900-01-19 17:00:00	2016-11-27 16:59:59		0			0
Stn 9M_1082_020217	1388	1900-01-19 17:20:00	2016-11-27 17:19:59		0			0
Stn 9M_1082_020217	1389	1900-01-19 17:40:00	2016-11-27 17:39:59		0			0
Stn 9M_1082_020217	1390	1900-01-19 18:00:00	2016-11-27 17:59:59		0			0
Stn 9M_1082_020217	1391	1900-01-19 18:20:00	2016-11-27 18:19:59		0			0
Stn 9M_1082_020217	1392	1900-01-19 18:40:00	2016-11-27 18:39:59		0			0
Stn 9M_1082_020217	1393	1900-01-19 19:00:00	2016-11-27 18:59:59		0			0
Stn 9M_1082_020217	1394	1900-01-19 19:20:00	2016-11-27 19:19:59		0			0
Stn 9M_1082_020217	1395	1900-01-19 19:40:00	2016-11-27 19:39:59		0			0
Stn 9M_1082_020217	1396	1900-01-19 20:00:00	2016-11-27 19:59:59		0			0
Stn 9M_1082_020217	1397	1900-01-19 20:20:00	2016-11-27 20:19:59		0			0
Stn 9M_1082_020217	1398	1900-01-19 20:40:00	2016-11-27 20:39:59		0			0
Stn 9M_1082_020217	1399	1900-01-19 21:00:00	2016-11-27 20:59:59		0			0
Stn 9M_1082_020217	1400	1900-01-19 21:20:00	2016-11-27 21:19:59		0			0
Stn 9M_1082_020217	1401	1900-01-19 21:40:00	2016-11-27 21:39:59		0			0
Stn 9M_1082_020217	1402	1900-01-19 22:00:00	2016-11-27 21:59:59		0			0
Stn 9M_1082_020217	1403	1900-01-19 22:20:00	2016-11-27 22:19:59		0			0
Stn 9M_1082_020217	1404	1900-01-19 22:40:00	2016-11-27 22:39:59		0			0
Stn 9M_1082_020217	1405	1900-01-19 23:00:00	2016-11-27 22:59:59		0			0
Stn 9M_1082_020217	1406	1900-01-19 23:20:00	2016-11-27 23:19:59		0			0
Stn 9M_1082_020217	1407	1900-01-19 23:40:00	2016-11-27 23:39:59		0			0
Stn 9M_1082_020217	1408	1900-01-20	2016-11-27 23:59:59		0			0
Stn 9M_1082_020217	1409	1900-01-20 00:20:00	2016-11-28 00:19:59		0			0
Stn 9M_1082_020217	1410	1900-01-20 00:40:00	2016-11-28 00:39:59		0			0
Stn 9M_1082_020217	1411	1900-01-20 01:00:00	2016-11-28 00:59:59		0			0
Stn 9M_1082_020217	1412	1900-01-20 01:20:00	2016-11-28 01:19:59		0			0
Stn 9M_1082_020217	1413	1900-01-20 01:40:00	2016-11-28 01:39:59		0			0
Stn 9M_1082_020217	1414	1900-01-20 02:00:00	2016-11-28 01:59:59		0			0
Stn 9M_1082_020217	1415	1900-01-20 02:20:00	2016-11-28 02:19:59		0			0
Stn 9M_1082_020217	1416	1900-01-20 02:40:00	2016-11-28 02:39:59		0			0
Stn 9M_1082_020217	1417	1900-01-20 03:00:00	2016-11-28 02:59:59		0			0
Stn 9M_1082_020217	1418	1900-01-20 03:20:00	2016-11-28 03:19:59		0			0
Stn 9M_1082_020217	1419	1900-01-20 03:40:00	2016-11-28 03:39:59		0			0
Stn 9M_1082_020217	1420	1900-01-20 04:00:00	2016-11-28 03:59:59		0			0
Stn 9M_1082_020217	1421	1900-01-20 04:20:00	2016-11-28 04:19:59		0			0
Stn 9M_1082_020217	1422	1900-01-20 04:40:00	2016-11-28 04:39:59		0			0
Stn 9M_1082_020217	1423	1900-01-20 05:00:00	2016-11-28 04:59:59		0			0
Stn 9M_1082_020217	1424	1900-01-20 05:20:00	2016-11-28 05:19:59		0			0
Stn 9M_1082_020217	1425	1900-01-20 05:40:00	2016-11-28 05:39:59		0			0
Stn 9M_1082_020217	1426	1900-01-20 06:00:00	2016-11-28 05:59:59		0			0
Stn 9M_1082_020217	1427	1900-01-20 06:20:00	2016-11-28 06:19:59		0			0
Stn 9M_1082_020217	1428	1900-01-20 06:40:00	2016-11-28 06:39:59		0			0
Stn 9M_1082_020217	1429	1900-01-20 07:00:00	2016-11-28 06:59:59		0			0
Stn 9M_1082_020217	1430	1900-01-20 07:20:00	2016-11-28 07:19:59		0			0
Stn 9M_1082_020217	1431	1900-01-20 07:40:00	2016-11-28 07:39:59		0			0
Stn 9M_1082_020217	1432	1900-01-20 08:00:00	2016-11-28 07:59:59		0			0
Stn 9M_1082_020217	1433	1900-01-20 08:20:00	2016-11-28 08:19:59		0			0
Stn 9M_1082_020217	1434	1900-01-20 08:40:00	2016-11-28 08:39:59		0			0
Stn 9M_1082_020217	1435	1900-01-20 09:00:00	2016-11-28 08:59:59		0			0
Stn 9M_1082_020217	1436	1900-01-20 09:20:00	2016-11-28 09:19:59		0			0
Stn 9M_1082_020217	1437	1900-01-20 09:40:00	2016-11-28 09:39:59		0			0
Stn 9M_1082_020217	1438	1900-01-20 10:00:00	2016-11-28 09:59:59		0			0
Stn 9M_1082_020217	1439	1900-01-20 10:20:00	2016-11-28 10:19:59		0			0
Stn 9M_1082_020217	1440	1900-01-20 10:40:00	2016-11-28 10:39:59		0			0
Stn 9M_1082_020217	1441	1900-01-20 11:00:00	2016-11-28 10:59:59		0			0
Stn 9M_1082_020217	1442	1900-01-20 11:20:00	2016-11-28 11:19:59		0			0
Stn 9M_1082_020217	1443	1900-01-20 11:40:00	2016-11-28 11:39:59		0			0
Stn 9M_1082_020217	1444	1900-01-20 12:00:00	2016-11-28 11:59:59		0			0
Stn 9M_1082_020217	1445	1900-01-20 12:20:00	2016-11-28 12:19:59		0			0
Stn 9M_1082_020217	1446	1900-01-20 12:40:00	2016-11-28 12:39:59		0			0
Stn 9M_1082_020217	1447	1900-01-20 13:00:00	2016-11-28 12:59:59		0			0
Stn 9M_1082_020217	1448	1900-01-20 13:20:00	2016-11-28 13:19:59		0			0
Stn 9M_1082_020217	1449	1900-01-20 13:40:00	2016-11-28 13:39:59		0			0
Stn 9M_1082_020217	1450	1900-01-20 14:00:00	2016-11-28 13:59:59		0			0
Stn 9M_1082_020217	1451	1900-01-20 14:20:00	2016-11-28 14:19:59		0			0
Stn 9M_1082_020217	1452	1900-01-20 14:40:00	2016-11-28 14:39:59		0			0
Stn 9M_1082_020217	1453	1900-01-20 15:00:00	2016-11-28 14:59:59		0			0
Stn 9M_1082_020217	1454	1900-01-20 15:20:00	2016-11-28 15:19:59		0			0
Stn 9M_1082_020217	1455	1900-01-20 15:40:00	2016-11-28 15:39:59		0			0
Stn 9M_1082_020217	1456	1900-01-20 16:00:00	2016-11-28 15:59:59		0			0
Stn 9M_1082_020217	1457	1900-01-20 16:20:00	2016-11-28 16:19:59		0			0
Stn 9M_1082_020217	1458	1900-01-20 16:40:00	2016-11-28 16:39:59		0			0
Stn 9M_1082_020217	1459	1900-01-20 17:00:00	2016-11-28 16:59:59		0			0
Stn 9M_1082_020217	1460	1900-01-20 17:20:00	2016-11-28 17:19:59		0			0
Stn 9M_1082_020217	1461	1900-01-20 17:40:00	2016-11-28 17:39:59		0			0
Stn 9M_1082_020217	1462	1900-01-20 18:00:00	2016-11-28 17:59:59		0			0
Stn 9M_1082_020217	1463	1900-01-20 18:20:00	2016-11-28 18:19:59		0			0
Stn 9M_1082_020217	1464	1900-01-20 18:40:00	2016-11-28 18:39:59		0			0
Stn 9M_1082_020217	1465	1900-01-20 19:00:00	2016-11-28 18:59:59		0			0
Stn 9M_1082_020217	1466	1900-01-20 19:20:00	2016-11-28 19:19:59		0			0
Stn 9M_1082_020217	1467	1900-01-20 19:40:00	2016-11-28 19:39:59		0			0
Stn 9M_1082_020217	1468	1900-01-20 20:00:00	2016-11-28 19:59:59		0			0
Stn 9M_1082_020217	1469	1900-01-20 20:20:00	2016-11-28 20:19:59		0			0
Stn 9M_1082_020217	1470	1900-01-20 20:40:00	2016-11-28 20:39:59		0			0
Stn 9M_1082_020217	1471	1900-01-20 21:00:00	2016-11-28 20:59:59		0			0
Stn 9M_1082_020217	1472	1900-01-20 21:20:00	2016-11-28 21:19:59		0			0
Stn 9M_1082_020217	1473	1900-01-20 21:40:00	2016-11-28 21:39:59		0			0
Stn 9M_1082_020217	1474	1900-01-20 22:00:00	2016-11-28 21:59:59		0			0
Stn 9M_1082_020217	1475	1900-01-20 22:20:00	2016-11-28 22:19:59		0			0
Stn 9M_1082_020217	1476	1900-01-20 22:40:00	2016-11-28 22:39:59		0			0
Stn 9M_1082_020217	1477	1900-01-20 23:00:00	2016-11-28 22:59:59		0			0
Stn 9M_1082_020217	1478	1900-01-20 23:20:00	2016-11-28 23:19:59		0			0
Stn 9M_1082_020217	1479	1900-01-20 23:40:00	2016-11-28 23:39:59		0			0
Stn 9M_1082_020217	1480	1900-01-21	2016-11-28 23:59:59		0			0
Stn 9M_1082_020217	1481	1900-01-21 00:20:00	2016-11-29 00:19:59		0			0
Stn 9M_1082_020217	1482	1900-01-21 00:40:00	2016-11-29 00:39:59		0			0
Stn 9M_1082_020217	1483	1900-01-21 01:00:00	2016-11-29 00:59:59		0			0
Stn 9M_1082_020217	1484	1900-01-21 01:20:00	2016-11-29 01:19:59		0			0
Stn 9M_1082_020217	1485	1900-01-21 01:40:00	2016-11-29 01:39:59		0			0
Stn 9M_1082_020217	1486	1900-01-21 02:00:00	2016-11-29 01:59:59		0			0
Stn 9M_1082_020217	1487	1900-01-21 02:20:00	2016-11-29 02:19:59		0			0
Stn 9M_1082_020217	1488	1900-01-21 02:40:00	2016-11-29 02:39:59		0			0
Stn 9M_1082_020217	1489	1900-01-21 03:00:00	2016-11-29 02:59:59		0			0
Stn 9M_1082_020217	1490	1900-01-21 03:20:00	2016-11-29 03:19:59		0			0
Stn 9M_1082_020217	1491	1900-01-21 03:40:00	2016-11-29 03:39:59		0			0
Stn 9M_1082_020217	1492	1900-01-21 04:00:00	2016-11-29 03:59:59		0			0
Stn 9M_1082_020217	1493	1900-01-21 04:20:00	2016-11-29 04:19:59		0			0
Stn 9M_1082_020217	1494	1900-01-21 04:40:00	2016-11-29 04:39:59		0			0
Stn 9M_1082_020217	1495	1900-01-21 05:00:00	2016-11-29 04:59:59		0			0
Stn 9M_1082_020217	1496	1900-01-21 05:20:00	2016-11-29 05:19:59		0			0
Stn 9M_1082_020217	1497	1900-01-21 05:40:00	2016-11-29 05:39:59		0			0
Stn 9M_1082_020217	1498	1900-01-21 06:00:00	2016-11-29 05:59:59		0			0
Stn 9M_1082_020217	1499	1900-01-21 06:20:00	2016-11-29 06:19:59		0			0
Stn 9M_1082_020217	1500	1900-01-21 06:40:00	2016-11-29 06:39:59		0			0
Stn 9M_1082_020217	1501	1900-01-21 07:00:00	2016-11-29 06:59:59		0			0
Stn 9M_1082_020217	1502	1900-01-21 07:20:00	2016-11-29 07:19:59		0			0
Stn 9M_1082_020217	1503	1900-01-21 07:40:00	2016-11-29 07:39:59		0			0
Stn 9M_1082_020217	1504	1900-01-21 08:00:00	2016-11-29 07:59:59		0			0
Stn 9M_1082_020217	1505	1900-01-21 08:20:00	2016-11-29 08:19:59		0			0
Stn 9M_1082_020217	1506	1900-01-21 08:40:00	2016-11-29 08:39:59		0			0
Stn 9M_1082_020217	1507	1900-01-21 09:00:00	2016-11-29 08:59:59	Variable Broadband/Low Frequency	0			0
Stn 9M_1082_020217	1508	1900-01-21 09:20:00	2016-11-29 09:19:59		0			0
Stn 9M_1082_020217	1509	1900-01-21 09:40:00	2016-11-29 09:39:59		0			0
Stn 9M_1082_020217	1510	1900-01-21 10:00:00	2016-11-29 09:59:59		0			0
Stn 9M_1082_020217	1511	1900-01-21 10:20:00	2016-11-29 10:19:59		0			0
Stn 9M_1082_020217	1512	1900-01-21 10:40:00	2016-11-29 10:39:59		0			0
Stn 9M_1082_020217	1513	1900-01-21 11:00:00	2016-11-29 10:59:59		0			0
Stn 9M_1082_020217	1514	1900-01-21 11:20:00	2016-11-29 11:19:59		0			0
Stn 9M_1082_020217	1515	1900-01-21 11:40:00	2016-11-29 11:39:59	Variable Broadband/Low Frequency	0			0
Stn 9M_1082_020217	1516	1900-01-21 12:00:00	2016-11-29 11:59:59		0			0
Stn 9M_1082_020217	1517	1900-01-21 12:20:00	2016-11-29 12:19:59		0			0
Stn 9M_1082_020217	1518	1900-01-21 12:40:00	2016-11-29 12:39:59		0			0
Stn 9M_1082_020217	1519	1900-01-21 13:00:00	2016-11-29 12:59:59		0			0
Stn 9M_1082_020217	1520	1900-01-21 13:20:00	2016-11-29 13:19:59		0			0
Stn 9M_1082_020217	1521	1900-01-21 13:40:00	2016-11-29 13:39:59		0			0
Stn 9M_1082_020217	1522	1900-01-21 14:00:00	2016-11-29 13:59:59		0			0
Stn 9M_1082_020217	1523	1900-01-21 14:20:00	2016-11-29 14:19:59		0			0
Stn 9M_1082_020217	1524	1900-01-21 14:40:00	2016-11-29 14:39:59		0			0
Stn 9M_1082_020217	1525	1900-01-21 15:00:00	2016-11-29 14:59:59		0			0
Stn 9M_1082_020217	1526	1900-01-21 15:20:00	2016-11-29 15:19:59		0			0
Stn 9M_1082_020217	1527	1900-01-21 15:40:00	2016-11-29 15:39:59		0			0
Stn 9M_1082_020217	1528	1900-01-21 16:00:00	2016-11-29 15:59:59		0			0
Stn 9M_1082_020217	1529	1900-01-21 16:20:00	2016-11-29 16:19:59		0			0
Stn 9M_1082_020217	1530	1900-01-21 16:40:00	2016-11-29 16:39:59		0			0
Stn 9M_1082_020217	1531	1900-01-21 17:00:00	2016-11-29 16:59:59		0			0
Stn 9M_1082_020217	1532	1900-01-21 17:20:00	2016-11-29 17:19:59		0			0
Stn 9M_1082_020217	1533	1900-01-21 17:40:00	2016-11-29 17:39:59		0			0
Stn 9M_1082_020217	1534	1900-01-21 18:00:00	2016-11-29 17:59:59		0			0
Stn 9M_1082_020217	1535	1900-01-21 18:20:00	2016-11-29 18:19:59		0			0
Stn 9M_1082_020217	1536	1900-01-21 18:40:00	2016-11-29 18:39:59		0			0
Stn 9M_1082_020217	1537	1900-01-21 19:00:00	2016-11-29 18:59:59		0			0
Stn 9M_1082_020217	1538	1900-01-21 19:20:00	2016-11-29 19:19:59		0			0
Stn 9M_1082_020217	1539	1900-01-21 19:40:00	2016-11-29 19:39:59		0			0
Stn 9M_1082_020217	1540	1900-01-21 20:00:00	2016-11-29 19:59:59		0			0
Stn 9M_1082_020217	1541	1900-01-21 20:20:00	2016-11-29 20:19:59		0			0
Stn 9M_1082_020217	1542	1900-01-21 20:40:00	2016-11-29 20:39:59		0			0
Stn 9M_1082_020217	1543	1900-01-21 21:00:00	2016-11-29 20:59:59		0			0
Stn 9M_1082_020217	1544	1900-01-21 21:20:00	2016-11-29 21:19:59		0			0
Stn 9M_1082_020217	1545	1900-01-21 21:40:00	2016-11-29 21:39:59		0			0
Stn 9M_1082_020217	1546	1900-01-21 22:00:00	2016-11-29 21:59:59		0			0
Stn 9M_1082_020217	1547	1900-01-21 22:20:00	2016-11-29 22:19:59		0			0
Stn 9M_1082_020217	1548	1900-01-21 22:40:00	2016-11-29 22:39:59		0			0
Stn 9M_1082_020217	1549	1900-01-21 23:00:00	2016-11-29 22:59:59		0			0
Stn 9M_1082_020217	1550	1900-01-21 23:20:00	2016-11-29 23:19:59		0			0
Stn 9M_1082_020217	1551	1900-01-21 23:40:00	2016-11-29 23:39:59		0			0
Stn 9M_1082_020217	1552	1900-01-22	2016-11-29 23:59:59		0			0
Stn 9M_1082_020217	1553	1900-01-22 00:20:00	2016-11-30 00:19:59		0			0
Stn 9M_1082_020217	1554	1900-01-22 00:40:00	2016-11-30 00:39:59		0			0
Stn 9M_1082_020217	1555	1900-01-22 01:00:00	2016-11-30 00:59:59		0			0
Stn 9M_1082_020217	1556	1900-01-22 01:20:00	2016-11-30 01:19:59		0			0
Stn 9M_1082_020217	1557	1900-01-22 01:40:00	2016-11-30 01:39:59		0			0
Stn 9M_1082_020217	1558	1900-01-22 02:00:00	2016-11-30 01:59:59		0			0
Stn 9M_1082_020217	1559	1900-01-22 02:20:00	2016-11-30 02:19:59		0			0
Stn 9M_1082_020217	1560	1900-01-22 02:40:00	2016-11-30 02:39:59		0			0
Stn 9M_1082_020217	1561	1900-01-22 03:00:00	2016-11-30 02:59:59		0			0
Stn 9M_1082_020217	1562	1900-01-22 03:20:00	2016-11-30 03:19:59		0			0
Stn 9M_1082_020217	1563	1900-01-22 03:40:00	2016-11-30 03:39:59		0			0
Stn 9M_1082_020217	1564	1900-01-22 04:00:00	2016-11-30 03:59:59		0			0
Stn 9M_1082_020217	1565	1900-01-22 04:20:00	2016-11-30 04:19:59		0			0
Stn 9M_1082_020217	1566	1900-01-22 04:40:00	2016-11-30 04:39:59		0			0
Stn 9M_1082_020217	1567	1900-01-22 05:00:00	2016-11-30 04:59:59		0			0
Stn 9M_1082_020217	1568	1900-01-22 05:20:00	2016-11-30 05:19:59		0			0
Stn 9M_1082_020217	1569	1900-01-22 05:40:00	2016-11-30 05:39:59		0			0
Stn 9M_1082_020217	1570	1900-01-22 06:00:00	2016-11-30 05:59:59		0			0
Stn 9M_1082_020217	1571	1900-01-22 06:20:00	2016-11-30 06:19:59		0			0
Stn 9M_1082_020217	1572	1900-01-22 06:40:00	2016-11-30 06:39:59		0			0
Stn 9M_1082_020217	1573	1900-01-22 07:00:00	2016-11-30 06:59:59		0			0
Stn 9M_1082_020217	1574	1900-01-22 07:20:00	2016-11-30 07:19:59		0			0
Stn 9M_1082_020217	1575	1900-01-22 07:40:00	2016-11-30 07:39:59		0			0
Stn 9M_1082_020217	1576	1900-01-22 08:00:00	2016-11-30 07:59:59		0			0
Stn 9M_1082_020217	1577	1900-01-22 08:20:00	2016-11-30 08:19:59		0			0
Stn 9M_1082_020217	1578	1900-01-22 08:40:00	2016-11-30 08:39:59		0			0
Stn 9M_1082_020217	1579	1900-01-22 09:00:00	2016-11-30 08:59:59		0			0
Stn 9M_1082_020217	1580	1900-01-22 09:20:00	2016-11-30 09:19:59		0			0
Stn 9M_1082_020217	1581	1900-01-22 09:40:00	2016-11-30 09:39:59		0			0
Stn 9M_1082_020217	1582	1900-01-22 10:00:00	2016-11-30 09:59:59		0			0
Stn 9M_1082_020217	1583	1900-01-22 10:20:00	2016-11-30 10:19:59		0			0
Stn 9M_1082_020217	1584	1900-01-22 10:40:00	2016-11-30 10:39:59		0			0
Stn 9M_1082_020217	1585	1900-01-22 11:00:00	2016-11-30 10:59:59		0			0
Stn 9M_1082_020217	1586	1900-01-22 11:20:00	2016-11-30 11:19:59		0			0
Stn 9M_1082_020217	1588	1900-01-22 12:00:00	2016-11-30 11:59:59		0			0
Stn 9M_1082_020217	1589	1900-01-22 12:20:00	2016-11-30 12:19:59		0			0
Stn 9M_1082_020217	1590	1900-01-22 12:40:00	2016-11-30 12:39:59		0			0
Stn 9M_1082_020217	1591	1900-01-22 13:00:00	2016-11-30 12:59:59		0			0
Stn 9M_1082_020217	1592	1900-01-22 13:20:00	2016-11-30 13:19:59		0			0
Stn 9M_1082_020217	1593	1900-01-22 13:40:00	2016-11-30 13:39:59		0			0
Stn 9M_1082_020217	1594	1900-01-22 14:00:00	2016-11-30 13:59:59		0			0
Stn 9M_1082_020217	1595	1900-01-22 14:20:00	2016-11-30 14:19:59		0			0
Stn 9M_1082_020217	1596	1900-01-22 14:40:00	2016-11-30 14:39:59		0			0
Stn 9M_1082_020217	1597	1900-01-22 15:00:00	2016-11-30 14:59:59		0			0
Stn 9M_1082_020217	1598	1900-01-22 15:20:00	2016-11-30 15:19:59		0			0
Stn 9M_1082_020217	1599	1900-01-22 15:40:00	2016-11-30 15:39:59		0			0
Stn 9M_1082_020217	1600	1900-01-22 16:00:00	2016-11-30 15:59:59		0			0
Stn 9M_1082_020217	1601	1900-01-22 16:20:00	2016-11-30 16:19:59		0			0
Stn 9M_1082_020217	1602	1900-01-22 16:40:00	2016-11-30 16:39:59		0			0
Stn 9M_1082_020217	1603	1900-01-22 17:00:00	2016-11-30 16:59:59		0			0
Stn 9M_1082_020217	1604	1900-01-22 17:20:00	2016-11-30 17:19:59		0			0
Stn 9M_1082_020217	1605	1900-01-22 17:40:00	2016-11-30 17:39:59		0			0
Stn 9M_1082_020217	1606	1900-01-22 18:00:00	2016-11-30 17:59:59		0			0
Stn 9M_1082_020217	1607	1900-01-22 18:20:00	2016-11-30 18:19:59		0			0
Stn 9M_1082_020217	1608	1900-01-22 18:40:00	2016-11-30 18:39:59		0			0
Stn 9M_1082_020217	1609	1900-01-22 19:00:00	2016-11-30 18:59:59		0			0
Stn 9M_1082_020217	1610	1900-01-22 19:20:00	2016-11-30 19:19:59		0			0
Stn 9M_1082_020217	1611	1900-01-22 19:40:00	2016-11-30 19:39:59		0			0
Stn 9M_1082_020217	1612	1900-01-22 20:00:00	2016-11-30 19:59:59		0			0
Stn 9M_1082_020217	1613	1900-01-22 20:20:00	2016-11-30 20:19:59		0			0
Stn 9M_1082_020217	1614	1900-01-22 20:40:00	2016-11-30 20:39:59		0			0
Stn 9M_1082_020217	1615	1900-01-22 21:00:00	2016-11-30 20:59:59		0			0
Stn 9M_1082_020217	1616	1900-01-22 21:20:00	2016-11-30 21:19:59		0			0
Stn 9M_1082_020217	1617	1900-01-22 21:40:00	2016-11-30 21:39:59		0			0
Stn 9M_1082_020217	1618	1900-01-22 22:00:00	2016-11-30 21:59:59		0			0
Stn 9M_1082_020217	1619	1900-01-22 22:20:00	2016-11-30 22:19:59		0			0
Stn 9M_1082_020217	1620	1900-01-22 22:40:00	2016-11-30 22:39:59		0			0
Stn 9M_1082_020217	1621	1900-01-22 23:00:00	2016-11-30 22:59:59		0			0
Stn 9M_1082_020217	1622	1900-01-22 23:20:00	2016-11-30 23:19:59		0			0
Stn 9M_1082_020217	1623	1900-01-22 23:40:00	2016-11-30 23:39:59		0			0
Stn 9M_1082_020217	1624	1900-01-23	2016-11-30 23:59:59		0			0
Stn 9M_1082_020217	1625	1900-01-23 00:20:00	2016-12-01 00:19:59		0			0
Stn 9M_1082_020217	1626	1900-01-23 00:40:00	2016-12-01 00:39:59		0			0
Stn 9M_1082_020217	1627	1900-01-23 01:00:00	2016-12-01 00:59:59		0			0
Stn 9M_1082_020217	1628	1900-01-23 01:20:00	2016-12-01 01:19:59		0			0
Stn 9M_1082_020217	1629	1900-01-23 01:40:00	2016-12-01 01:39:59		0			0
Stn 9M_1082_020217	1630	1900-01-23 02:00:00	2016-12-01 01:59:59		0			0
Stn 9M_1082_020217	1631	1900-01-23 02:20:00	2016-12-01 02:19:59		0			0
Stn 9M_1082_020217	1632	1900-01-23 02:40:00	2016-12-01 02:39:59		0			0
Stn 9M_1082_020217	1633	1900-01-23 03:00:00	2016-12-01 02:59:59		0			0
Stn 9M_1082_020217	1634	1900-01-23 03:20:00	2016-12-01 03:19:59		0			0
Stn 9M_1082_020217	1635	1900-01-23 03:40:00	2016-12-01 03:39:59		0			0
Stn 9M_1082_020217	1636	1900-01-23 04:00:00	2016-12-01 03:59:59		0			0
Stn 9M_1082_020217	1637	1900-01-23 04:20:00	2016-12-01 04:19:59		0			0
Stn 9M_1082_020217	1638	1900-01-23 04:40:00	2016-12-01 04:39:59		0			0
Stn 9M_1082_020217	1639	1900-01-23 05:00:00	2016-12-01 04:59:59		0			0
Stn 9M_1082_020217	1640	1900-01-23 05:20:00	2016-12-01 05:19:59		0			0
Stn 9M_1082_020217	1641	1900-01-23 05:40:00	2016-12-01 05:39:59		0			0
Stn 9M_1082_020217	1642	1900-01-23 06:00:00	2016-12-01 05:59:59		0			0
Stn 9M_1082_020217	1643	1900-01-23 06:20:00	2016-12-01 06:19:59		0			0
Stn 9M_1082_020217	1644	1900-01-23 06:40:00	2016-12-01 06:39:59		0			0
Stn 9M_1082_020217	1645	1900-01-23 07:00:00	2016-12-01 06:59:59		0			0
Stn 9M_1082_020217	1646	1900-01-23 07:20:00	2016-12-01 07:19:59		0			0
Stn 9M_1082_020217	1647	1900-01-23 07:40:00	2016-12-01 07:39:59		0			0
Stn 9M_1082_020217	1648	1900-01-23 08:00:00	2016-12-01 07:59:59		0			0
Stn 9M_1082_020217	1649	1900-01-23 08:20:00	2016-12-01 08:19:59		0			0
Stn 9M_1082_020217	1650	1900-01-23 08:40:00	2016-12-01 08:39:59		0			0
Stn 9M_1082_020217	1651	1900-01-23 09:00:00	2016-12-01 08:59:59		0			0
Stn 9M_1082_020217	1652	1900-01-23 09:20:00	2016-12-01 09:19:59		0			0
Stn 9M_1082_020217	1653	1900-01-23 09:40:00	2016-12-01 09:39:59		0			0
Stn 9M_1082_020217	1655	1900-01-23 10:20:00	2016-12-01 10:19:59		0			0
Stn 9M_1082_020217	1656	1900-01-23 10:40:00	2016-12-01 10:39:59		0			0
Stn 9M_1082_020217	1657	1900-01-23 11:00:00	2016-12-01 10:59:59		0			0
Stn 9M_1082_020217	1658	1900-01-23 11:20:00	2016-12-01 11:19:59		0			0
Stn 9M_1082_020217	1659	1900-01-23 11:40:00	2016-12-01 11:39:59		0			0
Stn 9M_1082_020217	1660	1900-01-23 12:00:00	2016-12-01 11:59:59		0			0
Stn 9M_1082_020217	1661	1900-01-23 12:20:00	2016-12-01 12:19:59		0			0
Stn 9M_1082_020217	1662	1900-01-23 12:40:00	2016-12-01 12:39:59		0			0
Stn 9M_1082_020217	1663	1900-01-23 13:00:00	2016-12-01 12:59:59		0			0
Stn 9M_1082_020217	1664	1900-01-23 13:20:00	2016-12-01 13:19:59		0			0
Stn 9M_1082_020217	1665	1900-01-23 13:40:00	2016-12-01 13:39:59		0			0
Stn 9M_1082_020217	1666	1900-01-23 14:00:00	2016-12-01 13:59:59		0			0
Stn 9M_1082_020217	1667	1900-01-23 14:20:00	2016-12-01 14:19:59		0			0
Stn 9M_1082_020217	1668	1900-01-23 14:40:00	2016-12-01 14:39:59		0			0
Stn 9M_1082_020217	1669	1900-01-23 15:00:00	2016-12-01 14:59:59		0			0
Stn 9M_1082_020217	1670	1900-01-23 15:20:00	2016-12-01 15:19:59		0			0
Stn 9M_1082_020217	1671	1900-01-23 15:40:00	2016-12-01 15:39:59		0			0
Stn 9M_1082_020217	1672	1900-01-23 16:00:00	2016-12-01 15:59:59		0			0
Stn 9M_1082_020217	1673	1900-01-23 16:20:00	2016-12-01 16:19:59		0			0
Stn 9M_1082_020217	1674	1900-01-23 16:40:00	2016-12-01 16:39:59		0			0
Stn 9M_1082_020217	1675	1900-01-23 17:00:00	2016-12-01 16:59:59		0			0
Stn 9M_1082_020217	1676	1900-01-23 17:20:00	2016-12-01 17:19:59		0			0
Stn 9M_1082_020217	1677	1900-01-23 17:40:00	2016-12-01 17:39:59		0			0
Stn 9M_1082_020217	1678	1900-01-23 18:00:00	2016-12-01 17:59:59		0			0
Stn 9M_1082_020217	1679	1900-01-23 18:20:00	2016-12-01 18:19:59		0			0
Stn 9M_1082_020217	1680	1900-01-23 18:40:00	2016-12-01 18:39:59		0			0
Stn 9M_1082_020217	1681	1900-01-23 19:00:00	2016-12-01 18:59:59		0			0
Stn 9M_1082_020217	1682	1900-01-23 19:20:00	2016-12-01 19:19:59		0			0
Stn 9M_1082_020217	1683	1900-01-23 19:40:00	2016-12-01 19:39:59		0			0
Stn 9M_1082_020217	1684	1900-01-23 20:00:00	2016-12-01 19:59:59		0			0
Stn 9M_1082_020217	1685	1900-01-23 20:20:00	2016-12-01 20:19:59		0			0
Stn 9M_1082_020217	1686	1900-01-23 20:40:00	2016-12-01 20:39:59		0			0
Stn 9M_1082_020217	1687	1900-01-23 21:00:00	2016-12-01 20:59:59		0			0
Stn 9M_1082_020217	1688	1900-01-23 21:20:00	2016-12-01 21:19:59		0			0
Stn 9M_1082_020217	1689	1900-01-23 21:40:00	2016-12-01 21:39:59		0			0
Stn 9M_1082_020217	1690	1900-01-23 22:00:00	2016-12-01 21:59:59		0			0
Stn 9M_1082_020217	1691	1900-01-23 22:20:00	2016-12-01 22:19:59		0			0
Stn 9M_1082_020217	1692	1900-01-23 22:40:00	2016-12-01 22:39:59		0			0
Stn 9M_1082_020217	1693	1900-01-23 23:00:00	2016-12-01 22:59:59		0			0
Stn 9M_1082_020217	1694	1900-01-23 23:20:00	2016-12-01 23:19:59		0			0
Stn 9M_1082_020217	1695	1900-01-23 23:40:00	2016-12-01 23:39:59		0			0
Stn 9M_1082_020217	1696	1900-01-24	2016-12-01 23:59:59		0			0
Stn 9M_1082_020217	1697	1900-01-24 00:20:00	2016-12-02 00:19:59		0			0
Stn 9M_1082_020217	1698	1900-01-24 00:40:00	2016-12-02 00:39:59		0			0
Stn 9M_1082_020217	1699	1900-01-24 01:00:00	2016-12-02 00:59:59		0			0
Stn 9M_1082_020217	1700	1900-01-24 01:20:00	2016-12-02 01:19:59		0			0
Stn 9M_1082_020217	1701	1900-01-24 01:40:00	2016-12-02 01:39:59		0			0
Stn 9M_1082_020217	1702	1900-01-24 02:00:00	2016-12-02 01:59:59		0			0
Stn 9M_1082_020217	1703	1900-01-24 02:20:00	2016-12-02 02:19:59		0			0
Stn 9M_1082_020217	1704	1900-01-24 02:40:00	2016-12-02 02:39:59		0			0
Stn 9M_1082_020217	1705	1900-01-24 03:00:00	2016-12-02 02:59:59		0			0
Stn 9M_1082_020217	1706	1900-01-24 03:20:00	2016-12-02 03:19:59		0			0
Stn 9M_1082_020217	1707	1900-01-24 03:40:00	2016-12-02 03:39:59		0			0
Stn 9M_1082_020217	1708	1900-01-24 04:00:00	2016-12-02 03:59:59		0			0
Stn 9M_1082_020217	1709	1900-01-24 04:20:00	2016-12-02 04:19:59		0			0
Stn 9M_1082_020217	1710	1900-01-24 04:40:00	2016-12-02 04:39:59		0			0
Stn 9M_1082_020217	1711	1900-01-24 05:00:00	2016-12-02 04:59:59		0			0
Stn 9M_1082_020217	1712	1900-01-24 05:20:00	2016-12-02 05:19:59		0			0
Stn 9M_1082_020217	1713	1900-01-24 05:40:00	2016-12-02 05:39:59		0			0
Stn 9M_1082_020217	1714	1900-01-24 06:00:00	2016-12-02 05:59:59		0			0
Stn 9M_1082_020217	1715	1900-01-24 06:20:00	2016-12-02 06:19:59		0			0
Stn 9M_1082_020217	1716	1900-01-24 06:40:00	2016-12-02 06:39:59		0			0
Stn 9M_1082_020217	1717	1900-01-24 07:00:00	2016-12-02 06:59:59		0			0
Stn 9M_1082_020217	1719	1900-01-24 07:40:00	2016-12-02 07:39:59		0			0
Stn 9M_1082_020217	1720	1900-01-24 08:00:00	2016-12-02 07:59:59		0			0
Stn 9M_1082_020217	1721	1900-01-24 08:20:00	2016-12-02 08:19:59		0			0
Stn 9M_1082_020217	1722	1900-01-24 08:40:00	2016-12-02 08:39:59		0			0
Stn 9M_1082_020217	1723	1900-01-24 09:00:00	2016-12-02 08:59:59		0			0
Stn 9M_1082_020217	1724	1900-01-24 09:20:00	2016-12-02 09:19:59		0			0
Stn 9M_1082_020217	1725	1900-01-24 09:40:00	2016-12-02 09:39:59		0			0
Stn 9M_1082_020217	1726	1900-01-24 10:00:00	2016-12-02 09:59:59		0			0
Stn 9M_1082_020217	1727	1900-01-24 10:20:00	2016-12-02 10:19:59		0			0
Stn 9M_1082_020217	1728	1900-01-24 10:40:00	2016-12-02 10:39:59		0			0
Stn 9M_1082_020217	1729	1900-01-24 11:00:00	2016-12-02 10:59:59		0			0
Stn 9M_1082_020217	1730	1900-01-24 11:20:00	2016-12-02 11:19:59		0			0
Stn 9M_1082_020217	1731	1900-01-24 11:40:00	2016-12-02 11:39:59		0			0
Stn 9M_1082_020217	1732	1900-01-24 12:00:00	2016-12-02 11:59:59		0			0
Stn 9M_1082_020217	1733	1900-01-24 12:20:00	2016-12-02 12:19:59		0			0
Stn 9M_1082_020217	1734	1900-01-24 12:40:00	2016-12-02 12:39:59		0			0
Stn 9M_1082_020217	1735	1900-01-24 13:00:00	2016-12-02 12:59:59		0			0
Stn 9M_1082_020217	1736	1900-01-24 13:20:00	2016-12-02 13:19:59		0			0
Stn 9M_1082_020217	1737	1900-01-24 13:40:00	2016-12-02 13:39:59		0			0
Stn 9M_1082_020217	1738	1900-01-24 14:00:00	2016-12-02 13:59:59		0			0
Stn 9M_1082_020217	1739	1900-01-24 14:20:00	2016-12-02 14:19:59		0			0
Stn 9M_1082_020217	1741	1900-01-24 15:00:00	2016-12-02 14:59:59		0			0
Stn 9M_1082_020217	1742	1900-01-24 15:20:00	2016-12-02 15:19:59		0			0
Stn 9M_1082_020217	1743	1900-01-24 15:40:00	2016-12-02 15:39:59		0			0
Stn 9M_1082_020217	1744	1900-01-24 16:00:00	2016-12-02 15:59:59		0			0
Stn 9M_1082_020217	1745	1900-01-24 16:20:00	2016-12-02 16:19:59		0			0
Stn 9M_1082_020217	1746	1900-01-24 16:40:00	2016-12-02 16:39:59		0			0
Stn 9M_1082_020217	1747	1900-01-24 17:00:00	2016-12-02 16:59:59		0			0
Stn 9M_1082_020217	1748	1900-01-24 17:20:00	2016-12-02 17:19:59		0			0
Stn 9M_1082_020217	1749	1900-01-24 17:40:00	2016-12-02 17:39:59		0			0
Stn 9M_1082_020217	1750	1900-01-24 18:00:00	2016-12-02 17:59:59		0			0
Stn 9M_1082_020217	1751	1900-01-24 18:20:00	2016-12-02 18:19:59		0			0
Stn 9M_1082_020217	1752	1900-01-24 18:40:00	2016-12-02 18:39:59		0			0
Stn 9M_1082_020217	1753	1900-01-24 19:00:00	2016-12-02 18:59:59		0			0
Stn 9M_1082_020217	1754	1900-01-24 19:20:00	2016-12-02 19:19:59		0			0
Stn 9M_1082_020217	1755	1900-01-24 19:40:00	2016-12-02 19:39:59		0			0
Stn 9M_1082_020217	1756	1900-01-24 20:00:00	2016-12-02 19:59:59		0			0
Stn 9M_1082_020217	1757	1900-01-24 20:20:00	2016-12-02 20:19:59		0			0
Stn 9M_1082_020217	1758	1900-01-24 20:40:00	2016-12-02 20:39:59		0			0
Stn 9M_1082_020217	1759	1900-01-24 21:00:00	2016-12-02 20:59:59		0			0
Stn 9M_1082_020217	1760	1900-01-24 21:20:00	2016-12-02 21:19:59		0			0
Stn 9M_1082_020217	1761	1900-01-24 21:40:00	2016-12-02 21:39:59		0			0
Stn 9M_1082_020217	1762	1900-01-24 22:00:00	2016-12-02 21:59:59		0			0
Stn 9M_1082_020217	1763	1900-01-24 22:20:00	2016-12-02 22:19:59		0			0
Stn 9M_1082_020217	1764	1900-01-24 22:40:00	2016-12-02 22:39:59		0			0
Stn 9M_1082_020217	1765	1900-01-24 23:00:00	2016-12-02 22:59:59		0			0
Stn 9M_1082_020217	1766	1900-01-24 23:20:00	2016-12-02 23:19:59		0			0
Stn 9M_1082_020217	1767	1900-01-24 23:40:00	2016-12-02 23:39:59		0			0
Stn 9M_1082_020217	1768	1900-01-25	2016-12-02 23:59:59		0			0
Stn 9M_1082_020217	1769	1900-01-25 00:20:00	2016-12-03 00:19:59		0			0
Stn 9M_1082_020217	1770	1900-01-25 00:40:00	2016-12-03 00:39:59		0			0
Stn 9M_1082_020217	1771	1900-01-25 01:00:00	2016-12-03 00:59:59		0			0
Stn 9M_1082_020217	1772	1900-01-25 01:20:00	2016-12-03 01:19:59		0			0
Stn 9M_1082_020217	1773	1900-01-25 01:40:00	2016-12-03 01:39:59		0			0
Stn 9M_1082_020217	1774	1900-01-25 02:00:00	2016-12-03 01:59:59		0			0
Stn 9M_1082_020217	1775	1900-01-25 02:20:00	2016-12-03 02:19:59		0			0
Stn 9M_1082_020217	1776	1900-01-25 02:40:00	2016-12-03 02:39:59		0			0
Stn 9M_1082_020217	1777	1900-01-25 03:00:00	2016-12-03 02:59:59		0			0
Stn 9M_1082_020217	1778	1900-01-25 03:20:00	2016-12-03 03:19:59		0			0
Stn 9M_1082_020217	1779	1900-01-25 03:40:00	2016-12-03 03:39:59		0			0
Stn 9M_1082_020217	1780	1900-01-25 04:00:00	2016-12-03 03:59:59		0			0
Stn 9M_1082_020217	1781	1900-01-25 04:20:00	2016-12-03 04:19:59		0			0
Stn 9M_1082_020217	1782	1900-01-25 04:40:00	2016-12-03 04:39:59		0			0
Stn 9M_1082_020217	1783	1900-01-25 05:00:00	2016-12-03 04:59:59		0			0
Stn 9M_1082_020217	1784	1900-01-25 05:20:00	2016-12-03 05:19:59		0			0
Stn 9M_1082_020217	1785	1900-01-25 05:40:00	2016-12-03 05:39:59		0			0
Stn 9M_1082_020217	1786	1900-01-25 06:00:00	2016-12-03 05:59:59		0			0
Stn 9M_1082_020217	1787	1900-01-25 06:20:00	2016-12-03 06:19:59		0			0
Stn 9M_1082_020217	1788	1900-01-25 06:40:00	2016-12-03 06:39:59		0			0
Stn 9M_1082_020217	1789	1900-01-25 07:00:00	2016-12-03 06:59:59		0			0
Stn 9M_1082_020217	1790	1900-01-25 07:20:00	2016-12-03 07:19:59		0			0
Stn 9M_1082_020217	1791	1900-01-25 07:40:00	2016-12-03 07:39:59		0			0
Stn 9M_1082_020217	1792	1900-01-25 08:00:00	2016-12-03 07:59:59		0			0
Stn 9M_1082_020217	1793	1900-01-25 08:20:00	2016-12-03 08:19:59		0			0
Stn 9M_1082_020217	1794	1900-01-25 08:40:00	2016-12-03 08:39:59		0			0
Stn 9M_1082_020217	1795	1900-01-25 09:00:00	2016-12-03 08:59:59		0			0
Stn 9M_1082_020217	1796	1900-01-25 09:20:00	2016-12-03 09:19:59		0			0
Stn 9M_1082_020217	1797	1900-01-25 09:40:00	2016-12-03 09:39:59		0			0
Stn 9M_1082_020217	1798	1900-01-25 10:00:00	2016-12-03 09:59:59		0			0
Stn 9M_1082_020217	1799	1900-01-25 10:20:00	2016-12-03 10:19:59		0			0
Stn 9M_1082_020217	1800	1900-01-25 10:40:00	2016-12-03 10:39:59		0			0
Stn 9M_1082_020217	1801	1900-01-25 11:00:00	2016-12-03 10:59:59		0			0
Stn 9M_1082_020217	1802	1900-01-25 11:20:00	2016-12-03 11:19:59		0			0
Stn 9M_1082_020217	1803	1900-01-25 11:40:00	2016-12-03 11:39:59		0			0
Stn 9M_1082_020217	1804	1900-01-25 12:00:00	2016-12-03 11:59:59		0			0
Stn 9M_1082_020217	1805	1900-01-25 12:20:00	2016-12-03 12:19:59		0			0
Stn 9M_1082_020217	1806	1900-01-25 12:40:00	2016-12-03 12:39:59		0			0
Stn 9M_1082_020217	1807	1900-01-25 13:00:00	2016-12-03 12:59:59		0			0
Stn 9M_1082_020217	1808	1900-01-25 13:20:00	2016-12-03 13:19:59		0			0
Stn 9M_1082_020217	1809	1900-01-25 13:40:00	2016-12-03 13:39:59		0			0
Stn 9M_1082_020217	1810	1900-01-25 14:00:00	2016-12-03 13:59:59		0			0
Stn 9M_1082_020217	1811	1900-01-25 14:20:00	2016-12-03 14:19:59		0			0
Stn 9M_1082_020217	1812	1900-01-25 14:40:00	2016-12-03 14:39:59		0			0
Stn 9M_1082_020217	1814	1900-01-25 15:20:00	2016-12-03 15:19:59	Variable Broadband/Low Frequency	0			0
Stn 9M_1082_020217	1815	1900-01-25 15:40:00	2016-12-03 15:39:59		0			0
Stn 9M_1082_020217	1816	1900-01-25 16:00:00	2016-12-03 15:59:59		0			0
Stn 9M_1082_020217	1817	1900-01-25 16:20:00	2016-12-03 16:19:59		0			0
Stn 9M_1082_020217	1818	1900-01-25 16:40:00	2016-12-03 16:39:59		0			0
Stn 9M_1082_020217	1820	1900-01-25 17:20:00	2016-12-03 17:19:59		0			0
Stn 9M_1082_020217	1821	1900-01-25 17:40:00	2016-12-03 17:39:59		0			0
Stn 9M_1082_020217	1822	1900-01-25 18:00:00	2016-12-03 17:59:59		0			0
Stn 9M_1082_020217	1823	1900-01-25 18:20:00	2016-12-03 18:19:59		0			0
Stn 9M_1082_020217	1824	1900-01-25 18:40:00	2016-12-03 18:39:59		0			0
Stn 9M_1082_020217	1825	1900-01-25 19:00:00	2016-12-03 18:59:59		0			0
Stn 9M_1082_020217	1826	1900-01-25 19:20:00	2016-12-03 19:19:59		0			0
Stn 9M_1082_020217	1827	1900-01-25 19:40:00	2016-12-03 19:39:59		0			0
Stn 9M_1082_020217	1828	1900-01-25 20:00:00	2016-12-03 19:59:59		0			0
Stn 9M_1082_020217	1829	1900-01-25 20:20:00	2016-12-03 20:19:59		0			0
Stn 9M_1082_020217	1830	1900-01-25 20:40:00	2016-12-03 20:39:59		0			0
Stn 9M_1082_020217	1831	1900-01-25 21:00:00	2016-12-03 20:59:59		0			0
Stn 9M_1082_020217	1832	1900-01-25 21:20:00	2016-12-03 21:19:59		0			0
Stn 9M_1082_020217	1833	1900-01-25 21:40:00	2016-12-03 21:39:59		0			0
Stn 9M_1082_020217	1834	1900-01-25 22:00:00	2016-12-03 21:59:59		0			0
Stn 9M_1082_020217	1835	1900-01-25 22:20:00	2016-12-03 22:19:59		0			0
Stn 9M_1082_020217	1836	1900-01-25 22:40:00	2016-12-03 22:39:59		0			0
Stn 9M_1082_020217	1837	1900-01-25 23:00:00	2016-12-03 22:59:59		0			0
Stn 9M_1082_020217	1838	1900-01-25 23:20:00	2016-12-03 23:19:59		0			0
Stn 9M_1082_020217	1839	1900-01-25 23:40:00	2016-12-03 23:39:59		0			0
Stn 9M_1082_020217	1840	1900-01-26	2016-12-03 23:59:59		0			0
Stn 9M_1082_020217	1841	1900-01-26 00:20:00	2016-12-04 00:19:59		0			0
Stn 9M_1082_020217	1842	1900-01-26 00:40:00	2016-12-04 00:39:59		0			0
Stn 9M_1082_020217	1843	1900-01-26 01:00:00	2016-12-04 00:59:59		0			0
Stn 9M_1082_020217	1844	1900-01-26 01:20:00	2016-12-04 01:19:59		0			0
Stn 9M_1082_020217	1845	1900-01-26 01:40:00	2016-12-04 01:39:59		0			0
Stn 9M_1082_020217	1846	1900-01-26 02:00:00	2016-12-04 01:59:59		0			0
Stn 9M_1082_020217	1847	1900-01-26 02:20:00	2016-12-04 02:19:59		0			0
Stn 9M_1082_020217	1848	1900-01-26 02:40:00	2016-12-04 02:39:59		0			0
Stn 9M_1082_020217	1849	1900-01-26 03:00:00	2016-12-04 02:59:59		0			0
Stn 9M_1082_020217	1850	1900-01-26 03:20:00	2016-12-04 03:19:59		0			0
Stn 9M_1082_020217	1851	1900-01-26 03:40:00	2016-12-04 03:39:59		0			0
Stn 9M_1082_020217	1852	1900-01-26 04:00:00	2016-12-04 03:59:59		0			0
Stn 9M_1082_020217	1853	1900-01-26 04:20:00	2016-12-04 04:19:59		0			0
Stn 9M_1082_020217	1854	1900-01-26 04:40:00	2016-12-04 04:39:59		0			0
Stn 9M_1082_020217	1855	1900-01-26 05:00:00	2016-12-04 04:59:59		0			0
Stn 9M_1082_020217	1856	1900-01-26 05:20:00	2016-12-04 05:19:59		0			0
Stn 9M_1082_020217	1857	1900-01-26 05:40:00	2016-12-04 05:39:59		0			0
Stn 9M_1082_020217	1858	1900-01-26 06:00:00	2016-12-04 05:59:59		0			0
Stn 9M_1082_020217	1859	1900-01-26 06:20:00	2016-12-04 06:19:59		0			0
Stn 9M_1082_020217	1860	1900-01-26 06:40:00	2016-12-04 06:39:59		0			0
Stn 9M_1082_020217	1861	1900-01-26 07:00:00	2016-12-04 06:59:59		0			0
Stn 9M_1082_020217	1862	1900-01-26 07:20:00	2016-12-04 07:19:59		0			0
Stn 9M_1082_020217	1863	1900-01-26 07:40:00	2016-12-04 07:39:59		0			0
Stn 9M_1082_020217	1864	1900-01-26 08:00:00	2016-12-04 07:59:59		0			0
Stn 9M_1082_020217	1865	1900-01-26 08:20:00	2016-12-04 08:19:59		0			0
Stn 9M_1082_020217	1866	1900-01-26 08:40:00	2016-12-04 08:39:59		0			0
Stn 9M_1082_020217	1867	1900-01-26 09:00:00	2016-12-04 08:59:59		0			0
Stn 9M_1082_020217	1868	1900-01-26 09:20:00	2016-12-04 09:19:59		0			0
Stn 9M_1082_020217	1869	1900-01-26 09:40:00	2016-12-04 09:39:59		0			0
Stn 9M_1082_020217	1870	1900-01-26 10:00:00	2016-12-04 09:59:59		0			0
Stn 9M_1082_020217	1871	1900-01-26 10:20:00	2016-12-04 10:19:59		0			0
Stn 9M_1082_020217	1872	1900-01-26 10:40:00	2016-12-04 10:39:59		0			0
Stn 9M_1082_020217	1873	1900-01-26 11:00:00	2016-12-04 10:59:59		0			0
Stn 9M_1082_020217	1877	1900-01-26 12:20:00	2016-12-04 12:19:59		0			0
Stn 9M_1082_020217	1878	1900-01-26 12:40:00	2016-12-04 12:39:59		0			0
Stn 9M_1082_020217	1879	1900-01-26 13:00:00	2016-12-04 12:59:59		0			0
Stn 9M_1082_020217	1880	1900-01-26 13:20:00	2016-12-04 13:19:59		0			0
Stn 9M_1082_020217	1881	1900-01-26 13:40:00	2016-12-04 13:39:59		0			0
Stn 9M_1082_020217	1882	1900-01-26 14:00:00	2016-12-04 13:59:59		0			0
Stn 9M_1082_020217	1883	1900-01-26 14:20:00	2016-12-04 14:19:59		0			0
Stn 9M_1082_020217	1884	1900-01-26 14:40:00	2016-12-04 14:39:59		0			0
Stn 9M_1082_020217	1885	1900-01-26 15:00:00	2016-12-04 14:59:59		0			0
Stn 9M_1082_020217	1886	1900-01-26 15:20:00	2016-12-04 15:19:59		0			0
Stn 9M_1082_020217	1887	1900-01-26 15:40:00	2016-12-04 15:39:59		0			0
Stn 9M_1082_020217	1888	1900-01-26 16:00:00	2016-12-04 15:59:59		0			0
Stn 9M_1082_020217	1889	1900-01-26 16:20:00	2016-12-04 16:19:59		0			0
Stn 9M_1082_020217	1890	1900-01-26 16:40:00	2016-12-04 16:39:59		0			0
Stn 9M_1082_020217	1891	1900-01-26 17:00:00	2016-12-04 16:59:59		0			0
Stn 9M_1082_020217	1892	1900-01-26 17:20:00	2016-12-04 17:19:59		0			0
Stn 9M_1082_020217	1893	1900-01-26 17:40:00	2016-12-04 17:39:59		0			0
Stn 9M_1082_020217	1894	1900-01-26 18:00:00	2016-12-04 17:59:59		0			0
Stn 9M_1082_020217	1895	1900-01-26 18:20:00	2016-12-04 18:19:59		0			0
Stn 9M_1082_020217	1896	1900-01-26 18:40:00	2016-12-04 18:39:59		0			0
Stn 9M_1082_020217	1897	1900-01-26 19:00:00	2016-12-04 18:59:59		0			0
Stn 9M_1082_020217	1898	1900-01-26 19:20:00	2016-12-04 19:19:59		0			0
Stn 9M_1082_020217	1899	1900-01-26 19:40:00	2016-12-04 19:39:59		0			0
Stn 9M_1082_020217	1900	1900-01-26 20:00:00	2016-12-04 19:59:59		0			0
Stn 9M_1082_020217	1901	1900-01-26 20:20:00	2016-12-04 20:19:59		0			0
Stn 9M_1082_020217	1902	1900-01-26 20:40:00	2016-12-04 20:39:59		0			0
Stn 9M_1082_020217	1903	1900-01-26 21:00:00	2016-12-04 20:59:59		0			0
Stn 9M_1082_020217	1904	1900-01-26 21:20:00	2016-12-04 21:19:59		0			0
Stn 9M_1082_020217	1905	1900-01-26 21:40:00	2016-12-04 21:39:59		0			0
Stn 9M_1082_020217	1906	1900-01-26 22:00:00	2016-12-04 21:59:59		0			0
Stn 9M_1082_020217	1907	1900-01-26 22:20:00	2016-12-04 22:19:59		0			0
Stn 9M_1082_020217	1908	1900-01-26 22:40:00	2016-12-04 22:39:59		0			0
Stn 9M_1082_020217	1909	1900-01-26 23:00:00	2016-12-04 22:59:59		0			0
Stn 9M_1082_020217	1910	1900-01-26 23:20:00	2016-12-04 23:19:59		0			0
Stn 9M_1082_020217	1911	1900-01-26 23:40:00	2016-12-04 23:39:59		0			0
Stn 9M_1082_020217	1912	1900-01-27	2016-12-04 23:59:59		0			0
Stn 9M_1082_020217	1913	1900-01-27 00:20:00	2016-12-05 00:19:59		0			0
Stn 9M_1082_020217	1914	1900-01-27 00:40:00	2016-12-05 00:39:59		0			0
Stn 9M_1082_020217	1915	1900-01-27 01:00:00	2016-12-05 00:59:59		0			0
Stn 9M_1082_020217	1916	1900-01-27 01:20:00	2016-12-05 01:19:59		0			0
Stn 9M_1082_020217	1917	1900-01-27 01:40:00	2016-12-05 01:39:59		0			0
Stn 9M_1082_020217	1918	1900-01-27 02:00:00	2016-12-05 01:59:59		0			0
Stn 9M_1082_020217	1919	1900-01-27 02:20:00	2016-12-05 02:19:59		0			0
Stn 9M_1082_020217	1920	1900-01-27 02:40:00	2016-12-05 02:39:59		0			0
Stn 9M_1082_020217	1921	1900-01-27 03:00:00	2016-12-05 02:59:59		0			0
Stn 9M_1082_020217	1922	1900-01-27 03:20:00	2016-12-05 03:19:59		0			0
Stn 9M_1082_020217	1923	1900-01-27 03:40:00	2016-12-05 03:39:59		0			0
Stn 9M_1082_020217	1924	1900-01-27 04:00:00	2016-12-05 03:59:59		0			0
Stn 9M_1082_020217	1925	1900-01-27 04:20:00	2016-12-05 04:19:59		0			0
Stn 9M_1082_020217	1926	1900-01-27 04:40:00	2016-12-05 04:39:59		0			0
Stn 9M_1082_020217	1927	1900-01-27 05:00:00	2016-12-05 04:59:59		0			0
Stn 9M_1082_020217	1928	1900-01-27 05:20:00	2016-12-05 05:19:59		0			0
Stn 9M_1082_020217	1932	1900-01-27 06:40:00	2016-12-05 06:39:59		0			0
Stn 9M_1082_020217	1933	1900-01-27 07:00:00	2016-12-05 06:59:59		0			0
Stn 9M_1082_020217	1934	1900-01-27 07:20:00	2016-12-05 07:19:59		0			0
Stn 9M_1082_020217	1935	1900-01-27 07:40:00	2016-12-05 07:39:59		0			0
Stn 9M_1082_020217	1936	1900-01-27 08:00:00	2016-12-05 07:59:59		0			0
Stn 9M_1082_020217	1937	1900-01-27 08:20:00	2016-12-05 08:19:59		0			0
Stn 9M_1082_020217	1938	1900-01-27 08:40:00	2016-12-05 08:39:59		0			0
Stn 9M_1082_020217	1940	1900-01-27 09:20:00	2016-12-05 09:19:59		0			0
Stn 9M_1082_020217	1942	1900-01-27 10:00:00	2016-12-05 09:59:59		0			0
Stn 9M_1082_020217	1943	1900-01-27 10:20:00	2016-12-05 10:19:59		0			0
Stn 9M_1082_020217	1944	1900-01-27 10:40:00	2016-12-05 10:39:59		0			0
Stn 9M_1082_020217	1945	1900-01-27 11:00:00	2016-12-05 10:59:59		0			0
Stn 9M_1082_020217	1946	1900-01-27 11:20:00	2016-12-05 11:19:59		0			0
Stn 9M_1082_020217	1947	1900-01-27 11:40:00	2016-12-05 11:39:59		0			0
Stn 9M_1082_020217	1948	1900-01-27 12:00:00	2016-12-05 11:59:59		0			0
Stn 9M_1082_020217	1949	1900-01-27 12:20:00	2016-12-05 12:19:59		0			0
Stn 9M_1082_020217	1950	1900-01-27 12:40:00	2016-12-05 12:39:59		0			0
Stn 9M_1082_020217	1951	1900-01-27 13:00:00	2016-12-05 12:59:59		0			0
Stn 9M_1082_020217	1952	1900-01-27 13:20:00	2016-12-05 13:19:59		0			0
Stn 9M_1082_020217	1953	1900-01-27 13:40:00	2016-12-05 13:39:59		0			0
Stn 9M_1082_020217	1954	1900-01-27 14:00:00	2016-12-05 13:59:59		0			0
Stn 9M_1082_020217	1955	1900-01-27 14:20:00	2016-12-05 14:19:59		0			0
Stn 9M_1082_020217	1956	1900-01-27 14:40:00	2016-12-05 14:39:59		0			0
Stn 9M_1082_020217	1957	1900-01-27 15:00:00	2016-12-05 14:59:59		0			0
Stn 9M_1082_020217	1958	1900-01-27 15:20:00	2016-12-05 15:19:59		0			0
Stn 9M_1082_020217	1959	1900-01-27 15:40:00	2016-12-05 15:39:59		0			0
Stn 9M_1082_020217	1960	1900-01-27 16:00:00	2016-12-05 15:59:59		0			0
Stn 9M_1082_020217	1961	1900-01-27 16:20:00	2016-12-05 16:19:59		0			0
Stn 9M_1082_020217	1962	1900-01-27 16:40:00	2016-12-05 16:39:59		0			0
Stn 9M_1082_020217	1963	1900-01-27 17:00:00	2016-12-05 16:59:59		0			0
Stn 9M_1082_020217	1964	1900-01-27 17:20:00	2016-12-05 17:19:59		0			0
Stn 9M_1082_020217	1965	1900-01-27 17:40:00	2016-12-05 17:39:59		0			0
Stn 9M_1082_020217	1966	1900-01-27 18:00:00	2016-12-05 17:59:59		0			0
Stn 9M_1082_020217	1967	1900-01-27 18:20:00	2016-12-05 18:19:59		0			0
Stn 9M_1082_020217	1968	1900-01-27 18:40:00	2016-12-05 18:39:59		0			0
Stn 9M_1082_020217	1969	1900-01-27 19:00:00	2016-12-05 18:59:59		0			0
Stn 9M_1082_020217	1970	1900-01-27 19:20:00	2016-12-05 19:19:59		0			0
Stn 9M_1082_020217	1971	1900-01-27 19:40:00	2016-12-05 19:39:59		0			0
Stn 9M_1082_020217	1972	1900-01-27 20:00:00	2016-12-05 19:59:59		0			0
Stn 9M_1082_020217	1973	1900-01-27 20:20:00	2016-12-05 20:19:59		0			0
Stn 9M_1082_020217	1974	1900-01-27 20:40:00	2016-12-05 20:39:59		0			0
Stn 9M_1082_020217	1975	1900-01-27 21:00:00	2016-12-05 20:59:59		0			0
Stn 9M_1082_020217	1976	1900-01-27 21:20:00	2016-12-05 21:19:59		0			0
Stn 9M_1082_020217	1977	1900-01-27 21:40:00	2016-12-05 21:39:59		0			0
Stn 9M_1082_020217	1978	1900-01-27 22:00:00	2016-12-05 21:59:59		0			0
Stn 9M_1082_020217	1979	1900-01-27 22:20:00	2016-12-05 22:19:59		0			0
Stn 9M_1082_020217	1980	1900-01-27 22:40:00	2016-12-05 22:39:59		0			0
Stn 9M_1082_020217	1981	1900-01-27 23:00:00	2016-12-05 22:59:59		0			0
Stn 9M_1082_020217	1982	1900-01-27 23:20:00	2016-12-05 23:19:59		0			0
Stn 9M_1082_020217	1983	1900-01-27 23:40:00	2016-12-05 23:39:59		0			0
Stn 9M_1082_020217	1984	1900-01-28	2016-12-05 23:59:59		0			0
Stn 9M_1082_020217	1985	1900-01-28 00:20:00	2016-12-06 00:19:59		0			0
Stn 9M_1082_020217	1986	1900-01-28 00:40:00	2016-12-06 00:39:59		0			0
Stn 9M_1082_020217	1987	1900-01-28 01:00:00	2016-12-06 00:59:59		0			0
Stn 9M_1082_020217	1988	1900-01-28 01:20:00	2016-12-06 01:19:59		0			0
Stn 9M_1082_020217	1989	1900-01-28 01:40:00	2016-12-06 01:39:59		0			0
Stn 9M_1082_020217	1990	1900-01-28 02:00:00	2016-12-06 01:59:59		0			0
Stn 9M_1082_020217	1991	1900-01-28 02:20:00	2016-12-06 02:19:59		0			0
Stn 9M_1082_020217	1992	1900-01-28 02:40:00	2016-12-06 02:39:59		0			0
Stn 9M_1082_020217	1993	1900-01-28 03:00:00	2016-12-06 02:59:59		0			0
Stn 9M_1082_020217	1994	1900-01-28 03:20:00	2016-12-06 03:19:59		0			0
Stn 9M_1082_020217	1995	1900-01-28 03:40:00	2016-12-06 03:39:59		0			0
Stn 9M_1082_020217	1996	1900-01-28 04:00:00	2016-12-06 03:59:59		0			0
Stn 9M_1082_020217	1997	1900-01-28 04:20:00	2016-12-06 04:19:59		0			0
Stn 9M_1082_020217	1998	1900-01-28 04:40:00	2016-12-06 04:39:59		0			0
Stn 9M_1082_020217	1999	1900-01-28 05:00:00	2016-12-06 04:59:59		0			0
Stn 9M_1082_020217	2000	1900-01-28 05:20:00	2016-12-06 05:19:59		0			0
Stn 9M_1082_020217	2001	1900-01-28 05:40:00	2016-12-06 05:39:59		0			0
Stn 9M_1082_020217	2002	1900-01-28 06:00:00	2016-12-06 05:59:59		0			0
Stn 9M_1082_020217	2003	1900-01-28 06:20:00	2016-12-06 06:19:59		0			0
Stn 9M_1082_020217	2004	1900-01-28 06:40:00	2016-12-06 06:39:59		0			0
Stn 9M_1082_020217	2005	1900-01-28 07:00:00	2016-12-06 06:59:59		0			0
Stn 9M_1082_020217	2006	1900-01-28 07:20:00	2016-12-06 07:19:59		0			0
Stn 9M_1082_020217	2007	1900-01-28 07:40:00	2016-12-06 07:39:59		0			0
Stn 9M_1082_020217	2008	1900-01-28 08:00:00	2016-12-06 07:59:59		0			0
Stn 9M_1082_020217	2009	1900-01-28 08:20:00	2016-12-06 08:19:59		0			0
Stn 9M_1082_020217	2010	1900-01-28 08:40:00	2016-12-06 08:39:59		0			0
Stn 9M_1082_020217	2011	1900-01-28 09:00:00	2016-12-06 08:59:59		0			0
Stn 9M_1082_020217	2012	1900-01-28 09:20:00	2016-12-06 09:19:59		0			0
Stn 9M_1082_020217	2013	1900-01-28 09:40:00	2016-12-06 09:39:59		0			0
Stn 9M_1082_020217	2014	1900-01-28 10:00:00	2016-12-06 09:59:59		0			0
Stn 9M_1082_020217	2015	1900-01-28 10:20:00	2016-12-06 10:19:59		0			0
Stn 9M_1082_020217	2016	1900-01-28 10:40:00	2016-12-06 10:39:59		0			0
Stn 9M_1082_020217	2017	1900-01-28 11:00:00	2016-12-06 10:59:59		0			0
Stn 9M_1082_020217	2018	1900-01-28 11:20:00	2016-12-06 11:19:59		0			0
Stn 9M_1082_020217	2019	1900-01-28 11:40:00	2016-12-06 11:39:59	Variable Broadband/Low Frequency	0			0
Stn 9M_1082_020217	2020	1900-01-28 12:00:00	2016-12-06 11:59:59		0			0
Stn 9M_1082_020217	2021	1900-01-28 12:20:00	2016-12-06 12:19:59		0			0
Stn 9M_1082_020217	2022	1900-01-28 12:40:00	2016-12-06 12:39:59		0			0
Stn 9M_1082_020217	2023	1900-01-28 13:00:00	2016-12-06 12:59:59		0			0
Stn 9M_1082_020217	2024	1900-01-28 13:20:00	2016-12-06 13:19:59		0			0
Stn 9M_1082_020217	2025	1900-01-28 13:40:00	2016-12-06 13:39:59		0			0
Stn 9M_1082_020217	2026	1900-01-28 14:00:00	2016-12-06 13:59:59		0			0
Stn 9M_1082_020217	2027	1900-01-28 14:20:00	2016-12-06 14:19:59		0			0
Stn 9M_1082_020217	2028	1900-01-28 14:40:00	2016-12-06 14:39:59		0			0
Stn 9M_1082_020217	2029	1900-01-28 15:00:00	2016-12-06 14:59:59		0			0
Stn 9M_1082_020217	2030	1900-01-28 15:20:00	2016-12-06 15:19:59		0			0
Stn 9M_1082_020217	2031	1900-01-28 15:40:00	2016-12-06 15:39:59		0			0
Stn 9M_1082_020217	2032	1900-01-28 16:00:00	2016-12-06 15:59:59		0			0
Stn 9M_1082_020217	2033	1900-01-28 16:20:00	2016-12-06 16:19:59		0			0
Stn 9M_1082_020217	2034	1900-01-28 16:40:00	2016-12-06 16:39:59		0			0
Stn 9M_1082_020217	2035	1900-01-28 17:00:00	2016-12-06 16:59:59		0			0
Stn 9M_1082_020217	2036	1900-01-28 17:20:00	2016-12-06 17:19:59		0			0
Stn 9M_1082_020217	2037	1900-01-28 17:40:00	2016-12-06 17:39:59		0			0
Stn 9M_1082_020217	2038	1900-01-28 18:00:00	2016-12-06 17:59:59		0			0
Stn 9M_1082_020217	2039	1900-01-28 18:20:00	2016-12-06 18:19:59		0			0
Stn 9M_1082_020217	2040	1900-01-28 18:40:00	2016-12-06 18:39:59		0			0
Stn 9M_1082_020217	2041	1900-01-28 19:00:00	2016-12-06 18:59:59		0			0
Stn 9M_1082_020217	2042	1900-01-28 19:20:00	2016-12-06 19:19:59		0			0
Stn 9M_1082_020217	2043	1900-01-28 19:40:00	2016-12-06 19:39:59		0			0
Stn 9M_1082_020217	2044	1900-01-28 20:00:00	2016-12-06 19:59:59		0			0
Stn 9M_1082_020217	2045	1900-01-28 20:20:00	2016-12-06 20:19:59		0			0
Stn 9M_1082_020217	2046	1900-01-28 20:40:00	2016-12-06 20:39:59		0			0
Stn 9M_1082_020217	2047	1900-01-28 21:00:00	2016-12-06 20:59:59		0			0
Stn 9M_1082_020217	2048	1900-01-28 21:20:00	2016-12-06 21:19:59		0			0
Stn 9M_1082_020217	2049	1900-01-28 21:40:00	2016-12-06 21:39:59		0			0
Stn 9M_1082_020217	2050	1900-01-28 22:00:00	2016-12-06 21:59:59		0			0
Stn 9M_1082_020217	2051	1900-01-28 22:20:00	2016-12-06 22:19:59		0			0
Stn 9M_1082_020217	2052	1900-01-28 22:40:00	2016-12-06 22:39:59		0			0
Stn 9M_1082_020217	2053	1900-01-28 23:00:00	2016-12-06 22:59:59		0			0
Stn 9M_1082_020217	2054	1900-01-28 23:20:00	2016-12-06 23:19:59		0			0
Stn 9M_1082_020217	2055	1900-01-28 23:40:00	2016-12-06 23:39:59		0			0
Stn 9M_1082_020217	2056	1900-01-29	2016-12-06 23:59:59		0			0
Stn 9M_1082_020217	2057	1900-01-29 00:20:00	2016-12-07 00:19:59		0			0
Stn 9M_1082_020217	2058	1900-01-29 00:40:00	2016-12-07 00:39:59		0			0
Stn 9M_1082_020217	2059	1900-01-29 01:00:00	2016-12-07 00:59:59		0			0
Stn 9M_1082_020217	2060	1900-01-29 01:20:00	2016-12-07 01:19:59		0			0
Stn 9M_1082_020217	2061	1900-01-29 01:40:00	2016-12-07 01:39:59		0			0
Stn 9M_1082_020217	2062	1900-01-29 02:00:00	2016-12-07 01:59:59		0			0
Stn 9M_1082_020217	2063	1900-01-29 02:20:00	2016-12-07 02:19:59		0			0
Stn 9M_1082_020217	2064	1900-01-29 02:40:00	2016-12-07 02:39:59		0			0
Stn 9M_1082_020217	2065	1900-01-29 03:00:00	2016-12-07 02:59:59		0			0
Stn 9M_1082_020217	2066	1900-01-29 03:20:00	2016-12-07 03:19:59		0			0
Stn 9M_1082_020217	2067	1900-01-29 03:40:00	2016-12-07 03:39:59		0			0
Stn 9M_1082_020217	2068	1900-01-29 04:00:00	2016-12-07 03:59:59		0			0
Stn 9M_1082_020217	2069	1900-01-29 04:20:00	2016-12-07 04:19:59		0			0
Stn 9M_1082_020217	2070	1900-01-29 04:40:00	2016-12-07 04:39:59		0			0
Stn 9M_1082_020217	2071	1900-01-29 05:00:00	2016-12-07 04:59:59		0			0
Stn 9M_1082_020217	2072	1900-01-29 05:20:00	2016-12-07 05:19:59		0			0
Stn 9M_1082_020217	2073	1900-01-29 05:40:00	2016-12-07 05:39:59		0			0
Stn 9M_1082_020217	2074	1900-01-29 06:00:00	2016-12-07 05:59:59		0			0
Stn 9M_1082_020217	2075	1900-01-29 06:20:00	2016-12-07 06:19:59		0			0
Stn 9M_1082_020217	2076	1900-01-29 06:40:00	2016-12-07 06:39:59		0			0
[truncated: 3,991 more rows]

## Sheet: 2017_9M_1153_050317
Comp Folder	File	Time	Date	Boat Status	V_38_SPL	Error		V_389A_SPL	Error
Stn 9M_1154_05317	1	10:00:00	2017-02-02 10:00:00		0			0
Stn 9M_1154_05317	2	10:20:00	2017-02-02 10:20:00		0			0
Stn 9M_1154_05317	3	10:40:00	2017-02-02 10:40:00		0			0
Stn 9M_1154_05317	4	11:00:00	2017-02-02 10:59:59		0			0
Stn 9M_1154_05317	5	11:20:00	2017-02-02 11:19:59		0			0
Stn 9M_1154_05317	6	11:40:00	2017-02-02 11:39:59		0			0
Stn 9M_1154_05317	7	12:00:00	2017-02-02 11:59:59		0			0
Stn 9M_1154_05317	8	12:20:00	2017-02-02 12:19:59		0			0
Stn 9M_1154_05317	9	12:40:00	2017-02-02 12:39:59		0			0
Stn 9M_1154_05317	10	13:00:00	2017-02-02 12:59:59		0			0
Stn 9M_1154_05317	11	13:20:00	2017-02-02 13:19:59		0			0
Stn 9M_1154_05317	12	13:40:00	2017-02-02 13:39:59	Low Frequency	0			0
Stn 9M_1154_05317	13	14:00:00	2017-02-02 13:59:59		0			0
Stn 9M_1154_05317	14	14:20:00	2017-02-02 14:19:59		0			0
Stn 9M_1154_05317	15	14:40:00	2017-02-02 14:39:59		0			0
Stn 9M_1154_05317	16	15:00:00	2017-02-02 14:59:59		0			0
Stn 9M_1154_05317	17	15:20:00	2017-02-02 15:19:59		0			0
Stn 9M_1154_05317	18	15:40:00	2017-02-02 15:39:59		0			0
Stn 9M_1154_05317	19	16:00:00	2017-02-02 15:59:59		0			0
Stn 9M_1154_05317	20	16:20:00	2017-02-02 16:19:59		0			0
Stn 9M_1154_05317	21	16:40:00	2017-02-02 16:39:59		0			0
Stn 9M_1154_05317	22	17:00:00	2017-02-02 16:59:59	Low Frequency	0			0
Stn 9M_1154_05317	23	17:20:00	2017-02-02 17:19:59		0			0
Stn 9M_1154_05317	24	17:40:00	2017-02-02 17:39:59	Low Frequency	0			0
Stn 9M_1154_05317	25	18:00:00	2017-02-02 17:59:59		0			0
Stn 9M_1154_05317	26	18:20:00	2017-02-02 18:19:59		0			0
Stn 9M_1154_05317	27	18:40:00	2017-02-02 18:39:59		0			0
Stn 9M_1154_05317	28	19:00:00	2017-02-02 18:59:59		0			0
Stn 9M_1154_05317	29	19:20:00	2017-02-02 19:19:59		0			0
Stn 9M_1154_05317	30	19:40:00	2017-02-02 19:39:59	Low Frequency	0			0
Stn 9M_1154_05317	31	20:00:00	2017-02-02 19:59:59		0			0
Stn 9M_1154_05317	32	20:20:00	2017-02-02 20:19:59	Low Frequency	0			0
Stn 9M_1154_05317	33	20:40:00	2017-02-02 20:39:59		0			0
Stn 9M_1154_05317	34	21:00:00	2017-02-02 20:59:59		0			0
Stn 9M_1154_05317	35	21:20:00	2017-02-02 21:19:59		0			0
Stn 9M_1154_05317	36	21:40:00	2017-02-02 21:39:59		0			0
Stn 9M_1154_05317	37	22:00:00	2017-02-02 21:59:59		0			0
Stn 9M_1154_05317	38	22:20:00	2017-02-02 22:19:59		0			0
Stn 9M_1154_05317	39	22:40:00	2017-02-02 22:39:59		0			0
Stn 9M_1154_05317	40	23:00:00	2017-02-02 22:59:59		0			0
Stn 9M_1154_05317	41	23:20:00	2017-02-02 23:19:59		0			0
Stn 9M_1154_05317	42	23:40:00	2017-02-02 23:39:59	Low Frequency	0			0
Stn 9M_1154_05317	43	1900-01-01	2017-02-02 23:59:59		0			0
Stn 9M_1154_05317	44	1900-01-01 00:20:00	2017-02-03 00:19:59		0			0
Stn 9M_1154_05317	45	1900-01-01 00:40:00	2017-02-03 00:39:59		0			0
Stn 9M_1154_05317	46	1900-01-01 01:00:00	2017-02-03 00:59:59		0			0
Stn 9M_1154_05317	47	1900-01-01 01:20:00	2017-02-03 01:19:59		0			0
Stn 9M_1154_05317	48	1900-01-01 01:40:00	2017-02-03 01:39:59		0			0
Stn 9M_1154_05317	49	1900-01-01 02:00:00	2017-02-03 01:59:59		0			0
Stn 9M_1154_05317	50	1900-01-01 02:20:00	2017-02-03 02:19:59		0			0
Stn 9M_1154_05317	51	1900-01-01 02:40:00	2017-02-03 02:39:59		0			0
Stn 9M_1154_05317	52	1900-01-01 03:00:00	2017-02-03 02:59:59		0			0
Stn 9M_1154_05317	53	1900-01-01 03:20:00	2017-02-03 03:19:59		0			0
Stn 9M_1154_05317	54	1900-01-01 03:40:00	2017-02-03 03:39:59		0			0
Stn 9M_1154_05317	55	1900-01-01 04:00:00	2017-02-03 03:59:59		0			0
Stn 9M_1154_05317	56	1900-01-01 04:20:00	2017-02-03 04:19:59		0			0
Stn 9M_1154_05317	57	1900-01-01 04:40:00	2017-02-03 04:39:59		0			0
Stn 9M_1154_05317	58	1900-01-01 05:00:00	2017-02-03 04:59:59		0			0
Stn 9M_1154_05317	59	1900-01-01 05:20:00	2017-02-03 05:19:59		0			0
Stn 9M_1154_05317	60	1900-01-01 05:40:00	2017-02-03 05:39:59		0			0
Stn 9M_1154_05317	61	1900-01-01 06:00:00	2017-02-03 05:59:59		0			0
Stn 9M_1154_05317	62	1900-01-01 06:20:00	2017-02-03 06:19:59		0			0
Stn 9M_1154_05317	63	1900-01-01 06:40:00	2017-02-03 06:39:59		0			0
Stn 9M_1154_05317	64	1900-01-01 07:00:00	2017-02-03 06:59:59		0			0
Stn 9M_1154_05317	65	1900-01-01 07:20:00	2017-02-03 07:19:59		0			0
Stn 9M_1154_05317	66	1900-01-01 07:40:00	2017-02-03 07:39:59		0			0
Stn 9M_1154_05317	67	1900-01-01 08:00:00	2017-02-03 07:59:59		0			0
Stn 9M_1154_05317	68	1900-01-01 08:20:00	2017-02-03 08:19:59	Low Frequency	0			0
Stn 9M_1154_05317	69	1900-01-01 08:40:00	2017-02-03 08:39:59	Low Frequency	0			0
Stn 9M_1154_05317	70	1900-01-01 09:00:00	2017-02-03 08:59:59		0			0
Stn 9M_1154_05317	71	1900-01-01 09:20:00	2017-02-03 09:19:59		0			0
Stn 9M_1154_05317	72	1900-01-01 09:40:00	2017-02-03 09:39:59		0			0
Stn 9M_1154_05317	73	1900-01-01 10:00:00	2017-02-03 09:59:59		0			0
Stn 9M_1154_05317	74	1900-01-01 10:20:00	2017-02-03 10:19:59		0			0
Stn 9M_1154_05317	75	1900-01-01 10:40:00	2017-02-03 10:39:59		0			0
Stn 9M_1154_05317	76	1900-01-01 11:00:00	2017-02-03 10:59:59	Low Frequency	0			0
Stn 9M_1154_05317	77	1900-01-01 11:20:00	2017-02-03 11:19:59		0			0
Stn 9M_1154_05317	78	1900-01-01 11:40:00	2017-02-03 11:39:59		0			0
Stn 9M_1154_05317	79	1900-01-01 12:00:00	2017-02-03 11:59:59		0			0
Stn 9M_1154_05317	80	1900-01-01 12:20:00	2017-02-03 12:19:59		0			0
Stn 9M_1154_05317	81	1900-01-01 12:40:00	2017-02-03 12:39:59		0			0
Stn 9M_1154_05317	82	1900-01-01 13:00:00	2017-02-03 12:59:59		0			0
Stn 9M_1154_05317	83	1900-01-01 13:20:00	2017-02-03 13:19:59		0			0
Stn 9M_1154_05317	84	1900-01-01 13:40:00	2017-02-03 13:39:59		0			0
Stn 9M_1154_05317	85	1900-01-01 14:00:00	2017-02-03 13:59:59		0			0
Stn 9M_1154_05317	86	1900-01-01 14:20:00	2017-02-03 14:19:59		0			0
Stn 9M_1154_05317	87	1900-01-01 14:40:00	2017-02-03 14:39:59	Low Frequency	0			0
Stn 9M_1154_05317	88	1900-01-01 15:00:00	2017-02-03 14:59:59		0			0
Stn 9M_1154_05317	89	1900-01-01 15:20:00	2017-02-03 15:19:59		0			0
Stn 9M_1154_05317	90	1900-01-01 15:40:00	2017-02-03 15:39:59		0			0
Stn 9M_1154_05317	91	1900-01-01 16:00:00	2017-02-03 15:59:59		0			0
Stn 9M_1154_05317	92	1900-01-01 16:20:00	2017-02-03 16:19:59	Low Frequency	0			0
Stn 9M_1154_05317	93	1900-01-01 16:40:00	2017-02-03 16:39:59		0			0
Stn 9M_1154_05317	94	1900-01-01 17:00:00	2017-02-03 16:59:59		0			0
Stn 9M_1154_05317	95	1900-01-01 17:20:00	2017-02-03 17:19:59		0			0
Stn 9M_1154_05317	96	1900-01-01 17:40:00	2017-02-03 17:39:59		0			0
Stn 9M_1154_05317	97	1900-01-01 18:00:00	2017-02-03 17:59:59	Low Frequency	0			0
Stn 9M_1154_05317	98	1900-01-01 18:20:00	2017-02-03 18:19:59		0			0
Stn 9M_1154_05317	99	1900-01-01 18:40:00	2017-02-03 18:39:59		0			0
Stn 9M_1154_05317	100	1900-01-01 19:00:00	2017-02-03 18:59:59		0			0
Stn 9M_1154_05317	101	1900-01-01 19:20:00	2017-02-03 19:19:59		0			0
Stn 9M_1154_05317	102	1900-01-01 19:40:00	2017-02-03 19:39:59	Low Frequency	0			0
Stn 9M_1154_05317	103	1900-01-01 20:00:00	2017-02-03 19:59:59		0			0
Stn 9M_1154_05317	104	1900-01-01 20:20:00	2017-02-03 20:19:59		0			0
Stn 9M_1154_05317	105	1900-01-01 20:40:00	2017-02-03 20:39:59		0			0
Stn 9M_1154_05317	106	1900-01-01 21:00:00	2017-02-03 20:59:59		0			0
Stn 9M_1154_05317	107	1900-01-01 21:20:00	2017-02-03 21:19:59		0			0
Stn 9M_1154_05317	108	1900-01-01 21:40:00	2017-02-03 21:39:59		0			0
Stn 9M_1154_05317	109	1900-01-01 22:00:00	2017-02-03 21:59:59		0			0
Stn 9M_1154_05317	110	1900-01-01 22:20:00	2017-02-03 22:19:59	Low Frequency	0			0
Stn 9M_1154_05317	111	1900-01-01 22:40:00	2017-02-03 22:39:59	Low Frequency	0			0
Stn 9M_1154_05317	112	1900-01-01 23:00:00	2017-02-03 22:59:59		0			0
Stn 9M_1154_05317	113	1900-01-01 23:20:00	2017-02-03 23:19:59		0			0
Stn 9M_1154_05317	114	1900-01-01 23:40:00	2017-02-03 23:39:59		0			0
Stn 9M_1154_05317	115	1900-01-02	2017-02-03 23:59:59		0			0
Stn 9M_1154_05317	116	1900-01-02 00:20:00	2017-02-04 00:19:59		0			0
Stn 9M_1154_05317	117	1900-01-02 00:40:00	2017-02-04 00:39:59		0			0
Stn 9M_1154_05317	118	1900-01-02 01:00:00	2017-02-04 00:59:59		0			0
Stn 9M_1154_05317	119	1900-01-02 01:20:00	2017-02-04 01:19:59		0			0
Stn 9M_1154_05317	120	1900-01-02 01:40:00	2017-02-04 01:39:59		0			0
Stn 9M_1154_05317	121	1900-01-02 02:00:00	2017-02-04 01:59:59		0			0
Stn 9M_1154_05317	122	1900-01-02 02:20:00	2017-02-04 02:19:59		0			0
Stn 9M_1154_05317	123	1900-01-02 02:40:00	2017-02-04 02:39:59		0			0
Stn 9M_1154_05317	124	1900-01-02 03:00:00	2017-02-04 02:59:59		0			0
Stn 9M_1154_05317	125	1900-01-02 03:20:00	2017-02-04 03:19:59		0			0
Stn 9M_1154_05317	126	1900-01-02 03:40:00	2017-02-04 03:39:59		0			0
Stn 9M_1154_05317	127	1900-01-02 04:00:00	2017-02-04 03:59:59		0			0
Stn 9M_1154_05317	128	1900-01-02 04:20:00	2017-02-04 04:19:59	Low Frequency	0			0
Stn 9M_1154_05317	129	1900-01-02 04:40:00	2017-02-04 04:39:59	Low Frequency	0			0
Stn 9M_1154_05317	130	1900-01-02 05:00:00	2017-02-04 04:59:59		0			0
Stn 9M_1154_05317	131	1900-01-02 05:20:00	2017-02-04 05:19:59		0			0
Stn 9M_1154_05317	132	1900-01-02 05:40:00	2017-02-04 05:39:59		0			0
Stn 9M_1154_05317	133	1900-01-02 06:00:00	2017-02-04 05:59:59		0			0
Stn 9M_1154_05317	134	1900-01-02 06:20:00	2017-02-04 06:19:59		0			0
Stn 9M_1154_05317	135	1900-01-02 06:40:00	2017-02-04 06:39:59		0			0
Stn 9M_1154_05317	136	1900-01-02 07:00:00	2017-02-04 06:59:59		0			0
Stn 9M_1154_05317	137	1900-01-02 07:20:00	2017-02-04 07:19:59		0			0
Stn 9M_1154_05317	138	1900-01-02 07:40:00	2017-02-04 07:39:59		0			0
Stn 9M_1154_05317	139	1900-01-02 08:00:00	2017-02-04 07:59:59		0			0
Stn 9M_1154_05317	140	1900-01-02 08:20:00	2017-02-04 08:19:59		0			0
Stn 9M_1154_05317	141	1900-01-02 08:40:00	2017-02-04 08:39:59		0			0
Stn 9M_1154_05317	142	1900-01-02 09:00:00	2017-02-04 08:59:59		0			0
Stn 9M_1154_05317	143	1900-01-02 09:20:00	2017-02-04 09:19:59		0			0
Stn 9M_1154_05317	144	1900-01-02 09:40:00	2017-02-04 09:39:59	Low Frequency	0			0
Stn 9M_1154_05317	145	1900-01-02 10:00:00	2017-02-04 09:59:59	Low Frequency	0			0
Stn 9M_1154_05317	146	1900-01-02 10:20:00	2017-02-04 10:19:59	Low Frequency	0			0
Stn 9M_1154_05317	147	1900-01-02 10:40:00	2017-02-04 10:39:59		0			0
Stn 9M_1154_05317	148	1900-01-02 11:00:00	2017-02-04 10:59:59		0			0
Stn 9M_1154_05317	149	1900-01-02 11:20:00	2017-02-04 11:19:59		0			0
Stn 9M_1154_05317	150	1900-01-02 11:40:00	2017-02-04 11:39:59		0			0
Stn 9M_1154_05317	151	1900-01-02 12:00:00	2017-02-04 11:59:59		0			0
Stn 9M_1154_05317	152	1900-01-02 12:20:00	2017-02-04 12:19:59		0			0
Stn 9M_1154_05317	153	1900-01-02 12:40:00	2017-02-04 12:39:59		0			0
Stn 9M_1154_05317	154	1900-01-02 13:00:00	2017-02-04 12:59:59		0			0
Stn 9M_1154_05317	155	1900-01-02 13:20:00	2017-02-04 13:19:59	Low Frequency	0			0
Stn 9M_1154_05317	156	1900-01-02 13:40:00	2017-02-04 13:39:59	Low Frequency	0			0
Stn 9M_1154_05317	157	1900-01-02 14:00:00	2017-02-04 13:59:59		0			0
Stn 9M_1154_05317	158	1900-01-02 14:20:00	2017-02-04 14:19:59		0			0
Stn 9M_1154_05317	159	1900-01-02 14:40:00	2017-02-04 14:39:59		0			0
Stn 9M_1154_05317	160	1900-01-02 15:00:00	2017-02-04 14:59:59		0			0
Stn 9M_1154_05317	161	1900-01-02 15:20:00	2017-02-04 15:19:59		0			0
Stn 9M_1154_05317	162	1900-01-02 15:40:00	2017-02-04 15:39:59		0			0
Stn 9M_1154_05317	163	1900-01-02 16:00:00	2017-02-04 15:59:59		0			0
Stn 9M_1154_05317	164	1900-01-02 16:20:00	2017-02-04 16:19:59		0			0
Stn 9M_1154_05317	165	1900-01-02 16:40:00	2017-02-04 16:39:59	Low Frequency	0			0
Stn 9M_1154_05317	166	1900-01-02 17:00:00	2017-02-04 16:59:59	Low Frequency	0			0
Stn 9M_1154_05317	167	1900-01-02 17:20:00	2017-02-04 17:19:59	Low Frequency	0			0
Stn 9M_1154_05317	168	1900-01-02 17:40:00	2017-02-04 17:39:59		0			0
Stn 9M_1154_05317	169	1900-01-02 18:00:00	2017-02-04 17:59:59		0			0
Stn 9M_1154_05317	170	1900-01-02 18:20:00	2017-02-04 18:19:59		0			0
Stn 9M_1154_05317	171	1900-01-02 18:40:00	2017-02-04 18:39:59		0			0
Stn 9M_1154_05317	172	1900-01-02 19:00:00	2017-02-04 18:59:59	Low Frequency	0			0
Stn 9M_1154_05317	173	1900-01-02 19:20:00	2017-02-04 19:19:59	Low Frequency	0			0
Stn 9M_1154_05317	174	1900-01-02 19:40:00	2017-02-04 19:39:59		0			0
Stn 9M_1154_05317	175	1900-01-02 20:00:00	2017-02-04 19:59:59		0			0
Stn 9M_1154_05317	176	1900-01-02 20:20:00	2017-02-04 20:19:59		0			0
Stn 9M_1154_05317	177	1900-01-02 20:40:00	2017-02-04 20:39:59		0			0
Stn 9M_1154_05317	178	1900-01-02 21:00:00	2017-02-04 20:59:59		0			0
Stn 9M_1154_05317	179	1900-01-02 21:20:00	2017-02-04 21:19:59		0			0
Stn 9M_1154_05317	180	1900-01-02 21:40:00	2017-02-04 21:39:59		0			0
Stn 9M_1154_05317	181	1900-01-02 22:00:00	2017-02-04 21:59:59	Low Frequency	0			0
Stn 9M_1154_05317	182	1900-01-02 22:20:00	2017-02-04 22:19:59		0			0
Stn 9M_1154_05317	183	1900-01-02 22:40:00	2017-02-04 22:39:59		0			0
Stn 9M_1154_05317	184	1900-01-02 23:00:00	2017-02-04 22:59:59		0			0
Stn 9M_1154_05317	185	1900-01-02 23:20:00	2017-02-04 23:19:59		0			0
Stn 9M_1154_05317	186	1900-01-02 23:40:00	2017-02-04 23:39:59		0			0
Stn 9M_1154_05317	187	1900-01-03	2017-02-04 23:59:59		0			0
Stn 9M_1154_05317	188	1900-01-03 00:20:00	2017-02-05 00:19:59		0			0
Stn 9M_1154_05317	189	1900-01-03 00:40:00	2017-02-05 00:39:59		0			0
Stn 9M_1154_05317	190	1900-01-03 01:00:00	2017-02-05 00:59:59		0			0
Stn 9M_1154_05317	191	1900-01-03 01:20:00	2017-02-05 01:19:59		0			0
Stn 9M_1154_05317	192	1900-01-03 01:40:00	2017-02-05 01:39:59		0			0
Stn 9M_1154_05317	193	1900-01-03 02:00:00	2017-02-05 01:59:59		0			0
Stn 9M_1154_05317	194	1900-01-03 02:20:00	2017-02-05 02:19:59		0			0
Stn 9M_1154_05317	195	1900-01-03 02:40:00	2017-02-05 02:39:59	Low Frequency	0			0
Stn 9M_1154_05317	196	1900-01-03 03:00:00	2017-02-05 02:59:59		0			0
Stn 9M_1154_05317	197	1900-01-03 03:20:00	2017-02-05 03:19:59		0			0
Stn 9M_1154_05317	198	1900-01-03 03:40:00	2017-02-05 03:39:59		0			0
Stn 9M_1154_05317	199	1900-01-03 04:00:00	2017-02-05 03:59:59		0			0
Stn 9M_1154_05317	200	1900-01-03 04:20:00	2017-02-05 04:19:59		0			0
Stn 9M_1154_05317	201	1900-01-03 04:40:00	2017-02-05 04:39:59		0			0
Stn 9M_1154_05317	202	1900-01-03 05:00:00	2017-02-05 04:59:59		0			0
Stn 9M_1154_05317	203	1900-01-03 05:20:00	2017-02-05 05:19:59		0			0
Stn 9M_1154_05317	204	1900-01-03 05:40:00	2017-02-05 05:39:59		0			0
Stn 9M_1154_05317	205	1900-01-03 06:00:00	2017-02-05 05:59:59		0			0
Stn 9M_1154_05317	206	1900-01-03 06:20:00	2017-02-05 06:19:59		0			0
Stn 9M_1154_05317	207	1900-01-03 06:40:00	2017-02-05 06:39:59		0			0
Stn 9M_1154_05317	208	1900-01-03 07:00:00	2017-02-05 06:59:59		0			0
Stn 9M_1154_05317	209	1900-01-03 07:20:00	2017-02-05 07:19:59		0			0
Stn 9M_1154_05317	210	1900-01-03 07:40:00	2017-02-05 07:39:59		0			0
Stn 9M_1154_05317	211	1900-01-03 08:00:00	2017-02-05 07:59:59		0			0
Stn 9M_1154_05317	212	1900-01-03 08:20:00	2017-02-05 08:19:59	Low Frequency	0			0
Stn 9M_1154_05317	213	1900-01-03 08:40:00	2017-02-05 08:39:59	Low Frequency	0			0
Stn 9M_1154_05317	214	1900-01-03 09:00:00	2017-02-05 08:59:59	Low Frequency	0			0
Stn 9M_1154_05317	215	1900-01-03 09:20:00	2017-02-05 09:19:59		0			0
Stn 9M_1154_05317	216	1900-01-03 09:40:00	2017-02-05 09:39:59		0			0
Stn 9M_1154_05317	217	1900-01-03 10:00:00	2017-02-05 09:59:59	Low Frequency	0			0
Stn 9M_1154_05317	218	1900-01-03 10:20:00	2017-02-05 10:19:59		0			0
Stn 9M_1154_05317	219	1900-01-03 10:40:00	2017-02-05 10:39:59		0			0
Stn 9M_1154_05317	220	1900-01-03 11:00:00	2017-02-05 10:59:59	Low Frequency	0			0
Stn 9M_1154_05317	221	1900-01-03 11:20:00	2017-02-05 11:19:59	Low Frequency	0			0
Stn 9M_1154_05317	222	1900-01-03 11:40:00	2017-02-05 11:39:59		0			0
Stn 9M_1154_05317	223	1900-01-03 12:00:00	2017-02-05 11:59:59		0			0
Stn 9M_1154_05317	224	1900-01-03 12:20:00	2017-02-05 12:19:59		0			0
Stn 9M_1154_05317	225	1900-01-03 12:40:00	2017-02-05 12:39:59		0			0
Stn 9M_1154_05317	226	1900-01-03 13:00:00	2017-02-05 12:59:59		0			0
Stn 9M_1154_05317	227	1900-01-03 13:20:00	2017-02-05 13:19:59		0			0
Stn 9M_1154_05317	228	1900-01-03 13:40:00	2017-02-05 13:39:59		0			0
Stn 9M_1154_05317	229	1900-01-03 14:00:00	2017-02-05 13:59:59		0			0
Stn 9M_1154_05317	230	1900-01-03 14:20:00	2017-02-05 14:19:59		0			0
Stn 9M_1154_05317	231	1900-01-03 14:40:00	2017-02-05 14:39:59	Low Frequency	0			0
Stn 9M_1154_05317	232	1900-01-03 15:00:00	2017-02-05 14:59:59		0			0
Stn 9M_1154_05317	233	1900-01-03 15:20:00	2017-02-05 15:19:59		0			0
Stn 9M_1154_05317	234	1900-01-03 15:40:00	2017-02-05 15:39:59		0			0
Stn 9M_1154_05317	235	1900-01-03 16:00:00	2017-02-05 15:59:59		0			0
Stn 9M_1154_05317	236	1900-01-03 16:20:00	2017-02-05 16:19:59		0			0
Stn 9M_1154_05317	237	1900-01-03 16:40:00	2017-02-05 16:39:59		0			0
Stn 9M_1154_05317	238	1900-01-03 17:00:00	2017-02-05 16:59:59		0			0
Stn 9M_1154_05317	239	1900-01-03 17:20:00	2017-02-05 17:19:59	Low Frequency	0			0
Stn 9M_1154_05317	240	1900-01-03 17:40:00	2017-02-05 17:39:59		0			0
Stn 9M_1154_05317	241	1900-01-03 18:00:00	2017-02-05 17:59:59		0			0
Stn 9M_1154_05317	242	1900-01-03 18:20:00	2017-02-05 18:19:59		0			0
Stn 9M_1154_05317	243	1900-01-03 18:40:00	2017-02-05 18:39:59		0			0
Stn 9M_1154_05317	244	1900-01-03 19:00:00	2017-02-05 18:59:59		0			0
Stn 9M_1154_05317	245	1900-01-03 19:20:00	2017-02-05 19:19:59		0			0
Stn 9M_1154_05317	246	1900-01-03 19:40:00	2017-02-05 19:39:59		0			0
Stn 9M_1154_05317	247	1900-01-03 20:00:00	2017-02-05 19:59:59	Low Frequency	0			0
Stn 9M_1154_05317	248	1900-01-03 20:20:00	2017-02-05 20:19:59		0			0
Stn 9M_1154_05317	249	1900-01-03 20:40:00	2017-02-05 20:39:59		0			0
Stn 9M_1154_05317	250	1900-01-03 21:00:00	2017-02-05 20:59:59		0			0
Stn 9M_1154_05317	251	1900-01-03 21:20:00	2017-02-05 21:19:59	Low Frequency	0			0
Stn 9M_1154_05317	252	1900-01-03 21:40:00	2017-02-05 21:39:59		0			0
Stn 9M_1154_05317	253	1900-01-03 22:00:00	2017-02-05 21:59:59		0			0
Stn 9M_1154_05317	254	1900-01-03 22:20:00	2017-02-05 22:19:59		0			0
Stn 9M_1154_05317	255	1900-01-03 22:40:00	2017-02-05 22:39:59		0			0
Stn 9M_1154_05317	256	1900-01-03 23:00:00	2017-02-05 22:59:59	Low Frequency	0			0
Stn 9M_1154_05317	257	1900-01-03 23:20:00	2017-02-05 23:19:59		0			0
Stn 9M_1154_05317	258	1900-01-03 23:40:00	2017-02-05 23:39:59		0			0
Stn 9M_1154_05317	259	1900-01-04	2017-02-05 23:59:59		0			0
Stn 9M_1154_05317	260	1900-01-04 00:20:00	2017-02-06 00:19:59	Low Frequency	0			0
Stn 9M_1154_05317	261	1900-01-04 00:40:00	2017-02-06 00:39:59	Low Frequency	0			0
Stn 9M_1154_05317	262	1900-01-04 01:00:00	2017-02-06 00:59:59		0			0
Stn 9M_1154_05317	263	1900-01-04 01:20:00	2017-02-06 01:19:59		0			0
Stn 9M_1154_05317	264	1900-01-04 01:40:00	2017-02-06 01:39:59		0			0
Stn 9M_1154_05317	265	1900-01-04 02:00:00	2017-02-06 01:59:59		0			0
Stn 9M_1154_05317	266	1900-01-04 02:20:00	2017-02-06 02:19:59		0			0
Stn 9M_1154_05317	267	1900-01-04 02:40:00	2017-02-06 02:39:59		0			0
Stn 9M_1154_05317	268	1900-01-04 03:00:00	2017-02-06 02:59:59		0			0
Stn 9M_1154_05317	269	1900-01-04 03:20:00	2017-02-06 03:19:59		0			0
Stn 9M_1154_05317	270	1900-01-04 03:40:00	2017-02-06 03:39:59		0			0
Stn 9M_1154_05317	271	1900-01-04 04:00:00	2017-02-06 03:59:59		0			0
Stn 9M_1154_05317	272	1900-01-04 04:20:00	2017-02-06 04:19:59		0			0
Stn 9M_1154_05317	273	1900-01-04 04:40:00	2017-02-06 04:39:59		0			0
Stn 9M_1154_05317	274	1900-01-04 05:00:00	2017-02-06 04:59:59		0			0
Stn 9M_1154_05317	275	1900-01-04 05:20:00	2017-02-06 05:19:59	Low Frequency	0			0
Stn 9M_1154_05317	276	1900-01-04 05:40:00	2017-02-06 05:39:59	Low Frequency	0			0
Stn 9M_1154_05317	277	1900-01-04 06:00:00	2017-02-06 05:59:59		0			0
Stn 9M_1154_05317	278	1900-01-04 06:20:00	2017-02-06 06:19:59		0			0
Stn 9M_1154_05317	279	1900-01-04 06:40:00	2017-02-06 06:39:59		0			0
Stn 9M_1154_05317	280	1900-01-04 07:00:00	2017-02-06 06:59:59		0			0
Stn 9M_1154_05317	281	1900-01-04 07:20:00	2017-02-06 07:19:59		0			0
Stn 9M_1154_05317	282	1900-01-04 07:40:00	2017-02-06 07:39:59		0			0
Stn 9M_1154_05317	283	1900-01-04 08:00:00	2017-02-06 07:59:59	Low Frequency	0			0
Stn 9M_1154_05317	284	1900-01-04 08:20:00	2017-02-06 08:19:59		0			0
Stn 9M_1154_05317	285	1900-01-04 08:40:00	2017-02-06 08:39:59	Low Frequency	0			0
Stn 9M_1154_05317	286	1900-01-04 09:00:00	2017-02-06 08:59:59	Low Frequency	0			0
Stn 9M_1154_05317	287	1900-01-04 09:20:00	2017-02-06 09:19:59	Low Frequency	0			0
Stn 9M_1154_05317	288	1900-01-04 09:40:00	2017-02-06 09:39:59		0			0
Stn 9M_1154_05317	289	1900-01-04 10:00:00	2017-02-06 09:59:59		0			0
Stn 9M_1154_05317	290	1900-01-04 10:20:00	2017-02-06 10:19:59		0			0
Stn 9M_1154_05317	291	1900-01-04 10:40:00	2017-02-06 10:39:59		0			0
Stn 9M_1154_05317	292	1900-01-04 11:00:00	2017-02-06 10:59:59	Low Frequency	0			0
Stn 9M_1154_05317	293	1900-01-04 11:20:00	2017-02-06 11:19:59	Low Frequency	0			0
Stn 9M_1154_05317	294	1900-01-04 11:40:00	2017-02-06 11:39:59	Low Frequency	0			0
Stn 9M_1154_05317	295	1900-01-04 12:00:00	2017-02-06 11:59:59		0			0
Stn 9M_1154_05317	296	1900-01-04 12:20:00	2017-02-06 12:19:59		0			0
Stn 9M_1154_05317	297	1900-01-04 12:40:00	2017-02-06 12:39:59	Low Frequency	0			0
Stn 9M_1154_05317	298	1900-01-04 13:00:00	2017-02-06 12:59:59		0			0
Stn 9M_1154_05317	299	1900-01-04 13:20:00	2017-02-06 13:19:59		0			0
Stn 9M_1154_05317	300	1900-01-04 13:40:00	2017-02-06 13:39:59		0			0
Stn 9M_1154_05317	301	1900-01-04 14:00:00	2017-02-06 13:59:59	Low Frequency	0			0
Stn 9M_1154_05317	302	1900-01-04 14:20:00	2017-02-06 14:19:59	Low Frequency	0			0
Stn 9M_1154_05317	303	1900-01-04 14:40:00	2017-02-06 14:39:59	Low Frequency	0			0
Stn 9M_1154_05317	304	1900-01-04 15:00:00	2017-02-06 14:59:59		0			0
Stn 9M_1154_05317	305	1900-01-04 15:20:00	2017-02-06 15:19:59		0			0
Stn 9M_1154_05317	306	1900-01-04 15:40:00	2017-02-06 15:39:59		0			0
Stn 9M_1154_05317	307	1900-01-04 16:00:00	2017-02-06 15:59:59		0			0
Stn 9M_1154_05317	308	1900-01-04 16:20:00	2017-02-06 16:19:59		0			0
Stn 9M_1154_05317	309	1900-01-04 16:40:00	2017-02-06 16:39:59		0			0
Stn 9M_1154_05317	310	1900-01-04 17:00:00	2017-02-06 16:59:59		0			0
Stn 9M_1154_05317	311	1900-01-04 17:20:00	2017-02-06 17:19:59		0			0
Stn 9M_1154_05317	312	1900-01-04 17:40:00	2017-02-06 17:39:59		0			0
Stn 9M_1154_05317	313	1900-01-04 18:00:00	2017-02-06 17:59:59	Low Frequency	0			0
Stn 9M_1154_05317	314	1900-01-04 18:20:00	2017-02-06 18:19:59		0			0
Stn 9M_1154_05317	315	1900-01-04 18:40:00	2017-02-06 18:39:59		0			0
Stn 9M_1154_05317	316	1900-01-04 19:00:00	2017-02-06 18:59:59		0			0
Stn 9M_1154_05317	317	1900-01-04 19:20:00	2017-02-06 19:19:59		0			0
Stn 9M_1154_05317	318	1900-01-04 19:40:00	2017-02-06 19:39:59		0			0
Stn 9M_1154_05317	319	1900-01-04 20:00:00	2017-02-06 19:59:59		0			0
Stn 9M_1154_05317	320	1900-01-04 20:20:00	2017-02-06 20:19:59	Low Frequency	0			0
Stn 9M_1154_05317	321	1900-01-04 20:40:00	2017-02-06 20:39:59	Low Frequency	0			0
Stn 9M_1154_05317	322	1900-01-04 21:00:00	2017-02-06 20:59:59		0			0
Stn 9M_1154_05317	323	1900-01-04 21:20:00	2017-02-06 21:19:59		0			0
Stn 9M_1154_05317	324	1900-01-04 21:40:00	2017-02-06 21:39:59		0			0
Stn 9M_1154_05317	325	1900-01-04 22:00:00	2017-02-06 21:59:59		0			0
Stn 9M_1154_05317	326	1900-01-04 22:20:00	2017-02-06 22:19:59	Low Frequency	0			0
Stn 9M_1154_05317	327	1900-01-04 22:40:00	2017-02-06 22:39:59		0			0
Stn 9M_1154_05317	328	1900-01-04 23:00:00	2017-02-06 22:59:59		0			0
Stn 9M_1154_05317	329	1900-01-04 23:20:00	2017-02-06 23:19:59		0			0
Stn 9M_1154_05317	330	1900-01-04 23:40:00	2017-02-06 23:39:59	Low Frequency	0			0
Stn 9M_1154_05317	331	1900-01-05	2017-02-06 23:59:59		0			0
Stn 9M_1154_05317	332	1900-01-05 00:20:00	2017-02-07 00:19:59		0			0
Stn 9M_1154_05317	333	1900-01-05 00:40:00	2017-02-07 00:39:59		0			0
Stn 9M_1154_05317	334	1900-01-05 01:00:00	2017-02-07 00:59:59		0			0
Stn 9M_1154_05317	335	1900-01-05 01:20:00	2017-02-07 01:19:59		0			0
Stn 9M_1154_05317	336	1900-01-05 01:40:00	2017-02-07 01:39:59		0			0
Stn 9M_1154_05317	337	1900-01-05 02:00:00	2017-02-07 01:59:59		0			0
Stn 9M_1154_05317	338	1900-01-05 02:20:00	2017-02-07 02:19:59		0			0
Stn 9M_1154_05317	339	1900-01-05 02:40:00	2017-02-07 02:39:59		0			0
Stn 9M_1154_05317	340	1900-01-05 03:00:00	2017-02-07 02:59:59		0			0
Stn 9M_1154_05317	341	1900-01-05 03:20:00	2017-02-07 03:19:59	Low Frequency	0			0
Stn 9M_1154_05317	342	1900-01-05 03:40:00	2017-02-07 03:39:59	Low Frequency	0			0
Stn 9M_1154_05317	343	1900-01-05 04:00:00	2017-02-07 03:59:59		0			0
Stn 9M_1154_05317	344	1900-01-05 04:20:00	2017-02-07 04:19:59		0			0
Stn 9M_1154_05317	345	1900-01-05 04:40:00	2017-02-07 04:39:59		0			0
Stn 9M_1154_05317	346	1900-01-05 05:00:00	2017-02-07 04:59:59		0			0
Stn 9M_1154_05317	347	1900-01-05 05:20:00	2017-02-07 05:19:59		0			0
Stn 9M_1154_05317	348	1900-01-05 05:40:00	2017-02-07 05:39:59		0			0
Stn 9M_1154_05317	349	1900-01-05 06:00:00	2017-02-07 05:59:59		0			0
Stn 9M_1154_05317	350	1900-01-05 06:20:00	2017-02-07 06:19:59		0			0
Stn 9M_1154_05317	351	1900-01-05 06:40:00	2017-02-07 06:39:59		0			0
Stn 9M_1154_05317	352	1900-01-05 07:00:00	2017-02-07 06:59:59		0			0
Stn 9M_1154_05317	353	1900-01-05 07:20:00	2017-02-07 07:19:59	Low Frequency	0			0
Stn 9M_1154_05317	354	1900-01-05 07:40:00	2017-02-07 07:39:59	Low Frequency	0			0
Stn 9M_1154_05317	355	1900-01-05 08:00:00	2017-02-07 07:59:59	Low Frequency	0			0
Stn 9M_1154_05317	356	1900-01-05 08:20:00	2017-02-07 08:19:59		0			0
Stn 9M_1154_05317	357	1900-01-05 08:40:00	2017-02-07 08:39:59		0			0
Stn 9M_1154_05317	358	1900-01-05 09:00:00	2017-02-07 08:59:59		0			0
Stn 9M_1154_05317	359	1900-01-05 09:20:00	2017-02-07 09:19:59		0			0
Stn 9M_1154_05317	360	1900-01-05 09:40:00	2017-02-07 09:39:59	Low Frequency	0			0
Stn 9M_1154_05317	361	1900-01-05 10:00:00	2017-02-07 09:59:59	Low Frequency	0			0
Stn 9M_1154_05317	362	1900-01-05 10:20:00	2017-02-07 10:19:59		0			0
Stn 9M_1154_05317	363	1900-01-05 10:40:00	2017-02-07 10:39:59		0			0
Stn 9M_1154_05317	364	1900-01-05 11:00:00	2017-02-07 10:59:59		0			0
Stn 9M_1154_05317	365	1900-01-05 11:20:00	2017-02-07 11:19:59	Low Frequency	0			0
Stn 9M_1154_05317	366	1900-01-05 11:40:00	2017-02-07 11:39:59		0			0
Stn 9M_1154_05317	367	1900-01-05 12:00:00	2017-02-07 11:59:59		0			0
Stn 9M_1154_05317	368	1900-01-05 12:20:00	2017-02-07 12:19:59	Low Frequency	0			0
Stn 9M_1154_05317	369	1900-01-05 12:40:00	2017-02-07 12:39:59	Low Frequency	0			0
Stn 9M_1154_05317	370	1900-01-05 13:00:00	2017-02-07 12:59:59		0			0
Stn 9M_1154_05317	371	1900-01-05 13:20:00	2017-02-07 13:19:59		0			0
Stn 9M_1154_05317	372	1900-01-05 13:40:00	2017-02-07 13:39:59		0			0
Stn 9M_1154_05317	373	1900-01-05 14:00:00	2017-02-07 13:59:59		0			0
Stn 9M_1154_05317	374	1900-01-05 14:20:00	2017-02-07 14:19:59	Low Frequency	0			0
Stn 9M_1154_05317	375	1900-01-05 14:40:00	2017-02-07 14:39:59	Low Frequency	0			0
Stn 9M_1154_05317	376	1900-01-05 15:00:00	2017-02-07 14:59:59		0			0
Stn 9M_1154_05317	377	1900-01-05 15:20:00	2017-02-07 15:19:59		0			0
Stn 9M_1154_05317	378	1900-01-05 15:40:00	2017-02-07 15:39:59		0			0
Stn 9M_1154_05317	379	1900-01-05 16:00:00	2017-02-07 15:59:59	Low Frequency	0			0
Stn 9M_1154_05317	380	1900-01-05 16:20:00	2017-02-07 16:19:59		0			0
Stn 9M_1154_05317	381	1900-01-05 16:40:00	2017-02-07 16:39:59		0			0
Stn 9M_1154_05317	382	1900-01-05 17:00:00	2017-02-07 16:59:59		0			0
Stn 9M_1154_05317	383	1900-01-05 17:20:00	2017-02-07 17:19:59		0			0
Stn 9M_1154_05317	384	1900-01-05 17:40:00	2017-02-07 17:39:59		0			0
Stn 9M_1154_05317	385	1900-01-05 18:00:00	2017-02-07 17:59:59		0			0
Stn 9M_1154_05317	386	1900-01-05 18:20:00	2017-02-07 18:19:59		0			0
Stn 9M_1154_05317	387	1900-01-05 18:40:00	2017-02-07 18:39:59		0			0
Stn 9M_1154_05317	388	1900-01-05 19:00:00	2017-02-07 18:59:59		0			0
Stn 9M_1154_05317	389	1900-01-05 19:20:00	2017-02-07 19:19:59		0			0
Stn 9M_1154_05317	390	1900-01-05 19:40:00	2017-02-07 19:39:59		0			0
Stn 9M_1154_05317	391	1900-01-05 20:00:00	2017-02-07 19:59:59		0			0
Stn 9M_1154_05317	392	1900-01-05 20:20:00	2017-02-07 20:19:59	Low Frequency	0			0
Stn 9M_1154_05317	393	1900-01-05 20:40:00	2017-02-07 20:39:59	Low Frequency	0			0
Stn 9M_1154_05317	394	1900-01-05 21:00:00	2017-02-07 20:59:59		0			0
Stn 9M_1154_05317	395	1900-01-05 21:20:00	2017-02-07 21:19:59		0			0
Stn 9M_1154_05317	396	1900-01-05 21:40:00	2017-02-07 21:39:59		0			0
Stn 9M_1154_05317	397	1900-01-05 22:00:00	2017-02-07 21:59:59		0			0
Stn 9M_1154_05317	398	1900-01-05 22:20:00	2017-02-07 22:19:59		0			0
Stn 9M_1154_05317	399	1900-01-05 22:40:00	2017-02-07 22:39:59		0			0
Stn 9M_1154_05317	400	1900-01-05 23:00:00	2017-02-07 22:59:59		0			0
Stn 9M_1154_05317	401	1900-01-05 23:20:00	2017-02-07 23:19:59		0			0
Stn 9M_1154_05317	402	1900-01-05 23:40:00	2017-02-07 23:39:59		0			0
Stn 9M_1154_05317	403	1900-01-06	2017-02-07 23:59:59		0			0
Stn 9M_1154_05317	404	1900-01-06 00:20:00	2017-02-08 00:19:59		0			0
Stn 9M_1154_05317	405	1900-01-06 00:40:00	2017-02-08 00:39:59		0			0
Stn 9M_1154_05317	406	1900-01-06 01:00:00	2017-02-08 00:59:59		0			0
Stn 9M_1154_05317	407	1900-01-06 01:20:00	2017-02-08 01:19:59		0			0
Stn 9M_1154_05317	408	1900-01-06 01:40:00	2017-02-08 01:39:59		0			0
Stn 9M_1154_05317	409	1900-01-06 02:00:00	2017-02-08 01:59:59		0			0
Stn 9M_1154_05317	410	1900-01-06 02:20:00	2017-02-08 02:19:59		0			0
Stn 9M_1154_05317	411	1900-01-06 02:40:00	2017-02-08 02:39:59		0			0
Stn 9M_1154_05317	412	1900-01-06 03:00:00	2017-02-08 02:59:59	Low Frequency	0			0
Stn 9M_1154_05317	413	1900-01-06 03:20:00	2017-02-08 03:19:59		0			0
Stn 9M_1154_05317	414	1900-01-06 03:40:00	2017-02-08 03:39:59		0			0
Stn 9M_1154_05317	415	1900-01-06 04:00:00	2017-02-08 03:59:59		0			0
Stn 9M_1154_05317	416	1900-01-06 04:20:00	2017-02-08 04:19:59		0			0
Stn 9M_1154_05317	417	1900-01-06 04:40:00	2017-02-08 04:39:59		0			0
Stn 9M_1154_05317	418	1900-01-06 05:00:00	2017-02-08 04:59:59		0			0
Stn 9M_1154_05317	419	1900-01-06 05:20:00	2017-02-08 05:19:59		0			0
Stn 9M_1154_05317	420	1900-01-06 05:40:00	2017-02-08 05:39:59		0			0
Stn 9M_1154_05317	421	1900-01-06 06:00:00	2017-02-08 05:59:59		0			0
Stn 9M_1154_05317	422	1900-01-06 06:20:00	2017-02-08 06:19:59		0			0
Stn 9M_1154_05317	423	1900-01-06 06:40:00	2017-02-08 06:39:59		0			0
Stn 9M_1154_05317	424	1900-01-06 07:00:00	2017-02-08 06:59:59		0			0
Stn 9M_1154_05317	425	1900-01-06 07:20:00	2017-02-08 07:19:59		0			0
Stn 9M_1154_05317	426	1900-01-06 07:40:00	2017-02-08 07:39:59		0			0
Stn 9M_1154_05317	427	1900-01-06 08:00:00	2017-02-08 07:59:59		0			0
Stn 9M_1154_05317	428	1900-01-06 08:20:00	2017-02-08 08:19:59		0			0
Stn 9M_1154_05317	429	1900-01-06 08:40:00	2017-02-08 08:39:59		0			0
Stn 9M_1154_05317	430	1900-01-06 09:00:00	2017-02-08 08:59:59		0			0
Stn 9M_1154_05317	431	1900-01-06 09:20:00	2017-02-08 09:19:59		0			0
Stn 9M_1154_05317	432	1900-01-06 09:40:00	2017-02-08 09:39:59		0			0
Stn 9M_1154_05317	433	1900-01-06 10:00:00	2017-02-08 09:59:59		0			0
Stn 9M_1154_05317	434	1900-01-06 10:20:00	2017-02-08 10:19:59		0			0
Stn 9M_1154_05317	435	1900-01-06 10:40:00	2017-02-08 10:39:59		0			0
Stn 9M_1154_05317	436	1900-01-06 11:00:00	2017-02-08 10:59:59		0			0
Stn 9M_1154_05317	437	1900-01-06 11:20:00	2017-02-08 11:19:59		0			0
Stn 9M_1154_05317	438	1900-01-06 11:40:00	2017-02-08 11:39:59		0			0
Stn 9M_1154_05317	439	1900-01-06 12:00:00	2017-02-08 11:59:59		0			0
Stn 9M_1154_05317	440	1900-01-06 12:20:00	2017-02-08 12:19:59		0			0
Stn 9M_1154_05317	441	1900-01-06 12:40:00	2017-02-08 12:39:59	Low Frequency	0			0
Stn 9M_1154_05317	442	1900-01-06 13:00:00	2017-02-08 12:59:59		0			0
Stn 9M_1154_05317	443	1900-01-06 13:20:00	2017-02-08 13:19:59		0			0
Stn 9M_1154_05317	444	1900-01-06 13:40:00	2017-02-08 13:39:59		0			0
Stn 9M_1154_05317	445	1900-01-06 14:00:00	2017-02-08 13:59:59		0			0
Stn 9M_1154_05317	446	1900-01-06 14:20:00	2017-02-08 14:19:59		0			0
Stn 9M_1154_05317	447	1900-01-06 14:40:00	2017-02-08 14:39:59		0			0
Stn 9M_1154_05317	448	1900-01-06 15:00:00	2017-02-08 14:59:59		0			0
Stn 9M_1154_05317	449	1900-01-06 15:20:00	2017-02-08 15:19:59		0			0
Stn 9M_1154_05317	450	1900-01-06 15:40:00	2017-02-08 15:39:59		0			0
Stn 9M_1154_05317	451	1900-01-06 16:00:00	2017-02-08 15:59:59		0			0
Stn 9M_1154_05317	452	1900-01-06 16:20:00	2017-02-08 16:19:59		0			0
Stn 9M_1154_05317	453	1900-01-06 16:40:00	2017-02-08 16:39:59		0			0
Stn 9M_1154_05317	454	1900-01-06 17:00:00	2017-02-08 16:59:59		0			0
Stn 9M_1154_05317	455	1900-01-06 17:20:00	2017-02-08 17:19:59		0			0
Stn 9M_1154_05317	456	1900-01-06 17:40:00	2017-02-08 17:39:59		0			0
Stn 9M_1154_05317	457	1900-01-06 18:00:00	2017-02-08 17:59:59		0			0
Stn 9M_1154_05317	458	1900-01-06 18:20:00	2017-02-08 18:19:59		0			0
Stn 9M_1154_05317	459	1900-01-06 18:40:00	2017-02-08 18:39:59		0			0
Stn 9M_1154_05317	460	1900-01-06 19:00:00	2017-02-08 18:59:59		0			0
Stn 9M_1154_05317	461	1900-01-06 19:20:00	2017-02-08 19:19:59		0			0
Stn 9M_1154_05317	462	1900-01-06 19:40:00	2017-02-08 19:39:59		0			0
Stn 9M_1154_05317	463	1900-01-06 20:00:00	2017-02-08 19:59:59		0			0
Stn 9M_1154_05317	464	1900-01-06 20:20:00	2017-02-08 20:19:59		0			0
Stn 9M_1154_05317	465	1900-01-06 20:40:00	2017-02-08 20:39:59		0			0
Stn 9M_1154_05317	466	1900-01-06 21:00:00	2017-02-08 20:59:59		0			0
Stn 9M_1154_05317	467	1900-01-06 21:20:00	2017-02-08 21:19:59		0			0
Stn 9M_1154_05317	468	1900-01-06 21:40:00	2017-02-08 21:39:59		0			0
Stn 9M_1154_05317	469	1900-01-06 22:00:00	2017-02-08 21:59:59		0			0
Stn 9M_1154_05317	470	1900-01-06 22:20:00	2017-02-08 22:19:59		0			0
Stn 9M_1154_05317	471	1900-01-06 22:40:00	2017-02-08 22:39:59	Low Frequency	0			0
Stn 9M_1154_05317	472	1900-01-06 23:00:00	2017-02-08 22:59:59	Low Frequency	0			0
Stn 9M_1154_05317	473	1900-01-06 23:20:00	2017-02-08 23:19:59		0			0
Stn 9M_1154_05317	474	1900-01-06 23:40:00	2017-02-08 23:39:59		0			0
Stn 9M_1154_05317	475	1900-01-07	2017-02-08 23:59:59		0			0
Stn 9M_1154_05317	476	1900-01-07 00:20:00	2017-02-09 00:19:59		0			0
Stn 9M_1154_05317	477	1900-01-07 00:40:00	2017-02-09 00:39:59		0			0
Stn 9M_1154_05317	478	1900-01-07 01:00:00	2017-02-09 00:59:59		0			0
Stn 9M_1154_05317	479	1900-01-07 01:20:00	2017-02-09 01:19:59		0			0
Stn 9M_1154_05317	480	1900-01-07 01:40:00	2017-02-09 01:39:59		0			0
Stn 9M_1154_05317	481	1900-01-07 02:00:00	2017-02-09 01:59:59		0			0
Stn 9M_1154_05317	482	1900-01-07 02:20:00	2017-02-09 02:19:59		0			0
Stn 9M_1154_05317	483	1900-01-07 02:40:00	2017-02-09 02:39:59		0			0
Stn 9M_1154_05317	484	1900-01-07 03:00:00	2017-02-09 02:59:59		0			0
Stn 9M_1154_05317	485	1900-01-07 03:20:00	2017-02-09 03:19:59		0			0
Stn 9M_1154_05317	486	1900-01-07 03:40:00	2017-02-09 03:39:59		0			0
Stn 9M_1154_05317	487	1900-01-07 04:00:00	2017-02-09 03:59:59		0			0
Stn 9M_1154_05317	488	1900-01-07 04:20:00	2017-02-09 04:19:59		0			0
Stn 9M_1154_05317	489	1900-01-07 04:40:00	2017-02-09 04:39:59		0			0
Stn 9M_1154_05317	490	1900-01-07 05:00:00	2017-02-09 04:59:59		0			0
Stn 9M_1154_05317	491	1900-01-07 05:20:00	2017-02-09 05:19:59		0			0
Stn 9M_1154_05317	492	1900-01-07 05:40:00	2017-02-09 05:39:59		0			0
Stn 9M_1154_05317	493	1900-01-07 06:00:00	2017-02-09 05:59:59		0			0
Stn 9M_1154_05317	494	1900-01-07 06:20:00	2017-02-09 06:19:59		0			0
Stn 9M_1154_05317	495	1900-01-07 06:40:00	2017-02-09 06:39:59		0			0
Stn 9M_1154_05317	496	1900-01-07 07:00:00	2017-02-09 06:59:59		0			0
Stn 9M_1154_05317	497	1900-01-07 07:20:00	2017-02-09 07:19:59		0			0
Stn 9M_1154_05317	498	1900-01-07 07:40:00	2017-02-09 07:39:59	Low Frequency	0			0
Stn 9M_1154_05317	499	1900-01-07 08:00:00	2017-02-09 07:59:59		0			0
Stn 9M_1154_05317	500	1900-01-07 08:20:00	2017-02-09 08:19:59		0			0
Stn 9M_1154_05317	501	1900-01-07 08:40:00	2017-02-09 08:39:59		0			0
Stn 9M_1154_05317	502	1900-01-07 09:00:00	2017-02-09 08:59:59		0			0
Stn 9M_1154_05317	503	1900-01-07 09:20:00	2017-02-09 09:19:59		0			0
Stn 9M_1154_05317	504	1900-01-07 09:40:00	2017-02-09 09:39:59		0			0
Stn 9M_1154_05317	505	1900-01-07 10:00:00	2017-02-09 09:59:59		0			0
Stn 9M_1154_05317	506	1900-01-07 10:20:00	2017-02-09 10:19:59		0			0
Stn 9M_1154_05317	507	1900-01-07 10:40:00	2017-02-09 10:39:59		0			0
Stn 9M_1154_05317	508	1900-01-07 11:00:00	2017-02-09 10:59:59		0			0
Stn 9M_1154_05317	509	1900-01-07 11:20:00	2017-02-09 11:19:59		0			0
Stn 9M_1154_05317	510	1900-01-07 11:40:00	2017-02-09 11:39:59		0			0
Stn 9M_1154_05317	511	1900-01-07 12:00:00	2017-02-09 11:59:59		0			0
Stn 9M_1154_05317	512	1900-01-07 12:20:00	2017-02-09 12:19:59	Low Frequency	0			0
Stn 9M_1154_05317	513	1900-01-07 12:40:00	2017-02-09 12:39:59		0			0
Stn 9M_1154_05317	514	1900-01-07 13:00:00	2017-02-09 12:59:59		0			0
Stn 9M_1154_05317	515	1900-01-07 13:20:00	2017-02-09 13:19:59		0			0
Stn 9M_1154_05317	516	1900-01-07 13:40:00	2017-02-09 13:39:59		0			0
Stn 9M_1154_05317	517	1900-01-07 14:00:00	2017-02-09 13:59:59		0			0
Stn 9M_1154_05317	518	1900-01-07 14:20:00	2017-02-09 14:19:59		0			0
Stn 9M_1154_05317	519	1900-01-07 14:40:00	2017-02-09 14:39:59		0			0
Stn 9M_1154_05317	520	1900-01-07 15:00:00	2017-02-09 14:59:59		0			0
Stn 9M_1154_05317	521	1900-01-07 15:20:00	2017-02-09 15:19:59		0			0
Stn 9M_1154_05317	522	1900-01-07 15:40:00	2017-02-09 15:39:59		0			0
Stn 9M_1154_05317	523	1900-01-07 16:00:00	2017-02-09 15:59:59		0			0
Stn 9M_1154_05317	524	1900-01-07 16:20:00	2017-02-09 16:19:59		0			0
Stn 9M_1154_05317	525	1900-01-07 16:40:00	2017-02-09 16:39:59		0			0
Stn 9M_1154_05317	526	1900-01-07 17:00:00	2017-02-09 16:59:59		0			0
Stn 9M_1154_05317	527	1900-01-07 17:20:00	2017-02-09 17:19:59	Low Frequency	0			0
Stn 9M_1154_05317	528	1900-01-07 17:40:00	2017-02-09 17:39:59		0			0
Stn 9M_1154_05317	529	1900-01-07 18:00:00	2017-02-09 17:59:59		0			0
Stn 9M_1154_05317	530	1900-01-07 18:20:00	2017-02-09 18:19:59		0			0
Stn 9M_1154_05317	531	1900-01-07 18:40:00	2017-02-09 18:39:59		0			0
Stn 9M_1154_05317	532	1900-01-07 19:00:00	2017-02-09 18:59:59		0			0
Stn 9M_1154_05317	533	1900-01-07 19:20:00	2017-02-09 19:19:59	Low Frequency	0			0
Stn 9M_1154_05317	534	1900-01-07 19:40:00	2017-02-09 19:39:59		0			0
Stn 9M_1154_05317	535	1900-01-07 20:00:00	2017-02-09 19:59:59		0			0
Stn 9M_1154_05317	536	1900-01-07 20:20:00	2017-02-09 20:19:59		0			0
Stn 9M_1154_05317	537	1900-01-07 20:40:00	2017-02-09 20:39:59		0			0
Stn 9M_1154_05317	538	1900-01-07 21:00:00	2017-02-09 20:59:59		0			0
Stn 9M_1154_05317	539	1900-01-07 21:20:00	2017-02-09 21:19:59	Low Frequency	0			0
Stn 9M_1154_05317	540	1900-01-07 21:40:00	2017-02-09 21:39:59		0			0
Stn 9M_1154_05317	541	1900-01-07 22:00:00	2017-02-09 21:59:59		0			0
Stn 9M_1154_05317	542	1900-01-07 22:20:00	2017-02-09 22:19:59		0			0
Stn 9M_1154_05317	543	1900-01-07 22:40:00	2017-02-09 22:39:59		0			0
Stn 9M_1154_05317	544	1900-01-07 23:00:00	2017-02-09 22:59:59		0			0
Stn 9M_1154_05317	545	1900-01-07 23:20:00	2017-02-09 23:19:59		0			0
Stn 9M_1154_05317	546	1900-01-07 23:40:00	2017-02-09 23:39:59	Low Frequency	0			0
Stn 9M_1154_05317	547	1900-01-08	2017-02-09 23:59:59		0			0
Stn 9M_1154_05317	548	1900-01-08 00:20:00	2017-02-10 00:19:59		0			0
Stn 9M_1154_05317	549	1900-01-08 00:40:00	2017-02-10 00:39:59		0			0
Stn 9M_1154_05317	550	1900-01-08 01:00:00	2017-02-10 00:59:59		0			0
Stn 9M_1154_05317	551	1900-01-08 01:20:00	2017-02-10 01:19:59		0			0
Stn 9M_1154_05317	552	1900-01-08 01:40:00	2017-02-10 01:39:59		0			0
Stn 9M_1154_05317	553	1900-01-08 02:00:00	2017-02-10 01:59:59		0			0
Stn 9M_1154_05317	554	1900-01-08 02:20:00	2017-02-10 02:19:59		0			0
Stn 9M_1154_05317	555	1900-01-08 02:40:00	2017-02-10 02:39:59		0			0
Stn 9M_1154_05317	556	1900-01-08 03:00:00	2017-02-10 02:59:59		0			0
Stn 9M_1154_05317	557	1900-01-08 03:20:00	2017-02-10 03:19:59		0			0
Stn 9M_1154_05317	558	1900-01-08 03:40:00	2017-02-10 03:39:59		0			0
Stn 9M_1154_05317	559	1900-01-08 04:00:00	2017-02-10 03:59:59		0			0
Stn 9M_1154_05317	560	1900-01-08 04:20:00	2017-02-10 04:19:59		0			0
Stn 9M_1154_05317	561	1900-01-08 04:40:00	2017-02-10 04:39:59		0			0
Stn 9M_1154_05317	562	1900-01-08 05:00:00	2017-02-10 04:59:59		0			0
Stn 9M_1154_05317	563	1900-01-08 05:20:00	2017-02-10 05:19:59		0			0
Stn 9M_1154_05317	564	1900-01-08 05:40:00	2017-02-10 05:39:59		0			0
Stn 9M_1154_05317	565	1900-01-08 06:00:00	2017-02-10 05:59:59		0			0
Stn 9M_1154_05317	566	1900-01-08 06:20:00	2017-02-10 06:19:59		0			0
Stn 9M_1154_05317	567	1900-01-08 06:40:00	2017-02-10 06:39:59		0			0
Stn 9M_1154_05317	568	1900-01-08 07:00:00	2017-02-10 06:59:59		0			0
Stn 9M_1154_05317	569	1900-01-08 07:20:00	2017-02-10 07:19:59		0			0
Stn 9M_1154_05317	570	1900-01-08 07:40:00	2017-02-10 07:39:59		0			0
Stn 9M_1154_05317	571	1900-01-08 08:00:00	2017-02-10 07:59:59		0			0
Stn 9M_1154_05317	572	1900-01-08 08:20:00	2017-02-10 08:19:59		0			0
Stn 9M_1154_05317	573	1900-01-08 08:40:00	2017-02-10 08:39:59		0			0
Stn 9M_1154_05317	574	1900-01-08 09:00:00	2017-02-10 08:59:59		0			0
Stn 9M_1154_05317	575	1900-01-08 09:20:00	2017-02-10 09:19:59	Low Frequency	0			0
Stn 9M_1154_05317	576	1900-01-08 09:40:00	2017-02-10 09:39:59		0			0
Stn 9M_1154_05317	577	1900-01-08 10:00:00	2017-02-10 09:59:59	Low Frequency	0			0
Stn 9M_1154_05317	578	1900-01-08 10:20:00	2017-02-10 10:19:59	Burst Wide	12			7
Stn 9M_1154_05317	579	1900-01-08 10:40:00	2017-02-10 10:39:59	Low Frequency	0			0
Stn 9M_1154_05317	580	1900-01-08 11:00:00	2017-02-10 10:59:59	Low Frequency	0			0
Stn 9M_1154_05317	581	1900-01-08 11:20:00	2017-02-10 11:19:59	Low Frequency	0			0
Stn 9M_1154_05317	582	1900-01-08 11:40:00	2017-02-10 11:39:59		0			0
Stn 9M_1154_05317	583	1900-01-08 12:00:00	2017-02-10 11:59:59		0			0
Stn 9M_1154_05317	584	1900-01-08 12:20:00	2017-02-10 12:19:59		0			0
Stn 9M_1154_05317	585	1900-01-08 12:40:00	2017-02-10 12:39:59		0			0
Stn 9M_1154_05317	586	1900-01-08 13:00:00	2017-02-10 12:59:59		0			0
Stn 9M_1154_05317	587	1900-01-08 13:20:00	2017-02-10 13:19:59		0			0
Stn 9M_1154_05317	588	1900-01-08 13:40:00	2017-02-10 13:39:59		0			0
Stn 9M_1154_05317	589	1900-01-08 14:00:00	2017-02-10 13:59:59		0			0
Stn 9M_1154_05317	590	1900-01-08 14:20:00	2017-02-10 14:19:59		0			0
Stn 9M_1154_05317	591	1900-01-08 14:40:00	2017-02-10 14:39:59		0			0
Stn 9M_1154_05317	592	1900-01-08 15:00:00	2017-02-10 14:59:59		0			0
Stn 9M_1154_05317	593	1900-01-08 15:20:00	2017-02-10 15:19:59		0			0
Stn 9M_1154_05317	594	1900-01-08 15:40:00	2017-02-10 15:39:59		0			0
Stn 9M_1154_05317	595	1900-01-08 16:00:00	2017-02-10 15:59:59		0			0
Stn 9M_1154_05317	596	1900-01-08 16:20:00	2017-02-10 16:19:59	Low Frequency	0			0
Stn 9M_1154_05317	597	1900-01-08 16:40:00	2017-02-10 16:39:59		0			0
Stn 9M_1154_05317	598	1900-01-08 17:00:00	2017-02-10 16:59:59		0			0
Stn 9M_1154_05317	599	1900-01-08 17:20:00	2017-02-10 17:19:59		0			0
Stn 9M_1154_05317	600	1900-01-08 17:40:00	2017-02-10 17:39:59		0			0
Stn 9M_1154_05317	601	1900-01-08 18:00:00	2017-02-10 17:59:59		0			0
Stn 9M_1154_05317	602	1900-01-08 18:20:00	2017-02-10 18:19:59		0			0
Stn 9M_1154_05317	603	1900-01-08 18:40:00	2017-02-10 18:39:59		0			0
Stn 9M_1154_05317	604	1900-01-08 19:00:00	2017-02-10 18:59:59		0			0
Stn 9M_1154_05317	605	1900-01-08 19:20:00	2017-02-10 19:19:59		0			0
Stn 9M_1154_05317	606	1900-01-08 19:40:00	2017-02-10 19:39:59		0			0
Stn 9M_1154_05317	607	1900-01-08 20:00:00	2017-02-10 19:59:59		0			0
Stn 9M_1154_05317	608	1900-01-08 20:20:00	2017-02-10 20:19:59		0			0
Stn 9M_1154_05317	609	1900-01-08 20:40:00	2017-02-10 20:39:59		0			0
Stn 9M_1154_05317	610	1900-01-08 21:00:00	2017-02-10 20:59:59		0			0
Stn 9M_1154_05317	611	1900-01-08 21:20:00	2017-02-10 21:19:59		0			0
Stn 9M_1154_05317	612	1900-01-08 21:40:00	2017-02-10 21:39:59		0			0
Stn 9M_1154_05317	613	1900-01-08 22:00:00	2017-02-10 21:59:59	Low Frequency	0			0
Stn 9M_1154_05317	614	1900-01-08 22:20:00	2017-02-10 22:19:59		0			0
Stn 9M_1154_05317	615	1900-01-08 22:40:00	2017-02-10 22:39:59		0			0
Stn 9M_1154_05317	616	1900-01-08 23:00:00	2017-02-10 22:59:59		0			0
Stn 9M_1154_05317	617	1900-01-08 23:20:00	2017-02-10 23:19:59		0			0
Stn 9M_1154_05317	618	1900-01-08 23:40:00	2017-02-10 23:39:59		0			0
Stn 9M_1154_05317	619	1900-01-09	2017-02-10 23:59:59		0			0
Stn 9M_1154_05317	620	1900-01-09 00:20:00	2017-02-11 00:19:59		0			0
Stn 9M_1154_05317	621	1900-01-09 00:40:00	2017-02-11 00:39:59	Low Frequency	0			0
Stn 9M_1154_05317	622	1900-01-09 01:00:00	2017-02-11 00:59:59		0			0
Stn 9M_1154_05317	623	1900-01-09 01:20:00	2017-02-11 01:19:59		0			0
Stn 9M_1154_05317	624	1900-01-09 01:40:00	2017-02-11 01:39:59		0			0
Stn 9M_1154_05317	625	1900-01-09 02:00:00	2017-02-11 01:59:59	Low Frequency	0			0
Stn 9M_1154_05317	626	1900-01-09 02:20:00	2017-02-11 02:19:59		0			0
Stn 9M_1154_05317	627	1900-01-09 02:40:00	2017-02-11 02:39:59		0			0
Stn 9M_1154_05317	628	1900-01-09 03:00:00	2017-02-11 02:59:59		0			0
Stn 9M_1154_05317	629	1900-01-09 03:20:00	2017-02-11 03:19:59		0			0
Stn 9M_1154_05317	630	1900-01-09 03:40:00	2017-02-11 03:39:59		0			0
Stn 9M_1154_05317	631	1900-01-09 04:00:00	2017-02-11 03:59:59		0			0
Stn 9M_1154_05317	632	1900-01-09 04:20:00	2017-02-11 04:19:59		0			0
Stn 9M_1154_05317	633	1900-01-09 04:40:00	2017-02-11 04:39:59		0			0
Stn 9M_1154_05317	634	1900-01-09 05:00:00	2017-02-11 04:59:59		0			0
Stn 9M_1154_05317	635	1900-01-09 05:20:00	2017-02-11 05:19:59		0			0
Stn 9M_1154_05317	636	1900-01-09 05:40:00	2017-02-11 05:39:59		0			0
Stn 9M_1154_05317	637	1900-01-09 06:00:00	2017-02-11 05:59:59		0			0
Stn 9M_1154_05317	638	1900-01-09 06:20:00	2017-02-11 06:19:59		0			0
Stn 9M_1154_05317	639	1900-01-09 06:40:00	2017-02-11 06:39:59		0			0
Stn 9M_1154_05317	640	1900-01-09 07:00:00	2017-02-11 06:59:59		0			0
Stn 9M_1154_05317	641	1900-01-09 07:20:00	2017-02-11 07:19:59		0			0
Stn 9M_1154_05317	642	1900-01-09 07:40:00	2017-02-11 07:39:59		0			0
Stn 9M_1154_05317	643	1900-01-09 08:00:00	2017-02-11 07:59:59		0			0
Stn 9M_1154_05317	644	1900-01-09 08:20:00	2017-02-11 08:19:59		0			0
Stn 9M_1154_05317	645	1900-01-09 08:40:00	2017-02-11 08:39:59	Low Frequency	0			0
Stn 9M_1154_05317	646	1900-01-09 09:00:00	2017-02-11 08:59:59		0			0
Stn 9M_1154_05317	647	1900-01-09 09:20:00	2017-02-11 09:19:59		0			0
Stn 9M_1154_05317	648	1900-01-09 09:40:00	2017-02-11 09:39:59	Low Frequency	0			0
Stn 9M_1154_05317	649	1900-01-09 10:00:00	2017-02-11 09:59:59		0			0
Stn 9M_1154_05317	650	1900-01-09 10:20:00	2017-02-11 10:19:59		0			0
Stn 9M_1154_05317	651	1900-01-09 10:40:00	2017-02-11 10:39:59		0			0
Stn 9M_1154_05317	652	1900-01-09 11:00:00	2017-02-11 10:59:59		0			0
Stn 9M_1154_05317	653	1900-01-09 11:20:00	2017-02-11 11:19:59		0			0
Stn 9M_1154_05317	654	1900-01-09 11:40:00	2017-02-11 11:39:59		0			0
Stn 9M_1154_05317	655	1900-01-09 12:00:00	2017-02-11 11:59:59		0			0
Stn 9M_1154_05317	656	1900-01-09 12:20:00	2017-02-11 12:19:59		0			0
Stn 9M_1154_05317	657	1900-01-09 12:40:00	2017-02-11 12:39:59	Variable Broadband	0			0
Stn 9M_1154_05317	658	1900-01-09 13:00:00	2017-02-11 12:59:59		0			0
Stn 9M_1154_05317	659	1900-01-09 13:20:00	2017-02-11 13:19:59		0			0
Stn 9M_1154_05317	660	1900-01-09 13:40:00	2017-02-11 13:39:59		0			0
Stn 9M_1154_05317	661	1900-01-09 14:00:00	2017-02-11 13:59:59	Low Frequency	0			0
Stn 9M_1154_05317	662	1900-01-09 14:20:00	2017-02-11 14:19:59		0			0
Stn 9M_1154_05317	663	1900-01-09 14:40:00	2017-02-11 14:39:59		0			0
Stn 9M_1154_05317	664	1900-01-09 15:00:00	2017-02-11 14:59:59		0			0
Stn 9M_1154_05317	665	1900-01-09 15:20:00	2017-02-11 15:19:59		0			0
Stn 9M_1154_05317	666	1900-01-09 15:40:00	2017-02-11 15:39:59	Low Frequency	0			0
Stn 9M_1154_05317	667	1900-01-09 16:00:00	2017-02-11 15:59:59		0			0
Stn 9M_1154_05317	668	1900-01-09 16:20:00	2017-02-11 16:19:59		0			0
Stn 9M_1154_05317	669	1900-01-09 16:40:00	2017-02-11 16:39:59	Low Frequency	0			0
Stn 9M_1154_05317	670	1900-01-09 17:00:00	2017-02-11 16:59:59		0			0
Stn 9M_1154_05317	671	1900-01-09 17:20:00	2017-02-11 17:19:59	Low Frequency	0			0
Stn 9M_1154_05317	672	1900-01-09 17:40:00	2017-02-11 17:39:59		0			0
Stn 9M_1154_05317	673	1900-01-09 18:00:00	2017-02-11 17:59:59	Low Frequency	0			0
Stn 9M_1154_05317	674	1900-01-09 18:20:00	2017-02-11 18:19:59		0			0
Stn 9M_1154_05317	675	1900-01-09 18:40:00	2017-02-11 18:39:59		0			0
Stn 9M_1154_05317	676	1900-01-09 19:00:00	2017-02-11 18:59:59	Low Frequency	0			0
Stn 9M_1154_05317	677	1900-01-09 19:20:00	2017-02-11 19:19:59	Low Frequency	0			0
Stn 9M_1154_05317	678	1900-01-09 19:40:00	2017-02-11 19:39:59		0			0
Stn 9M_1154_05317	679	1900-01-09 20:00:00	2017-02-11 19:59:59		0			0
Stn 9M_1154_05317	680	1900-01-09 20:20:00	2017-02-11 20:19:59		0			0
Stn 9M_1154_05317	681	1900-01-09 20:40:00	2017-02-11 20:39:59	Low Frequency	0			0
Stn 9M_1154_05317	682	1900-01-09 21:00:00	2017-02-11 20:59:59		0			0
Stn 9M_1154_05317	683	1900-01-09 21:20:00	2017-02-11 21:19:59		0			0
Stn 9M_1154_05317	684	1900-01-09 21:40:00	2017-02-11 21:39:59		0			0
Stn 9M_1154_05317	685	1900-01-09 22:00:00	2017-02-11 21:59:59		0			0
Stn 9M_1154_05317	686	1900-01-09 22:20:00	2017-02-11 22:19:59		0			0
Stn 9M_1154_05317	687	1900-01-09 22:40:00	2017-02-11 22:39:59		0			0
Stn 9M_1154_05317	688	1900-01-09 23:00:00	2017-02-11 22:59:59		0			0
Stn 9M_1154_05317	689	1900-01-09 23:20:00	2017-02-11 23:19:59	Low Frequency	0			0
Stn 9M_1154_05317	690	1900-01-09 23:40:00	2017-02-11 23:39:59		0			0
Stn 9M_1154_05317	691	1900-01-10	2017-02-11 23:59:59		0			0
Stn 9M_1154_05317	692	1900-01-10 00:20:00	2017-02-12 00:19:59		0			0
Stn 9M_1154_05317	693	1900-01-10 00:40:00	2017-02-12 00:39:59		0			0
Stn 9M_1154_05317	694	1900-01-10 01:00:00	2017-02-12 00:59:59		0			0
Stn 9M_1154_05317	695	1900-01-10 01:20:00	2017-02-12 01:19:59		0			0
Stn 9M_1154_05317	696	1900-01-10 01:40:00	2017-02-12 01:39:59		0			0
Stn 9M_1154_05317	697	1900-01-10 02:00:00	2017-02-12 01:59:59		0			0
Stn 9M_1154_05317	698	1900-01-10 02:20:00	2017-02-12 02:19:59		0			0
Stn 9M_1154_05317	699	1900-01-10 02:40:00	2017-02-12 02:39:59		0			0
Stn 9M_1154_05317	700	1900-01-10 03:00:00	2017-02-12 02:59:59		0			0
Stn 9M_1154_05317	701	1900-01-10 03:20:00	2017-02-12 03:19:59		0			0
Stn 9M_1154_05317	702	1900-01-10 03:40:00	2017-02-12 03:39:59		0			0
Stn 9M_1154_05317	703	1900-01-10 04:00:00	2017-02-12 03:59:59		0			0
Stn 9M_1154_05317	704	1900-01-10 04:20:00	2017-02-12 04:19:59		0			0
Stn 9M_1154_05317	705	1900-01-10 04:40:00	2017-02-12 04:39:59		0			0
Stn 9M_1154_05317	706	1900-01-10 05:00:00	2017-02-12 04:59:59		0			0
Stn 9M_1154_05317	707	1900-01-10 05:20:00	2017-02-12 05:19:59		0			0
Stn 9M_1154_05317	708	1900-01-10 05:40:00	2017-02-12 05:39:59		0			0
Stn 9M_1154_05317	709	1900-01-10 06:00:00	2017-02-12 05:59:59		0			0
Stn 9M_1154_05317	710	1900-01-10 06:20:00	2017-02-12 06:19:59		0			0
Stn 9M_1154_05317	711	1900-01-10 06:40:00	2017-02-12 06:39:59		0			0
Stn 9M_1154_05317	712	1900-01-10 07:00:00	2017-02-12 06:59:59		0			0
Stn 9M_1154_05317	713	1900-01-10 07:20:00	2017-02-12 07:19:59		0			0
Stn 9M_1154_05317	714	1900-01-10 07:40:00	2017-02-12 07:39:59		0			0
Stn 9M_1154_05317	715	1900-01-10 08:00:00	2017-02-12 07:59:59		0			0
Stn 9M_1154_05317	716	1900-01-10 08:20:00	2017-02-12 08:19:59		0			0
Stn 9M_1154_05317	717	1900-01-10 08:40:00	2017-02-12 08:39:59		0			0
Stn 9M_1154_05317	718	1900-01-10 09:00:00	2017-02-12 08:59:59		0			0
Stn 9M_1154_05317	719	1900-01-10 09:20:00	2017-02-12 09:19:59		0			0
Stn 9M_1154_05317	720	1900-01-10 09:40:00	2017-02-12 09:39:59		0			0
Stn 9M_1154_05317	721	1900-01-10 10:00:00	2017-02-12 09:59:59	Low Frequency	0			0
Stn 9M_1154_05317	722	1900-01-10 10:20:00	2017-02-12 10:19:59		0			0
Stn 9M_1154_05317	723	1900-01-10 10:40:00	2017-02-12 10:39:59	Low Frequency	0			0
Stn 9M_1154_05317	724	1900-01-10 11:00:00	2017-02-12 10:59:59		0			0
Stn 9M_1154_05317	725	1900-01-10 11:20:00	2017-02-12 11:19:59		0			0
Stn 9M_1154_05317	726	1900-01-10 11:40:00	2017-02-12 11:39:59	Low Frequency	0			0
Stn 9M_1154_05317	727	1900-01-10 12:00:00	2017-02-12 11:59:59		0			0
Stn 9M_1154_05317	728	1900-01-10 12:20:00	2017-02-12 12:19:59	Low Frequency	0			0
Stn 9M_1154_05317	729	1900-01-10 12:40:00	2017-02-12 12:39:59		0			0
Stn 9M_1154_05317	730	1900-01-10 13:00:00	2017-02-12 12:59:59		0			0
Stn 9M_1154_05317	731	1900-01-10 13:20:00	2017-02-12 13:19:59		0			0
Stn 9M_1154_05317	732	1900-01-10 13:40:00	2017-02-12 13:39:59		0			0
Stn 9M_1154_05317	733	1900-01-10 14:00:00	2017-02-12 13:59:59	Low Frequency	0			0
Stn 9M_1154_05317	734	1900-01-10 14:20:00	2017-02-12 14:19:59		0			0
Stn 9M_1154_05317	735	1900-01-10 14:40:00	2017-02-12 14:39:59		0			0
Stn 9M_1154_05317	736	1900-01-10 15:00:00	2017-02-12 14:59:59		0			0
Stn 9M_1154_05317	737	1900-01-10 15:20:00	2017-02-12 15:19:59		0			0
Stn 9M_1154_05317	738	1900-01-10 15:40:00	2017-02-12 15:39:59		0			0
Stn 9M_1154_05317	739	1900-01-10 16:00:00	2017-02-12 15:59:59		0			0
Stn 9M_1154_05317	740	1900-01-10 16:20:00	2017-02-12 16:19:59		0			0
Stn 9M_1154_05317	741	1900-01-10 16:40:00	2017-02-12 16:39:59		0			0
Stn 9M_1154_05317	742	1900-01-10 17:00:00	2017-02-12 16:59:59		0			0
Stn 9M_1154_05317	743	1900-01-10 17:20:00	2017-02-12 17:19:59		0			0
Stn 9M_1154_05317	744	1900-01-10 17:40:00	2017-02-12 17:39:59		0			0
Stn 9M_1154_05317	745	1900-01-10 18:00:00	2017-02-12 17:59:59		0			0
Stn 9M_1154_05317	746	1900-01-10 18:20:00	2017-02-12 18:19:59	Low Frequency	0			0
Stn 9M_1154_05317	747	1900-01-10 18:40:00	2017-02-12 18:39:59		0			0
Stn 9M_1154_05317	748	1900-01-10 19:00:00	2017-02-12 18:59:59		0			0
Stn 9M_1154_05317	749	1900-01-10 19:20:00	2017-02-12 19:19:59	Low Frequency	0			0
Stn 9M_1154_05317	750	1900-01-10 19:40:00	2017-02-12 19:39:59		0			0
Stn 9M_1154_05317	751	1900-01-10 20:00:00	2017-02-12 19:59:59		0			0
Stn 9M_1154_05317	752	1900-01-10 20:20:00	2017-02-12 20:19:59		0			0
Stn 9M_1154_05317	753	1900-01-10 20:40:00	2017-02-12 20:39:59		0			0
Stn 9M_1154_05317	754	1900-01-10 21:00:00	2017-02-12 20:59:59		0			0
Stn 9M_1154_05317	755	1900-01-10 21:20:00	2017-02-12 21:19:59		0			0
Stn 9M_1154_05317	756	1900-01-10 21:40:00	2017-02-12 21:39:59		0			0
Stn 9M_1154_05317	757	1900-01-10 22:00:00	2017-02-12 21:59:59		0			0
Stn 9M_1154_05317	758	1900-01-10 22:20:00	2017-02-12 22:19:59		0			0
Stn 9M_1154_05317	759	1900-01-10 22:40:00	2017-02-12 22:39:59		0			0
Stn 9M_1154_05317	760	1900-01-10 23:00:00	2017-02-12 22:59:59		0			0
Stn 9M_1154_05317	761	1900-01-10 23:20:00	2017-02-12 23:19:59		0			0
Stn 9M_1154_05317	762	1900-01-10 23:40:00	2017-02-12 23:39:59		0			0
Stn 9M_1154_05317	763	1900-01-11	2017-02-12 23:59:59		0			0
Stn 9M_1154_05317	764	1900-01-11 00:20:00	2017-02-13 00:19:59		0			0
Stn 9M_1154_05317	765	1900-01-11 00:40:00	2017-02-13 00:39:59		0			0
Stn 9M_1154_05317	766	1900-01-11 01:00:00	2017-02-13 00:59:59	Low Frequency	0			0
Stn 9M_1154_05317	767	1900-01-11 01:20:00	2017-02-13 01:19:59		0			0
Stn 9M_1154_05317	768	1900-01-11 01:40:00	2017-02-13 01:39:59		0			0
Stn 9M_1154_05317	769	1900-01-11 02:00:00	2017-02-13 01:59:59		0			0
Stn 9M_1154_05317	770	1900-01-11 02:20:00	2017-02-13 02:19:59		0			0
Stn 9M_1154_05317	771	1900-01-11 02:40:00	2017-02-13 02:39:59		0			0
Stn 9M_1154_05317	772	1900-01-11 03:00:00	2017-02-13 02:59:59		0			0
Stn 9M_1154_05317	773	1900-01-11 03:20:00	2017-02-13 03:19:59		0			0
Stn 9M_1154_05317	774	1900-01-11 03:40:00	2017-02-13 03:39:59		0			0
Stn 9M_1154_05317	775	1900-01-11 04:00:00	2017-02-13 03:59:59		0			0
Stn 9M_1154_05317	776	1900-01-11 04:20:00	2017-02-13 04:19:59		0			0
Stn 9M_1154_05317	777	1900-01-11 04:40:00	2017-02-13 04:39:59	Low Frequency	0			0
Stn 9M_1154_05317	778	1900-01-11 05:00:00	2017-02-13 04:59:59		0			0
Stn 9M_1154_05317	779	1900-01-11 05:20:00	2017-02-13 05:19:59		0			0
Stn 9M_1154_05317	780	1900-01-11 05:40:00	2017-02-13 05:39:59		0			0
Stn 9M_1154_05317	781	1900-01-11 06:00:00	2017-02-13 05:59:59		0			0
Stn 9M_1154_05317	782	1900-01-11 06:20:00	2017-02-13 06:19:59	Low Frequency	0			0
Stn 9M_1154_05317	783	1900-01-11 06:40:00	2017-02-13 06:39:59		0			0
Stn 9M_1154_05317	784	1900-01-11 07:00:00	2017-02-13 06:59:59		0			0
Stn 9M_1154_05317	785	1900-01-11 07:20:00	2017-02-13 07:19:59		0			0
Stn 9M_1154_05317	786	1900-01-11 07:40:00	2017-02-13 07:39:59		0			0
Stn 9M_1154_05317	787	1900-01-11 08:00:00	2017-02-13 07:59:59		0			0
Stn 9M_1154_05317	788	1900-01-11 08:20:00	2017-02-13 08:19:59		0			0
Stn 9M_1154_05317	789	1900-01-11 08:40:00	2017-02-13 08:39:59		0			0
Stn 9M_1154_05317	790	1900-01-11 09:00:00	2017-02-13 08:59:59		0			0
Stn 9M_1154_05317	791	1900-01-11 09:20:00	2017-02-13 09:19:59		0			0
Stn 9M_1154_05317	792	1900-01-11 09:40:00	2017-02-13 09:39:59		0			0
Stn 9M_1154_05317	793	1900-01-11 10:00:00	2017-02-13 09:59:59		0			0
Stn 9M_1154_05317	794	1900-01-11 10:20:00	2017-02-13 10:19:59		0			0
Stn 9M_1154_05317	795	1900-01-11 10:40:00	2017-02-13 10:39:59		0			0
Stn 9M_1154_05317	796	1900-01-11 11:00:00	2017-02-13 10:59:59		0			0
Stn 9M_1154_05317	797	1900-01-11 11:20:00	2017-02-13 11:19:59		0			0
Stn 9M_1154_05317	798	1900-01-11 11:40:00	2017-02-13 11:39:59		0			0
Stn 9M_1154_05317	799	1900-01-11 12:00:00	2017-02-13 11:59:59		0			0
Stn 9M_1154_05317	800	1900-01-11 12:20:00	2017-02-13 12:19:59		0			0
Stn 9M_1154_05317	801	1900-01-11 12:40:00	2017-02-13 12:39:59		0			0
Stn 9M_1154_05317	802	1900-01-11 13:00:00	2017-02-13 12:59:59		0			0
Stn 9M_1154_05317	803	1900-01-11 13:20:00	2017-02-13 13:19:59		0			0
Stn 9M_1154_05317	804	1900-01-11 13:40:00	2017-02-13 13:39:59		0			0
Stn 9M_1154_05317	805	1900-01-11 14:00:00	2017-02-13 13:59:59		0			0
Stn 9M_1154_05317	806	1900-01-11 14:20:00	2017-02-13 14:19:59	Low Frequency	0			0
Stn 9M_1154_05317	807	1900-01-11 14:40:00	2017-02-13 14:39:59	Variable Broadband	0			2	1
Stn 9M_1154_05317	808	1900-01-11 15:00:00	2017-02-13 14:59:59		0			0
Stn 9M_1154_05317	809	1900-01-11 15:20:00	2017-02-13 15:19:59		0			0
Stn 9M_1154_05317	810	1900-01-11 15:40:00	2017-02-13 15:39:59		0			0
Stn 9M_1154_05317	811	1900-01-11 16:00:00	2017-02-13 15:59:59		0			0
Stn 9M_1154_05317	812	1900-01-11 16:20:00	2017-02-13 16:19:59		0			0
Stn 9M_1154_05317	813	1900-01-11 16:40:00	2017-02-13 16:39:59		0			0
Stn 9M_1154_05317	814	1900-01-11 17:00:00	2017-02-13 16:59:59		0			0
Stn 9M_1154_05317	815	1900-01-11 17:20:00	2017-02-13 17:19:59		0			0
Stn 9M_1154_05317	816	1900-01-11 17:40:00	2017-02-13 17:39:59		0			0
Stn 9M_1154_05317	817	1900-01-11 18:00:00	2017-02-13 17:59:59		0			0
Stn 9M_1154_05317	818	1900-01-11 18:20:00	2017-02-13 18:19:59		0			0
Stn 9M_1154_05317	819	1900-01-11 18:40:00	2017-02-13 18:39:59		0			0
Stn 9M_1154_05317	820	1900-01-11 19:00:00	2017-02-13 18:59:59		0			0
Stn 9M_1154_05317	821	1900-01-11 19:20:00	2017-02-13 19:19:59		0			0
Stn 9M_1154_05317	822	1900-01-11 19:40:00	2017-02-13 19:39:59	Low Frequency	0			0
Stn 9M_1154_05317	823	1900-01-11 20:00:00	2017-02-13 19:59:59		0			0
Stn 9M_1154_05317	824	1900-01-11 20:20:00	2017-02-13 20:19:59		0			0
Stn 9M_1154_05317	825	1900-01-11 20:40:00	2017-02-13 20:39:59		0			0
Stn 9M_1154_05317	826	1900-01-11 21:00:00	2017-02-13 20:59:59		0			0
Stn 9M_1154_05317	827	1900-01-11 21:20:00	2017-02-13 21:19:59		0			0
Stn 9M_1154_05317	828	1900-01-11 21:40:00	2017-02-13 21:39:59		0			0
Stn 9M_1154_05317	829	1900-01-11 22:00:00	2017-02-13 21:59:59		0			0
Stn 9M_1154_05317	830	1900-01-11 22:20:00	2017-02-13 22:19:59	Low Frequency	0			0
Stn 9M_1154_05317	831	1900-01-11 22:40:00	2017-02-13 22:39:59		0			0
Stn 9M_1154_05317	832	1900-01-11 23:00:00	2017-02-13 22:59:59		0			0
Stn 9M_1154_05317	833	1900-01-11 23:20:00	2017-02-13 23:19:59		0			0
Stn 9M_1154_05317	834	1900-01-11 23:40:00	2017-02-13 23:39:59		0			0
Stn 9M_1154_05317	835	1900-01-12	2017-02-13 23:59:59	Low Frequency	0			0
Stn 9M_1154_05317	836	1900-01-12 00:20:00	2017-02-14 00:19:59		0			0
Stn 9M_1154_05317	837	1900-01-12 00:40:00	2017-02-14 00:39:59		0			0
Stn 9M_1154_05317	838	1900-01-12 01:00:00	2017-02-14 00:59:59		0			0
Stn 9M_1154_05317	839	1900-01-12 01:20:00	2017-02-14 01:19:59		0			0
Stn 9M_1154_05317	840	1900-01-12 01:40:00	2017-02-14 01:39:59		0			0
Stn 9M_1154_05317	841	1900-01-12 02:00:00	2017-02-14 01:59:59		0			0
Stn 9M_1154_05317	842	1900-01-12 02:20:00	2017-02-14 02:19:59		0			0
Stn 9M_1154_05317	843	1900-01-12 02:40:00	2017-02-14 02:39:59		0			0
Stn 9M_1154_05317	844	1900-01-12 03:00:00	2017-02-14 02:59:59		0			0
Stn 9M_1154_05317	845	1900-01-12 03:20:00	2017-02-14 03:19:59		0			0
Stn 9M_1154_05317	846	1900-01-12 03:40:00	2017-02-14 03:39:59		0			0
Stn 9M_1154_05317	847	1900-01-12 04:00:00	2017-02-14 03:59:59		0			0
Stn 9M_1154_05317	848	1900-01-12 04:20:00	2017-02-14 04:19:59		0			0
Stn 9M_1154_05317	849	1900-01-12 04:40:00	2017-02-14 04:39:59		0			0
Stn 9M_1154_05317	850	1900-01-12 05:00:00	2017-02-14 04:59:59		0			0
Stn 9M_1154_05317	851	1900-01-12 05:20:00	2017-02-14 05:19:59		0			0
Stn 9M_1154_05317	852	1900-01-12 05:40:00	2017-02-14 05:39:59		0			0
Stn 9M_1154_05317	853	1900-01-12 06:00:00	2017-02-14 05:59:59		0			0
Stn 9M_1154_05317	854	1900-01-12 06:20:00	2017-02-14 06:19:59		0			0
Stn 9M_1154_05317	855	1900-01-12 06:40:00	2017-02-14 06:39:59		0			0
Stn 9M_1154_05317	856	1900-01-12 07:00:00	2017-02-14 06:59:59		0			0
Stn 9M_1154_05317	857	1900-01-12 07:20:00	2017-02-14 07:19:59		0			0
Stn 9M_1154_05317	858	1900-01-12 07:40:00	2017-02-14 07:39:59		0			0
Stn 9M_1154_05317	859	1900-01-12 08:00:00	2017-02-14 07:59:59		0			0
Stn 9M_1154_05317	860	1900-01-12 08:20:00	2017-02-14 08:19:59	Low Frequency	0			0
Stn 9M_1154_05317	861	1900-01-12 08:40:00	2017-02-14 08:39:59		0			0
Stn 9M_1154_05317	862	1900-01-12 09:00:00	2017-02-14 08:59:59		0			0
Stn 9M_1154_05317	863	1900-01-12 09:20:00	2017-02-14 09:19:59	Low Frequency	0			0
Stn 9M_1154_05317	864	1900-01-12 09:40:00	2017-02-14 09:39:59		0			0
Stn 9M_1154_05317	865	1900-01-12 10:00:00	2017-02-14 09:59:59		0			0
Stn 9M_1154_05317	866	1900-01-12 10:20:00	2017-02-14 10:19:59	Low Frequency	0			0
Stn 9M_1154_05317	867	1900-01-12 10:40:00	2017-02-14 10:39:59		0			0
Stn 9M_1154_05317	868	1900-01-12 11:00:00	2017-02-14 10:59:59		0			0
Stn 9M_1154_05317	869	1900-01-12 11:20:00	2017-02-14 11:19:59		0			0
Stn 9M_1154_05317	870	1900-01-12 11:40:00	2017-02-14 11:39:59		0			0
Stn 9M_1154_05317	871	1900-01-12 12:00:00	2017-02-14 11:59:59		0			0
Stn 9M_1154_05317	872	1900-01-12 12:20:00	2017-02-14 12:19:59	Low Frequency	0			0
Stn 9M_1154_05317	873	1900-01-12 12:40:00	2017-02-14 12:39:59		0			0
Stn 9M_1154_05317	874	1900-01-12 13:00:00	2017-02-14 12:59:59		0			0
Stn 9M_1154_05317	875	1900-01-12 13:20:00	2017-02-14 13:19:59		0			0
Stn 9M_1154_05317	876	1900-01-12 13:40:00	2017-02-14 13:39:59		0			0
Stn 9M_1154_05317	877	1900-01-12 14:00:00	2017-02-14 13:59:59		0			0
Stn 9M_1154_05317	878	1900-01-12 14:20:00	2017-02-14 14:19:59		0			0
Stn 9M_1154_05317	879	1900-01-12 14:40:00	2017-02-14 14:39:59		0			0
Stn 9M_1154_05317	880	1900-01-12 15:00:00	2017-02-14 14:59:59		0			0
Stn 9M_1154_05317	881	1900-01-12 15:20:00	2017-02-14 15:19:59		0			0
Stn 9M_1154_05317	882	1900-01-12 15:40:00	2017-02-14 15:39:59		0			0
Stn 9M_1154_05317	883	1900-01-12 16:00:00	2017-02-14 15:59:59		0			0
Stn 9M_1154_05317	884	1900-01-12 16:20:00	2017-02-14 16:19:59	Low Frequency	0			0
Stn 9M_1154_05317	885	1900-01-12 16:40:00	2017-02-14 16:39:59		0			0
Stn 9M_1154_05317	886	1900-01-12 17:00:00	2017-02-14 16:59:59	Low Frequency	0			0
Stn 9M_1154_05317	887	1900-01-12 17:20:00	2017-02-14 17:19:59		0			0
Stn 9M_1154_05317	888	1900-01-12 17:40:00	2017-02-14 17:39:59		0			0
Stn 9M_1154_05317	889	1900-01-12 18:00:00	2017-02-14 17:59:59		0			0
Stn 9M_1154_05317	890	1900-01-12 18:20:00	2017-02-14 18:19:59	Low Frequency	0			0
Stn 9M_1154_05317	891	1900-01-12 18:40:00	2017-02-14 18:39:59		0			0
Stn 9M_1154_05317	892	1900-01-12 19:00:00	2017-02-14 18:59:59		0			0
Stn 9M_1154_05317	893	1900-01-12 19:20:00	2017-02-14 19:19:59		0			0
Stn 9M_1154_05317	894	1900-01-12 19:40:00	2017-02-14 19:39:59	Low Frequency	0			0
Stn 9M_1154_05317	895	1900-01-12 20:00:00	2017-02-14 19:59:59		0			0
Stn 9M_1154_05317	896	1900-01-12 20:20:00	2017-02-14 20:19:59		0			0
Stn 9M_1154_05317	897	1900-01-12 20:40:00	2017-02-14 20:39:59		0			0
Stn 9M_1154_05317	898	1900-01-12 21:00:00	2017-02-14 20:59:59		0			0
Stn 9M_1154_05317	899	1900-01-12 21:20:00	2017-02-14 21:19:59		0			0
Stn 9M_1154_05317	900	1900-01-12 21:40:00	2017-02-14 21:39:59	Low Frequency	0			0
Stn 9M_1154_05317	901	1900-01-12 22:00:00	2017-02-14 21:59:59		0			0
Stn 9M_1154_05317	902	1900-01-12 22:20:00	2017-02-14 22:19:59		0			0
Stn 9M_1154_05317	903	1900-01-12 22:40:00	2017-02-14 22:39:59		0			0
Stn 9M_1154_05317	904	1900-01-12 23:00:00	2017-02-14 22:59:59		0			0
Stn 9M_1154_05317	905	1900-01-12 23:20:00	2017-02-14 23:19:59		0			0
Stn 9M_1154_05317	906	1900-01-12 23:40:00	2017-02-14 23:39:59		0			0
Stn 9M_1154_05317	907	1900-01-13	2017-02-14 23:59:59	Low Frequency	0			0
Stn 9M_1154_05317	908	1900-01-13 00:20:00	2017-02-15 00:19:59		0			0
Stn 9M_1154_05317	909	1900-01-13 00:40:00	2017-02-15 00:39:59		0			0
Stn 9M_1154_05317	910	1900-01-13 01:00:00	2017-02-15 00:59:59		0			0
Stn 9M_1154_05317	911	1900-01-13 01:20:00	2017-02-15 01:19:59		0			0
Stn 9M_1154_05317	912	1900-01-13 01:40:00	2017-02-15 01:39:59		0			0
Stn 9M_1154_05317	913	1900-01-13 02:00:00	2017-02-15 01:59:59		0			0
Stn 9M_1154_05317	914	1900-01-13 02:20:00	2017-02-15 02:19:59		0			0
Stn 9M_1154_05317	915	1900-01-13 02:40:00	2017-02-15 02:39:59		0			0
Stn 9M_1154_05317	916	1900-01-13 03:00:00	2017-02-15 02:59:59		0			0
Stn 9M_1154_05317	917	1900-01-13 03:20:00	2017-02-15 03:19:59		0			0
Stn 9M_1154_05317	918	1900-01-13 03:40:00	2017-02-15 03:39:59		0			0
Stn 9M_1154_05317	919	1900-01-13 04:00:00	2017-02-15 03:59:59		0			0
Stn 9M_1154_05317	920	1900-01-13 04:20:00	2017-02-15 04:19:59		0			0
Stn 9M_1154_05317	921	1900-01-13 04:40:00	2017-02-15 04:39:59		0			0
Stn 9M_1154_05317	922	1900-01-13 05:00:00	2017-02-15 04:59:59		0			0
Stn 9M_1154_05317	923	1900-01-13 05:20:00	2017-02-15 05:19:59		0			0
Stn 9M_1154_05317	924	1900-01-13 05:40:00	2017-02-15 05:39:59		0			0
Stn 9M_1154_05317	925	1900-01-13 06:00:00	2017-02-15 05:59:59		0			0
Stn 9M_1154_05317	926	1900-01-13 06:20:00	2017-02-15 06:19:59		0			0
Stn 9M_1154_05317	927	1900-01-13 06:40:00	2017-02-15 06:39:59		0			0
Stn 9M_1154_05317	928	1900-01-13 07:00:00	2017-02-15 06:59:59		0			0
Stn 9M_1154_05317	929	1900-01-13 07:20:00	2017-02-15 07:19:59		0			0
Stn 9M_1154_05317	930	1900-01-13 07:40:00	2017-02-15 07:39:59		0			0
Stn 9M_1154_05317	931	1900-01-13 08:00:00	2017-02-15 07:59:59		0			0
Stn 9M_1154_05317	932	1900-01-13 08:20:00	2017-02-15 08:19:59		0			0
Stn 9M_1154_05317	933	1900-01-13 08:40:00	2017-02-15 08:39:59	Low Frequency	0			0
Stn 9M_1154_05317	934	1900-01-13 09:00:00	2017-02-15 08:59:59	Low Frequency	0			0
Stn 9M_1154_05317	935	1900-01-13 09:20:00	2017-02-15 09:19:59		0			0
Stn 9M_1154_05317	936	1900-01-13 09:40:00	2017-02-15 09:39:59		0			0
Stn 9M_1154_05317	937	1900-01-13 10:00:00	2017-02-15 09:59:59		0			0
Stn 9M_1154_05317	938	1900-01-13 10:20:00	2017-02-15 10:19:59		0			0
Stn 9M_1154_05317	939	1900-01-13 10:40:00	2017-02-15 10:39:59	Low Frequency	0			0
Stn 9M_1154_05317	940	1900-01-13 11:00:00	2017-02-15 10:59:59		0			0
Stn 9M_1154_05317	941	1900-01-13 11:20:00	2017-02-15 11:19:59	Low Frequency	0			0
Stn 9M_1154_05317	942	1900-01-13 11:40:00	2017-02-15 11:39:59		0			0
Stn 9M_1154_05317	943	1900-01-13 12:00:00	2017-02-15 11:59:59		0			0
Stn 9M_1154_05317	944	1900-01-13 12:20:00	2017-02-15 12:19:59		0			0
Stn 9M_1154_05317	945	1900-01-13 12:40:00	2017-02-15 12:39:59		0			0
Stn 9M_1154_05317	946	1900-01-13 13:00:00	2017-02-15 12:59:59		0			0
Stn 9M_1154_05317	947	1900-01-13 13:20:00	2017-02-15 13:19:59		0			0
Stn 9M_1154_05317	948	1900-01-13 13:40:00	2017-02-15 13:39:59		0			0
Stn 9M_1154_05317	949	1900-01-13 14:00:00	2017-02-15 13:59:59		0			0
Stn 9M_1154_05317	950	1900-01-13 14:20:00	2017-02-15 14:19:59		0			0
Stn 9M_1154_05317	951	1900-01-13 14:40:00	2017-02-15 14:39:59		0			0
Stn 9M_1154_05317	952	1900-01-13 15:00:00	2017-02-15 14:59:59		0			0
Stn 9M_1154_05317	953	1900-01-13 15:20:00	2017-02-15 15:19:59		0			0
Stn 9M_1154_05317	954	1900-01-13 15:40:00	2017-02-15 15:39:59		0			0
Stn 9M_1154_05317	955	1900-01-13 16:00:00	2017-02-15 15:59:59		0			0
Stn 9M_1154_05317	956	1900-01-13 16:20:00	2017-02-15 16:19:59		0			0
Stn 9M_1154_05317	957	1900-01-13 16:40:00	2017-02-15 16:39:59		0			0
Stn 9M_1154_05317	958	1900-01-13 17:00:00	2017-02-15 16:59:59		0			0
Stn 9M_1154_05317	959	1900-01-13 17:20:00	2017-02-15 17:19:59		0			0
Stn 9M_1154_05317	960	1900-01-13 17:40:00	2017-02-15 17:39:59		0			0
Stn 9M_1154_05317	961	1900-01-13 18:00:00	2017-02-15 17:59:59		0			0
Stn 9M_1154_05317	962	1900-01-13 18:20:00	2017-02-15 18:19:59		0			0
Stn 9M_1154_05317	963	1900-01-13 18:40:00	2017-02-15 18:39:59		0			0
Stn 9M_1154_05317	964	1900-01-13 19:00:00	2017-02-15 18:59:59		0			0
Stn 9M_1154_05317	965	1900-01-13 19:20:00	2017-02-15 19:19:59		0			0
Stn 9M_1154_05317	966	1900-01-13 19:40:00	2017-02-15 19:39:59		0			0
Stn 9M_1154_05317	967	1900-01-13 20:00:00	2017-02-15 19:59:59	Low Frequency	0			0
Stn 9M_1154_05317	968	1900-01-13 20:20:00	2017-02-15 20:19:59		0			0
Stn 9M_1154_05317	969	1900-01-13 20:40:00	2017-02-15 20:39:59		0			0
Stn 9M_1154_05317	970	1900-01-13 21:00:00	2017-02-15 20:59:59		0			0
Stn 9M_1154_05317	971	1900-01-13 21:20:00	2017-02-15 21:19:59	Low Frequency	0			0
Stn 9M_1154_05317	972	1900-01-13 21:40:00	2017-02-15 21:39:59		0			0
Stn 9M_1154_05317	973	1900-01-13 22:00:00	2017-02-15 21:59:59		0			0
Stn 9M_1154_05317	974	1900-01-13 22:20:00	2017-02-15 22:19:59		0			0
Stn 9M_1154_05317	975	1900-01-13 22:40:00	2017-02-15 22:39:59		0			0
Stn 9M_1154_05317	976	1900-01-13 23:00:00	2017-02-15 22:59:59		0			0
Stn 9M_1154_05317	977	1900-01-13 23:20:00	2017-02-15 23:19:59		0			0
Stn 9M_1154_05317	978	1900-01-13 23:40:00	2017-02-15 23:39:59		0			0
Stn 9M_1154_05317	979	1900-01-14	2017-02-15 23:59:59		0			0
Stn 9M_1154_05317	980	1900-01-14 00:20:00	2017-02-16 00:19:59		0			0
Stn 9M_1154_05317	981	1900-01-14 00:40:00	2017-02-16 00:39:59		0			0
Stn 9M_1154_05317	982	1900-01-14 01:00:00	2017-02-16 00:59:59		0			0
Stn 9M_1154_05317	983	1900-01-14 01:20:00	2017-02-16 01:19:59		0			0
Stn 9M_1154_05317	984	1900-01-14 01:40:00	2017-02-16 01:39:59		0			0
Stn 9M_1154_05317	985	1900-01-14 02:00:00	2017-02-16 01:59:59		0			0
Stn 9M_1154_05317	986	1900-01-14 02:20:00	2017-02-16 02:19:59		0			0
Stn 9M_1154_05317	987	1900-01-14 02:40:00	2017-02-16 02:39:59		0			0
Stn 9M_1154_05317	988	1900-01-14 03:00:00	2017-02-16 02:59:59		0			0
Stn 9M_1154_05317	989	1900-01-14 03:20:00	2017-02-16 03:19:59		0			0
Stn 9M_1154_05317	990	1900-01-14 03:40:00	2017-02-16 03:39:59		0			0
Stn 9M_1154_05317	991	1900-01-14 04:00:00	2017-02-16 03:59:59		0			0
Stn 9M_1154_05317	992	1900-01-14 04:20:00	2017-02-16 04:19:59		0			0
Stn 9M_1154_05317	993	1900-01-14 04:40:00	2017-02-16 04:39:59		0			0
Stn 9M_1154_05317	994	1900-01-14 05:00:00	2017-02-16 04:59:59		0			0
Stn 9M_1154_05317	995	1900-01-14 05:20:00	2017-02-16 05:19:59		0			0
Stn 9M_1154_05317	996	1900-01-14 05:40:00	2017-02-16 05:39:59		0			0
Stn 9M_1154_05317	997	1900-01-14 06:00:00	2017-02-16 05:59:59		0			0
Stn 9M_1154_05317	998	1900-01-14 06:20:00	2017-02-16 06:19:59		0			0
Stn 9M_1154_05317	999	1900-01-14 06:40:00	2017-02-16 06:39:59		0			0
Stn 9M_1154_05317	1000	1900-01-14 07:00:00	2017-02-16 06:59:59		0			0
Stn 9M_1154_05317	1001	1900-01-14 07:20:00	2017-02-16 07:19:59		0			0
Stn 9M_1154_05317	1002	1900-01-14 07:40:00	2017-02-16 07:39:59	Low Frequency	0			0
Stn 9M_1154_05317	1003	1900-01-14 08:00:00	2017-02-16 07:59:59		0			0
Stn 9M_1154_05317	1004	1900-01-14 08:20:00	2017-02-16 08:19:59		0			0
Stn 9M_1154_05317	1005	1900-01-14 08:40:00	2017-02-16 08:39:59		0			0
Stn 9M_1154_05317	1006	1900-01-14 09:00:00	2017-02-16 08:59:59		0			0
Stn 9M_1154_05317	1007	1900-01-14 09:20:00	2017-02-16 09:19:59		0			0
Stn 9M_1154_05317	1008	1900-01-14 09:40:00	2017-02-16 09:39:59		0			0
Stn 9M_1154_05317	1009	1900-01-14 10:00:00	2017-02-16 09:59:59		0			0
Stn 9M_1154_05317	1010	1900-01-14 10:20:00	2017-02-16 10:19:59		0			0
Stn 9M_1154_05317	1011	1900-01-14 10:40:00	2017-02-16 10:39:59		0			0
Stn 9M_1154_05317	1012	1900-01-14 11:00:00	2017-02-16 10:59:59		0			0
Stn 9M_1154_05317	1013	1900-01-14 11:20:00	2017-02-16 11:19:59		0			0
Stn 9M_1154_05317	1014	1900-01-14 11:40:00	2017-02-16 11:39:59		0			0
Stn 9M_1154_05317	1015	1900-01-14 12:00:00	2017-02-16 11:59:59		0			0
Stn 9M_1154_05317	1016	1900-01-14 12:20:00	2017-02-16 12:19:59		0			0
Stn 9M_1154_05317	1017	1900-01-14 12:40:00	2017-02-16 12:39:59		0			0
Stn 9M_1154_05317	1018	1900-01-14 13:00:00	2017-02-16 12:59:59		0			0
Stn 9M_1154_05317	1019	1900-01-14 13:20:00	2017-02-16 13:19:59		0			0
Stn 9M_1154_05317	1020	1900-01-14 13:40:00	2017-02-16 13:39:59		0			0
Stn 9M_1154_05317	1021	1900-01-14 14:00:00	2017-02-16 13:59:59		0			0
Stn 9M_1154_05317	1022	1900-01-14 14:20:00	2017-02-16 14:19:59		0			0
Stn 9M_1154_05317	1023	1900-01-14 14:40:00	2017-02-16 14:39:59		0			0
Stn 9M_1154_05317	1024	1900-01-14 15:00:00	2017-02-16 14:59:59		0			0
Stn 9M_1154_05317	1025	1900-01-14 15:20:00	2017-02-16 15:19:59		0			0
Stn 9M_1154_05317	1026	1900-01-14 15:40:00	2017-02-16 15:39:59		0			0
Stn 9M_1154_05317	1027	1900-01-14 16:00:00	2017-02-16 15:59:59		0			0
Stn 9M_1154_05317	1028	1900-01-14 16:20:00	2017-02-16 16:19:59		0			0
Stn 9M_1154_05317	1029	1900-01-14 16:40:00	2017-02-16 16:39:59		0			0
Stn 9M_1154_05317	1030	1900-01-14 17:00:00	2017-02-16 16:59:59	Low Frequency	0			0
Stn 9M_1154_05317	1031	1900-01-14 17:20:00	2017-02-16 17:19:59		0			0
Stn 9M_1154_05317	1032	1900-01-14 17:40:00	2017-02-16 17:39:59		0			0
Stn 9M_1154_05317	1033	1900-01-14 18:00:00	2017-02-16 17:59:59		0			0
Stn 9M_1154_05317	1034	1900-01-14 18:20:00	2017-02-16 18:19:59		0			0
Stn 9M_1154_05317	1035	1900-01-14 18:40:00	2017-02-16 18:39:59		0			0
Stn 9M_1154_05317	1036	1900-01-14 19:00:00	2017-02-16 18:59:59		0			0
Stn 9M_1154_05317	1037	1900-01-14 19:20:00	2017-02-16 19:19:59		0			0
Stn 9M_1154_05317	1038	1900-01-14 19:40:00	2017-02-16 19:39:59		0			0
Stn 9M_1154_05317	1039	1900-01-14 20:00:00	2017-02-16 19:59:59		0			0
Stn 9M_1154_05317	1040	1900-01-14 20:20:00	2017-02-16 20:19:59		0			0
Stn 9M_1154_05317	1041	1900-01-14 20:40:00	2017-02-16 20:39:59		0			0
Stn 9M_1154_05317	1042	1900-01-14 21:00:00	2017-02-16 20:59:59		0			0
Stn 9M_1154_05317	1043	1900-01-14 21:20:00	2017-02-16 21:19:59		0			0
Stn 9M_1154_05317	1044	1900-01-14 21:40:00	2017-02-16 21:39:59		0			0
Stn 9M_1154_05317	1045	1900-01-14 22:00:00	2017-02-16 21:59:59		0			0
Stn 9M_1154_05317	1046	1900-01-14 22:20:00	2017-02-16 22:19:59		0			0
Stn 9M_1154_05317	1047	1900-01-14 22:40:00	2017-02-16 22:39:59		0			0
Stn 9M_1154_05317	1048	1900-01-14 23:00:00	2017-02-16 22:59:59		0			0
Stn 9M_1154_05317	1049	1900-01-14 23:20:00	2017-02-16 23:19:59		0			0
Stn 9M_1154_05317	1050	1900-01-14 23:40:00	2017-02-16 23:39:59		0			0
Stn 9M_1154_05317	1051	1900-01-15	2017-02-16 23:59:59		0			0
Stn 9M_1154_05317	1052	1900-01-15 00:20:00	2017-02-17 00:19:59		0			0
Stn 9M_1154_05317	1053	1900-01-15 00:40:00	2017-02-17 00:39:59		0			0
Stn 9M_1154_05317	1054	1900-01-15 01:00:00	2017-02-17 00:59:59		0			0
Stn 9M_1154_05317	1055	1900-01-15 01:20:00	2017-02-17 01:19:59		0			0
Stn 9M_1154_05317	1056	1900-01-15 01:40:00	2017-02-17 01:39:59		0			0
Stn 9M_1154_05317	1057	1900-01-15 02:00:00	2017-02-17 01:59:59	Low Frequency	0			0
Stn 9M_1154_05317	1058	1900-01-15 02:20:00	2017-02-17 02:19:59	Low Frequency	0			0
Stn 9M_1154_05317	1059	1900-01-15 02:40:00	2017-02-17 02:39:59		0			0
Stn 9M_1154_05317	1060	1900-01-15 03:00:00	2017-02-17 02:59:59		0			0
Stn 9M_1154_05317	1061	1900-01-15 03:20:00	2017-02-17 03:19:59		0			0
Stn 9M_1154_05317	1062	1900-01-15 03:40:00	2017-02-17 03:39:59		0			0
Stn 9M_1154_05317	1063	1900-01-15 04:00:00	2017-02-17 03:59:59		0			0
Stn 9M_1154_05317	1064	1900-01-15 04:20:00	2017-02-17 04:19:59		0			0
Stn 9M_1154_05317	1065	1900-01-15 04:40:00	2017-02-17 04:39:59		0			0
Stn 9M_1154_05317	1066	1900-01-15 05:00:00	2017-02-17 04:59:59		0			0
Stn 9M_1154_05317	1067	1900-01-15 05:20:00	2017-02-17 05:19:59		0			0
Stn 9M_1154_05317	1068	1900-01-15 05:40:00	2017-02-17 05:39:59		0			0
Stn 9M_1154_05317	1069	1900-01-15 06:00:00	2017-02-17 05:59:59		0			0
Stn 9M_1154_05317	1070	1900-01-15 06:20:00	2017-02-17 06:19:59		0			0
Stn 9M_1154_05317	1071	1900-01-15 06:40:00	2017-02-17 06:39:59		0			0
Stn 9M_1154_05317	1072	1900-01-15 07:00:00	2017-02-17 06:59:59		0			0
Stn 9M_1154_05317	1073	1900-01-15 07:20:00	2017-02-17 07:19:59		0			0
Stn 9M_1154_05317	1074	1900-01-15 07:40:00	2017-02-17 07:39:59		0			0
Stn 9M_1154_05317	1075	1900-01-15 08:00:00	2017-02-17 07:59:59		0			0
Stn 9M_1154_05317	1076	1900-01-15 08:20:00	2017-02-17 08:19:59		0			0
Stn 9M_1154_05317	1077	1900-01-15 08:40:00	2017-02-17 08:39:59		0			0
Stn 9M_1154_05317	1078	1900-01-15 09:00:00	2017-02-17 08:59:59		0			0
Stn 9M_1154_05317	1079	1900-01-15 09:20:00	2017-02-17 09:19:59		0			0
Stn 9M_1154_05317	1080	1900-01-15 09:40:00	2017-02-17 09:39:59	Low Frequency	0			0
Stn 9M_1154_05317	1081	1900-01-15 10:00:00	2017-02-17 09:59:59	Low Frequency	0			0
Stn 9M_1154_05317	1082	1900-01-15 10:20:00	2017-02-17 10:19:59	Low Frequency	0			0
Stn 9M_1154_05317	1083	1900-01-15 10:40:00	2017-02-17 10:39:59		0			0
Stn 9M_1154_05317	1084	1900-01-15 11:00:00	2017-02-17 10:59:59		0			0
Stn 9M_1154_05317	1085	1900-01-15 11:20:00	2017-02-17 11:19:59		0			0
Stn 9M_1154_05317	1086	1900-01-15 11:40:00	2017-02-17 11:39:59		0			0
Stn 9M_1154_05317	1087	1900-01-15 12:00:00	2017-02-17 11:59:59		0			0
Stn 9M_1154_05317	1088	1900-01-15 12:20:00	2017-02-17 12:19:59		0			0
Stn 9M_1154_05317	1089	1900-01-15 12:40:00	2017-02-17 12:39:59		0			0
Stn 9M_1154_05317	1090	1900-01-15 13:00:00	2017-02-17 12:59:59		0			0
Stn 9M_1154_05317	1091	1900-01-15 13:20:00	2017-02-17 13:19:59		0			0
Stn 9M_1154_05317	1092	1900-01-15 13:40:00	2017-02-17 13:39:59	Low Frequency	0			0
Stn 9M_1154_05317	1093	1900-01-15 14:00:00	2017-02-17 13:59:59		0			0
Stn 9M_1154_05317	1094	1900-01-15 14:20:00	2017-02-17 14:19:59	Variable Broadband/Low Frequency	0			0
Stn 9M_1154_05317	1095	1900-01-15 14:40:00	2017-02-17 14:39:59		0			0
Stn 9M_1154_05317	1096	1900-01-15 15:00:00	2017-02-17 14:59:59		0			0
Stn 9M_1154_05317	1097	1900-01-15 15:20:00	2017-02-17 15:19:59		0			0
Stn 9M_1154_05317	1098	1900-01-15 15:40:00	2017-02-17 15:39:59		0			0
Stn 9M_1154_05317	1099	1900-01-15 16:00:00	2017-02-17 15:59:59	Low Frequency	0			0
Stn 9M_1154_05317	1100	1900-01-15 16:20:00	2017-02-17 16:19:59		0			0
Stn 9M_1154_05317	1101	1900-01-15 16:40:00	2017-02-17 16:39:59		0			0
Stn 9M_1154_05317	1102	1900-01-15 17:00:00	2017-02-17 16:59:59		0			0
Stn 9M_1154_05317	1103	1900-01-15 17:20:00	2017-02-17 17:19:59		0			0
Stn 9M_1154_05317	1104	1900-01-15 17:40:00	2017-02-17 17:39:59		0			0
Stn 9M_1154_05317	1105	1900-01-15 18:00:00	2017-02-17 17:59:59		0			0
Stn 9M_1154_05317	1106	1900-01-15 18:20:00	2017-02-17 18:19:59		0			0
Stn 9M_1154_05317	1107	1900-01-15 18:40:00	2017-02-17 18:39:59		0			0
Stn 9M_1154_05317	1108	1900-01-15 19:00:00	2017-02-17 18:59:59		0			0
Stn 9M_1154_05317	1109	1900-01-15 19:20:00	2017-02-17 19:19:59		0			0
Stn 9M_1154_05317	1110	1900-01-15 19:40:00	2017-02-17 19:39:59		0			0
Stn 9M_1154_05317	1111	1900-01-15 20:00:00	2017-02-17 19:59:59		0			0
Stn 9M_1154_05317	1112	1900-01-15 20:20:00	2017-02-17 20:19:59		0			0
Stn 9M_1154_05317	1113	1900-01-15 20:40:00	2017-02-17 20:39:59		0			0
Stn 9M_1154_05317	1114	1900-01-15 21:00:00	2017-02-17 20:59:59		0			0
Stn 9M_1154_05317	1115	1900-01-15 21:20:00	2017-02-17 21:19:59		0			0
Stn 9M_1154_05317	1116	1900-01-15 21:40:00	2017-02-17 21:39:59		0			0
Stn 9M_1154_05317	1117	1900-01-15 22:00:00	2017-02-17 21:59:59		0			0
Stn 9M_1154_05317	1118	1900-01-15 22:20:00	2017-02-17 22:19:59		0			0
Stn 9M_1154_05317	1119	1900-01-15 22:40:00	2017-02-17 22:39:59		0			0
Stn 9M_1154_05317	1120	1900-01-15 23:00:00	2017-02-17 22:59:59		0			0
Stn 9M_1154_05317	1121	1900-01-15 23:20:00	2017-02-17 23:19:59		0			0
Stn 9M_1154_05317	1122	1900-01-15 23:40:00	2017-02-17 23:39:59		0			0
Stn 9M_1154_05317	1123	1900-01-16	2017-02-17 23:59:59		0			0
Stn 9M_1154_05317	1124	1900-01-16 00:20:00	2017-02-18 00:19:59		0			0
Stn 9M_1154_05317	1125	1900-01-16 00:40:00	2017-02-18 00:39:59	Low Frequency	0			0
Stn 9M_1154_05317	1126	1900-01-16 01:00:00	2017-02-18 00:59:59		0			0
Stn 9M_1154_05317	1127	1900-01-16 01:20:00	2017-02-18 01:19:59		0			0
Stn 9M_1154_05317	1128	1900-01-16 01:40:00	2017-02-18 01:39:59		0			0
Stn 9M_1154_05317	1129	1900-01-16 02:00:00	2017-02-18 01:59:59		0			0
Stn 9M_1154_05317	1130	1900-01-16 02:20:00	2017-02-18 02:19:59		0			0
Stn 9M_1154_05317	1131	1900-01-16 02:40:00	2017-02-18 02:39:59		0			0
Stn 9M_1154_05317	1132	1900-01-16 03:00:00	2017-02-18 02:59:59		0			0
Stn 9M_1154_05317	1133	1900-01-16 03:20:00	2017-02-18 03:19:59		0			0
Stn 9M_1154_05317	1134	1900-01-16 03:40:00	2017-02-18 03:39:59		0			0
Stn 9M_1154_05317	1135	1900-01-16 04:00:00	2017-02-18 03:59:59		0			0
Stn 9M_1154_05317	1136	1900-01-16 04:20:00	2017-02-18 04:19:59		0			0
Stn 9M_1154_05317	1137	1900-01-16 04:40:00	2017-02-18 04:39:59		0			0
Stn 9M_1154_05317	1138	1900-01-16 05:00:00	2017-02-18 04:59:59		0			0
Stn 9M_1154_05317	1139	1900-01-16 05:20:00	2017-02-18 05:19:59		0			0
Stn 9M_1154_05317	1140	1900-01-16 05:40:00	2017-02-18 05:39:59		0			0
Stn 9M_1154_05317	1141	1900-01-16 06:00:00	2017-02-18 05:59:59		0			0
Stn 9M_1154_05317	1142	1900-01-16 06:20:00	2017-02-18 06:19:59		0			0
Stn 9M_1154_05317	1143	1900-01-16 06:40:00	2017-02-18 06:39:59		0			0
Stn 9M_1154_05317	1144	1900-01-16 07:00:00	2017-02-18 06:59:59		0			0
Stn 9M_1154_05317	1145	1900-01-16 07:20:00	2017-02-18 07:19:59		0			0
Stn 9M_1154_05317	1146	1900-01-16 07:40:00	2017-02-18 07:39:59		0			0
Stn 9M_1154_05317	1147	1900-01-16 08:00:00	2017-02-18 07:59:59		0			0
Stn 9M_1154_05317	1148	1900-01-16 08:20:00	2017-02-18 08:19:59		0			0
Stn 9M_1154_05317	1149	1900-01-16 08:40:00	2017-02-18 08:39:59		0			0
Stn 9M_1154_05317	1150	1900-01-16 09:00:00	2017-02-18 08:59:59		0			0
Stn 9M_1154_05317	1151	1900-01-16 09:20:00	2017-02-18 09:19:59		0			0
Stn 9M_1154_05317	1152	1900-01-16 09:40:00	2017-02-18 09:39:59		0			0
Stn 9M_1154_05317	1153	1900-01-16 10:00:00	2017-02-18 09:59:59	Low Frequency	0			0
Stn 9M_1154_05317	1154	1900-01-16 10:20:00	2017-02-18 10:19:59	Low Frequency	0			0
Stn 9M_1154_05317	1155	1900-01-16 10:40:00	2017-02-18 10:39:59	Variable Broadband	7	1		5	1
Stn 9M_1154_05317	1156	1900-01-16 11:00:00	2017-02-18 10:59:59		0			0
Stn 9M_1154_05317	1157	1900-01-16 11:20:00	2017-02-18 11:19:59		0			0
Stn 9M_1154_05317	1158	1900-01-16 11:40:00	2017-02-18 11:39:59		0			0
Stn 9M_1154_05317	1159	1900-01-16 12:00:00	2017-02-18 11:59:59		0			0
Stn 9M_1154_05317	1160	1900-01-16 12:20:00	2017-02-18 12:19:59		0			0
Stn 9M_1154_05317	1161	1900-01-16 12:40:00	2017-02-18 12:39:59		0			0
Stn 9M_1154_05317	1162	1900-01-16 13:00:00	2017-02-18 12:59:59	Burst Narrow	3			6
Stn 9M_1154_05317	1163	1900-01-16 13:20:00	2017-02-18 13:19:59		0			0
Stn 9M_1154_05317	1164	1900-01-16 13:40:00	2017-02-18 13:39:59		0			0
Stn 9M_1154_05317	1165	1900-01-16 14:00:00	2017-02-18 13:59:59		0			0
Stn 9M_1154_05317	1166	1900-01-16 14:20:00	2017-02-18 14:19:59	Low Frequency	0			0
Stn 9M_1154_05317	1167	1900-01-16 14:40:00	2017-02-18 14:39:59		0			0
Stn 9M_1154_05317	1168	1900-01-16 15:00:00	2017-02-18 14:59:59	Low Frequency	0			0
Stn 9M_1154_05317	1169	1900-01-16 15:20:00	2017-02-18 15:19:59		0			0
Stn 9M_1154_05317	1170	1900-01-16 15:40:00	2017-02-18 15:39:59		0			0
Stn 9M_1154_05317	1171	1900-01-16 16:00:00	2017-02-18 15:59:59		0			0
Stn 9M_1154_05317	1172	1900-01-16 16:20:00	2017-02-18 16:19:59		0			0
Stn 9M_1154_05317	1173	1900-01-16 16:40:00	2017-02-18 16:39:59		0			0
Stn 9M_1154_05317	1174	1900-01-16 17:00:00	2017-02-18 16:59:59		0			0
Stn 9M_1154_05317	1175	1900-01-16 17:20:00	2017-02-18 17:19:59		0			0
Stn 9M_1154_05317	1176	1900-01-16 17:40:00	2017-02-18 17:39:59		0			0
Stn 9M_1154_05317	1177	1900-01-16 18:00:00	2017-02-18 17:59:59		0			0
Stn 9M_1154_05317	1178	1900-01-16 18:20:00	2017-02-18 18:19:59		0			0
Stn 9M_1154_05317	1179	1900-01-16 18:40:00	2017-02-18 18:39:59		0			0
Stn 9M_1154_05317	1180	1900-01-16 19:00:00	2017-02-18 18:59:59	Low Frequency	0			0
Stn 9M_1154_05317	1181	1900-01-16 19:20:00	2017-02-18 19:19:59		0			0
Stn 9M_1154_05317	1182	1900-01-16 19:40:00	2017-02-18 19:39:59		0			0
Stn 9M_1154_05317	1183	1900-01-16 20:00:00	2017-02-18 19:59:59	Low Frequency	0			0
Stn 9M_1154_05317	1184	1900-01-16 20:20:00	2017-02-18 20:19:59	Low Frequency	0			0
Stn 9M_1154_05317	1185	1900-01-16 20:40:00	2017-02-18 20:39:59		0			0
Stn 9M_1154_05317	1186	1900-01-16 21:00:00	2017-02-18 20:59:59		0			0
Stn 9M_1154_05317	1187	1900-01-16 21:20:00	2017-02-18 21:19:59		0			0
Stn 9M_1154_05317	1188	1900-01-16 21:40:00	2017-02-18 21:39:59		0			0
Stn 9M_1154_05317	1189	1900-01-16 22:00:00	2017-02-18 21:59:59		0			0
Stn 9M_1154_05317	1190	1900-01-16 22:20:00	2017-02-18 22:19:59		0			0
Stn 9M_1154_05317	1191	1900-01-16 22:40:00	2017-02-18 22:39:59		0			0
Stn 9M_1154_05317	1192	1900-01-16 23:00:00	2017-02-18 22:59:59		0			0
Stn 9M_1154_05317	1193	1900-01-16 23:20:00	2017-02-18 23:19:59		0			0
Stn 9M_1154_05317	1194	1900-01-16 23:40:00	2017-02-18 23:39:59		0			0
Stn 9M_1154_05317	1195	1900-01-17	2017-02-18 23:59:59		0			0
Stn 9M_1154_05317	1196	1900-01-17 00:20:00	2017-02-19 00:19:59		0			0
Stn 9M_1154_05317	1197	1900-01-17 00:40:00	2017-02-19 00:39:59		0			0
Stn 9M_1154_05317	1198	1900-01-17 01:00:00	2017-02-19 00:59:59		0			0
Stn 9M_1154_05317	1199	1900-01-17 01:20:00	2017-02-19 01:19:59		0			0
Stn 9M_1154_05317	1200	1900-01-17 01:40:00	2017-02-19 01:39:59		0			0
Stn 9M_1154_05317	1201	1900-01-17 02:00:00	2017-02-19 01:59:59		0			0
Stn 9M_1154_05317	1202	1900-01-17 02:20:00	2017-02-19 02:19:59		0			0
Stn 9M_1154_05317	1203	1900-01-17 02:40:00	2017-02-19 02:39:59		0			0
Stn 9M_1154_05317	1204	1900-01-17 03:00:00	2017-02-19 02:59:59		0			0
Stn 9M_1154_05317	1205	1900-01-17 03:20:00	2017-02-19 03:19:59		0			0
Stn 9M_1154_05317	1206	1900-01-17 03:40:00	2017-02-19 03:39:59		0			0
Stn 9M_1154_05317	1207	1900-01-17 04:00:00	2017-02-19 03:59:59		0			0
Stn 9M_1154_05317	1208	1900-01-17 04:20:00	2017-02-19 04:19:59		0			0
Stn 9M_1154_05317	1209	1900-01-17 04:40:00	2017-02-19 04:39:59		0			0
Stn 9M_1154_05317	1210	1900-01-17 05:00:00	2017-02-19 04:59:59		0			0
Stn 9M_1154_05317	1211	1900-01-17 05:20:00	2017-02-19 05:19:59		0			0
Stn 9M_1154_05317	1212	1900-01-17 05:40:00	2017-02-19 05:39:59		0			0
Stn 9M_1154_05317	1213	1900-01-17 06:00:00	2017-02-19 05:59:59		0			0
Stn 9M_1154_05317	1214	1900-01-17 06:20:00	2017-02-19 06:19:59		0			0
Stn 9M_1154_05317	1215	1900-01-17 06:40:00	2017-02-19 06:39:59		0			0
Stn 9M_1154_05317	1216	1900-01-17 07:00:00	2017-02-19 06:59:59		0			0
Stn 9M_1154_05317	1217	1900-01-17 07:20:00	2017-02-19 07:19:59		0			0
Stn 9M_1154_05317	1218	1900-01-17 07:40:00	2017-02-19 07:39:59		0			0
Stn 9M_1154_05317	1219	1900-01-17 08:00:00	2017-02-19 07:59:59		0			0
Stn 9M_1154_05317	1220	1900-01-17 08:20:00	2017-02-19 08:19:59		0			0
Stn 9M_1154_05317	1221	1900-01-17 08:40:00	2017-02-19 08:39:59	Low Frequency	0			0
Stn 9M_1154_05317	1222	1900-01-17 09:00:00	2017-02-19 08:59:59	Low Frequency	0			0
Stn 9M_1154_05317	1223	1900-01-17 09:20:00	2017-02-19 09:19:59		0			0
Stn 9M_1154_05317	1224	1900-01-17 09:40:00	2017-02-19 09:39:59		0			0
Stn 9M_1154_05317	1225	1900-01-17 10:00:00	2017-02-19 09:59:59		0			0
Stn 9M_1154_05317	1226	1900-01-17 10:20:00	2017-02-19 10:19:59		0			0
Stn 9M_1154_05317	1227	1900-01-17 10:40:00	2017-02-19 10:39:59		0			0
Stn 9M_1154_05317	1228	1900-01-17 11:00:00	2017-02-19 10:59:59		0			0
Stn 9M_1154_05317	1229	1900-01-17 11:20:00	2017-02-19 11:19:59		0			0
Stn 9M_1154_05317	1230	1900-01-17 11:40:00	2017-02-19 11:39:59		0			0
Stn 9M_1154_05317	1231	1900-01-17 12:00:00	2017-02-19 11:59:59	Low Frequency	0			0
Stn 9M_1154_05317	1232	1900-01-17 12:20:00	2017-02-19 12:19:59		0			0
Stn 9M_1154_05317	1233	1900-01-17 12:40:00	2017-02-19 12:39:59	Low Frequency	0			0
Stn 9M_1154_05317	1234	1900-01-17 13:00:00	2017-02-19 12:59:59		0			0
Stn 9M_1154_05317	1235	1900-01-17 13:20:00	2017-02-19 13:19:59		0			0
Stn 9M_1154_05317	1236	1900-01-17 13:40:00	2017-02-19 13:39:59	Low Frequency	0			0
Stn 9M_1154_05317	1237	1900-01-17 14:00:00	2017-02-19 13:59:59	Low Frequency	0			0
Stn 9M_1154_05317	1238	1900-01-17 14:20:00	2017-02-19 14:19:59	Low Frequency	0			0
Stn 9M_1154_05317	1239	1900-01-17 14:40:00	2017-02-19 14:39:59		0			0
Stn 9M_1154_05317	1240	1900-01-17 15:00:00	2017-02-19 14:59:59		0			0
Stn 9M_1154_05317	1241	1900-01-17 15:20:00	2017-02-19 15:19:59		0			0
Stn 9M_1154_05317	1242	1900-01-17 15:40:00	2017-02-19 15:39:59	Low Frequency	0			0
Stn 9M_1154_05317	1243	1900-01-17 16:00:00	2017-02-19 15:59:59		0			0
Stn 9M_1154_05317	1244	1900-01-17 16:20:00	2017-02-19 16:19:59		0			0
Stn 9M_1154_05317	1245	1900-01-17 16:40:00	2017-02-19 16:39:59		0			0
Stn 9M_1154_05317	1246	1900-01-17 17:00:00	2017-02-19 16:59:59		0			0
Stn 9M_1154_05317	1247	1900-01-17 17:20:00	2017-02-19 17:19:59	Low Frequency	0			0
Stn 9M_1154_05317	1248	1900-01-17 17:40:00	2017-02-19 17:39:59		0			0
Stn 9M_1154_05317	1249	1900-01-17 18:00:00	2017-02-19 17:59:59		0			0
Stn 9M_1154_05317	1250	1900-01-17 18:20:00	2017-02-19 18:19:59		0			0
Stn 9M_1154_05317	1251	1900-01-17 18:40:00	2017-02-19 18:39:59		0			0
Stn 9M_1154_05317	1252	1900-01-17 19:00:00	2017-02-19 18:59:59		0			0
Stn 9M_1154_05317	1253	1900-01-17 19:20:00	2017-02-19 19:19:59		0			0
Stn 9M_1154_05317	1254	1900-01-17 19:40:00	2017-02-19 19:39:59		0			0
Stn 9M_1154_05317	1255	1900-01-17 20:00:00	2017-02-19 19:59:59	Low Frequency	0			0
Stn 9M_1154_05317	1256	1900-01-17 20:20:00	2017-02-19 20:19:59	Low Frequency	0			0
Stn 9M_1154_05317	1257	1900-01-17 20:40:00	2017-02-19 20:39:59	Low Frequency	0			0
Stn 9M_1154_05317	1258	1900-01-17 21:00:00	2017-02-19 20:59:59		0			0
Stn 9M_1154_05317	1259	1900-01-17 21:20:00	2017-02-19 21:19:59		0			0
Stn 9M_1154_05317	1260	1900-01-17 21:40:00	2017-02-19 21:39:59		0			0
Stn 9M_1154_05317	1261	1900-01-17 22:00:00	2017-02-19 21:59:59		0			0
Stn 9M_1154_05317	1262	1900-01-17 22:20:00	2017-02-19 22:19:59		0			0
Stn 9M_1154_05317	1263	1900-01-17 22:40:00	2017-02-19 22:39:59		0			0
Stn 9M_1154_05317	1264	1900-01-17 23:00:00	2017-02-19 22:59:59		0			0
Stn 9M_1154_05317	1265	1900-01-17 23:20:00	2017-02-19 23:19:59		0			0
Stn 9M_1154_05317	1266	1900-01-17 23:40:00	2017-02-19 23:39:59		0			0
Stn 9M_1154_05317	1267	1900-01-18	2017-02-19 23:59:59		0			0
Stn 9M_1154_05317	1268	1900-01-18 00:20:00	2017-02-20 00:19:59		0			0
Stn 9M_1154_05317	1269	1900-01-18 00:40:00	2017-02-20 00:39:59		0			0
Stn 9M_1154_05317	1270	1900-01-18 01:00:00	2017-02-20 00:59:59		0			0
Stn 9M_1154_05317	1271	1900-01-18 01:20:00	2017-02-20 01:19:59		0			0
Stn 9M_1154_05317	1272	1900-01-18 01:40:00	2017-02-20 01:39:59		0			0
Stn 9M_1154_05317	1273	1900-01-18 02:00:00	2017-02-20 01:59:59		0			0
Stn 9M_1154_05317	1274	1900-01-18 02:20:00	2017-02-20 02:19:59		0			0
Stn 9M_1154_05317	1275	1900-01-18 02:40:00	2017-02-20 02:39:59		0			0
Stn 9M_1154_05317	1276	1900-01-18 03:00:00	2017-02-20 02:59:59		0			0
Stn 9M_1154_05317	1277	1900-01-18 03:20:00	2017-02-20 03:19:59		0			0
Stn 9M_1154_05317	1278	1900-01-18 03:40:00	2017-02-20 03:39:59		0			0
Stn 9M_1154_05317	1279	1900-01-18 04:00:00	2017-02-20 03:59:59		0			0
Stn 9M_1154_05317	1280	1900-01-18 04:20:00	2017-02-20 04:19:59		0			0
Stn 9M_1154_05317	1281	1900-01-18 04:40:00	2017-02-20 04:39:59		0			0
Stn 9M_1154_05317	1282	1900-01-18 05:00:00	2017-02-20 04:59:59		0			0
Stn 9M_1154_05317	1283	1900-01-18 05:20:00	2017-02-20 05:19:59		0			0
Stn 9M_1154_05317	1284	1900-01-18 05:40:00	2017-02-20 05:39:59		0			0
Stn 9M_1154_05317	1285	1900-01-18 06:00:00	2017-02-20 05:59:59		0			0
Stn 9M_1154_05317	1286	1900-01-18 06:20:00	2017-02-20 06:19:59		0			0
Stn 9M_1154_05317	1287	1900-01-18 06:40:00	2017-02-20 06:39:59		0			0
Stn 9M_1154_05317	1288	1900-01-18 07:00:00	2017-02-20 06:59:59		0			0
Stn 9M_1154_05317	1289	1900-01-18 07:20:00	2017-02-20 07:19:59		0			0
Stn 9M_1154_05317	1290	1900-01-18 07:40:00	2017-02-20 07:39:59		0			0
Stn 9M_1154_05317	1291	1900-01-18 08:00:00	2017-02-20 07:59:59		0			0
Stn 9M_1154_05317	1292	1900-01-18 08:20:00	2017-02-20 08:19:59		0			0
Stn 9M_1154_05317	1293	1900-01-18 08:40:00	2017-02-20 08:39:59		0			0
Stn 9M_1154_05317	1294	1900-01-18 09:00:00	2017-02-20 08:59:59	Low Frequency	0			0
Stn 9M_1154_05317	1295	1900-01-18 09:20:00	2017-02-20 09:19:59	Low Frequency	0			0
Stn 9M_1154_05317	1296	1900-01-18 09:40:00	2017-02-20 09:39:59		0			0
Stn 9M_1154_05317	1297	1900-01-18 10:00:00	2017-02-20 09:59:59		0			0
Stn 9M_1154_05317	1298	1900-01-18 10:20:00	2017-02-20 10:19:59		0			0
Stn 9M_1154_05317	1299	1900-01-18 10:40:00	2017-02-20 10:39:59		0			0
Stn 9M_1154_05317	1300	1900-01-18 11:00:00	2017-02-20 10:59:59		0			0
Stn 9M_1154_05317	1301	1900-01-18 11:20:00	2017-02-20 11:19:59		0			0
Stn 9M_1154_05317	1302	1900-01-18 11:40:00	2017-02-20 11:39:59		0			0
Stn 9M_1154_05317	1303	1900-01-18 12:00:00	2017-02-20 11:59:59		0			0
Stn 9M_1154_05317	1304	1900-01-18 12:20:00	2017-02-20 12:19:59		0			0
Stn 9M_1154_05317	1305	1900-01-18 12:40:00	2017-02-20 12:39:59		0			0
Stn 9M_1154_05317	1306	1900-01-18 13:00:00	2017-02-20 12:59:59	Low Frequency	0			0
Stn 9M_1154_05317	1307	1900-01-18 13:20:00	2017-02-20 13:19:59	Low Frequency	0			0
Stn 9M_1154_05317	1308	1900-01-18 13:40:00	2017-02-20 13:39:59	Low Frequency	0			0
Stn 9M_1154_05317	1309	1900-01-18 14:00:00	2017-02-20 13:59:59	Burst Wide	11			6
Stn 9M_1154_05317	1310	1900-01-18 14:20:00	2017-02-20 14:19:59		0			0
Stn 9M_1154_05317	1311	1900-01-18 14:40:00	2017-02-20 14:39:59		0			0
Stn 9M_1154_05317	1312	1900-01-18 15:00:00	2017-02-20 14:59:59		0			0
Stn 9M_1154_05317	1313	1900-01-18 15:20:00	2017-02-20 15:19:59	Low Frequency	0			0
Stn 9M_1154_05317	1314	1900-01-18 15:40:00	2017-02-20 15:39:59		0			0
Stn 9M_1154_05317	1315	1900-01-18 16:00:00	2017-02-20 15:59:59		0			0
Stn 9M_1154_05317	1316	1900-01-18 16:20:00	2017-02-20 16:19:59		0			0
Stn 9M_1154_05317	1317	1900-01-18 16:40:00	2017-02-20 16:39:59	Low Frequency	0			0
Stn 9M_1154_05317	1318	1900-01-18 17:00:00	2017-02-20 16:59:59		0			0
Stn 9M_1154_05317	1319	1900-01-18 17:20:00	2017-02-20 17:19:59		0			0
Stn 9M_1154_05317	1320	1900-01-18 17:40:00	2017-02-20 17:39:59		0			0
Stn 9M_1154_05317	1321	1900-01-18 18:00:00	2017-02-20 17:59:59	Low Frequency	0			0
Stn 9M_1154_05317	1322	1900-01-18 18:20:00	2017-02-20 18:19:59	Low Frequency	0			0
Stn 9M_1154_05317	1323	1900-01-18 18:40:00	2017-02-20 18:39:59		0			0
Stn 9M_1154_05317	1324	1900-01-18 19:00:00	2017-02-20 18:59:59		0			0
Stn 9M_1154_05317	1325	1900-01-18 19:20:00	2017-02-20 19:19:59		0			0
Stn 9M_1154_05317	1326	1900-01-18 19:40:00	2017-02-20 19:39:59		0			0
Stn 9M_1154_05317	1327	1900-01-18 20:00:00	2017-02-20 19:59:59		0			0
Stn 9M_1154_05317	1328	1900-01-18 20:20:00	2017-02-20 20:19:59		0			0
Stn 9M_1154_05317	1329	1900-01-18 20:40:00	2017-02-20 20:39:59		0			0
Stn 9M_1154_05317	1330	1900-01-18 21:00:00	2017-02-20 20:59:59	Low Frequency	0			0
Stn 9M_1154_05317	1331	1900-01-18 21:20:00	2017-02-20 21:19:59		0			0
Stn 9M_1154_05317	1332	1900-01-18 21:40:00	2017-02-20 21:39:59		0			0
Stn 9M_1154_05317	1333	1900-01-18 22:00:00	2017-02-20 21:59:59		0			0
Stn 9M_1154_05317	1334	1900-01-18 22:20:00	2017-02-20 22:19:59		0			0
Stn 9M_1154_05317	1335	1900-01-18 22:40:00	2017-02-20 22:39:59		0			0
Stn 9M_1154_05317	1336	1900-01-18 23:00:00	2017-02-20 22:59:59		0			0
Stn 9M_1154_05317	1337	1900-01-18 23:20:00	2017-02-20 23:19:59		0			0
Stn 9M_1154_05317	1338	1900-01-18 23:40:00	2017-02-20 23:39:59		0			0
Stn 9M_1154_05317	1339	1900-01-19	2017-02-20 23:59:59		0			0
Stn 9M_1154_05317	1340	1900-01-19 00:20:00	2017-02-21 00:19:59	Low Frequency	0			0
Stn 9M_1154_05317	1341	1900-01-19 00:40:00	2017-02-21 00:39:59		0			0
Stn 9M_1154_05317	1342	1900-01-19 01:00:00	2017-02-21 00:59:59		0			0
Stn 9M_1154_05317	1343	1900-01-19 01:20:00	2017-02-21 01:19:59		0			0
Stn 9M_1154_05317	1344	1900-01-19 01:40:00	2017-02-21 01:39:59		0			0
Stn 9M_1154_05317	1345	1900-01-19 02:00:00	2017-02-21 01:59:59		0			0
Stn 9M_1154_05317	1346	1900-01-19 02:20:00	2017-02-21 02:19:59		0			0
Stn 9M_1154_05317	1347	1900-01-19 02:40:00	2017-02-21 02:39:59		0			0
Stn 9M_1154_05317	1348	1900-01-19 03:00:00	2017-02-21 02:59:59		0			0
Stn 9M_1154_05317	1349	1900-01-19 03:20:00	2017-02-21 03:19:59		0			0
Stn 9M_1154_05317	1350	1900-01-19 03:40:00	2017-02-21 03:39:59		0			0
Stn 9M_1154_05317	1351	1900-01-19 04:00:00	2017-02-21 03:59:59		0			0
Stn 9M_1154_05317	1352	1900-01-19 04:20:00	2017-02-21 04:19:59		0			0
Stn 9M_1154_05317	1353	1900-01-19 04:40:00	2017-02-21 04:39:59		0			0
Stn 9M_1154_05317	1354	1900-01-19 05:00:00	2017-02-21 04:59:59		0			0
Stn 9M_1154_05317	1355	1900-01-19 05:20:00	2017-02-21 05:19:59		0			0
Stn 9M_1154_05317	1356	1900-01-19 05:40:00	2017-02-21 05:39:59		0			0
Stn 9M_1154_05317	1357	1900-01-19 06:00:00	2017-02-21 05:59:59		0			0
Stn 9M_1154_05317	1358	1900-01-19 06:20:00	2017-02-21 06:19:59		0			0
Stn 9M_1154_05317	1359	1900-01-19 06:40:00	2017-02-21 06:39:59		0			0
Stn 9M_1154_05317	1360	1900-01-19 07:00:00	2017-02-21 06:59:59		0			0
Stn 9M_1154_05317	1361	1900-01-19 07:20:00	2017-02-21 07:19:59		0			0
Stn 9M_1154_05317	1362	1900-01-19 07:40:00	2017-02-21 07:39:59		0			0
Stn 9M_1154_05317	1363	1900-01-19 08:00:00	2017-02-21 07:59:59		0			0
Stn 9M_1154_05317	1364	1900-01-19 08:20:00	2017-02-21 08:19:59		0			0
Stn 9M_1154_05317	1365	1900-01-19 08:40:00	2017-02-21 08:39:59	Low Frequency	0			0
Stn 9M_1154_05317	1366	1900-01-19 09:00:00	2017-02-21 08:59:59	Low Frequency	0			0
Stn 9M_1154_05317	1367	1900-01-19 09:20:00	2017-02-21 09:19:59	Low Frequency	0			0
Stn 9M_1154_05317	1368	1900-01-19 09:40:00	2017-02-21 09:39:59		0			0
Stn 9M_1154_05317	1369	1900-01-19 10:00:00	2017-02-21 09:59:59		0			0
Stn 9M_1154_05317	1370	1900-01-19 10:20:00	2017-02-21 10:19:59		0			0
Stn 9M_1154_05317	1371	1900-01-19 10:40:00	2017-02-21 10:39:59		0			0
Stn 9M_1154_05317	1372	1900-01-19 11:00:00	2017-02-21 10:59:59		0			0
Stn 9M_1154_05317	1373	1900-01-19 11:20:00	2017-02-21 11:19:59		0			0
Stn 9M_1154_05317	1374	1900-01-19 11:40:00	2017-02-21 11:39:59		0			0
Stn 9M_1154_05317	1375	1900-01-19 12:00:00	2017-02-21 11:59:59		0			0
Stn 9M_1154_05317	1376	1900-01-19 12:20:00	2017-02-21 12:19:59		0			0
Stn 9M_1154_05317	1377	1900-01-19 12:40:00	2017-02-21 12:39:59	Low Frequency	0			0
Stn 9M_1154_05317	1378	1900-01-19 13:00:00	2017-02-21 12:59:59		0			0
Stn 9M_1154_05317	1379	1900-01-19 13:20:00	2017-02-21 13:19:59		0			0
Stn 9M_1154_05317	1380	1900-01-19 13:40:00	2017-02-21 13:39:59		0			0
Stn 9M_1154_05317	1381	1900-01-19 14:00:00	2017-02-21 13:59:59		0			0
Stn 9M_1154_05317	1382	1900-01-19 14:20:00	2017-02-21 14:19:59		0			0
Stn 9M_1154_05317	1383	1900-01-19 14:40:00	2017-02-21 14:39:59		0			0
Stn 9M_1154_05317	1384	1900-01-19 15:00:00	2017-02-21 14:59:59		0			0
Stn 9M_1154_05317	1385	1900-01-19 15:20:00	2017-02-21 15:19:59		0			0
Stn 9M_1154_05317	1386	1900-01-19 15:40:00	2017-02-21 15:39:59		0			0
Stn 9M_1154_05317	1387	1900-01-19 16:00:00	2017-02-21 15:59:59		0			0
Stn 9M_1154_05317	1388	1900-01-19 16:20:00	2017-02-21 16:19:59		0			0
Stn 9M_1154_05317	1389	1900-01-19 16:40:00	2017-02-21 16:39:59		0			0
Stn 9M_1154_05317	1390	1900-01-19 17:00:00	2017-02-21 16:59:59		0			0
Stn 9M_1154_05317	1391	1900-01-19 17:20:00	2017-02-21 17:19:59		0			0
Stn 9M_1154_05317	1392	1900-01-19 17:40:00	2017-02-21 17:39:59	Low Frequency	0			0
Stn 9M_1154_05317	1393	1900-01-19 18:00:00	2017-02-21 17:59:59		0			0
Stn 9M_1154_05317	1394	1900-01-19 18:20:00	2017-02-21 18:19:59		0			0
Stn 9M_1154_05317	1395	1900-01-19 18:40:00	2017-02-21 18:39:59		0			0
Stn 9M_1154_05317	1396	1900-01-19 19:00:00	2017-02-21 18:59:59		0			0
Stn 9M_1154_05317	1397	1900-01-19 19:20:00	2017-02-21 19:19:59	Low Frequency	0			0
Stn 9M_1154_05317	1398	1900-01-19 19:40:00	2017-02-21 19:39:59	Low Frequency	0			0
Stn 9M_1154_05317	1399	1900-01-19 20:00:00	2017-02-21 19:59:59		0			0
Stn 9M_1154_05317	1400	1900-01-19 20:20:00	2017-02-21 20:19:59		0			0
Stn 9M_1154_05317	1401	1900-01-19 20:40:00	2017-02-21 20:39:59		0			0
Stn 9M_1154_05317	1402	1900-01-19 21:00:00	2017-02-21 20:59:59		0			0
Stn 9M_1154_05317	1403	1900-01-19 21:20:00	2017-02-21 21:19:59		0			0
Stn 9M_1154_05317	1404	1900-01-19 21:40:00	2017-02-21 21:39:59		0			0
Stn 9M_1154_05317	1405	1900-01-19 22:00:00	2017-02-21 21:59:59		0			0
Stn 9M_1154_05317	1406	1900-01-19 22:20:00	2017-02-21 22:19:59		0			0
Stn 9M_1154_05317	1407	1900-01-19 22:40:00	2017-02-21 22:39:59		0			0
Stn 9M_1154_05317	1408	1900-01-19 23:00:00	2017-02-21 22:59:59	Low Frequency	0			0
Stn 9M_1154_05317	1409	1900-01-19 23:20:00	2017-02-21 23:19:59		0			0
Stn 9M_1154_05317	1410	1900-01-19 23:40:00	2017-02-21 23:39:59		0			0
Stn 9M_1154_05317	1411	1900-01-20	2017-02-21 23:59:59		0			0
Stn 9M_1154_05317	1412	1900-01-20 00:20:00	2017-02-22 00:19:59		0			0
Stn 9M_1154_05317	1413	1900-01-20 00:40:00	2017-02-22 00:39:59		0			0
Stn 9M_1154_05317	1414	1900-01-20 01:00:00	2017-02-22 00:59:59		0			0
Stn 9M_1154_05317	1415	1900-01-20 01:20:00	2017-02-22 01:19:59		0			0
Stn 9M_1154_05317	1416	1900-01-20 01:40:00	2017-02-22 01:39:59		0			0
Stn 9M_1154_05317	1417	1900-01-20 02:00:00	2017-02-22 01:59:59		0			0
Stn 9M_1154_05317	1418	1900-01-20 02:20:00	2017-02-22 02:19:59		0			0
Stn 9M_1154_05317	1419	1900-01-20 02:40:00	2017-02-22 02:39:59		0			0
Stn 9M_1154_05317	1420	1900-01-20 03:00:00	2017-02-22 02:59:59		0			0
Stn 9M_1154_05317	1421	1900-01-20 03:20:00	2017-02-22 03:19:59		0			0
Stn 9M_1154_05317	1422	1900-01-20 03:40:00	2017-02-22 03:39:59		0			0
Stn 9M_1154_05317	1423	1900-01-20 04:00:00	2017-02-22 03:59:59		0			0
Stn 9M_1154_05317	1424	1900-01-20 04:20:00	2017-02-22 04:19:59		0			0
Stn 9M_1154_05317	1425	1900-01-20 04:40:00	2017-02-22 04:39:59		0			0
Stn 9M_1154_05317	1426	1900-01-20 05:00:00	2017-02-22 04:59:59		0			0
Stn 9M_1154_05317	1427	1900-01-20 05:20:00	2017-02-22 05:19:59		0			0
Stn 9M_1154_05317	1428	1900-01-20 05:40:00	2017-02-22 05:39:59		0			0
Stn 9M_1154_05317	1429	1900-01-20 06:00:00	2017-02-22 05:59:59		0			0
Stn 9M_1154_05317	1430	1900-01-20 06:20:00	2017-02-22 06:19:59		0			0
Stn 9M_1154_05317	1431	1900-01-20 06:40:00	2017-02-22 06:39:59		0			0
Stn 9M_1154_05317	1432	1900-01-20 07:00:00	2017-02-22 06:59:59		0			0
Stn 9M_1154_05317	1433	1900-01-20 07:20:00	2017-02-22 07:19:59		0			0
Stn 9M_1154_05317	1434	1900-01-20 07:40:00	2017-02-22 07:39:59	Low Frequency	0			0
Stn 9M_1154_05317	1435	1900-01-20 08:00:00	2017-02-22 07:59:59		0			0
Stn 9M_1154_05317	1436	1900-01-20 08:20:00	2017-02-22 08:19:59	Low Frequency	0			0
Stn 9M_1154_05317	1437	1900-01-20 08:40:00	2017-02-22 08:39:59	Low Frequency	0			0
Stn 9M_1154_05317	1438	1900-01-20 09:00:00	2017-02-22 08:59:59		0			0
Stn 9M_1154_05317	1439	1900-01-20 09:20:00	2017-02-22 09:19:59		0			0
Stn 9M_1154_05317	1440	1900-01-20 09:40:00	2017-02-22 09:39:59		0			0
Stn 9M_1154_05317	1441	1900-01-20 10:00:00	2017-02-22 09:59:59	Low Frequency	0			0
Stn 9M_1154_05317	1442	1900-01-20 10:20:00	2017-02-22 10:19:59		0			0
Stn 9M_1154_05317	1443	1900-01-20 10:40:00	2017-02-22 10:39:59		0			0
Stn 9M_1154_05317	1444	1900-01-20 11:00:00	2017-02-22 10:59:59		0			0
Stn 9M_1154_05317	1445	1900-01-20 11:20:00	2017-02-22 11:19:59		0			0
Stn 9M_1154_05317	1446	1900-01-20 11:40:00	2017-02-22 11:39:59		0			0
Stn 9M_1154_05317	1447	1900-01-20 12:00:00	2017-02-22 11:59:59		0			0
Stn 9M_1154_05317	1448	1900-01-20 12:20:00	2017-02-22 12:19:59		0			0
Stn 9M_1154_05317	1449	1900-01-20 12:40:00	2017-02-22 12:39:59		0			0
Stn 9M_1154_05317	1450	1900-01-20 13:00:00	2017-02-22 12:59:59		0			0
Stn 9M_1154_05317	1451	1900-01-20 13:20:00	2017-02-22 13:19:59		0			0
Stn 9M_1154_05317	1452	1900-01-20 13:40:00	2017-02-22 13:39:59		0			0
Stn 9M_1154_05317	1453	1900-01-20 14:00:00	2017-02-22 13:59:59		0			0
Stn 9M_1154_05317	1454	1900-01-20 14:20:00	2017-02-22 14:19:59		0			0
Stn 9M_1154_05317	1455	1900-01-20 14:40:00	2017-02-22 14:39:59		0			0
Stn 9M_1154_05317	1456	1900-01-20 15:00:00	2017-02-22 14:59:59		0			0
Stn 9M_1154_05317	1457	1900-01-20 15:20:00	2017-02-22 15:19:59		0			0
Stn 9M_1154_05317	1458	1900-01-20 15:40:00	2017-02-22 15:39:59		0			0
Stn 9M_1154_05317	1459	1900-01-20 16:00:00	2017-02-22 15:59:59		0			0
Stn 9M_1154_05317	1460	1900-01-20 16:20:00	2017-02-22 16:19:59		0			0
Stn 9M_1154_05317	1461	1900-01-20 16:40:00	2017-02-22 16:39:59		0			0
Stn 9M_1154_05317	1462	1900-01-20 17:00:00	2017-02-22 16:59:59		0			0
Stn 9M_1154_05317	1463	1900-01-20 17:20:00	2017-02-22 17:19:59	Low Frequency	0			0
Stn 9M_1154_05317	1464	1900-01-20 17:40:00	2017-02-22 17:39:59	Variable Broadband/Low Frequency	0			0
Stn 9M_1154_05317	1465	1900-01-20 18:00:00	2017-02-22 17:59:59		0			0
Stn 9M_1154_05317	1466	1900-01-20 18:20:00	2017-02-22 18:19:59		0			0
Stn 9M_1154_05317	1467	1900-01-20 18:40:00	2017-02-22 18:39:59		0			0
Stn 9M_1154_05317	1468	1900-01-20 19:00:00	2017-02-22 18:59:59		0			0
Stn 9M_1154_05317	1469	1900-01-20 19:20:00	2017-02-22 19:19:59		0			0
Stn 9M_1154_05317	1470	1900-01-20 19:40:00	2017-02-22 19:39:59		0			0
Stn 9M_1154_05317	1471	1900-01-20 20:00:00	2017-02-22 19:59:59		0			0
Stn 9M_1154_05317	1472	1900-01-20 20:20:00	2017-02-22 20:19:59		0			0
Stn 9M_1154_05317	1473	1900-01-20 20:40:00	2017-02-22 20:39:59		0			0
Stn 9M_1154_05317	1474	1900-01-20 21:00:00	2017-02-22 20:59:59	Low Frequency	0			0
Stn 9M_1154_05317	1475	1900-01-20 21:20:00	2017-02-22 21:19:59	Low Frequency	0			0
Stn 9M_1154_05317	1476	1900-01-20 21:40:00	2017-02-22 21:39:59		0			0
Stn 9M_1154_05317	1477	1900-01-20 22:00:00	2017-02-22 21:59:59		0			0
Stn 9M_1154_05317	1478	1900-01-20 22:20:00	2017-02-22 22:19:59		0			0
Stn 9M_1154_05317	1479	1900-01-20 22:40:00	2017-02-22 22:39:59		0			0
Stn 9M_1154_05317	1480	1900-01-20 23:00:00	2017-02-22 22:59:59		0			0
Stn 9M_1154_05317	1481	1900-01-20 23:20:00	2017-02-22 23:19:59		0			0
Stn 9M_1154_05317	1482	1900-01-20 23:40:00	2017-02-22 23:39:59	Low Frequency	0			0
Stn 9M_1154_05317	1483	1900-01-21	2017-02-22 23:59:59		0			0
Stn 9M_1154_05317	1484	1900-01-21 00:20:00	2017-02-23 00:19:59		0			0
Stn 9M_1154_05317	1485	1900-01-21 00:40:00	2017-02-23 00:39:59		0			0
Stn 9M_1154_05317	1486	1900-01-21 01:00:00	2017-02-23 00:59:59		0			0
Stn 9M_1154_05317	1487	1900-01-21 01:20:00	2017-02-23 01:19:59		0			0
Stn 9M_1154_05317	1488	1900-01-21 01:40:00	2017-02-23 01:39:59		0			0
Stn 9M_1154_05317	1489	1900-01-21 02:00:00	2017-02-23 01:59:59		0			0
Stn 9M_1154_05317	1490	1900-01-21 02:20:00	2017-02-23 02:19:59		0			0
Stn 9M_1154_05317	1491	1900-01-21 02:40:00	2017-02-23 02:39:59		0			0
Stn 9M_1154_05317	1492	1900-01-21 03:00:00	2017-02-23 02:59:59		0			0
Stn 9M_1154_05317	1493	1900-01-21 03:20:00	2017-02-23 03:19:59		0			0
Stn 9M_1154_05317	1494	1900-01-21 03:40:00	2017-02-23 03:39:59		0			0
Stn 9M_1154_05317	1495	1900-01-21 04:00:00	2017-02-23 03:59:59		0			0
Stn 9M_1154_05317	1496	1900-01-21 04:20:00	2017-02-23 04:19:59		0			0
Stn 9M_1154_05317	1497	1900-01-21 04:40:00	2017-02-23 04:39:59		0			0
Stn 9M_1154_05317	1498	1900-01-21 05:00:00	2017-02-23 04:59:59		0			0
Stn 9M_1154_05317	1499	1900-01-21 05:20:00	2017-02-23 05:19:59		0			0
Stn 9M_1154_05317	1500	1900-01-21 05:40:00	2017-02-23 05:39:59		0			0
Stn 9M_1154_05317	1501	1900-01-21 06:00:00	2017-02-23 05:59:59		0			0
Stn 9M_1154_05317	1502	1900-01-21 06:20:00	2017-02-23 06:19:59		0			0
Stn 9M_1154_05317	1503	1900-01-21 06:40:00	2017-02-23 06:39:59		0			0
Stn 9M_1154_05317	1504	1900-01-21 07:00:00	2017-02-23 06:59:59		0			0
Stn 9M_1154_05317	1505	1900-01-21 07:20:00	2017-02-23 07:19:59		0			0
Stn 9M_1154_05317	1506	1900-01-21 07:40:00	2017-02-23 07:39:59		0			0
Stn 9M_1154_05317	1507	1900-01-21 08:00:00	2017-02-23 07:59:59		0			0
Stn 9M_1154_05317	1508	1900-01-21 08:20:00	2017-02-23 08:19:59		0			0
Stn 9M_1154_05317	1509	1900-01-21 08:40:00	2017-02-23 08:39:59		0			0
Stn 9M_1154_05317	1510	1900-01-21 09:00:00	2017-02-23 08:59:59		0			0
Stn 9M_1154_05317	1511	1900-01-21 09:20:00	2017-02-23 09:19:59		0			0
Stn 9M_1154_05317	1512	1900-01-21 09:40:00	2017-02-23 09:39:59		0			0
Stn 9M_1154_05317	1513	1900-01-21 10:00:00	2017-02-23 09:59:59		0			0
Stn 9M_1154_05317	1514	1900-01-21 10:20:00	2017-02-23 10:19:59		0			0
Stn 9M_1154_05317	1515	1900-01-21 10:40:00	2017-02-23 10:39:59		0			0
Stn 9M_1154_05317	1516	1900-01-21 11:00:00	2017-02-23 10:59:59		0			0
Stn 9M_1154_05317	1517	1900-01-21 11:20:00	2017-02-23 11:19:59		0			0
Stn 9M_1154_05317	1518	1900-01-21 11:40:00	2017-02-23 11:39:59		0			0
Stn 9M_1154_05317	1519	1900-01-21 12:00:00	2017-02-23 11:59:59		0			0
Stn 9M_1154_05317	1520	1900-01-21 12:20:00	2017-02-23 12:19:59		0			0
Stn 9M_1154_05317	1521	1900-01-21 12:40:00	2017-02-23 12:39:59		0			0
Stn 9M_1154_05317	1522	1900-01-21 13:00:00	2017-02-23 12:59:59		0			0
Stn 9M_1154_05317	1523	1900-01-21 13:20:00	2017-02-23 13:19:59		0			0
Stn 9M_1154_05317	1524	1900-01-21 13:40:00	2017-02-23 13:39:59		0			0
Stn 9M_1154_05317	1525	1900-01-21 14:00:00	2017-02-23 13:59:59		0			0
Stn 9M_1154_05317	1526	1900-01-21 14:20:00	2017-02-23 14:19:59		0			0
Stn 9M_1154_05317	1527	1900-01-21 14:40:00	2017-02-23 14:39:59		0			0
Stn 9M_1154_05317	1528	1900-01-21 15:00:00	2017-02-23 14:59:59		0			0
Stn 9M_1154_05317	1529	1900-01-21 15:20:00	2017-02-23 15:19:59		0			0
Stn 9M_1154_05317	1530	1900-01-21 15:40:00	2017-02-23 15:39:59		0			0
Stn 9M_1154_05317	1531	1900-01-21 16:00:00	2017-02-23 15:59:59	Variable Broadband/Low Frequency	0			0
Stn 9M_1154_05317	1532	1900-01-21 16:20:00	2017-02-23 16:19:59	Burst Wide	3			4
Stn 9M_1154_05317	1533	1900-01-21 16:40:00	2017-02-23 16:39:59		0			0
Stn 9M_1154_05317	1534	1900-01-21 17:00:00	2017-02-23 16:59:59		0			0
Stn 9M_1154_05317	1535	1900-01-21 17:20:00	2017-02-23 17:19:59		0			0
Stn 9M_1154_05317	1536	1900-01-21 17:40:00	2017-02-23 17:39:59		0			0
Stn 9M_1154_05317	1537	1900-01-21 18:00:00	2017-02-23 17:59:59		0			0
Stn 9M_1154_05317	1538	1900-01-21 18:20:00	2017-02-23 18:19:59		0			0
Stn 9M_1154_05317	1539	1900-01-21 18:40:00	2017-02-23 18:39:59		0			0
Stn 9M_1154_05317	1540	1900-01-21 19:00:00	2017-02-23 18:59:59		0			0
Stn 9M_1154_05317	1541	1900-01-21 19:20:00	2017-02-23 19:19:59		0			0
Stn 9M_1154_05317	1542	1900-01-21 19:40:00	2017-02-23 19:39:59		0			0
Stn 9M_1154_05317	1543	1900-01-21 20:00:00	2017-02-23 19:59:59		0			0
Stn 9M_1154_05317	1544	1900-01-21 20:20:00	2017-02-23 20:19:59		0			0
Stn 9M_1154_05317	1545	1900-01-21 20:40:00	2017-02-23 20:39:59		0			0
Stn 9M_1154_05317	1546	1900-01-21 21:00:00	2017-02-23 20:59:59		0			0
Stn 9M_1154_05317	1547	1900-01-21 21:20:00	2017-02-23 21:19:59		0			0
Stn 9M_1154_05317	1548	1900-01-21 21:40:00	2017-02-23 21:39:59		0			0
Stn 9M_1154_05317	1549	1900-01-21 22:00:00	2017-02-23 21:59:59		0			0
Stn 9M_1154_05317	1550	1900-01-21 22:20:00	2017-02-23 22:19:59		0			0
Stn 9M_1154_05317	1551	1900-01-21 22:40:00	2017-02-23 22:39:59		0			0
Stn 9M_1154_05317	1552	1900-01-21 23:00:00	2017-02-23 22:59:59		0			0
Stn 9M_1154_05317	1553	1900-01-21 23:20:00	2017-02-23 23:19:59		0			0
Stn 9M_1154_05317	1554	1900-01-21 23:40:00	2017-02-23 23:39:59		0			0
Stn 9M_1154_05317	1555	1900-01-22	2017-02-23 23:59:59		0			0
Stn 9M_1154_05317	1556	1900-01-22 00:20:00	2017-02-24 00:19:59		0			0
Stn 9M_1154_05317	1557	1900-01-22 00:40:00	2017-02-24 00:39:59		0			0
Stn 9M_1154_05317	1558	1900-01-22 01:00:00	2017-02-24 00:59:59		0			0
Stn 9M_1154_05317	1559	1900-01-22 01:20:00	2017-02-24 01:19:59		0			0
Stn 9M_1154_05317	1560	1900-01-22 01:40:00	2017-02-24 01:39:59		0			0
Stn 9M_1154_05317	1561	1900-01-22 02:00:00	2017-02-24 01:59:59		0			0
Stn 9M_1154_05317	1562	1900-01-22 02:20:00	2017-02-24 02:19:59		0			0
Stn 9M_1154_05317	1563	1900-01-22 02:40:00	2017-02-24 02:39:59		0			0
Stn 9M_1154_05317	1564	1900-01-22 03:00:00	2017-02-24 02:59:59		0			0
Stn 9M_1154_05317	1565	1900-01-22 03:20:00	2017-02-24 03:19:59		0			0
Stn 9M_1154_05317	1566	1900-01-22 03:40:00	2017-02-24 03:39:59		0			0
Stn 9M_1154_05317	1567	1900-01-22 04:00:00	2017-02-24 03:59:59		0			0
Stn 9M_1154_05317	1568	1900-01-22 04:20:00	2017-02-24 04:19:59		0			0
Stn 9M_1154_05317	1569	1900-01-22 04:40:00	2017-02-24 04:39:59		0			0
Stn 9M_1154_05317	1570	1900-01-22 05:00:00	2017-02-24 04:59:59		0			0
Stn 9M_1154_05317	1571	1900-01-22 05:20:00	2017-02-24 05:19:59		0			0
Stn 9M_1154_05317	1572	1900-01-22 05:40:00	2017-02-24 05:39:59		0			0
Stn 9M_1154_05317	1573	1900-01-22 06:00:00	2017-02-24 05:59:59		0			0
Stn 9M_1154_05317	1574	1900-01-22 06:20:00	2017-02-24 06:19:59		0			0
Stn 9M_1154_05317	1575	1900-01-22 06:40:00	2017-02-24 06:39:59		0			0
Stn 9M_1154_05317	1576	1900-01-22 07:00:00	2017-02-24 06:59:59		0			0
Stn 9M_1154_05317	1577	1900-01-22 07:20:00	2017-02-24 07:19:59		0			0
Stn 9M_1154_05317	1578	1900-01-22 07:40:00	2017-02-24 07:39:59		0			0
Stn 9M_1154_05317	1579	1900-01-22 08:00:00	2017-02-24 07:59:59		0			0
Stn 9M_1154_05317	1580	1900-01-22 08:20:00	2017-02-24 08:19:59	Low Frequency	0			0
Stn 9M_1154_05317	1581	1900-01-22 08:40:00	2017-02-24 08:39:59	Low Frequency	0			0
Stn 9M_1154_05317	1582	1900-01-22 09:00:00	2017-02-24 08:59:59	Low Frequency	0			0
Stn 9M_1154_05317	1583	1900-01-22 09:20:00	2017-02-24 09:19:59		0			0
Stn 9M_1154_05317	1584	1900-01-22 09:40:00	2017-02-24 09:39:59		0			0
Stn 9M_1154_05317	1585	1900-01-22 10:00:00	2017-02-24 09:59:59		0			0
Stn 9M_1154_05317	1586	1900-01-22 10:20:00	2017-02-24 10:19:59		0			0
Stn 9M_1154_05317	1587	1900-01-22 10:40:00	2017-02-24 10:39:59		0			0
Stn 9M_1154_05317	1588	1900-01-22 11:00:00	2017-02-24 10:59:59	Burst Wide	9			7
Stn 9M_1154_05317	1589	1900-01-22 11:20:00	2017-02-24 11:19:59	Variable Broadband/Low Frequency	2	1		0
Stn 9M_1154_05317	1590	1900-01-22 11:40:00	2017-02-24 11:39:59	Low Frequency	0			0
Stn 9M_1154_05317	1591	1900-01-22 12:00:00	2017-02-24 11:59:59	Low Frequency	0			0
Stn 9M_1154_05317	1592	1900-01-22 12:20:00	2017-02-24 12:19:59	Variable Broadband/Low Frequency	0			0
Stn 9M_1154_05317	1593	1900-01-22 12:40:00	2017-02-24 12:39:59	Low Frequency	0			0
Stn 9M_1154_05317	1594	1900-01-22 13:00:00	2017-02-24 12:59:59		0			0
Stn 9M_1154_05317	1595	1900-01-22 13:20:00	2017-02-24 13:19:59	Low Frequency	0			0
Stn 9M_1154_05317	1596	1900-01-22 13:40:00	2017-02-24 13:39:59		0			0
Stn 9M_1154_05317	1597	1900-01-22 14:00:00	2017-02-24 13:59:59		0			0
Stn 9M_1154_05317	1598	1900-01-22 14:20:00	2017-02-24 14:19:59		0			0
Stn 9M_1154_05317	1599	1900-01-22 14:40:00	2017-02-24 14:39:59		0			0
Stn 9M_1154_05317	1600	1900-01-22 15:00:00	2017-02-24 14:59:59	Low Frequency	0			0
Stn 9M_1154_05317	1601	1900-01-22 15:20:00	2017-02-24 15:19:59		0			0
Stn 9M_1154_05317	1602	1900-01-22 15:40:00	2017-02-24 15:39:59		0			0
Stn 9M_1154_05317	1603	1900-01-22 16:00:00	2017-02-24 15:59:59		0			0
Stn 9M_1154_05317	1604	1900-01-22 16:20:00	2017-02-24 16:19:59		0			0
Stn 9M_1154_05317	1605	1900-01-22 16:40:00	2017-02-24 16:39:59		0			0
Stn 9M_1154_05317	1606	1900-01-22 17:00:00	2017-02-24 16:59:59		0			0
Stn 9M_1154_05317	1607	1900-01-22 17:20:00	2017-02-24 17:19:59		0			0
Stn 9M_1154_05317	1608	1900-01-22 17:40:00	2017-02-24 17:39:59		0			0
Stn 9M_1154_05317	1609	1900-01-22 18:00:00	2017-02-24 17:59:59		0			0
Stn 9M_1154_05317	1610	1900-01-22 18:20:00	2017-02-24 18:19:59	Low Frequency	0			0
Stn 9M_1154_05317	1611	1900-01-22 18:40:00	2017-02-24 18:39:59		0			0
Stn 9M_1154_05317	1612	1900-01-22 19:00:00	2017-02-24 18:59:59		0			0
Stn 9M_1154_05317	1613	1900-01-22 19:20:00	2017-02-24 19:19:59		0			0
Stn 9M_1154_05317	1614	1900-01-22 19:40:00	2017-02-24 19:39:59		0			0
Stn 9M_1154_05317	1615	1900-01-22 20:00:00	2017-02-24 19:59:59		0			0
Stn 9M_1154_05317	1616	1900-01-22 20:20:00	2017-02-24 20:19:59		0			0
Stn 9M_1154_05317	1617	1900-01-22 20:40:00	2017-02-24 20:39:59		0			0
Stn 9M_1154_05317	1618	1900-01-22 21:00:00	2017-02-24 20:59:59		0			0
Stn 9M_1154_05317	1619	1900-01-22 21:20:00	2017-02-24 21:19:59		0			0
Stn 9M_1154_05317	1620	1900-01-22 21:40:00	2017-02-24 21:39:59	Low Frequency	0			0
Stn 9M_1154_05317	1621	1900-01-22 22:00:00	2017-02-24 21:59:59		0			0
Stn 9M_1154_05317	1622	1900-01-22 22:20:00	2017-02-24 22:19:59		0			0
Stn 9M_1154_05317	1623	1900-01-22 22:40:00	2017-02-24 22:39:59		0			0
Stn 9M_1154_05317	1624	1900-01-22 23:00:00	2017-02-24 22:59:59		0			0
Stn 9M_1154_05317	1625	1900-01-22 23:20:00	2017-02-24 23:19:59		0			0
Stn 9M_1154_05317	1626	1900-01-22 23:40:00	2017-02-24 23:39:59		0			0
Stn 9M_1154_05317	1627	1900-01-23	2017-02-24 23:59:59		0			0
Stn 9M_1154_05317	1628	1900-01-23 00:20:00	2017-02-25 00:19:59		0			0
Stn 9M_1154_05317	1629	1900-01-23 00:40:00	2017-02-25 00:39:59		0			0
Stn 9M_1154_05317	1630	1900-01-23 01:00:00	2017-02-25 00:59:59		0			0
Stn 9M_1154_05317	1631	1900-01-23 01:20:00	2017-02-25 01:19:59		0			0
Stn 9M_1154_05317	1632	1900-01-23 01:40:00	2017-02-25 01:39:59		0			0
Stn 9M_1154_05317	1633	1900-01-23 02:00:00	2017-02-25 01:59:59		0			0
Stn 9M_1154_05317	1634	1900-01-23 02:20:00	2017-02-25 02:19:59		0			0
Stn 9M_1154_05317	1635	1900-01-23 02:40:00	2017-02-25 02:39:59		0			0
Stn 9M_1154_05317	1636	1900-01-23 03:00:00	2017-02-25 02:59:59		0			0
Stn 9M_1154_05317	1637	1900-01-23 03:20:00	2017-02-25 03:19:59		0			0
Stn 9M_1154_05317	1638	1900-01-23 03:40:00	2017-02-25 03:39:59		0			0
Stn 9M_1154_05317	1639	1900-01-23 04:00:00	2017-02-25 03:59:59		0			0
Stn 9M_1154_05317	1640	1900-01-23 04:20:00	2017-02-25 04:19:59		0			0
Stn 9M_1154_05317	1641	1900-01-23 04:40:00	2017-02-25 04:39:59		0			0
Stn 9M_1154_05317	1642	1900-01-23 05:00:00	2017-02-25 04:59:59		0			0
Stn 9M_1154_05317	1643	1900-01-23 05:20:00	2017-02-25 05:19:59		0			0
Stn 9M_1154_05317	1644	1900-01-23 05:40:00	2017-02-25 05:39:59		0			0
Stn 9M_1154_05317	1645	1900-01-23 06:00:00	2017-02-25 05:59:59		0			0
Stn 9M_1154_05317	1646	1900-01-23 06:20:00	2017-02-25 06:19:59		0			0
Stn 9M_1154_05317	1647	1900-01-23 06:40:00	2017-02-25 06:39:59		0			0
Stn 9M_1154_05317	1648	1900-01-23 07:00:00	2017-02-25 06:59:59		0			0
Stn 9M_1154_05317	1649	1900-01-23 07:20:00	2017-02-25 07:19:59		0			0
Stn 9M_1154_05317	1650	1900-01-23 07:40:00	2017-02-25 07:39:59		0			0
Stn 9M_1154_05317	1651	1900-01-23 08:00:00	2017-02-25 07:59:59		0			0
Stn 9M_1154_05317	1652	1900-01-23 08:20:00	2017-02-25 08:19:59		0			0
Stn 9M_1154_05317	1653	1900-01-23 08:40:00	2017-02-25 08:39:59	Low Frequency	0			0
Stn 9M_1154_05317	1654	1900-01-23 09:00:00	2017-02-25 08:59:59	Low Frequency	0			0
Stn 9M_1154_05317	1655	1900-01-23 09:20:00	2017-02-25 09:19:59		0			0
Stn 9M_1154_05317	1656	1900-01-23 09:40:00	2017-02-25 09:39:59		0			0
Stn 9M_1154_05317	1657	1900-01-23 10:00:00	2017-02-25 09:59:59	Low Frequency	0			0
Stn 9M_1154_05317	1658	1900-01-23 10:20:00	2017-02-25 10:19:59		0			0
Stn 9M_1154_05317	1659	1900-01-23 10:40:00	2017-02-25 10:39:59	Low Frequency	0			0
Stn 9M_1154_05317	1660	1900-01-23 11:00:00	2017-02-25 10:59:59		0			0
Stn 9M_1154_05317	1661	1900-01-23 11:20:00	2017-02-25 11:19:59		0			0
Stn 9M_1154_05317	1662	1900-01-23 11:40:00	2017-02-25 11:39:59		0			0
Stn 9M_1154_05317	1663	1900-01-23 12:00:00	2017-02-25 11:59:59	Low Frequency	0			0
Stn 9M_1154_05317	1664	1900-01-23 12:20:00	2017-02-25 12:19:59	Low Frequency	0			0
Stn 9M_1154_05317	1665	1900-01-23 12:40:00	2017-02-25 12:39:59		0			0
Stn 9M_1154_05317	1666	1900-01-23 13:00:00	2017-02-25 12:59:59		0			0
Stn 9M_1154_05317	1667	1900-01-23 13:20:00	2017-02-25 13:19:59		0			0
Stn 9M_1154_05317	1668	1900-01-23 13:40:00	2017-02-25 13:39:59		0			0
Stn 9M_1154_05317	1669	1900-01-23 14:00:00	2017-02-25 13:59:59		0			0
Stn 9M_1154_05317	1670	1900-01-23 14:20:00	2017-02-25 14:19:59		0			0
Stn 9M_1154_05317	1671	1900-01-23 14:40:00	2017-02-25 14:39:59		0			0
Stn 9M_1154_05317	1672	1900-01-23 15:00:00	2017-02-25 14:59:59		0			0
Stn 9M_1154_05317	1673	1900-01-23 15:20:00	2017-02-25 15:19:59		0			0
Stn 9M_1154_05317	1674	1900-01-23 15:40:00	2017-02-25 15:39:59		0			0
Stn 9M_1154_05317	1675	1900-01-23 16:00:00	2017-02-25 15:59:59		0			0
Stn 9M_1154_05317	1676	1900-01-23 16:20:00	2017-02-25 16:19:59		0			0
Stn 9M_1154_05317	1677	1900-01-23 16:40:00	2017-02-25 16:39:59		0			0
Stn 9M_1154_05317	1678	1900-01-23 17:00:00	2017-02-25 16:59:59		0			0
Stn 9M_1154_05317	1679	1900-01-23 17:20:00	2017-02-25 17:19:59	Low Frequency	0			0
Stn 9M_1154_05317	1680	1900-01-23 17:40:00	2017-02-25 17:39:59	Low Frequency	0			0
Stn 9M_1154_05317	1681	1900-01-23 18:00:00	2017-02-25 17:59:59		0			0
Stn 9M_1154_05317	1682	1900-01-23 18:20:00	2017-02-25 18:19:59		0			0
Stn 9M_1154_05317	1683	1900-01-23 18:40:00	2017-02-25 18:39:59		0			0
Stn 9M_1154_05317	1684	1900-01-23 19:00:00	2017-02-25 18:59:59		0			0
Stn 9M_1154_05317	1685	1900-01-23 19:20:00	2017-02-25 19:19:59		0			0
Stn 9M_1154_05317	1686	1900-01-23 19:40:00	2017-02-25 19:39:59		0			0
Stn 9M_1154_05317	1687	1900-01-23 20:00:00	2017-02-25 19:59:59		0			0
Stn 9M_1154_05317	1688	1900-01-23 20:20:00	2017-02-25 20:19:59		0			0
Stn 9M_1154_05317	1689	1900-01-23 20:40:00	2017-02-25 20:39:59		0			0
Stn 9M_1154_05317	1690	1900-01-23 21:00:00	2017-02-25 20:59:59		0			0
Stn 9M_1154_05317	1691	1900-01-23 21:20:00	2017-02-25 21:19:59		0			0
Stn 9M_1154_05317	1692	1900-01-23 21:40:00	2017-02-25 21:39:59		0			0
Stn 9M_1154_05317	1693	1900-01-23 22:00:00	2017-02-25 21:59:59		0			0
Stn 9M_1154_05317	1694	1900-01-23 22:20:00	2017-02-25 22:19:59		0			0
Stn 9M_1154_05317	1695	1900-01-23 22:40:00	2017-02-25 22:39:59		0			0
Stn 9M_1154_05317	1696	1900-01-23 23:00:00	2017-02-25 22:59:59		0			0
Stn 9M_1154_05317	1697	1900-01-23 23:20:00	2017-02-25 23:19:59		0			0
Stn 9M_1154_05317	1698	1900-01-23 23:40:00	2017-02-25 23:39:59		0			0
Stn 9M_1154_05317	1699	1900-01-24	2017-02-25 23:59:59		0			0
Stn 9M_1154_05317	1700	1900-01-24 00:20:00	2017-02-26 00:19:59		0			0
Stn 9M_1154_05317	1701	1900-01-24 00:40:00	2017-02-26 00:39:59		0			0
Stn 9M_1154_05317	1702	1900-01-24 01:00:00	2017-02-26 00:59:59		0			0
Stn 9M_1154_05317	1703	1900-01-24 01:20:00	2017-02-26 01:19:59		0			0
Stn 9M_1154_05317	1704	1900-01-24 01:40:00	2017-02-26 01:39:59		0			0
Stn 9M_1154_05317	1705	1900-01-24 02:00:00	2017-02-26 01:59:59		0			0
Stn 9M_1154_05317	1706	1900-01-24 02:20:00	2017-02-26 02:19:59	Low Frequency	0			0
Stn 9M_1154_05317	1707	1900-01-24 02:40:00	2017-02-26 02:39:59		0			0
Stn 9M_1154_05317	1708	1900-01-24 03:00:00	2017-02-26 02:59:59		0			0
Stn 9M_1154_05317	1709	1900-01-24 03:20:00	2017-02-26 03:19:59		0			0
Stn 9M_1154_05317	1710	1900-01-24 03:40:00	2017-02-26 03:39:59		0			0
Stn 9M_1154_05317	1711	1900-01-24 04:00:00	2017-02-26 03:59:59		0			0
Stn 9M_1154_05317	1712	1900-01-24 04:20:00	2017-02-26 04:19:59		0			0
Stn 9M_1154_05317	1713	1900-01-24 04:40:00	2017-02-26 04:39:59		0			0
Stn 9M_1154_05317	1714	1900-01-24 05:00:00	2017-02-26 04:59:59		0			0
Stn 9M_1154_05317	1715	1900-01-24 05:20:00	2017-02-26 05:19:59		0			0
Stn 9M_1154_05317	1716	1900-01-24 05:40:00	2017-02-26 05:39:59		0			0
Stn 9M_1154_05317	1717	1900-01-24 06:00:00	2017-02-26 05:59:59		0			0
Stn 9M_1154_05317	1718	1900-01-24 06:20:00	2017-02-26 06:19:59		0			0
Stn 9M_1154_05317	1719	1900-01-24 06:40:00	2017-02-26 06:39:59		0			0
Stn 9M_1154_05317	1720	1900-01-24 07:00:00	2017-02-26 06:59:59		0			0
Stn 9M_1154_05317	1721	1900-01-24 07:20:00	2017-02-26 07:19:59		0			0
Stn 9M_1154_05317	1722	1900-01-24 07:40:00	2017-02-26 07:39:59		0			0
Stn 9M_1154_05317	1723	1900-01-24 08:00:00	2017-02-26 07:59:59		0			0
Stn 9M_1154_05317	1724	1900-01-24 08:20:00	2017-02-26 08:19:59	Variable Broadband/Low Frequency	0			0
Stn 9M_1154_05317	1725	1900-01-24 08:40:00	2017-02-26 08:39:59		0			0
Stn 9M_1154_05317	1726	1900-01-24 09:00:00	2017-02-26 08:59:59		0			0
Stn 9M_1154_05317	1727	1900-01-24 09:20:00	2017-02-26 09:19:59		0			0
Stn 9M_1154_05317	1728	1900-01-24 09:40:00	2017-02-26 09:39:59	Low Frequency	0			0
Stn 9M_1154_05317	1729	1900-01-24 10:00:00	2017-02-26 09:59:59		0			0
Stn 9M_1154_05317	1730	1900-01-24 10:20:00	2017-02-26 10:19:59		0			0
Stn 9M_1154_05317	1731	1900-01-24 10:40:00	2017-02-26 10:39:59		0			0
Stn 9M_1154_05317	1732	1900-01-24 11:00:00	2017-02-26 10:59:59		0			0
Stn 9M_1154_05317	1733	1900-01-24 11:20:00	2017-02-26 11:19:59		0			0
Stn 9M_1154_05317	1734	1900-01-24 11:40:00	2017-02-26 11:39:59		0			0
Stn 9M_1154_05317	1735	1900-01-24 12:00:00	2017-02-26 11:59:59		0			0
Stn 9M_1154_05317	1736	1900-01-24 12:20:00	2017-02-26 12:19:59		0			0
Stn 9M_1154_05317	1737	1900-01-24 12:40:00	2017-02-26 12:39:59		0			0
Stn 9M_1154_05317	1738	1900-01-24 13:00:00	2017-02-26 12:59:59		0			0
Stn 9M_1154_05317	1739	1900-01-24 13:20:00	2017-02-26 13:19:59	Low Frequency	0			0
Stn 9M_1154_05317	1740	1900-01-24 13:40:00	2017-02-26 13:39:59	Low Frequency	0			0
Stn 9M_1154_05317	1741	1900-01-24 14:00:00	2017-02-26 13:59:59		0			0
Stn 9M_1154_05317	1742	1900-01-24 14:20:00	2017-02-26 14:19:59		0			0
Stn 9M_1154_05317	1743	1900-01-24 14:40:00	2017-02-26 14:39:59		0			0
Stn 9M_1154_05317	1744	1900-01-24 15:00:00	2017-02-26 14:59:59		0			0
Stn 9M_1154_05317	1745	1900-01-24 15:20:00	2017-02-26 15:19:59		0			0
Stn 9M_1154_05317	1746	1900-01-24 15:40:00	2017-02-26 15:39:59		0			0
Stn 9M_1154_05317	1747	1900-01-24 16:00:00	2017-02-26 15:59:59		0			0
Stn 9M_1154_05317	1748	1900-01-24 16:20:00	2017-02-26 16:19:59		0			0
Stn 9M_1154_05317	1749	1900-01-24 16:40:00	2017-02-26 16:39:59		0			0
Stn 9M_1154_05317	1750	1900-01-24 17:00:00	2017-02-26 16:59:59	Low Frequency	0			0
Stn 9M_1154_05317	1751	1900-01-24 17:20:00	2017-02-26 17:19:59		0			0
Stn 9M_1154_05317	1752	1900-01-24 17:40:00	2017-02-26 17:39:59		0			0
Stn 9M_1154_05317	1753	1900-01-24 18:00:00	2017-02-26 17:59:59	Low Frequency	0			0
Stn 9M_1154_05317	1754	1900-01-24 18:20:00	2017-02-26 18:19:59	Low Frequency	0			0
Stn 9M_1154_05317	1755	1900-01-24 18:40:00	2017-02-26 18:39:59		0			0
Stn 9M_1154_05317	1756	1900-01-24 19:00:00	2017-02-26 18:59:59		0			0
Stn 9M_1154_05317	1757	1900-01-24 19:20:00	2017-02-26 19:19:59		0			0
Stn 9M_1154_05317	1758	1900-01-24 19:40:00	2017-02-26 19:39:59		0			0
Stn 9M_1154_05317	1759	1900-01-24 20:00:00	2017-02-26 19:59:59		0			0
Stn 9M_1154_05317	1760	1900-01-24 20:20:00	2017-02-26 20:19:59		0			0
Stn 9M_1154_05317	1761	1900-01-24 20:40:00	2017-02-26 20:39:59	Low Frequency	0			0
Stn 9M_1154_05317	1762	1900-01-24 21:00:00	2017-02-26 20:59:59		0			0
Stn 9M_1154_05317	1763	1900-01-24 21:20:00	2017-02-26 21:19:59		0			0
Stn 9M_1154_05317	1764	1900-01-24 21:40:00	2017-02-26 21:39:59		0			0
Stn 9M_1154_05317	1765	1900-01-24 22:00:00	2017-02-26 21:59:59		0			0
Stn 9M_1154_05317	1766	1900-01-24 22:20:00	2017-02-26 22:19:59		0			0
Stn 9M_1154_05317	1767	1900-01-24 22:40:00	2017-02-26 22:39:59		0			0
Stn 9M_1154_05317	1768	1900-01-24 23:00:00	2017-02-26 22:59:59		0			0
Stn 9M_1154_05317	1769	1900-01-24 23:20:00	2017-02-26 23:19:59		0			0
Stn 9M_1154_05317	1770	1900-01-24 23:40:00	2017-02-26 23:39:59		0			0
Stn 9M_1154_05317	1771	1900-01-25	2017-02-26 23:59:59		0			0
Stn 9M_1154_05317	1772	1900-01-25 00:20:00	2017-02-27 00:19:59		0			0
Stn 9M_1154_05317	1773	1900-01-25 00:40:00	2017-02-27 00:39:59		0			0
Stn 9M_1154_05317	1774	1900-01-25 01:00:00	2017-02-27 00:59:59	Low Frequency	0			0
Stn 9M_1154_05317	1775	1900-01-25 01:20:00	2017-02-27 01:19:59		0			0
Stn 9M_1154_05317	1776	1900-01-25 01:40:00	2017-02-27 01:39:59		0			0
Stn 9M_1154_05317	1777	1900-01-25 02:00:00	2017-02-27 01:59:59		0			0
Stn 9M_1154_05317	1778	1900-01-25 02:20:00	2017-02-27 02:19:59		0			0
Stn 9M_1154_05317	1779	1900-01-25 02:40:00	2017-02-27 02:39:59		0			0
Stn 9M_1154_05317	1780	1900-01-25 03:00:00	2017-02-27 02:59:59		0			0
Stn 9M_1154_05317	1781	1900-01-25 03:20:00	2017-02-27 03:19:59		0			0
Stn 9M_1154_05317	1782	1900-01-25 03:40:00	2017-02-27 03:39:59		0			0
Stn 9M_1154_05317	1783	1900-01-25 04:00:00	2017-02-27 03:59:59		0			0
Stn 9M_1154_05317	1784	1900-01-25 04:20:00	2017-02-27 04:19:59		0			0
Stn 9M_1154_05317	1785	1900-01-25 04:40:00	2017-02-27 04:39:59		0			0
Stn 9M_1154_05317	1786	1900-01-25 05:00:00	2017-02-27 04:59:59		0			0
Stn 9M_1154_05317	1787	1900-01-25 05:20:00	2017-02-27 05:19:59		0			0
Stn 9M_1154_05317	1788	1900-01-25 05:40:00	2017-02-27 05:39:59		0			0
Stn 9M_1154_05317	1789	1900-01-25 06:00:00	2017-02-27 05:59:59		0			0
Stn 9M_1154_05317	1790	1900-01-25 06:20:00	2017-02-27 06:19:59		0			0
Stn 9M_1154_05317	1791	1900-01-25 06:40:00	2017-02-27 06:39:59		0			0
Stn 9M_1154_05317	1792	1900-01-25 07:00:00	2017-02-27 06:59:59		0			0
Stn 9M_1154_05317	1793	1900-01-25 07:20:00	2017-02-27 07:19:59		0			0
Stn 9M_1154_05317	1794	1900-01-25 07:40:00	2017-02-27 07:39:59	Low Frequency	0			0
Stn 9M_1154_05317	1795	1900-01-25 08:00:00	2017-02-27 07:59:59	Low Frequency	0			0
Stn 9M_1154_05317	1796	1900-01-25 08:20:00	2017-02-27 08:19:59		0			0
Stn 9M_1154_05317	1797	1900-01-25 08:40:00	2017-02-27 08:39:59		0			0
Stn 9M_1154_05317	1798	1900-01-25 09:00:00	2017-02-27 08:59:59		0			0
Stn 9M_1154_05317	1799	1900-01-25 09:20:00	2017-02-27 09:19:59		0			0
Stn 9M_1154_05317	1800	1900-01-25 09:40:00	2017-02-27 09:39:59		0			0
Stn 9M_1154_05317	1801	1900-01-25 10:00:00	2017-02-27 09:59:59		0			0
Stn 9M_1154_05317	1802	1900-01-25 10:20:00	2017-02-27 10:19:59		0			0
Stn 9M_1154_05317	1803	1900-01-25 10:40:00	2017-02-27 10:39:59		0			0
Stn 9M_1154_05317	1804	1900-01-25 11:00:00	2017-02-27 10:59:59		0			0
Stn 9M_1154_05317	1805	1900-01-25 11:20:00	2017-02-27 11:19:59		0			0
Stn 9M_1154_05317	1806	1900-01-25 11:40:00	2017-02-27 11:39:59		0			0
Stn 9M_1154_05317	1807	1900-01-25 12:00:00	2017-02-27 11:59:59		0			0
Stn 9M_1154_05317	1808	1900-01-25 12:20:00	2017-02-27 12:19:59		0			0
Stn 9M_1154_05317	1809	1900-01-25 12:40:00	2017-02-27 12:39:59		0			0
Stn 9M_1154_05317	1810	1900-01-25 13:00:00	2017-02-27 12:59:59		0			0
Stn 9M_1154_05317	1811	1900-01-25 13:20:00	2017-02-27 13:19:59		0			0
Stn 9M_1154_05317	1812	1900-01-25 13:40:00	2017-02-27 13:39:59		0			0
Stn 9M_1154_05317	1813	1900-01-25 14:00:00	2017-02-27 13:59:59		0			0
Stn 9M_1154_05317	1814	1900-01-25 14:20:00	2017-02-27 14:19:59		0			0
Stn 9M_1154_05317	1815	1900-01-25 14:40:00	2017-02-27 14:39:59		0			0
Stn 9M_1154_05317	1816	1900-01-25 15:00:00	2017-02-27 14:59:59		0			0
Stn 9M_1154_05317	1817	1900-01-25 15:20:00	2017-02-27 15:19:59		0			0
Stn 9M_1154_05317	1818	1900-01-25 15:40:00	2017-02-27 15:39:59		0			0
Stn 9M_1154_05317	1819	1900-01-25 16:00:00	2017-02-27 15:59:59		0			0
Stn 9M_1154_05317	1820	1900-01-25 16:20:00	2017-02-27 16:19:59		0			0
Stn 9M_1154_05317	1821	1900-01-25 16:40:00	2017-02-27 16:39:59		0			0
Stn 9M_1154_05317	1822	1900-01-25 17:00:00	2017-02-27 16:59:59		0			0
Stn 9M_1154_05317	1823	1900-01-25 17:20:00	2017-02-27 17:19:59		0			0
Stn 9M_1154_05317	1824	1900-01-25 17:40:00	2017-02-27 17:39:59		0			0
Stn 9M_1154_05317	1825	1900-01-25 18:00:00	2017-02-27 17:59:59		0			0
Stn 9M_1154_05317	1826	1900-01-25 18:20:00	2017-02-27 18:19:59		0			0
Stn 9M_1154_05317	1827	1900-01-25 18:40:00	2017-02-27 18:39:59		0			0
Stn 9M_1154_05317	1828	1900-01-25 19:00:00	2017-02-27 18:59:59		0			0
Stn 9M_1154_05317	1829	1900-01-25 19:20:00	2017-02-27 19:19:59		0			0
Stn 9M_1154_05317	1830	1900-01-25 19:40:00	2017-02-27 19:39:59		0			0
Stn 9M_1154_05317	1831	1900-01-25 20:00:00	2017-02-27 19:59:59		0			0
Stn 9M_1154_05317	1832	1900-01-25 20:20:00	2017-02-27 20:19:59		0			0
Stn 9M_1154_05317	1833	1900-01-25 20:40:00	2017-02-27 20:39:59		0			0
Stn 9M_1154_05317	1834	1900-01-25 21:00:00	2017-02-27 20:59:59		0			0
Stn 9M_1154_05317	1835	1900-01-25 21:20:00	2017-02-27 21:19:59		0			0
Stn 9M_1154_05317	1836	1900-01-25 21:40:00	2017-02-27 21:39:59		0			0
Stn 9M_1154_05317	1837	1900-01-25 22:00:00	2017-02-27 21:59:59		0			0
Stn 9M_1154_05317	1838	1900-01-25 22:20:00	2017-02-27 22:19:59		0			0
Stn 9M_1154_05317	1839	1900-01-25 22:40:00	2017-02-27 22:39:59		0			0
Stn 9M_1154_05317	1840	1900-01-25 23:00:00	2017-02-27 22:59:59		0			0
Stn 9M_1154_05317	1841	1900-01-25 23:20:00	2017-02-27 23:19:59		0			0
Stn 9M_1154_05317	1842	1900-01-25 23:40:00	2017-02-27 23:39:59		0			0
Stn 9M_1154_05317	1843	1900-01-26	2017-02-27 23:59:59		0			0
Stn 9M_1154_05317	1844	1900-01-26 00:20:00	2017-02-28 00:19:59		0			0
Stn 9M_1154_05317	1845	1900-01-26 00:40:00	2017-02-28 00:39:59		0			0
Stn 9M_1154_05317	1846	1900-01-26 01:00:00	2017-02-28 00:59:59		0			0
Stn 9M_1154_05317	1847	1900-01-26 01:20:00	2017-02-28 01:19:59		0			0
Stn 9M_1154_05317	1848	1900-01-26 01:40:00	2017-02-28 01:39:59		0			0
Stn 9M_1154_05317	1849	1900-01-26 02:00:00	2017-02-28 01:59:59		0			0
Stn 9M_1154_05317	1850	1900-01-26 02:20:00	2017-02-28 02:19:59		0			0
Stn 9M_1154_05317	1851	1900-01-26 02:40:00	2017-02-28 02:39:59		0			0
Stn 9M_1154_05317	1852	1900-01-26 03:00:00	2017-02-28 02:59:59		0			0
Stn 9M_1154_05317	1853	1900-01-26 03:20:00	2017-02-28 03:19:59		0			0
Stn 9M_1154_05317	1854	1900-01-26 03:40:00	2017-02-28 03:39:59		0			0
Stn 9M_1154_05317	1855	1900-01-26 04:00:00	2017-02-28 03:59:59		0			0
Stn 9M_1154_05317	1856	1900-01-26 04:20:00	2017-02-28 04:19:59		0			0
Stn 9M_1154_05317	1857	1900-01-26 04:40:00	2017-02-28 04:39:59		0			0
Stn 9M_1154_05317	1858	1900-01-26 05:00:00	2017-02-28 04:59:59		0			0
Stn 9M_1154_05317	1859	1900-01-26 05:20:00	2017-02-28 05:19:59		0			0
Stn 9M_1154_05317	1860	1900-01-26 05:40:00	2017-02-28 05:39:59		0			0
Stn 9M_1154_05317	1861	1900-01-26 06:00:00	2017-02-28 05:59:59		0			0
Stn 9M_1154_05317	1862	1900-01-26 06:20:00	2017-02-28 06:19:59		0			0
Stn 9M_1154_05317	1863	1900-01-26 06:40:00	2017-02-28 06:39:59		0			0
Stn 9M_1154_05317	1864	1900-01-26 07:00:00	2017-02-28 06:59:59		0			0
Stn 9M_1154_05317	1865	1900-01-26 07:20:00	2017-02-28 07:19:59		0			0
Stn 9M_1154_05317	1866	1900-01-26 07:40:00	2017-02-28 07:39:59		0			0
Stn 9M_1154_05317	1867	1900-01-26 08:00:00	2017-02-28 07:59:59		0			0
Stn 9M_1154_05317	1868	1900-01-26 08:20:00	2017-02-28 08:19:59		0			0
Stn 9M_1154_05317	1869	1900-01-26 08:40:00	2017-02-28 08:39:59		0			0
Stn 9M_1154_05317	1870	1900-01-26 09:00:00	2017-02-28 08:59:59		0			0
Stn 9M_1154_05317	1871	1900-01-26 09:20:00	2017-02-28 09:19:59		0			0
Stn 9M_1154_05317	1872	1900-01-26 09:40:00	2017-02-28 09:39:59		0			0
Stn 9M_1154_05317	1873	1900-01-26 10:00:00	2017-02-28 09:59:59		0			0
Stn 9M_1154_05317	1874	1900-01-26 10:20:00	2017-02-28 10:19:59		0			0
Stn 9M_1154_05317	1875	1900-01-26 10:40:00	2017-02-28 10:39:59		0			0
Stn 9M_1154_05317	1876	1900-01-26 11:00:00	2017-02-28 10:59:59		0			0
Stn 9M_1154_05317	1877	1900-01-26 11:20:00	2017-02-28 11:19:59	Low Frequency	0			0
Stn 9M_1154_05317	1878	1900-01-26 11:40:00	2017-02-28 11:39:59	Low Frequency	0			0
Stn 9M_1154_05317	1879	1900-01-26 12:00:00	2017-02-28 11:59:59		0			0
Stn 9M_1154_05317	1880	1900-01-26 12:20:00	2017-02-28 12:19:59		0			0
Stn 9M_1154_05317	1881	1900-01-26 12:40:00	2017-02-28 12:39:59		0			0
Stn 9M_1154_05317	1882	1900-01-26 13:00:00	2017-02-28 12:59:59		0			0
Stn 9M_1154_05317	1883	1900-01-26 13:20:00	2017-02-28 13:19:59		0			0
Stn 9M_1154_05317	1884	1900-01-26 13:40:00	2017-02-28 13:39:59		0			0
Stn 9M_1154_05317	1885	1900-01-26 14:00:00	2017-02-28 13:59:59		0			0
Stn 9M_1154_05317	1886	1900-01-26 14:20:00	2017-02-28 14:19:59	Low Frequency	0			0
Stn 9M_1154_05317	1887	1900-01-26 14:40:00	2017-02-28 14:39:59		0			0
Stn 9M_1154_05317	1888	1900-01-26 15:00:00	2017-02-28 14:59:59		0			0
Stn 9M_1154_05317	1889	1900-01-26 15:20:00	2017-02-28 15:19:59		0			0
Stn 9M_1154_05317	1890	1900-01-26 15:40:00	2017-02-28 15:39:59		0			0
Stn 9M_1154_05317	1891	1900-01-26 16:00:00	2017-02-28 15:59:59		0			0
Stn 9M_1154_05317	1892	1900-01-26 16:20:00	2017-02-28 16:19:59		0			0
Stn 9M_1154_05317	1893	1900-01-26 16:40:00	2017-02-28 16:39:59		0			0
Stn 9M_1154_05317	1894	1900-01-26 17:00:00	2017-02-28 16:59:59		0			0
Stn 9M_1154_05317	1895	1900-01-26 17:20:00	2017-02-28 17:19:59		0			0
Stn 9M_1154_05317	1896	1900-01-26 17:40:00	2017-02-28 17:39:59		0			0
Stn 9M_1154_05317	1897	1900-01-26 18:00:00	2017-02-28 17:59:59		0			0
Stn 9M_1154_05317	1898	1900-01-26 18:20:00	2017-02-28 18:19:59	Low Frequency	0			0
Stn 9M_1154_05317	1899	1900-01-26 18:40:00	2017-02-28 18:39:59		0			0
Stn 9M_1154_05317	1900	1900-01-26 19:00:00	2017-02-28 18:59:59		0			0
Stn 9M_1154_05317	1901	1900-01-26 19:20:00	2017-02-28 19:19:59		0			0
Stn 9M_1154_05317	1902	1900-01-26 19:40:00	2017-02-28 19:39:59		0			0
Stn 9M_1154_05317	1903	1900-01-26 20:00:00	2017-02-28 19:59:59		0			0
Stn 9M_1154_05317	1904	1900-01-26 20:20:00	2017-02-28 20:19:59		0			0
Stn 9M_1154_05317	1905	1900-01-26 20:40:00	2017-02-28 20:39:59		0			0
Stn 9M_1154_05317	1906	1900-01-26 21:00:00	2017-02-28 20:59:59		0			0
Stn 9M_1154_05317	1907	1900-01-26 21:20:00	2017-02-28 21:19:59		0			0
Stn 9M_1154_05317	1908	1900-01-26 21:40:00	2017-02-28 21:39:59		0			0
Stn 9M_1154_05317	1909	1900-01-26 22:00:00	2017-02-28 21:59:59		0			0
Stn 9M_1154_05317	1910	1900-01-26 22:20:00	2017-02-28 22:19:59		0			0
Stn 9M_1154_05317	1911	1900-01-26 22:40:00	2017-02-28 22:39:59		0			0
Stn 9M_1154_05317	1912	1900-01-26 23:00:00	2017-02-28 22:59:59		0			0
Stn 9M_1154_05317	1913	1900-01-26 23:20:00	2017-02-28 23:19:59		0			0
Stn 9M_1154_05317	1914	1900-01-26 23:40:00	2017-02-28 23:39:59		0			0
Stn 9M_1154_05317	1915	1900-01-27	2017-02-28 23:59:59		0			0
Stn 9M_1154_05317	1916	1900-01-27 00:20:00	2017-03-01 00:19:59		0			0
Stn 9M_1154_05317	1917	1900-01-27 00:40:00	2017-03-01 00:39:59		0			0
Stn 9M_1154_05317	1918	1900-01-27 01:00:00	2017-03-01 00:59:59		0			0
Stn 9M_1154_05317	1919	1900-01-27 01:20:00	2017-03-01 01:19:59		0			0
Stn 9M_1154_05317	1920	1900-01-27 01:40:00	2017-03-01 01:39:59		0			0
Stn 9M_1154_05317	1921	1900-01-27 02:00:00	2017-03-01 01:59:59		0			0
Stn 9M_1154_05317	1922	1900-01-27 02:20:00	2017-03-01 02:19:59		0			0
Stn 9M_1154_05317	1923	1900-01-27 02:40:00	2017-03-01 02:39:59		0			0
Stn 9M_1154_05317	1924	1900-01-27 03:00:00	2017-03-01 02:59:59		0			0
Stn 9M_1154_05317	1925	1900-01-27 03:20:00	2017-03-01 03:19:59		0			0
Stn 9M_1154_05317	1926	1900-01-27 03:40:00	2017-03-01 03:39:59		0			0
Stn 9M_1154_05317	1927	1900-01-27 04:00:00	2017-03-01 03:59:59		0			0
Stn 9M_1154_05317	1928	1900-01-27 04:20:00	2017-03-01 04:19:59		0			0
Stn 9M_1154_05317	1929	1900-01-27 04:40:00	2017-03-01 04:39:59		0			0
Stn 9M_1154_05317	1930	1900-01-27 05:00:00	2017-03-01 04:59:59		0			0
Stn 9M_1154_05317	1931	1900-01-27 05:20:00	2017-03-01 05:19:59		0			0
Stn 9M_1154_05317	1932	1900-01-27 05:40:00	2017-03-01 05:39:59		0			0
Stn 9M_1154_05317	1933	1900-01-27 06:00:00	2017-03-01 05:59:59		0			0
Stn 9M_1154_05317	1934	1900-01-27 06:20:00	2017-03-01 06:19:59		0			0
Stn 9M_1154_05317	1935	1900-01-27 06:40:00	2017-03-01 06:39:59		0			0
Stn 9M_1154_05317	1936	1900-01-27 07:00:00	2017-03-01 06:59:59		0			0
Stn 9M_1154_05317	1937	1900-01-27 07:20:00	2017-03-01 07:19:59		0			0
Stn 9M_1154_05317	1938	1900-01-27 07:40:00	2017-03-01 07:39:59	Low Frequency	0			0
Stn 9M_1154_05317	1939	1900-01-27 08:00:00	2017-03-01 07:59:59		0			0
Stn 9M_1154_05317	1940	1900-01-27 08:20:00	2017-03-01 08:19:59		0			0
Stn 9M_1154_05317	1941	1900-01-27 08:40:00	2017-03-01 08:39:59		0			0
Stn 9M_1154_05317	1942	1900-01-27 09:00:00	2017-03-01 08:59:59		0			0
Stn 9M_1154_05317	1943	1900-01-27 09:20:00	2017-03-01 09:19:59		0			0
Stn 9M_1154_05317	1944	1900-01-27 09:40:00	2017-03-01 09:39:59		0			0
Stn 9M_1154_05317	1945	1900-01-27 10:00:00	2017-03-01 09:59:59		0			0
Stn 9M_1154_05317	1946	1900-01-27 10:20:00	2017-03-01 10:19:59		0			0
Stn 9M_1154_05317	1947	1900-01-27 10:40:00	2017-03-01 10:39:59	Low Frequency	0			0
Stn 9M_1154_05317	1948	1900-01-27 11:00:00	2017-03-01 10:59:59		0			0
Stn 9M_1154_05317	1949	1900-01-27 11:20:00	2017-03-01 11:19:59		2	1		4	1
Stn 9M_1154_05317	1950	1900-01-27 11:40:00	2017-03-01 11:39:59		0			0
Stn 9M_1154_05317	1951	1900-01-27 12:00:00	2017-03-01 11:59:59		0			0
Stn 9M_1154_05317	1952	1900-01-27 12:20:00	2017-03-01 12:19:59		0			0
Stn 9M_1154_05317	1953	1900-01-27 12:40:00	2017-03-01 12:39:59		0			0
Stn 9M_1154_05317	1954	1900-01-27 13:00:00	2017-03-01 12:59:59		0			0
Stn 9M_1154_05317	1955	1900-01-27 13:20:00	2017-03-01 13:19:59		0			0
Stn 9M_1154_05317	1956	1900-01-27 13:40:00	2017-03-01 13:39:59		0			0
Stn 9M_1154_05317	1957	1900-01-27 14:00:00	2017-03-01 13:59:59		0			0
Stn 9M_1154_05317	1958	1900-01-27 14:20:00	2017-03-01 14:19:59		0			0
Stn 9M_1154_05317	1959	1900-01-27 14:40:00	2017-03-01 14:39:59		0			0
Stn 9M_1154_05317	1960	1900-01-27 15:00:00	2017-03-01 14:59:59		0			0
Stn 9M_1154_05317	1961	1900-01-27 15:20:00	2017-03-01 15:19:59		0			0
Stn 9M_1154_05317	1962	1900-01-27 15:40:00	2017-03-01 15:39:59		0			0
Stn 9M_1154_05317	1963	1900-01-27 16:00:00	2017-03-01 15:59:59		0			0
Stn 9M_1154_05317	1964	1900-01-27 16:20:00	2017-03-01 16:19:59		0			0
Stn 9M_1154_05317	1965	1900-01-27 16:40:00	2017-03-01 16:39:59		0			0
Stn 9M_1154_05317	1966	1900-01-27 17:00:00	2017-03-01 16:59:59		0			0
Stn 9M_1154_05317	1967	1900-01-27 17:20:00	2017-03-01 17:19:59		0			0
Stn 9M_1154_05317	1968	1900-01-27 17:40:00	2017-03-01 17:39:59	Low Frequency	0			0
Stn 9M_1154_05317	1969	1900-01-27 18:00:00	2017-03-01 17:59:59		0			0
Stn 9M_1154_05317	1970	1900-01-27 18:20:00	2017-03-01 18:19:59		0			0
Stn 9M_1154_05317	1971	1900-01-27 18:40:00	2017-03-01 18:39:59		0			0
Stn 9M_1154_05317	1972	1900-01-27 19:00:00	2017-03-01 18:59:59		0			0
Stn 9M_1154_05317	1973	1900-01-27 19:20:00	2017-03-01 19:19:59		0			0
Stn 9M_1154_05317	1974	1900-01-27 19:40:00	2017-03-01 19:39:59		0			0
Stn 9M_1154_05317	1975	1900-01-27 20:00:00	2017-03-01 19:59:59		0			0
Stn 9M_1154_05317	1976	1900-01-27 20:20:00	2017-03-01 20:19:59		0			0
Stn 9M_1154_05317	1977	1900-01-27 20:40:00	2017-03-01 20:39:59		0			0
Stn 9M_1154_05317	1978	1900-01-27 21:00:00	2017-03-01 20:59:59		0			0
Stn 9M_1154_05317	1979	1900-01-27 21:20:00	2017-03-01 21:19:59		0			0
Stn 9M_1154_05317	1980	1900-01-27 21:40:00	2017-03-01 21:39:59		0			0
Stn 9M_1154_05317	1981	1900-01-27 22:00:00	2017-03-01 21:59:59		0			0
Stn 9M_1154_05317	1982	1900-01-27 22:20:00	2017-03-01 22:19:59		0			0
Stn 9M_1154_05317	1983	1900-01-27 22:40:00	2017-03-01 22:39:59		0			0
Stn 9M_1154_05317	1984	1900-01-27 23:00:00	2017-03-01 22:59:59		0			0
Stn 9M_1154_05317	1985	1900-01-27 23:20:00	2017-03-01 23:19:59		0			0
Stn 9M_1154_05317	1986	1900-01-27 23:40:00	2017-03-01 23:39:59		0			0
Stn 9M_1154_05317	1987	1900-01-28	2017-03-01 23:59:59		0			0
Stn 9M_1154_05317	1988	1900-01-28 00:20:00	2017-03-02 00:19:59		0			0
Stn 9M_1154_05317	1989	1900-01-28 00:40:00	2017-03-02 00:39:59		0			0
Stn 9M_1154_05317	1990	1900-01-28 01:00:00	2017-03-02 00:59:59		0			0
Stn 9M_1154_05317	1991	1900-01-28 01:20:00	2017-03-02 01:19:59		0			0
Stn 9M_1154_05317	1992	1900-01-28 01:40:00	2017-03-02 01:39:59		0			0
Stn 9M_1154_05317	1993	1900-01-28 02:00:00	2017-03-02 01:59:59		0			0
Stn 9M_1154_05317	1994	1900-01-28 02:20:00	2017-03-02 02:19:59		0			0
Stn 9M_1154_05317	1995	1900-01-28 02:40:00	2017-03-02 02:39:59		0			0
Stn 9M_1154_05317	1996	1900-01-28 03:00:00	2017-03-02 02:59:59		0			0
Stn 9M_1154_05317	1997	1900-01-28 03:20:00	2017-03-02 03:19:59		0			0
Stn 9M_1154_05317	1998	1900-01-28 03:40:00	2017-03-02 03:39:59		0			0
Stn 9M_1154_05317	1999	1900-01-28 04:00:00	2017-03-02 03:59:59		0			0
[truncated: 4,505 more rows]

## Sheet: 2017_9M_1082_072817
Comp Folder	File	Time	Date	Boat Status	V_38_SPL	Error		V_389A_SPL	Error
Stn 9M_1082_072817	6	14:40:00	2017-05-03 14:40:00		0			0
Stn 9M_1082_072817	7	15:00:00	2017-05-03 15:00:00		0			0
Stn 9M_1082_072817	8	15:20:00	2017-05-03 15:20:00		0			0
Stn 9M_1082_072817	9	15:40:00	2017-05-03 15:40:00		0			0
Stn 9M_1082_072817	10	16:00:00	2017-05-03 16:00:00		0			0
Stn 9M_1082_072817	11	16:20:00	2017-05-03 16:20:00		0			0
Stn 9M_1082_072817	12	16:40:00	2017-05-03 16:40:00	Low Frequency	0			0
Stn 9M_1082_072817	13	17:00:00	2017-05-03 17:00:00		0			0
Stn 9M_1082_072817	14	17:20:00	2017-05-03 17:20:00		0			0
Stn 9M_1082_072817	15	17:40:00	2017-05-03 17:40:00		0			0
Stn 9M_1082_072817	16	18:00:00	2017-05-03 18:00:00	Low Frequency	0			0
Stn 9M_1082_072817	17	18:20:00	2017-05-03 18:20:00		0			0
Stn 9M_1082_072817	18	18:40:00	2017-05-03 18:40:00		0			0
Stn 9M_1082_072817	19	19:00:00	2017-05-03 19:00:00		0			0
Stn 9M_1082_072817	20	19:20:00	2017-05-03 19:20:00		0			0
Stn 9M_1082_072817	21	19:40:00	2017-05-03 19:40:00		0			0
Stn 9M_1082_072817	22	20:00:00	2017-05-03 20:00:00		0			0
Stn 9M_1082_072817	23	20:20:00	2017-05-03 20:20:00		0			0
Stn 9M_1082_072817	24	20:40:00	2017-05-03 20:40:00		0			0
Stn 9M_1082_072817	25	21:00:00	2017-05-03 21:00:00		0			0
Stn 9M_1082_072817	26	21:20:00	2017-05-03 21:20:00		0			0
Stn 9M_1082_072817	27	21:40:00	2017-05-03 21:40:00		0			0
Stn 9M_1082_072817	28	22:00:00	2017-05-03 22:00:00		0			0
Stn 9M_1082_072817	29	22:20:00	2017-05-03 22:20:00		0			0
Stn 9M_1082_072817	30	22:40:00	2017-05-03 22:40:00		0			0
Stn 9M_1082_072817	31	23:00:00	2017-05-03 23:00:00		0			0
Stn 9M_1082_072817	32	23:20:00	2017-05-03 23:20:00		0			0
Stn 9M_1082_072817	33	23:40:00	2017-05-03 23:40:00		0			0
Stn 9M_1082_072817	34	1900-01-01	2017-05-04 00:00:00		0			0
Stn 9M_1082_072817	35	1900-01-01 00:20:00	2017-05-04 00:20:00		0			0
Stn 9M_1082_072817	36	1900-01-01 00:40:00	2017-05-04 00:40:00		0			0
Stn 9M_1082_072817	37	1900-01-01 01:00:00	2017-05-04 01:00:00		0			0
Stn 9M_1082_072817	38	1900-01-01 01:20:00	2017-05-04 01:20:00		0			0
Stn 9M_1082_072817	39	1900-01-01 01:40:00	2017-05-04 01:40:00		0			0
Stn 9M_1082_072817	40	1900-01-01 02:00:00	2017-05-04 02:00:00		0			0
Stn 9M_1082_072817	41	1900-01-01 02:20:00	2017-05-04 02:20:00		0			0
Stn 9M_1082_072817	42	1900-01-01 02:40:00	2017-05-04 02:40:00		0			0
Stn 9M_1082_072817	43	1900-01-01 03:00:00	2017-05-04 03:00:00		0			0
Stn 9M_1082_072817	44	1900-01-01 03:20:00	2017-05-04 03:20:00		0			0
Stn 9M_1082_072817	45	1900-01-01 03:40:00	2017-05-04 03:40:00		0			0
Stn 9M_1082_072817	46	1900-01-01 04:00:00	2017-05-04 04:00:00		0			0
Stn 9M_1082_072817	47	1900-01-01 04:20:00	2017-05-04 04:20:00		0			0
Stn 9M_1082_072817	48	1900-01-01 04:40:00	2017-05-04 04:40:00		0			0
Stn 9M_1082_072817	49	1900-01-01 05:00:00	2017-05-04 05:00:00		0			0
Stn 9M_1082_072817	50	1900-01-01 05:20:00	2017-05-04 05:20:00		0			0
Stn 9M_1082_072817	51	1900-01-01 05:40:00	2017-05-04 05:40:00		0			0
Stn 9M_1082_072817	52	1900-01-01 06:00:00	2017-05-04 06:00:00		0			0
Stn 9M_1082_072817	53	1900-01-01 06:20:00	2017-05-04 06:20:00		0			0
Stn 9M_1082_072817	54	1900-01-01 06:40:00	2017-05-04 06:40:00		0			0
Stn 9M_1082_072817	55	1900-01-01 07:00:00	2017-05-04 07:00:00		0			0
Stn 9M_1082_072817	56	1900-01-01 07:20:00	2017-05-04 07:20:00		0			0
Stn 9M_1082_072817	57	1900-01-01 07:40:00	2017-05-04 07:40:00		0			0
Stn 9M_1082_072817	58	1900-01-01 08:00:00	2017-05-04 08:00:00		0			0
Stn 9M_1082_072817	59	1900-01-01 08:20:00	2017-05-04 08:20:00		0			0
Stn 9M_1082_072817	60	1900-01-01 08:40:00	2017-05-04 08:40:00		0			0
Stn 9M_1082_072817	61	1900-01-01 09:00:00	2017-05-04 09:00:00		0			0
Stn 9M_1082_072817	62	1900-01-01 09:20:00	2017-05-04 09:20:00		0			0
Stn 9M_1082_072817	63	1900-01-01 09:40:00	2017-05-04 09:40:00		0			0
Stn 9M_1082_072817	64	1900-01-01 10:00:00	2017-05-04 10:00:00		0			0
Stn 9M_1082_072817	65	1900-01-01 10:20:00	2017-05-04 10:20:00		0			0
Stn 9M_1082_072817	66	1900-01-01 10:40:00	2017-05-04 10:40:00		0			0
Stn 9M_1082_072817	67	1900-01-01 11:00:00	2017-05-04 11:00:00		0			0
Stn 9M_1082_072817	68	1900-01-01 11:20:00	2017-05-04 11:20:00		0			0
Stn 9M_1082_072817	69	1900-01-01 11:40:00	2017-05-04 11:40:00		0			0
Stn 9M_1082_072817	70	1900-01-01 12:00:00	2017-05-04 12:00:00		0			0
Stn 9M_1082_072817	71	1900-01-01 12:20:00	2017-05-04 12:20:00		0			0
Stn 9M_1082_072817	72	1900-01-01 12:40:00	2017-05-04 12:40:00		0			0
Stn 9M_1082_072817	73	1900-01-01 13:00:00	2017-05-04 13:00:00		0			0
Stn 9M_1082_072817	74	1900-01-01 13:20:00	2017-05-04 13:20:00		0			0
Stn 9M_1082_072817	75	1900-01-01 13:40:00	2017-05-04 13:40:00		0			0
Stn 9M_1082_072817	76	1900-01-01 14:00:00	2017-05-04 14:00:00		0			0
Stn 9M_1082_072817	77	1900-01-01 14:20:00	2017-05-04 14:20:00		0			0
Stn 9M_1082_072817	78	1900-01-01 14:40:00	2017-05-04 14:40:00		0			0
Stn 9M_1082_072817	79	1900-01-01 15:00:00	2017-05-04 15:00:00		0			0
Stn 9M_1082_072817	80	1900-01-01 15:20:00	2017-05-04 15:20:00		0			0
Stn 9M_1082_072817	81	1900-01-01 15:40:00	2017-05-04 15:40:00		0			0
Stn 9M_1082_072817	82	1900-01-01 16:00:00	2017-05-04 16:00:00		0			0
Stn 9M_1082_072817	83	1900-01-01 16:20:00	2017-05-04 16:20:00		0			0
Stn 9M_1082_072817	84	1900-01-01 16:40:00	2017-05-04 16:40:00		0			0
Stn 9M_1082_072817	85	1900-01-01 17:00:00	2017-05-04 17:00:00		0			0
Stn 9M_1082_072817	86	1900-01-01 17:20:00	2017-05-04 17:20:00		0			0
Stn 9M_1082_072817	87	1900-01-01 17:40:00	2017-05-04 17:40:00		0			0
Stn 9M_1082_072817	88	1900-01-01 18:00:00	2017-05-04 18:00:00		0			0
Stn 9M_1082_072817	89	1900-01-01 18:20:00	2017-05-04 18:20:00		0			0
Stn 9M_1082_072817	90	1900-01-01 18:40:00	2017-05-04 18:40:00		0			0
Stn 9M_1082_072817	91	1900-01-01 19:00:00	2017-05-04 19:00:00		0			0
Stn 9M_1082_072817	92	1900-01-01 19:20:00	2017-05-04 19:20:00		0			0
Stn 9M_1082_072817	93	1900-01-01 19:40:00	2017-05-04 19:40:00		0			0
Stn 9M_1082_072817	94	1900-01-01 20:00:00	2017-05-04 20:00:00		0			0
Stn 9M_1082_072817	95	1900-01-01 20:20:00	2017-05-04 20:20:00		0			0
Stn 9M_1082_072817	96	1900-01-01 20:40:00	2017-05-04 20:40:00		0			0
Stn 9M_1082_072817	97	1900-01-01 21:00:00	2017-05-04 21:00:00		0			0
Stn 9M_1082_072817	98	1900-01-01 21:20:00	2017-05-04 21:20:00		0			0
Stn 9M_1082_072817	99	1900-01-01 21:40:00	2017-05-04 21:40:00		0			0
Stn 9M_1082_072817	100	1900-01-01 22:00:00	2017-05-04 22:00:00		0			0
Stn 9M_1082_072817	101	1900-01-01 22:20:00	2017-05-04 22:20:00		0			0
Stn 9M_1082_072817	102	1900-01-01 22:40:00	2017-05-04 22:40:00		0			0
Stn 9M_1082_072817	103	1900-01-01 23:00:00	2017-05-04 23:00:00		0			0
Stn 9M_1082_072817	104	1900-01-01 23:20:00	2017-05-04 23:20:00		0			0
Stn 9M_1082_072817	105	1900-01-01 23:40:00	2017-05-04 23:40:00		0			0
Stn 9M_1082_072817	106	1900-01-02	2017-05-05 00:00:00		0			0
Stn 9M_1082_072817	107	1900-01-02 00:20:00	2017-05-05 00:20:00		0			0
Stn 9M_1082_072817	108	1900-01-02 00:40:00	2017-05-05 00:40:00		0			0
Stn 9M_1082_072817	109	1900-01-02 01:00:00	2017-05-05 01:00:00		0			0
Stn 9M_1082_072817	110	1900-01-02 01:20:00	2017-05-05 01:20:00		0			0
Stn 9M_1082_072817	111	1900-01-02 01:40:00	2017-05-05 01:40:00		0			0
Stn 9M_1082_072817	112	1900-01-02 02:00:00	2017-05-05 02:00:00		0			0
Stn 9M_1082_072817	113	1900-01-02 02:20:00	2017-05-05 02:20:00		0			0
Stn 9M_1082_072817	114	1900-01-02 02:40:00	2017-05-05 02:40:00		0			0
Stn 9M_1082_072817	115	1900-01-02 03:00:00	2017-05-05 03:00:00		0			0
Stn 9M_1082_072817	116	1900-01-02 03:20:00	2017-05-05 03:20:00		0			0
Stn 9M_1082_072817	117	1900-01-02 03:40:00	2017-05-05 03:40:00		0			0
Stn 9M_1082_072817	118	1900-01-02 04:00:00	2017-05-05 04:00:00		0			0
Stn 9M_1082_072817	119	1900-01-02 04:20:00	2017-05-05 04:20:00		0			0
Stn 9M_1082_072817	120	1900-01-02 04:40:00	2017-05-05 04:40:00		0			0
Stn 9M_1082_072817	121	1900-01-02 05:00:00	2017-05-05 05:00:00		0			0
Stn 9M_1082_072817	122	1900-01-02 05:20:00	2017-05-05 05:20:00		0			0
Stn 9M_1082_072817	123	1900-01-02 05:40:00	2017-05-05 05:40:00		0			0
Stn 9M_1082_072817	124	1900-01-02 06:00:00	2017-05-05 06:00:00		0			0
Stn 9M_1082_072817	125	1900-01-02 06:20:00	2017-05-05 06:20:00		0			0
Stn 9M_1082_072817	126	1900-01-02 06:40:00	2017-05-05 06:40:00		0			0
Stn 9M_1082_072817	127	1900-01-02 07:00:00	2017-05-05 07:00:00		0			0
Stn 9M_1082_072817	128	1900-01-02 07:20:00	2017-05-05 07:20:00		0			0
Stn 9M_1082_072817	129	1900-01-02 07:40:00	2017-05-05 07:40:00		0			0
Stn 9M_1082_072817	130	1900-01-02 08:00:00	2017-05-05 08:00:00		0			0
Stn 9M_1082_072817	131	1900-01-02 08:20:00	2017-05-05 08:20:00		0			0
Stn 9M_1082_072817	132	1900-01-02 08:40:00	2017-05-05 08:40:00		0			0
Stn 9M_1082_072817	133	1900-01-02 09:00:00	2017-05-05 09:00:00		0			0
Stn 9M_1082_072817	134	1900-01-02 09:20:00	2017-05-05 09:20:00		0			0
Stn 9M_1082_072817	135	1900-01-02 09:40:00	2017-05-05 09:40:00		0			0
Stn 9M_1082_072817	136	1900-01-02 10:00:00	2017-05-05 10:00:00		0			0
Stn 9M_1082_072817	137	1900-01-02 10:20:00	2017-05-05 10:20:00		0			0
Stn 9M_1082_072817	138	1900-01-02 10:40:00	2017-05-05 10:40:00		0			0
Stn 9M_1082_072817	139	1900-01-02 11:00:00	2017-05-05 11:00:00		0			0
Stn 9M_1082_072817	140	1900-01-02 11:20:00	2017-05-05 11:20:00		0			0
Stn 9M_1082_072817	141	1900-01-02 11:40:00	2017-05-05 11:40:00		0			0
Stn 9M_1082_072817	142	1900-01-02 12:00:00	2017-05-05 12:00:00		0			0
Stn 9M_1082_072817	143	1900-01-02 12:20:00	2017-05-05 12:20:00		0			0
Stn 9M_1082_072817	144	1900-01-02 12:40:00	2017-05-05 12:40:00		0			0
Stn 9M_1082_072817	145	1900-01-02 13:00:00	2017-05-05 13:00:00	Variable Broadband/Low Frequency	0			0
Stn 9M_1082_072817	146	1900-01-02 13:20:00	2017-05-05 13:20:00	Low Frequency	0			0
Stn 9M_1082_072817	147	1900-01-02 13:40:00	2017-05-05 13:40:00	Variable Broadband/Low Frequency	0			0
Stn 9M_1082_072817	148	1900-01-02 14:00:00	2017-05-05 14:00:00		0			0
Stn 9M_1082_072817	149	1900-01-02 14:20:00	2017-05-05 14:20:00		0			0
Stn 9M_1082_072817	150	1900-01-02 14:40:00	2017-05-05 14:40:00		0			0
Stn 9M_1082_072817	151	1900-01-02 15:00:00	2017-05-05 15:00:00		0			0
Stn 9M_1082_072817	152	1900-01-02 15:20:00	2017-05-05 15:20:00		0			0
Stn 9M_1082_072817	153	1900-01-02 15:40:00	2017-05-05 15:40:00		0			0
Stn 9M_1082_072817	154	1900-01-02 16:00:00	2017-05-05 16:00:00		0			0
Stn 9M_1082_072817	155	1900-01-02 16:20:00	2017-05-05 16:20:00		0			0
Stn 9M_1082_072817	156	1900-01-02 16:40:00	2017-05-05 16:40:00		0			0
Stn 9M_1082_072817	157	1900-01-02 17:00:00	2017-05-05 17:00:00		0			0
Stn 9M_1082_072817	158	1900-01-02 17:20:00	2017-05-05 17:20:00		0			0
Stn 9M_1082_072817	159	1900-01-02 17:40:00	2017-05-05 17:40:00		0			0
Stn 9M_1082_072817	160	1900-01-02 18:00:00	2017-05-05 18:00:00		0			0
Stn 9M_1082_072817	161	1900-01-02 18:20:00	2017-05-05 18:20:00		0			0
Stn 9M_1082_072817	162	1900-01-02 18:40:00	2017-05-05 18:40:00		0			0
Stn 9M_1082_072817	163	1900-01-02 19:00:00	2017-05-05 19:00:00		0			0
Stn 9M_1082_072817	164	1900-01-02 19:20:00	2017-05-05 19:20:00		0			0
Stn 9M_1082_072817	165	1900-01-02 19:40:00	2017-05-05 19:40:00		0			0
Stn 9M_1082_072817	166	1900-01-02 20:00:00	2017-05-05 20:00:00		0			0
Stn 9M_1082_072817	167	1900-01-02 20:20:00	2017-05-05 20:20:00		0			0
Stn 9M_1082_072817	168	1900-01-02 20:40:00	2017-05-05 20:40:00		0			0
Stn 9M_1082_072817	169	1900-01-02 21:00:00	2017-05-05 21:00:00		0			0
Stn 9M_1082_072817	170	1900-01-02 21:20:00	2017-05-05 21:20:00		0			0
Stn 9M_1082_072817	171	1900-01-02 21:40:00	2017-05-05 21:40:00		0			0
Stn 9M_1082_072817	172	1900-01-02 22:00:00	2017-05-05 22:00:00		0			0
Stn 9M_1082_072817	173	1900-01-02 22:20:00	2017-05-05 22:20:00		0			0
Stn 9M_1082_072817	174	1900-01-02 22:40:00	2017-05-05 22:40:00		0			0
Stn 9M_1082_072817	175	1900-01-02 23:00:00	2017-05-05 23:00:00		0			0
Stn 9M_1082_072817	176	1900-01-02 23:20:00	2017-05-05 23:20:00	Low Frequency	0			0
Stn 9M_1082_072817	177	1900-01-02 23:40:00	2017-05-05 23:40:00		0			0
Stn 9M_1082_072817	178	1900-01-03	2017-05-06 00:00:00		0			0
Stn 9M_1082_072817	179	1900-01-03 00:20:00	2017-05-06 00:20:00		0			0
Stn 9M_1082_072817	180	1900-01-03 00:40:00	2017-05-06 00:40:00		0			0
Stn 9M_1082_072817	181	1900-01-03 01:00:00	2017-05-06 01:00:00		0			0
Stn 9M_1082_072817	182	1900-01-03 01:20:00	2017-05-06 01:20:00		0			0
Stn 9M_1082_072817	183	1900-01-03 01:40:00	2017-05-06 01:40:00		0			0
Stn 9M_1082_072817	184	1900-01-03 02:00:00	2017-05-06 02:00:00		0			0
Stn 9M_1082_072817	185	1900-01-03 02:20:00	2017-05-06 02:20:00		0			0
Stn 9M_1082_072817	186	1900-01-03 02:40:00	2017-05-06 02:40:00		0			0
Stn 9M_1082_072817	187	1900-01-03 03:00:00	2017-05-06 03:00:00		0			0
Stn 9M_1082_072817	188	1900-01-03 03:20:00	2017-05-06 03:20:00		0			0
Stn 9M_1082_072817	189	1900-01-03 03:40:00	2017-05-06 03:40:00		0			0
Stn 9M_1082_072817	190	1900-01-03 04:00:00	2017-05-06 04:00:00		0			0
Stn 9M_1082_072817	191	1900-01-03 04:20:00	2017-05-06 04:20:00		0			0
Stn 9M_1082_072817	192	1900-01-03 04:40:00	2017-05-06 04:40:00		0			0
Stn 9M_1082_072817	193	1900-01-03 05:00:00	2017-05-06 05:00:00		0			0
Stn 9M_1082_072817	194	1900-01-03 05:20:00	2017-05-06 05:20:00		0			0
Stn 9M_1082_072817	195	1900-01-03 05:40:00	2017-05-06 05:40:00		0			0
Stn 9M_1082_072817	196	1900-01-03 06:00:00	2017-05-06 06:00:00	Burst Narrow	0	1		0	1
Stn 9M_1082_072817	197	1900-01-03 06:20:00	2017-05-06 06:20:00		0			0
Stn 9M_1082_072817	198	1900-01-03 06:40:00	2017-05-06 06:40:00		0			0
Stn 9M_1082_072817	199	1900-01-03 07:00:00	2017-05-06 07:00:00	Low Frequency	0			0
Stn 9M_1082_072817	200	1900-01-03 07:20:00	2017-05-06 07:20:00		0			0
Stn 9M_1082_072817	201	1900-01-03 07:40:00	2017-05-06 07:40:00		9	1		10	1
Stn 9M_1082_072817	202	1900-01-03 08:00:00	2017-05-06 08:00:00		0			0
Stn 9M_1082_072817	203	1900-01-03 08:20:00	2017-05-06 08:20:00		0			0
Stn 9M_1082_072817	204	1900-01-03 08:40:00	2017-05-06 08:40:00		0			0
Stn 9M_1082_072817	205	1900-01-03 09:00:00	2017-05-06 09:00:00		0			0
Stn 9M_1082_072817	206	1900-01-03 09:20:00	2017-05-06 09:20:00		0			0
Stn 9M_1082_072817	207	1900-01-03 09:40:00	2017-05-06 09:40:01		0			0
Stn 9M_1082_072817	208	1900-01-03 10:00:00	2017-05-06 10:00:01		0			0
Stn 9M_1082_072817	209	1900-01-03 10:20:00	2017-05-06 10:20:01		0			0
Stn 9M_1082_072817	210	1900-01-03 10:40:00	2017-05-06 10:40:01		0			0
Stn 9M_1082_072817	211	1900-01-03 11:00:00	2017-05-06 11:00:01		0			0
Stn 9M_1082_072817	212	1900-01-03 11:20:00	2017-05-06 11:20:01		0			0
Stn 9M_1082_072817	213	1900-01-03 11:40:00	2017-05-06 11:40:01		0			0
Stn 9M_1082_072817	214	1900-01-03 12:00:00	2017-05-06 12:00:01		0			0
Stn 9M_1082_072817	215	1900-01-03 12:20:00	2017-05-06 12:20:01		0			0
Stn 9M_1082_072817	216	1900-01-03 12:40:00	2017-05-06 12:40:01		0			0
Stn 9M_1082_072817	217	1900-01-03 13:00:00	2017-05-06 13:00:01		0			0
Stn 9M_1082_072817	218	1900-01-03 13:20:00	2017-05-06 13:20:01		0			0
Stn 9M_1082_072817	219	1900-01-03 13:40:00	2017-05-06 13:40:01		0			0
Stn 9M_1082_072817	220	1900-01-03 14:00:00	2017-05-06 14:00:01		0			0
Stn 9M_1082_072817	221	1900-01-03 14:20:00	2017-05-06 14:20:01	Variable Broadband/Low Frequency	0			0
Stn 9M_1082_072817	222	1900-01-03 14:40:00	2017-05-06 14:40:01		0			0
Stn 9M_1082_072817	223	1900-01-03 15:00:00	2017-05-06 15:00:01		0			0
Stn 9M_1082_072817	224	1900-01-03 15:20:00	2017-05-06 15:20:01		0			0
Stn 9M_1082_072817	225	1900-01-03 15:40:00	2017-05-06 15:40:01		0			0
Stn 9M_1082_072817	226	1900-01-03 16:00:00	2017-05-06 16:00:01		11	1		10	1
Stn 9M_1082_072817	227	1900-01-03 16:20:00	2017-05-06 16:20:01		0			0
Stn 9M_1082_072817	228	1900-01-03 16:40:00	2017-05-06 16:40:01		0			0
Stn 9M_1082_072817	229	1900-01-03 17:00:00	2017-05-06 17:00:01		0			0
Stn 9M_1082_072817	230	1900-01-03 17:20:00	2017-05-06 17:20:01		0			0
Stn 9M_1082_072817	231	1900-01-03 17:40:00	2017-05-06 17:40:01		0			0
Stn 9M_1082_072817	232	1900-01-03 18:00:00	2017-05-06 18:00:01		0			0
Stn 9M_1082_072817	233	1900-01-03 18:20:00	2017-05-06 18:20:01		0			0
Stn 9M_1082_072817	234	1900-01-03 18:40:00	2017-05-06 18:40:01		0			0
Stn 9M_1082_072817	235	1900-01-03 19:00:00	2017-05-06 19:00:01		0			0
Stn 9M_1082_072817	236	1900-01-03 19:20:00	2017-05-06 19:20:01		0			0
Stn 9M_1082_072817	237	1900-01-03 19:40:00	2017-05-06 19:40:01		0			0
Stn 9M_1082_072817	238	1900-01-03 20:00:00	2017-05-06 20:00:01		0			0
Stn 9M_1082_072817	239	1900-01-03 20:20:00	2017-05-06 20:20:01		0			0
Stn 9M_1082_072817	240	1900-01-03 20:40:00	2017-05-06 20:40:01	Low Frequency	0			0
Stn 9M_1082_072817	241	1900-01-03 21:00:00	2017-05-06 21:00:01		0			0
Stn 9M_1082_072817	242	1900-01-03 21:20:00	2017-05-06 21:20:01		0			0
Stn 9M_1082_072817	243	1900-01-03 21:40:00	2017-05-06 21:40:01	Low Frequency	0			0
Stn 9M_1082_072817	244	1900-01-03 22:00:00	2017-05-06 22:00:01		0			0
Stn 9M_1082_072817	245	1900-01-03 22:20:00	2017-05-06 22:20:01		0			0
Stn 9M_1082_072817	246	1900-01-03 22:40:00	2017-05-06 22:40:01		0			0
Stn 9M_1082_072817	247	1900-01-03 23:00:00	2017-05-06 23:00:01		0			0
Stn 9M_1082_072817	248	1900-01-03 23:20:00	2017-05-06 23:20:01		0			0
Stn 9M_1082_072817	249	1900-01-03 23:40:00	2017-05-06 23:40:01		0			0
Stn 9M_1082_072817	250	1900-01-04	2017-05-07 00:00:01		0			0
Stn 9M_1082_072817	251	1900-01-04 00:20:00	2017-05-07 00:20:01		0			0
Stn 9M_1082_072817	252	1900-01-04 00:40:00	2017-05-07 00:40:01		0			0
Stn 9M_1082_072817	253	1900-01-04 01:00:00	2017-05-07 01:00:01		0			0
Stn 9M_1082_072817	254	1900-01-04 01:20:00	2017-05-07 01:20:01		0			0
Stn 9M_1082_072817	255	1900-01-04 01:40:00	2017-05-07 01:40:01	Low Frequency	0			0
Stn 9M_1082_072817	256	1900-01-04 02:00:00	2017-05-07 02:00:01		0			0
Stn 9M_1082_072817	257	1900-01-04 02:20:00	2017-05-07 02:20:01		0			0
Stn 9M_1082_072817	258	1900-01-04 02:40:00	2017-05-07 02:40:01		0			0
Stn 9M_1082_072817	259	1900-01-04 03:00:00	2017-05-07 03:00:01		0			0
Stn 9M_1082_072817	260	1900-01-04 03:20:00	2017-05-07 03:20:01		0			0
Stn 9M_1082_072817	261	1900-01-04 03:40:00	2017-05-07 03:40:01		0			0
Stn 9M_1082_072817	262	1900-01-04 04:00:00	2017-05-07 04:00:01		0			0
Stn 9M_1082_072817	263	1900-01-04 04:20:00	2017-05-07 04:20:01		0			0
Stn 9M_1082_072817	264	1900-01-04 04:40:00	2017-05-07 04:40:01		0			0
Stn 9M_1082_072817	265	1900-01-04 05:00:00	2017-05-07 05:00:01		0			0
Stn 9M_1082_072817	266	1900-01-04 05:20:00	2017-05-07 05:20:01		0			0
Stn 9M_1082_072817	267	1900-01-04 05:40:00	2017-05-07 05:40:01		0			0
Stn 9M_1082_072817	268	1900-01-04 06:00:00	2017-05-07 06:00:01		0			0
Stn 9M_1082_072817	269	1900-01-04 06:20:00	2017-05-07 06:20:01		0			0
Stn 9M_1082_072817	270	1900-01-04 06:40:00	2017-05-07 06:40:01		0			0
Stn 9M_1082_072817	271	1900-01-04 07:00:00	2017-05-07 07:00:01		0			0
Stn 9M_1082_072817	272	1900-01-04 07:20:00	2017-05-07 07:20:01		0			0
Stn 9M_1082_072817	273	1900-01-04 07:40:00	2017-05-07 07:40:01		0			0
Stn 9M_1082_072817	274	1900-01-04 08:00:00	2017-05-07 08:00:01		0			0
Stn 9M_1082_072817	275	1900-01-04 08:20:00	2017-05-07 08:20:01		0			0
Stn 9M_1082_072817	276	1900-01-04 08:40:00	2017-05-07 08:40:01		0			0
Stn 9M_1082_072817	277	1900-01-04 09:00:00	2017-05-07 09:00:01		0			0
Stn 9M_1082_072817	278	1900-01-04 09:20:00	2017-05-07 09:20:01		0			0
Stn 9M_1082_072817	279	1900-01-04 09:40:00	2017-05-07 09:40:01		0			0
Stn 9M_1082_072817	280	1900-01-04 10:00:00	2017-05-07 10:00:01		0			0
Stn 9M_1082_072817	281	1900-01-04 10:20:00	2017-05-07 10:20:01		0			0
Stn 9M_1082_072817	282	1900-01-04 10:40:00	2017-05-07 10:40:01	Low Frequency	0			0
Stn 9M_1082_072817	283	1900-01-04 11:00:00	2017-05-07 11:00:01		0			0
Stn 9M_1082_072817	284	1900-01-04 11:20:00	2017-05-07 11:20:01		0			0
Stn 9M_1082_072817	285	1900-01-04 11:40:00	2017-05-07 11:40:01		0			0
Stn 9M_1082_072817	286	1900-01-04 12:00:00	2017-05-07 12:00:01		0			0
Stn 9M_1082_072817	287	1900-01-04 12:20:00	2017-05-07 12:20:01		0			0
Stn 9M_1082_072817	288	1900-01-04 12:40:00	2017-05-07 12:40:01		0			0
Stn 9M_1082_072817	289	1900-01-04 13:00:00	2017-05-07 13:00:01		0			0
Stn 9M_1082_072817	290	1900-01-04 13:20:00	2017-05-07 13:20:01	Variable Broadband/Low Frequency	0			0
Stn 9M_1082_072817	291	1900-01-04 13:40:00	2017-05-07 13:40:01		0			0
Stn 9M_1082_072817	292	1900-01-04 14:00:00	2017-05-07 14:00:01		0			0
Stn 9M_1082_072817	293	1900-01-04 14:20:00	2017-05-07 14:20:01	Low Frequency	0			0
Stn 9M_1082_072817	294	1900-01-04 14:40:00	2017-05-07 14:40:01		0			0
Stn 9M_1082_072817	295	1900-01-04 15:00:00	2017-05-07 15:00:01	Variable Broadband/Low Frequency	0			0
Stn 9M_1082_072817	296	1900-01-04 15:20:00	2017-05-07 15:20:01		0			0
Stn 9M_1082_072817	297	1900-01-04 15:40:00	2017-05-07 15:40:01		0			0
Stn 9M_1082_072817	298	1900-01-04 16:00:00	2017-05-07 16:00:01		0			0
Stn 9M_1082_072817	299	1900-01-04 16:20:00	2017-05-07 16:20:01		0			0
Stn 9M_1082_072817	300	1900-01-04 16:40:00	2017-05-07 16:40:01		0			5	1
Stn 9M_1082_072817	301	1900-01-04 17:00:00	2017-05-07 17:00:01		0			0
Stn 9M_1082_072817	302	1900-01-04 17:20:00	2017-05-07 17:20:01		0			0
Stn 9M_1082_072817	303	1900-01-04 17:40:00	2017-05-07 17:40:01		0			0
Stn 9M_1082_072817	304	1900-01-04 18:00:00	2017-05-07 18:00:01		0			0
Stn 9M_1082_072817	305	1900-01-04 18:20:00	2017-05-07 18:20:01		0			0
Stn 9M_1082_072817	306	1900-01-04 18:40:00	2017-05-07 18:40:01		0			0
Stn 9M_1082_072817	307	1900-01-04 19:00:00	2017-05-07 19:00:01		0			0
Stn 9M_1082_072817	308	1900-01-04 19:20:00	2017-05-07 19:20:01		0			0
Stn 9M_1082_072817	309	1900-01-04 19:40:00	2017-05-07 19:40:01		0			0
Stn 9M_1082_072817	310	1900-01-04 20:00:00	2017-05-07 20:00:01		0			0
Stn 9M_1082_072817	311	1900-01-04 20:20:00	2017-05-07 20:20:01		0			0
Stn 9M_1082_072817	312	1900-01-04 20:40:00	2017-05-07 20:40:01		0			0
Stn 9M_1082_072817	313	1900-01-04 21:00:00	2017-05-07 21:00:01		0			0
Stn 9M_1082_072817	314	1900-01-04 21:20:00	2017-05-07 21:20:01		0			0
Stn 9M_1082_072817	315	1900-01-04 21:40:00	2017-05-07 21:40:01		0			0
Stn 9M_1082_072817	316	1900-01-04 22:00:00	2017-05-07 22:00:01		0			0
Stn 9M_1082_072817	317	1900-01-04 22:20:00	2017-05-07 22:20:01		0			0
Stn 9M_1082_072817	318	1900-01-04 22:40:00	2017-05-07 22:40:01		0			0
Stn 9M_1082_072817	319	1900-01-04 23:00:00	2017-05-07 23:00:01		0			0
Stn 9M_1082_072817	320	1900-01-04 23:20:00	2017-05-07 23:20:01		0			0
Stn 9M_1082_072817	321	1900-01-04 23:40:00	2017-05-07 23:40:01		0			0
Stn 9M_1082_072817	322	1900-01-05	2017-05-08 00:00:01	Low Frequency	0			0
Stn 9M_1082_072817	323	1900-01-05 00:20:00	2017-05-08 00:20:01		0			0
Stn 9M_1082_072817	324	1900-01-05 00:40:00	2017-05-08 00:40:01		0			0
Stn 9M_1082_072817	325	1900-01-05 01:00:00	2017-05-08 01:00:01		0			0
Stn 9M_1082_072817	326	1900-01-05 01:20:00	2017-05-08 01:20:01		0			0
Stn 9M_1082_072817	327	1900-01-05 01:40:00	2017-05-08 01:40:01		0			0
Stn 9M_1082_072817	328	1900-01-05 02:00:00	2017-05-08 02:00:01		0			0
Stn 9M_1082_072817	329	1900-01-05 02:20:00	2017-05-08 02:20:01		0			0
Stn 9M_1082_072817	330	1900-01-05 02:40:00	2017-05-08 02:40:01		0			0
Stn 9M_1082_072817	331	1900-01-05 03:00:00	2017-05-08 03:00:01		0			0
Stn 9M_1082_072817	332	1900-01-05 03:20:00	2017-05-08 03:20:01		0			0
Stn 9M_1082_072817	333	1900-01-05 03:40:00	2017-05-08 03:40:01		0			0
Stn 9M_1082_072817	334	1900-01-05 04:00:00	2017-05-08 04:00:01		0			0
Stn 9M_1082_072817	335	1900-01-05 04:20:00	2017-05-08 04:20:01		0			0
Stn 9M_1082_072817	336	1900-01-05 04:40:00	2017-05-08 04:40:01		0			0
Stn 9M_1082_072817	337	1900-01-05 05:00:00	2017-05-08 05:00:01		0			0
Stn 9M_1082_072817	338	1900-01-05 05:20:00	2017-05-08 05:20:01		0			0
Stn 9M_1082_072817	339	1900-01-05 05:40:00	2017-05-08 05:40:01		0			0
Stn 9M_1082_072817	340	1900-01-05 06:00:00	2017-05-08 06:00:01		0			0
Stn 9M_1082_072817	341	1900-01-05 06:20:00	2017-05-08 06:20:01	Low Frequency	0			0
Stn 9M_1082_072817	342	1900-01-05 06:40:00	2017-05-08 06:40:01		0			0
Stn 9M_1082_072817	343	1900-01-05 07:00:00	2017-05-08 07:00:01		0			0
Stn 9M_1082_072817	344	1900-01-05 07:20:00	2017-05-08 07:20:01		0			0
Stn 9M_1082_072817	345	1900-01-05 07:40:00	2017-05-08 07:40:01		0			0
Stn 9M_1082_072817	346	1900-01-05 08:00:00	2017-05-08 08:00:01		0			0
Stn 9M_1082_072817	347	1900-01-05 08:20:00	2017-05-08 08:20:01		0			0
Stn 9M_1082_072817	348	1900-01-05 08:40:00	2017-05-08 08:40:01		0			0
Stn 9M_1082_072817	349	1900-01-05 09:00:00	2017-05-08 09:00:01	Low Frequency	0			0
Stn 9M_1082_072817	350	1900-01-05 09:20:00	2017-05-08 09:20:01	Variable Broadband	0			0
Stn 9M_1082_072817	351	1900-01-05 09:40:00	2017-05-08 09:40:01		0			0
Stn 9M_1082_072817	352	1900-01-05 10:00:00	2017-05-08 10:00:01		0			0
Stn 9M_1082_072817	353	1900-01-05 10:20:00	2017-05-08 10:20:01		0			0
Stn 9M_1082_072817	354	1900-01-05 10:40:00	2017-05-08 10:40:01		0			0
Stn 9M_1082_072817	355	1900-01-05 11:00:00	2017-05-08 11:00:01		0			0
Stn 9M_1082_072817	356	1900-01-05 11:20:00	2017-05-08 11:20:01		0			0
Stn 9M_1082_072817	357	1900-01-05 11:40:00	2017-05-08 11:40:01		0			0
Stn 9M_1082_072817	358	1900-01-05 12:00:00	2017-05-08 12:00:01		0			0
Stn 9M_1082_072817	359	1900-01-05 12:20:00	2017-05-08 12:20:01	Low Frequency	0			0
Stn 9M_1082_072817	360	1900-01-05 12:40:00	2017-05-08 12:40:01		0			0
Stn 9M_1082_072817	361	1900-01-05 13:00:00	2017-05-08 13:00:01		0			0
Stn 9M_1082_072817	362	1900-01-05 13:20:00	2017-05-08 13:20:01		0			0
Stn 9M_1082_072817	363	1900-01-05 13:40:00	2017-05-08 13:40:01		0			0
Stn 9M_1082_072817	364	1900-01-05 14:00:00	2017-05-08 14:00:01		0			0
Stn 9M_1082_072817	365	1900-01-05 14:20:00	2017-05-08 14:20:01		0			0
Stn 9M_1082_072817	366	1900-01-05 14:40:00	2017-05-08 14:40:01		0			0
Stn 9M_1082_072817	367	1900-01-05 15:00:00	2017-05-08 15:00:01		0			0
Stn 9M_1082_072817	368	1900-01-05 15:20:00	2017-05-08 15:20:01		0			0
Stn 9M_1082_072817	369	1900-01-05 15:40:00	2017-05-08 15:40:01		0			0
Stn 9M_1082_072817	370	1900-01-05 16:00:00	2017-05-08 16:00:01	Variable Broadband/Low Frequency	0			0
Stn 9M_1082_072817	371	1900-01-05 16:20:00	2017-05-08 16:20:01		0			0
Stn 9M_1082_072817	372	1900-01-05 16:40:00	2017-05-08 16:40:01	Variable Broadband/Low Frequency	0			0
Stn 9M_1082_072817	373	1900-01-05 17:00:00	2017-05-08 17:00:01		0			0
Stn 9M_1082_072817	374	1900-01-05 17:20:00	2017-05-08 17:20:01		0			0
Stn 9M_1082_072817	375	1900-01-05 17:40:00	2017-05-08 17:40:01		0			1	1
Stn 9M_1082_072817	376	1900-01-05 18:00:00	2017-05-08 18:00:01		0			0
Stn 9M_1082_072817	377	1900-01-05 18:20:00	2017-05-08 18:20:01		0			0
Stn 9M_1082_072817	378	1900-01-05 18:40:00	2017-05-08 18:40:01		0			0
Stn 9M_1082_072817	379	1900-01-05 19:00:00	2017-05-08 19:00:01		0			0
Stn 9M_1082_072817	380	1900-01-05 19:20:00	2017-05-08 19:20:01		0			0
Stn 9M_1082_072817	381	1900-01-05 19:40:00	2017-05-08 19:40:01		0			0
Stn 9M_1082_072817	382	1900-01-05 20:00:00	2017-05-08 20:00:01		0			0
Stn 9M_1082_072817	383	1900-01-05 20:20:00	2017-05-08 20:20:01		0			0
Stn 9M_1082_072817	384	1900-01-05 20:40:00	2017-05-08 20:40:01		0			0
Stn 9M_1082_072817	385	1900-01-05 21:00:00	2017-05-08 21:00:01		0			0
Stn 9M_1082_072817	386	1900-01-05 21:20:00	2017-05-08 21:20:01		0			0
Stn 9M_1082_072817	387	1900-01-05 21:40:00	2017-05-08 21:40:01		0			0
Stn 9M_1082_072817	388	1900-01-05 22:00:00	2017-05-08 22:00:01		0			0
Stn 9M_1082_072817	389	1900-01-05 22:20:00	2017-05-08 22:20:01		0			0
Stn 9M_1082_072817	390	1900-01-05 22:40:00	2017-05-08 22:40:01		0			0
Stn 9M_1082_072817	391	1900-01-05 23:00:00	2017-05-08 23:00:01		0			0
Stn 9M_1082_072817	392	1900-01-05 23:20:00	2017-05-08 23:20:01		0			0
Stn 9M_1082_072817	393	1900-01-05 23:40:00	2017-05-08 23:40:01		0			0
Stn 9M_1082_072817	394	1900-01-06	2017-05-09 00:00:01		0			0
Stn 9M_1082_072817	395	1900-01-06 00:20:00	2017-05-09 00:20:01		0			0
Stn 9M_1082_072817	396	1900-01-06 00:40:00	2017-05-09 00:40:01		0			0
Stn 9M_1082_072817	397	1900-01-06 01:00:00	2017-05-09 01:00:01		0			0
Stn 9M_1082_072817	398	1900-01-06 01:20:00	2017-05-09 01:20:01		0			0
Stn 9M_1082_072817	399	1900-01-06 01:40:00	2017-05-09 01:40:01		0			0
Stn 9M_1082_072817	400	1900-01-06 02:00:00	2017-05-09 02:00:01		0			0
Stn 9M_1082_072817	401	1900-01-06 02:20:00	2017-05-09 02:20:01		0			0
Stn 9M_1082_072817	402	1900-01-06 02:40:00	2017-05-09 02:40:01		0			0
Stn 9M_1082_072817	403	1900-01-06 03:00:00	2017-05-09 03:00:01		0			0
Stn 9M_1082_072817	404	1900-01-06 03:20:00	2017-05-09 03:20:01		0			0
Stn 9M_1082_072817	405	1900-01-06 03:40:00	2017-05-09 03:40:01		0			0
Stn 9M_1082_072817	406	1900-01-06 04:00:00	2017-05-09 04:00:01		0			0
Stn 9M_1082_072817	407	1900-01-06 04:20:00	2017-05-09 04:20:02		0			0
Stn 9M_1082_072817	408	1900-01-06 04:40:00	2017-05-09 04:40:02		0			0
Stn 9M_1082_072817	409	1900-01-06 05:00:00	2017-05-09 05:00:02		0			0
Stn 9M_1082_072817	410	1900-01-06 05:20:00	2017-05-09 05:20:02		0			0
Stn 9M_1082_072817	411	1900-01-06 05:40:00	2017-05-09 05:40:02		0			0
Stn 9M_1082_072817	412	1900-01-06 06:00:00	2017-05-09 06:00:02		0			0
Stn 9M_1082_072817	413	1900-01-06 06:20:00	2017-05-09 06:20:02		0			0
Stn 9M_1082_072817	414	1900-01-06 06:40:00	2017-05-09 06:40:02		0			0
Stn 9M_1082_072817	415	1900-01-06 07:00:00	2017-05-09 07:00:02		0			0
Stn 9M_1082_072817	416	1900-01-06 07:20:00	2017-05-09 07:20:02		0			0
Stn 9M_1082_072817	417	1900-01-06 07:40:00	2017-05-09 07:40:02		0			0
Stn 9M_1082_072817	418	1900-01-06 08:00:00	2017-05-09 08:00:02		0			0
Stn 9M_1082_072817	419	1900-01-06 08:20:00	2017-05-09 08:20:02		0			0
Stn 9M_1082_072817	420	1900-01-06 08:40:00	2017-05-09 08:40:02		0			0
Stn 9M_1082_072817	421	1900-01-06 09:00:00	2017-05-09 09:00:02		0			0
Stn 9M_1082_072817	422	1900-01-06 09:20:00	2017-05-09 09:20:02		0			0
Stn 9M_1082_072817	423	1900-01-06 09:40:00	2017-05-09 09:40:02		0			0
Stn 9M_1082_072817	424	1900-01-06 10:00:00	2017-05-09 10:00:02		0			0
Stn 9M_1082_072817	425	1900-01-06 10:20:00	2017-05-09 10:20:02		0			0
Stn 9M_1082_072817	426	1900-01-06 10:40:00	2017-05-09 10:40:02		0			0
Stn 9M_1082_072817	427	1900-01-06 11:00:00	2017-05-09 11:00:02		0			0
Stn 9M_1082_072817	428	1900-01-06 11:20:00	2017-05-09 11:20:02		0			0
Stn 9M_1082_072817	429	1900-01-06 11:40:00	2017-05-09 11:40:02		0			0
Stn 9M_1082_072817	430	1900-01-06 12:00:00	2017-05-09 12:00:02		0			0
Stn 9M_1082_072817	431	1900-01-06 12:20:00	2017-05-09 12:20:02		0			0
Stn 9M_1082_072817	432	1900-01-06 12:40:00	2017-05-09 12:40:02		0			0
Stn 9M_1082_072817	433	1900-01-06 13:00:00	2017-05-09 13:00:02		0			0
Stn 9M_1082_072817	434	1900-01-06 13:20:00	2017-05-09 13:20:02		0			0
Stn 9M_1082_072817	435	1900-01-06 13:40:00	2017-05-09 13:40:02		0			0
Stn 9M_1082_072817	436	1900-01-06 14:00:00	2017-05-09 14:00:02	Low Frequency	0			0
Stn 9M_1082_072817	437	1900-01-06 14:20:00	2017-05-09 14:20:02		0			0
Stn 9M_1082_072817	438	1900-01-06 14:40:00	2017-05-09 14:40:02		0			0
Stn 9M_1082_072817	439	1900-01-06 15:00:00	2017-05-09 15:00:02		0			0
Stn 9M_1082_072817	440	1900-01-06 15:20:00	2017-05-09 15:20:02		0			0
Stn 9M_1082_072817	441	1900-01-06 15:40:00	2017-05-09 15:40:02		0			0
Stn 9M_1082_072817	442	1900-01-06 16:00:00	2017-05-09 16:00:02	Low Frequency	0			0
Stn 9M_1082_072817	443	1900-01-06 16:20:00	2017-05-09 16:20:02		0			0
Stn 9M_1082_072817	444	1900-01-06 16:40:00	2017-05-09 16:40:02		0			0
Stn 9M_1082_072817	445	1900-01-06 17:00:00	2017-05-09 17:00:02		0			0
Stn 9M_1082_072817	446	1900-01-06 17:20:00	2017-05-09 17:20:02	Burst Narrow	0	1		0	1
Stn 9M_1082_072817	447	1900-01-06 17:40:00	2017-05-09 17:40:02		0			0
Stn 9M_1082_072817	448	1900-01-06 18:00:00	2017-05-09 18:00:02		0			0
Stn 9M_1082_072817	449	1900-01-06 18:20:00	2017-05-09 18:20:02		0			0
Stn 9M_1082_072817	450	1900-01-06 18:40:00	2017-05-09 18:40:02		0			0
Stn 9M_1082_072817	451	1900-01-06 19:00:00	2017-05-09 19:00:02		8	1		6	1
Stn 9M_1082_072817	452	1900-01-06 19:20:00	2017-05-09 19:20:02		0			0
Stn 9M_1082_072817	453	1900-01-06 19:40:00	2017-05-09 19:40:02		0			0
Stn 9M_1082_072817	454	1900-01-06 20:00:00	2017-05-09 20:00:02		0			0
Stn 9M_1082_072817	455	1900-01-06 20:20:00	2017-05-09 20:20:02		0			0
Stn 9M_1082_072817	456	1900-01-06 20:40:00	2017-05-09 20:40:02		0			0
Stn 9M_1082_072817	457	1900-01-06 21:00:00	2017-05-09 21:00:02		0			0
Stn 9M_1082_072817	458	1900-01-06 21:20:00	2017-05-09 21:20:02		0			0
Stn 9M_1082_072817	459	1900-01-06 21:40:00	2017-05-09 21:40:02		0			0
Stn 9M_1082_072817	460	1900-01-06 22:00:00	2017-05-09 22:00:02		0			0
Stn 9M_1082_072817	461	1900-01-06 22:20:00	2017-05-09 22:20:02		0			0
Stn 9M_1082_072817	462	1900-01-06 22:40:00	2017-05-09 22:40:02		0			0
Stn 9M_1082_072817	463	1900-01-06 23:00:00	2017-05-09 23:00:02		0			0
Stn 9M_1082_072817	464	1900-01-06 23:20:00	2017-05-09 23:20:02		0			0
Stn 9M_1082_072817	465	1900-01-06 23:40:00	2017-05-09 23:40:02		0			0
Stn 9M_1082_072817	466	1900-01-07	2017-05-10 00:00:02		0			0
Stn 9M_1082_072817	467	1900-01-07 00:20:00	2017-05-10 00:20:02		0			0
Stn 9M_1082_072817	468	1900-01-07 00:40:00	2017-05-10 00:40:02		0			0
Stn 9M_1082_072817	469	1900-01-07 01:00:00	2017-05-10 01:00:02		0			0
Stn 9M_1082_072817	470	1900-01-07 01:20:00	2017-05-10 01:20:02		0			0
Stn 9M_1082_072817	471	1900-01-07 01:40:00	2017-05-10 01:40:02		0			0
Stn 9M_1082_072817	472	1900-01-07 02:00:00	2017-05-10 02:00:02		0			0
Stn 9M_1082_072817	473	1900-01-07 02:20:00	2017-05-10 02:20:02		0			0
Stn 9M_1082_072817	474	1900-01-07 02:40:00	2017-05-10 02:40:02		0			0
Stn 9M_1082_072817	475	1900-01-07 03:00:00	2017-05-10 03:00:02		0			0
Stn 9M_1082_072817	476	1900-01-07 03:20:00	2017-05-10 03:20:02		0			0
Stn 9M_1082_072817	477	1900-01-07 03:40:00	2017-05-10 03:40:02		0			0
Stn 9M_1082_072817	478	1900-01-07 04:00:00	2017-05-10 04:00:02		0			0
Stn 9M_1082_072817	479	1900-01-07 04:20:00	2017-05-10 04:20:02		0			0
Stn 9M_1082_072817	480	1900-01-07 04:40:00	2017-05-10 04:40:02		0			0
Stn 9M_1082_072817	481	1900-01-07 05:00:00	2017-05-10 05:00:02		0			0
Stn 9M_1082_072817	482	1900-01-07 05:20:00	2017-05-10 05:20:02		0			0
Stn 9M_1082_072817	483	1900-01-07 05:40:00	2017-05-10 05:40:02		0			0
Stn 9M_1082_072817	484	1900-01-07 06:00:00	2017-05-10 06:00:02		0			0
Stn 9M_1082_072817	485	1900-01-07 06:20:00	2017-05-10 06:20:02		0			0
Stn 9M_1082_072817	486	1900-01-07 06:40:00	2017-05-10 06:40:02		0			0
Stn 9M_1082_072817	487	1900-01-07 07:00:00	2017-05-10 07:00:02		0			0
Stn 9M_1082_072817	488	1900-01-07 07:20:00	2017-05-10 07:20:02		0			0
Stn 9M_1082_072817	489	1900-01-07 07:40:00	2017-05-10 07:40:02	Low Frequency	0			0
Stn 9M_1082_072817	490	1900-01-07 08:00:00	2017-05-10 08:00:02		0			0
Stn 9M_1082_072817	491	1900-01-07 08:20:00	2017-05-10 08:20:02		0			0
Stn 9M_1082_072817	492	1900-01-07 08:40:00	2017-05-10 08:40:02		0			0
Stn 9M_1082_072817	493	1900-01-07 09:00:00	2017-05-10 09:00:02		0			0
Stn 9M_1082_072817	494	1900-01-07 09:20:00	2017-05-10 09:20:02		0			0
Stn 9M_1082_072817	495	1900-01-07 09:40:00	2017-05-10 09:40:02		0			0
Stn 9M_1082_072817	496	1900-01-07 10:00:00	2017-05-10 10:00:02		0			0
Stn 9M_1082_072817	497	1900-01-07 10:20:00	2017-05-10 10:20:02		0			0
Stn 9M_1082_072817	498	1900-01-07 10:40:00	2017-05-10 10:40:02		0			0
Stn 9M_1082_072817	499	1900-01-07 11:00:00	2017-05-10 11:00:02		0			0
Stn 9M_1082_072817	500	1900-01-07 11:20:00	2017-05-10 11:20:02		0			0
Stn 9M_1082_072817	501	1900-01-07 11:40:00	2017-05-10 11:40:02		0			0
Stn 9M_1082_072817	502	1900-01-07 12:00:00	2017-05-10 12:00:02		0			0
Stn 9M_1082_072817	503	1900-01-07 12:20:00	2017-05-10 12:20:02		0			0
Stn 9M_1082_072817	504	1900-01-07 12:40:00	2017-05-10 12:40:02		0			0
Stn 9M_1082_072817	505	1900-01-07 13:00:00	2017-05-10 13:00:02		0			0
Stn 9M_1082_072817	506	1900-01-07 13:20:00	2017-05-10 13:20:02		0			0
Stn 9M_1082_072817	507	1900-01-07 13:40:00	2017-05-10 13:40:02		0			0
Stn 9M_1082_072817	508	1900-01-07 14:00:00	2017-05-10 14:00:02		0			0
Stn 9M_1082_072817	509	1900-01-07 14:20:00	2017-05-10 14:20:02		0			0
Stn 9M_1082_072817	510	1900-01-07 14:40:00	2017-05-10 14:40:02	Low Frequency	0			0
Stn 9M_1082_072817	511	1900-01-07 15:00:00	2017-05-10 15:00:02		0			0
Stn 9M_1082_072817	512	1900-01-07 15:20:00	2017-05-10 15:20:02		0			0
Stn 9M_1082_072817	513	1900-01-07 15:40:00	2017-05-10 15:40:02		0			0
Stn 9M_1082_072817	514	1900-01-07 16:00:00	2017-05-10 16:00:02		0			0
Stn 9M_1082_072817	515	1900-01-07 16:20:00	2017-05-10 16:20:02		0			0
Stn 9M_1082_072817	516	1900-01-07 16:40:00	2017-05-10 16:40:02		0			0
Stn 9M_1082_072817	517	1900-01-07 17:00:00	2017-05-10 17:00:02		0			0
Stn 9M_1082_072817	518	1900-01-07 17:20:00	2017-05-10 17:20:02		0			0
Stn 9M_1082_072817	519	1900-01-07 17:40:00	2017-05-10 17:40:02		0			0
Stn 9M_1082_072817	520	1900-01-07 18:00:00	2017-05-10 18:00:02		0			0
Stn 9M_1082_072817	521	1900-01-07 18:20:00	2017-05-10 18:20:02		0			0
Stn 9M_1082_072817	522	1900-01-07 18:40:00	2017-05-10 18:40:02		0			0
Stn 9M_1082_072817	523	1900-01-07 19:00:00	2017-05-10 19:00:02		0			0
Stn 9M_1082_072817	524	1900-01-07 19:20:00	2017-05-10 19:20:02		0			0
Stn 9M_1082_072817	525	1900-01-07 19:40:00	2017-05-10 19:40:02		0			0
Stn 9M_1082_072817	526	1900-01-07 20:00:00	2017-05-10 20:00:02		0			0
Stn 9M_1082_072817	527	1900-01-07 20:20:00	2017-05-10 20:20:02		0			0
Stn 9M_1082_072817	528	1900-01-07 20:40:00	2017-05-10 20:40:02		0			0
Stn 9M_1082_072817	529	1900-01-07 21:00:00	2017-05-10 21:00:02		0			0
Stn 9M_1082_072817	530	1900-01-07 21:20:00	2017-05-10 21:20:02		0			0
Stn 9M_1082_072817	531	1900-01-07 21:40:00	2017-05-10 21:40:02		0			0
Stn 9M_1082_072817	532	1900-01-07 22:00:00	2017-05-10 22:00:02		0			0
Stn 9M_1082_072817	533	1900-01-07 22:20:00	2017-05-10 22:20:02		0			0
Stn 9M_1082_072817	534	1900-01-07 22:40:00	2017-05-10 22:40:02		0			0
Stn 9M_1082_072817	535	1900-01-07 23:00:00	2017-05-10 23:00:02		0			0
Stn 9M_1082_072817	536	1900-01-07 23:20:00	2017-05-10 23:20:02		0			0
Stn 9M_1082_072817	537	1900-01-07 23:40:00	2017-05-10 23:40:02		0			0
Stn 9M_1082_072817	538	1900-01-08	2017-05-11 00:00:02		0			0
Stn 9M_1082_072817	539	1900-01-08 00:20:00	2017-05-11 00:20:02		0			0
Stn 9M_1082_072817	540	1900-01-08 00:40:00	2017-05-11 00:40:02		0			0
Stn 9M_1082_072817	541	1900-01-08 01:00:00	2017-05-11 01:00:02		0			0
Stn 9M_1082_072817	542	1900-01-08 01:20:00	2017-05-11 01:20:02		0			0
Stn 9M_1082_072817	543	1900-01-08 01:40:00	2017-05-11 01:40:02		0			0
Stn 9M_1082_072817	544	1900-01-08 02:00:00	2017-05-11 02:00:02		0			0
Stn 9M_1082_072817	545	1900-01-08 02:20:00	2017-05-11 02:20:02		0			0
Stn 9M_1082_072817	546	1900-01-08 02:40:00	2017-05-11 02:40:02		0			0
Stn 9M_1082_072817	547	1900-01-08 03:00:00	2017-05-11 03:00:02	Low Frequency	0			0
Stn 9M_1082_072817	548	1900-01-08 03:20:00	2017-05-11 03:20:02		0			0
Stn 9M_1082_072817	549	1900-01-08 03:40:00	2017-05-11 03:40:02		0			0
Stn 9M_1082_072817	550	1900-01-08 04:00:00	2017-05-11 04:00:02		0			0
Stn 9M_1082_072817	551	1900-01-08 04:20:00	2017-05-11 04:20:02		0			0
Stn 9M_1082_072817	552	1900-01-08 04:40:00	2017-05-11 04:40:02		0			0
Stn 9M_1082_072817	553	1900-01-08 05:00:00	2017-05-11 05:00:02		0			0
Stn 9M_1082_072817	554	1900-01-08 05:20:00	2017-05-11 05:20:02		0			0
Stn 9M_1082_072817	555	1900-01-08 05:40:00	2017-05-11 05:40:02		0			0
Stn 9M_1082_072817	556	1900-01-08 06:00:00	2017-05-11 06:00:02		0			0
Stn 9M_1082_072817	557	1900-01-08 06:20:00	2017-05-11 06:20:02		0			0
Stn 9M_1082_072817	558	1900-01-08 06:40:00	2017-05-11 06:40:02		0			0
Stn 9M_1082_072817	559	1900-01-08 07:00:00	2017-05-11 07:00:02		0			0
Stn 9M_1082_072817	560	1900-01-08 07:20:00	2017-05-11 07:20:02		0			0
Stn 9M_1082_072817	561	1900-01-08 07:40:00	2017-05-11 07:40:02		0			0
Stn 9M_1082_072817	562	1900-01-08 08:00:00	2017-05-11 08:00:02		0			0
Stn 9M_1082_072817	563	1900-01-08 08:20:00	2017-05-11 08:20:02		0			0
Stn 9M_1082_072817	564	1900-01-08 08:40:00	2017-05-11 08:40:02		0			0
Stn 9M_1082_072817	565	1900-01-08 09:00:00	2017-05-11 09:00:02		0			0
Stn 9M_1082_072817	566	1900-01-08 09:20:00	2017-05-11 09:20:02		0			0
Stn 9M_1082_072817	567	1900-01-08 09:40:00	2017-05-11 09:40:02		0			0
Stn 9M_1082_072817	568	1900-01-08 10:00:00	2017-05-11 10:00:02		0			0
Stn 9M_1082_072817	569	1900-01-08 10:20:00	2017-05-11 10:20:02		0			0
Stn 9M_1082_072817	570	1900-01-08 10:40:00	2017-05-11 10:40:02		0			0
Stn 9M_1082_072817	571	1900-01-08 11:00:00	2017-05-11 11:00:02		0			0
Stn 9M_1082_072817	572	1900-01-08 11:20:00	2017-05-11 11:20:02		0			0
Stn 9M_1082_072817	573	1900-01-08 11:40:00	2017-05-11 11:40:02		0			0
Stn 9M_1082_072817	574	1900-01-08 12:00:00	2017-05-11 12:00:02		0			0
Stn 9M_1082_072817	575	1900-01-08 12:20:00	2017-05-11 12:20:02	Low Frequency	0			0
Stn 9M_1082_072817	576	1900-01-08 12:40:00	2017-05-11 12:40:02		0			0
Stn 9M_1082_072817	577	1900-01-08 13:00:00	2017-05-11 13:00:02		0			0
Stn 9M_1082_072817	578	1900-01-08 13:20:00	2017-05-11 13:20:02		0			0
Stn 9M_1082_072817	579	1900-01-08 13:40:00	2017-05-11 13:40:02	Low Frequency	0			0
Stn 9M_1082_072817	580	1900-01-08 14:00:00	2017-05-11 14:00:02		0			0
Stn 9M_1082_072817	581	1900-01-08 14:20:00	2017-05-11 14:20:02		0			0
Stn 9M_1082_072817	582	1900-01-08 14:40:00	2017-05-11 14:40:02		0			0
Stn 9M_1082_072817	583	1900-01-08 15:00:00	2017-05-11 15:00:02		0			0
Stn 9M_1082_072817	584	1900-01-08 15:20:00	2017-05-11 15:20:02		0			0
Stn 9M_1082_072817	585	1900-01-08 15:40:00	2017-05-11 15:40:02		0			0
Stn 9M_1082_072817	586	1900-01-08 16:00:00	2017-05-11 16:00:02		0			0
Stn 9M_1082_072817	587	1900-01-08 16:20:00	2017-05-11 16:20:02	Low Frequency	0			0
Stn 9M_1082_072817	588	1900-01-08 16:40:00	2017-05-11 16:40:02		0			0
Stn 9M_1082_072817	589	1900-01-08 17:00:00	2017-05-11 17:00:02		0			0
Stn 9M_1082_072817	590	1900-01-08 17:20:00	2017-05-11 17:20:02		0			0
Stn 9M_1082_072817	591	1900-01-08 17:40:00	2017-05-11 17:40:02		0			0
Stn 9M_1082_072817	592	1900-01-08 18:00:00	2017-05-11 18:00:02		0			0
Stn 9M_1082_072817	593	1900-01-08 18:20:00	2017-05-11 18:20:02		0			0
Stn 9M_1082_072817	594	1900-01-08 18:40:00	2017-05-11 18:40:02		0			0
Stn 9M_1082_072817	595	1900-01-08 19:00:00	2017-05-11 19:00:02		0			0
Stn 9M_1082_072817	596	1900-01-08 19:20:00	2017-05-11 19:20:02		0			0
Stn 9M_1082_072817	597	1900-01-08 19:40:00	2017-05-11 19:40:02		0			0
Stn 9M_1082_072817	598	1900-01-08 20:00:00	2017-05-11 20:00:02		0			0
Stn 9M_1082_072817	599	1900-01-08 20:20:00	2017-05-11 20:20:02		0			0
Stn 9M_1082_072817	600	1900-01-08 20:40:00	2017-05-11 20:40:02		0			0
Stn 9M_1082_072817	601	1900-01-08 21:00:00	2017-05-11 21:00:02		0			0
Stn 9M_1082_072817	602	1900-01-08 21:20:00	2017-05-11 21:20:02		0			0
Stn 9M_1082_072817	603	1900-01-08 21:40:00	2017-05-11 21:40:02		0			0
Stn 9M_1082_072817	604	1900-01-08 22:00:00	2017-05-11 22:00:02		0			0
Stn 9M_1082_072817	605	1900-01-08 22:20:00	2017-05-11 22:20:02		0			0
Stn 9M_1082_072817	606	1900-01-08 22:40:00	2017-05-11 22:40:02		0			0
Stn 9M_1082_072817	607	1900-01-08 23:00:00	2017-05-11 23:00:03		0			0
Stn 9M_1082_072817	608	1900-01-08 23:20:00	2017-05-11 23:20:03		0			0
Stn 9M_1082_072817	609	1900-01-08 23:40:00	2017-05-11 23:40:03		0			0
Stn 9M_1082_072817	610	1900-01-09	2017-05-12 00:00:03		0			0
Stn 9M_1082_072817	611	1900-01-09 00:20:00	2017-05-12 00:20:03		0			0
Stn 9M_1082_072817	612	1900-01-09 00:40:00	2017-05-12 00:40:03		0			0
Stn 9M_1082_072817	613	1900-01-09 01:00:00	2017-05-12 01:00:03		0			0
Stn 9M_1082_072817	614	1900-01-09 01:20:00	2017-05-12 01:20:03		0			0
Stn 9M_1082_072817	615	1900-01-09 01:40:00	2017-05-12 01:40:03		0			0
Stn 9M_1082_072817	616	1900-01-09 02:00:00	2017-05-12 02:00:03		0			0
Stn 9M_1082_072817	617	1900-01-09 02:20:00	2017-05-12 02:20:03		0			0
Stn 9M_1082_072817	618	1900-01-09 02:40:00	2017-05-12 02:40:03		0			0
Stn 9M_1082_072817	619	1900-01-09 03:00:00	2017-05-12 03:00:03		0			0
Stn 9M_1082_072817	620	1900-01-09 03:20:00	2017-05-12 03:20:03		0			0
Stn 9M_1082_072817	621	1900-01-09 03:40:00	2017-05-12 03:40:03		0			0
Stn 9M_1082_072817	622	1900-01-09 04:00:00	2017-05-12 04:00:03		0			0
Stn 9M_1082_072817	623	1900-01-09 04:20:00	2017-05-12 04:20:03		0			0
Stn 9M_1082_072817	624	1900-01-09 04:40:00	2017-05-12 04:40:03		0			0
Stn 9M_1082_072817	625	1900-01-09 05:00:00	2017-05-12 05:00:03		0			0
Stn 9M_1082_072817	626	1900-01-09 05:20:00	2017-05-12 05:20:03		0			0
Stn 9M_1082_072817	627	1900-01-09 05:40:00	2017-05-12 05:40:03		0			0
Stn 9M_1082_072817	628	1900-01-09 06:00:00	2017-05-12 06:00:03		0			0
Stn 9M_1082_072817	629	1900-01-09 06:20:00	2017-05-12 06:20:03	Low Frequency	0			0
Stn 9M_1082_072817	630	1900-01-09 06:40:00	2017-05-12 06:40:03		0			0
Stn 9M_1082_072817	631	1900-01-09 07:00:00	2017-05-12 07:00:03		0			0
Stn 9M_1082_072817	632	1900-01-09 07:20:00	2017-05-12 07:20:03		0			0
Stn 9M_1082_072817	633	1900-01-09 07:40:00	2017-05-12 07:40:03		0			0
Stn 9M_1082_072817	634	1900-01-09 08:00:00	2017-05-12 08:00:03		0			0
Stn 9M_1082_072817	635	1900-01-09 08:20:00	2017-05-12 08:20:03		0			0
Stn 9M_1082_072817	636	1900-01-09 08:40:00	2017-05-12 08:40:03		0			0
Stn 9M_1082_072817	637	1900-01-09 09:00:00	2017-05-12 09:00:03		0			0
Stn 9M_1082_072817	638	1900-01-09 09:20:00	2017-05-12 09:20:03		0			0
Stn 9M_1082_072817	639	1900-01-09 09:40:00	2017-05-12 09:40:03	Low Frequency	0			0
Stn 9M_1082_072817	640	1900-01-09 10:00:00	2017-05-12 10:00:03		0			0
Stn 9M_1082_072817	641	1900-01-09 10:20:00	2017-05-12 10:20:03		0			0
Stn 9M_1082_072817	642	1900-01-09 10:40:00	2017-05-12 10:40:03		0			0
Stn 9M_1082_072817	643	1900-01-09 11:00:00	2017-05-12 11:00:03	Low Frequency	0			0
Stn 9M_1082_072817	644	1900-01-09 11:20:00	2017-05-12 11:20:03		0			0
Stn 9M_1082_072817	645	1900-01-09 11:40:00	2017-05-12 11:40:03		0			0
Stn 9M_1082_072817	646	1900-01-09 12:00:00	2017-05-12 12:00:03		0			0
Stn 9M_1082_072817	647	1900-01-09 12:20:00	2017-05-12 12:20:03		0			0
Stn 9M_1082_072817	648	1900-01-09 12:40:00	2017-05-12 12:40:03		0			0
Stn 9M_1082_072817	649	1900-01-09 13:00:00	2017-05-12 13:00:03	Low Frequency	0			0
Stn 9M_1082_072817	650	1900-01-09 13:20:00	2017-05-12 13:20:03		0			0
Stn 9M_1082_072817	651	1900-01-09 13:40:00	2017-05-12 13:40:03		0			0
Stn 9M_1082_072817	652	1900-01-09 14:00:00	2017-05-12 14:00:03		0			0
Stn 9M_1082_072817	653	1900-01-09 14:20:00	2017-05-12 14:20:03		0			0
Stn 9M_1082_072817	654	1900-01-09 14:40:00	2017-05-12 14:40:03		0			0
Stn 9M_1082_072817	655	1900-01-09 15:00:00	2017-05-12 15:00:03		0			0
Stn 9M_1082_072817	656	1900-01-09 15:20:00	2017-05-12 15:20:03		0			0
Stn 9M_1082_072817	657	1900-01-09 15:40:00	2017-05-12 15:40:03		0			0
Stn 9M_1082_072817	658	1900-01-09 16:00:00	2017-05-12 16:00:03		0			0
Stn 9M_1082_072817	659	1900-01-09 16:20:00	2017-05-12 16:20:03		0			0
Stn 9M_1082_072817	660	1900-01-09 16:40:00	2017-05-12 16:40:03		0			0
Stn 9M_1082_072817	661	1900-01-09 17:00:00	2017-05-12 17:00:03		0			0
Stn 9M_1082_072817	662	1900-01-09 17:20:00	2017-05-12 17:20:03		0			0
Stn 9M_1082_072817	663	1900-01-09 17:40:00	2017-05-12 17:40:03		0			0
Stn 9M_1082_072817	664	1900-01-09 18:00:00	2017-05-12 18:00:03		0			0
Stn 9M_1082_072817	665	1900-01-09 18:20:00	2017-05-12 18:20:03		0			0
Stn 9M_1082_072817	666	1900-01-09 18:40:00	2017-05-12 18:40:03		0			0
Stn 9M_1082_072817	667	1900-01-09 19:00:00	2017-05-12 19:00:03	Burst Narrow	0	1		0	1
Stn 9M_1082_072817	668	1900-01-09 19:20:00	2017-05-12 19:20:03		0			0
Stn 9M_1082_072817	669	1900-01-09 19:40:00	2017-05-12 19:40:03		0			0
Stn 9M_1082_072817	670	1900-01-09 20:00:00	2017-05-12 20:00:03		0			0
Stn 9M_1082_072817	671	1900-01-09 20:20:00	2017-05-12 20:20:03		0			0
Stn 9M_1082_072817	672	1900-01-09 20:40:00	2017-05-12 20:40:03		4	1		3	1
Stn 9M_1082_072817	673	1900-01-09 21:00:00	2017-05-12 21:00:03		0			0
Stn 9M_1082_072817	674	1900-01-09 21:20:00	2017-05-12 21:20:03		0			0
Stn 9M_1082_072817	675	1900-01-09 21:40:00	2017-05-12 21:40:03		0			0
Stn 9M_1082_072817	676	1900-01-09 22:00:00	2017-05-12 22:00:03		0			0
Stn 9M_1082_072817	677	1900-01-09 22:20:00	2017-05-12 22:20:03		0			0
Stn 9M_1082_072817	678	1900-01-09 22:40:00	2017-05-12 22:40:03		0			0
Stn 9M_1082_072817	679	1900-01-09 23:00:00	2017-05-12 23:00:03		0			0
Stn 9M_1082_072817	680	1900-01-09 23:20:00	2017-05-12 23:20:03		0			0
Stn 9M_1082_072817	681	1900-01-09 23:40:00	2017-05-12 23:40:03		0			0
Stn 9M_1082_072817	682	1900-01-10	2017-05-13 00:00:03		0			0
Stn 9M_1082_072817	683	1900-01-10 00:20:00	2017-05-13 00:20:03		0			0
Stn 9M_1082_072817	684	1900-01-10 00:40:00	2017-05-13 00:40:03		0			0
Stn 9M_1082_072817	685	1900-01-10 01:00:00	2017-05-13 01:00:03		0			0
Stn 9M_1082_072817	686	1900-01-10 01:20:00	2017-05-13 01:20:03		0			0
Stn 9M_1082_072817	687	1900-01-10 01:40:00	2017-05-13 01:40:03		0			0
Stn 9M_1082_072817	688	1900-01-10 02:00:00	2017-05-13 02:00:03		0			0
Stn 9M_1082_072817	689	1900-01-10 02:20:00	2017-05-13 02:20:03		0			0
Stn 9M_1082_072817	690	1900-01-10 02:40:00	2017-05-13 02:40:03		0			0
Stn 9M_1082_072817	691	1900-01-10 03:00:00	2017-05-13 03:00:03	Low Frequency	0			0
Stn 9M_1082_072817	692	1900-01-10 03:20:00	2017-05-13 03:20:03		0			0
Stn 9M_1082_072817	693	1900-01-10 03:40:00	2017-05-13 03:40:03		0			0
Stn 9M_1082_072817	694	1900-01-10 04:00:00	2017-05-13 04:00:03		0			0
Stn 9M_1082_072817	695	1900-01-10 04:20:00	2017-05-13 04:20:03		0			0
Stn 9M_1082_072817	696	1900-01-10 04:40:00	2017-05-13 04:40:03		0			0
Stn 9M_1082_072817	697	1900-01-10 05:00:00	2017-05-13 05:00:03		0			0
Stn 9M_1082_072817	698	1900-01-10 05:20:00	2017-05-13 05:20:03		0			0
Stn 9M_1082_072817	699	1900-01-10 05:40:00	2017-05-13 05:40:03		0			0
Stn 9M_1082_072817	700	1900-01-10 06:00:00	2017-05-13 06:00:03		0			0
Stn 9M_1082_072817	701	1900-01-10 06:20:00	2017-05-13 06:20:03		0			0
Stn 9M_1082_072817	702	1900-01-10 06:40:00	2017-05-13 06:40:03		0			0
Stn 9M_1082_072817	703	1900-01-10 07:00:00	2017-05-13 07:00:03		0			0
Stn 9M_1082_072817	704	1900-01-10 07:20:00	2017-05-13 07:20:03		0			0
Stn 9M_1082_072817	705	1900-01-10 07:40:00	2017-05-13 07:40:03		0			0
Stn 9M_1082_072817	706	1900-01-10 08:00:00	2017-05-13 08:00:03		0			0
Stn 9M_1082_072817	707	1900-01-10 08:20:00	2017-05-13 08:20:03		0			0
Stn 9M_1082_072817	708	1900-01-10 08:40:00	2017-05-13 08:40:03		0			0
Stn 9M_1082_072817	709	1900-01-10 09:00:00	2017-05-13 09:00:03		0			0
Stn 9M_1082_072817	710	1900-01-10 09:20:00	2017-05-13 09:20:03		0			0
Stn 9M_1082_072817	711	1900-01-10 09:40:00	2017-05-13 09:40:03		0			0
Stn 9M_1082_072817	712	1900-01-10 10:00:00	2017-05-13 10:00:03		0			0
Stn 9M_1082_072817	713	1900-01-10 10:20:00	2017-05-13 10:20:03		0			0
Stn 9M_1082_072817	714	1900-01-10 10:40:00	2017-05-13 10:40:03		0			0
Stn 9M_1082_072817	715	1900-01-10 11:00:00	2017-05-13 11:00:03		0			0
Stn 9M_1082_072817	716	1900-01-10 11:20:00	2017-05-13 11:20:03		0			0
Stn 9M_1082_072817	717	1900-01-10 11:40:00	2017-05-13 11:40:03		0			0
Stn 9M_1082_072817	718	1900-01-10 12:00:00	2017-05-13 12:00:03		0			0
Stn 9M_1082_072817	719	1900-01-10 12:20:00	2017-05-13 12:20:03		0			0
Stn 9M_1082_072817	720	1900-01-10 12:40:00	2017-05-13 12:40:03		0			0
Stn 9M_1082_072817	721	1900-01-10 13:00:00	2017-05-13 13:00:03		0			0
Stn 9M_1082_072817	722	1900-01-10 13:20:00	2017-05-13 13:20:03		0			0
Stn 9M_1082_072817	723	1900-01-10 13:40:00	2017-05-13 13:40:03		0			0
Stn 9M_1082_072817	724	1900-01-10 14:00:00	2017-05-13 14:00:03		0			0
Stn 9M_1082_072817	725	1900-01-10 14:20:00	2017-05-13 14:20:03		0			0
Stn 9M_1082_072817	726	1900-01-10 14:40:00	2017-05-13 14:40:03	Low Frequency	0			0
Stn 9M_1082_072817	727	1900-01-10 15:00:00	2017-05-13 15:00:03		0			0
Stn 9M_1082_072817	728	1900-01-10 15:20:00	2017-05-13 15:20:03		0			0
Stn 9M_1082_072817	729	1900-01-10 15:40:00	2017-05-13 15:40:03		0			0
Stn 9M_1082_072817	730	1900-01-10 16:00:00	2017-05-13 16:00:03		0			0
Stn 9M_1082_072817	731	1900-01-10 16:20:00	2017-05-13 16:20:03		0			0
Stn 9M_1082_072817	732	1900-01-10 16:40:00	2017-05-13 16:40:03		0			0
Stn 9M_1082_072817	733	1900-01-10 17:00:00	2017-05-13 17:00:03		0			0
Stn 9M_1082_072817	734	1900-01-10 17:20:00	2017-05-13 17:20:03		0			0
Stn 9M_1082_072817	735	1900-01-10 17:40:00	2017-05-13 17:40:03		0			0
Stn 9M_1082_072817	736	1900-01-10 18:00:00	2017-05-13 18:00:03		0			0
Stn 9M_1082_072817	737	1900-01-10 18:20:00	2017-05-13 18:20:03		0			0
Stn 9M_1082_072817	738	1900-01-10 18:40:00	2017-05-13 18:40:03		0			0
Stn 9M_1082_072817	739	1900-01-10 19:00:00	2017-05-13 19:00:03		0			0
Stn 9M_1082_072817	740	1900-01-10 19:20:00	2017-05-13 19:20:03		0			0
Stn 9M_1082_072817	741	1900-01-10 19:40:00	2017-05-13 19:40:03		0			0
Stn 9M_1082_072817	742	1900-01-10 20:00:00	2017-05-13 20:00:03		0			0
Stn 9M_1082_072817	743	1900-01-10 20:20:00	2017-05-13 20:20:03		0			0
Stn 9M_1082_072817	744	1900-01-10 20:40:00	2017-05-13 20:40:03		0			0
Stn 9M_1082_072817	745	1900-01-10 21:00:00	2017-05-13 21:00:03		0			0
Stn 9M_1082_072817	746	1900-01-10 21:20:00	2017-05-13 21:20:03		0			0
Stn 9M_1082_072817	747	1900-01-10 21:40:00	2017-05-13 21:40:03		0			0
Stn 9M_1082_072817	748	1900-01-10 22:00:00	2017-05-13 22:00:03		0			0
Stn 9M_1082_072817	749	1900-01-10 22:20:00	2017-05-13 22:20:03		0			0
Stn 9M_1082_072817	750	1900-01-10 22:40:00	2017-05-13 22:40:03		0			0
Stn 9M_1082_072817	751	1900-01-10 23:00:00	2017-05-13 23:00:03		0			0
Stn 9M_1082_072817	752	1900-01-10 23:20:00	2017-05-13 23:20:03		0			0
Stn 9M_1082_072817	753	1900-01-10 23:40:00	2017-05-13 23:40:03		0			0
Stn 9M_1082_072817	754	1900-01-11	2017-05-14 00:00:03		0			0
Stn 9M_1082_072817	755	1900-01-11 00:20:00	2017-05-14 00:20:03		0			0
Stn 9M_1082_072817	756	1900-01-11 00:40:00	2017-05-14 00:40:03		0			0
Stn 9M_1082_072817	757	1900-01-11 01:00:00	2017-05-14 01:00:03		0			0
Stn 9M_1082_072817	758	1900-01-11 01:20:00	2017-05-14 01:20:03		0			0
Stn 9M_1082_072817	759	1900-01-11 01:40:00	2017-05-14 01:40:03		0			0
Stn 9M_1082_072817	760	1900-01-11 02:00:00	2017-05-14 02:00:03		0			0
Stn 9M_1082_072817	761	1900-01-11 02:20:00	2017-05-14 02:20:03		0			0
Stn 9M_1082_072817	762	1900-01-11 02:40:00	2017-05-14 02:40:03		0			0
Stn 9M_1082_072817	763	1900-01-11 03:00:00	2017-05-14 03:00:03		0			0
Stn 9M_1082_072817	764	1900-01-11 03:20:00	2017-05-14 03:20:03		0			0
Stn 9M_1082_072817	765	1900-01-11 03:40:00	2017-05-14 03:40:03		0			0
Stn 9M_1082_072817	766	1900-01-11 04:00:00	2017-05-14 04:00:03		0			0
Stn 9M_1082_072817	767	1900-01-11 04:20:00	2017-05-14 04:20:03		0			0
Stn 9M_1082_072817	768	1900-01-11 04:40:00	2017-05-14 04:40:03		0			0
Stn 9M_1082_072817	769	1900-01-11 05:00:00	2017-05-14 05:00:03		0			0
Stn 9M_1082_072817	770	1900-01-11 05:20:00	2017-05-14 05:20:03		0			0
Stn 9M_1082_072817	771	1900-01-11 05:40:00	2017-05-14 05:40:03		0			0
Stn 9M_1082_072817	772	1900-01-11 06:00:00	2017-05-14 06:00:03		0			0
Stn 9M_1082_072817	773	1900-01-11 06:20:00	2017-05-14 06:20:03		0			0
Stn 9M_1082_072817	774	1900-01-11 06:40:00	2017-05-14 06:40:03		0			0
Stn 9M_1082_072817	775	1900-01-11 07:00:00	2017-05-14 07:00:03		0			0
Stn 9M_1082_072817	776	1900-01-11 07:20:00	2017-05-14 07:20:03		0			0
Stn 9M_1082_072817	777	1900-01-11 07:40:00	2017-05-14 07:40:03		0			0
Stn 9M_1082_072817	778	1900-01-11 08:00:00	2017-05-14 08:00:03	Low Frequency	0			0
Stn 9M_1082_072817	779	1900-01-11 08:20:00	2017-05-14 08:20:03		0			0
Stn 9M_1082_072817	780	1900-01-11 08:40:00	2017-05-14 08:40:03		0			0
Stn 9M_1082_072817	781	1900-01-11 09:00:00	2017-05-14 09:00:03		0			0
Stn 9M_1082_072817	782	1900-01-11 09:20:00	2017-05-14 09:20:03	Low Frequency	0			0
Stn 9M_1082_072817	783	1900-01-11 09:40:00	2017-05-14 09:40:03		0			0
Stn 9M_1082_072817	784	1900-01-11 10:00:00	2017-05-14 10:00:03		0			0
Stn 9M_1082_072817	785	1900-01-11 10:20:00	2017-05-14 10:20:03	Low Frequency	0			0
Stn 9M_1082_072817	786	1900-01-11 10:40:00	2017-05-14 10:40:03		0			0
Stn 9M_1082_072817	787	1900-01-11 11:00:00	2017-05-14 11:00:03		0			0
Stn 9M_1082_072817	788	1900-01-11 11:20:00	2017-05-14 11:20:03	Variable Broadband	0			0
Stn 9M_1082_072817	789	1900-01-11 11:40:00	2017-05-14 11:40:03	Low Frequency	0			0
Stn 9M_1082_072817	790	1900-01-11 12:00:00	2017-05-14 12:00:03		0			0
Stn 9M_1082_072817	791	1900-01-11 12:20:00	2017-05-14 12:20:03		0			0
Stn 9M_1082_072817	792	1900-01-11 12:40:00	2017-05-14 12:40:03		0			0
Stn 9M_1082_072817	793	1900-01-11 13:00:00	2017-05-14 13:00:03	Burst Narrow	4			6
Stn 9M_1082_072817	794	1900-01-11 13:20:00	2017-05-14 13:20:03		0			0
Stn 9M_1082_072817	795	1900-01-11 13:40:00	2017-05-14 13:40:03		0			0
Stn 9M_1082_072817	796	1900-01-11 14:00:00	2017-05-14 14:00:03	Low Frequency	0			0
Stn 9M_1082_072817	797	1900-01-11 14:20:00	2017-05-14 14:20:03	Low Frequency	0			0
Stn 9M_1082_072817	798	1900-01-11 14:40:00	2017-05-14 14:40:03	Low Frequency	13	1		7	1
Stn 9M_1082_072817	799	1900-01-11 15:00:00	2017-05-14 15:00:03		0			0
Stn 9M_1082_072817	800	1900-01-11 15:20:00	2017-05-14 15:20:03		0			0
Stn 9M_1082_072817	801	1900-01-11 15:40:00	2017-05-14 15:40:03		0			0
Stn 9M_1082_072817	802	1900-01-11 16:00:00	2017-05-14 16:00:03		0			0
Stn 9M_1082_072817	803	1900-01-11 16:20:00	2017-05-14 16:20:03		0			0
Stn 9M_1082_072817	804	1900-01-11 16:40:00	2017-05-14 16:40:03	Low Frequency	0			0
Stn 9M_1082_072817	805	1900-01-11 17:00:00	2017-05-14 17:00:03		0			0
Stn 9M_1082_072817	806	1900-01-11 17:20:00	2017-05-14 17:20:03		0			0
Stn 9M_1082_072817	807	1900-01-11 17:40:00	2017-05-14 17:40:04		0			0
Stn 9M_1082_072817	808	1900-01-11 18:00:00	2017-05-14 18:00:04		0			0
Stn 9M_1082_072817	809	1900-01-11 18:20:00	2017-05-14 18:20:04		0			0
Stn 9M_1082_072817	810	1900-01-11 18:40:00	2017-05-14 18:40:04		0			0
Stn 9M_1082_072817	811	1900-01-11 19:00:00	2017-05-14 19:00:04		0			0
Stn 9M_1082_072817	812	1900-01-11 19:20:00	2017-05-14 19:20:04		0			0
Stn 9M_1082_072817	813	1900-01-11 19:40:00	2017-05-14 19:40:04		0			0
Stn 9M_1082_072817	814	1900-01-11 20:00:00	2017-05-14 20:00:04		0			0
Stn 9M_1082_072817	815	1900-01-11 20:20:00	2017-05-14 20:20:04		0			0
Stn 9M_1082_072817	816	1900-01-11 20:40:00	2017-05-14 20:40:04		0			0
Stn 9M_1082_072817	817	1900-01-11 21:00:00	2017-05-14 21:00:04		0			0
Stn 9M_1082_072817	818	1900-01-11 21:20:00	2017-05-14 21:20:04		0			0
Stn 9M_1082_072817	819	1900-01-11 21:40:00	2017-05-14 21:40:04		0			0
Stn 9M_1082_072817	820	1900-01-11 22:00:00	2017-05-14 22:00:04		0			0
Stn 9M_1082_072817	821	1900-01-11 22:20:00	2017-05-14 22:20:04		0			0
Stn 9M_1082_072817	822	1900-01-11 22:40:00	2017-05-14 22:40:04		0			0
Stn 9M_1082_072817	823	1900-01-11 23:00:00	2017-05-14 23:00:04		0			0
Stn 9M_1082_072817	824	1900-01-11 23:20:00	2017-05-14 23:20:04		0			0
Stn 9M_1082_072817	825	1900-01-11 23:40:00	2017-05-14 23:40:04	Low Frequency	0			0
Stn 9M_1082_072817	826	1900-01-12	2017-05-15 00:00:04		0			0
Stn 9M_1082_072817	827	1900-01-12 00:20:00	2017-05-15 00:20:04		0			0
Stn 9M_1082_072817	828	1900-01-12 00:40:00	2017-05-15 00:40:04		0			0
Stn 9M_1082_072817	829	1900-01-12 01:00:00	2017-05-15 01:00:04		0			0
Stn 9M_1082_072817	830	1900-01-12 01:20:00	2017-05-15 01:20:04		0			0
Stn 9M_1082_072817	831	1900-01-12 01:40:00	2017-05-15 01:40:04		0			0
Stn 9M_1082_072817	832	1900-01-12 02:00:00	2017-05-15 02:00:04		0			0
Stn 9M_1082_072817	833	1900-01-12 02:20:00	2017-05-15 02:20:04		0			0
Stn 9M_1082_072817	834	1900-01-12 02:40:00	2017-05-15 02:40:04		0			0
Stn 9M_1082_072817	835	1900-01-12 03:00:00	2017-05-15 03:00:04		0			0
Stn 9M_1082_072817	836	1900-01-12 03:20:00	2017-05-15 03:20:04		0			0
Stn 9M_1082_072817	837	1900-01-12 03:40:00	2017-05-15 03:40:04		0			0
Stn 9M_1082_072817	838	1900-01-12 04:00:00	2017-05-15 04:00:04		0			0
Stn 9M_1082_072817	839	1900-01-12 04:20:00	2017-05-15 04:20:04		0			0
Stn 9M_1082_072817	840	1900-01-12 04:40:00	2017-05-15 04:40:04		0			0
Stn 9M_1082_072817	841	1900-01-12 05:00:00	2017-05-15 05:00:04		0			0
Stn 9M_1082_072817	842	1900-01-12 05:20:00	2017-05-15 05:20:04		0			0
Stn 9M_1082_072817	843	1900-01-12 05:40:00	2017-05-15 05:40:04		0			0
Stn 9M_1082_072817	844	1900-01-12 06:00:00	2017-05-15 06:00:04		0			0
Stn 9M_1082_072817	845	1900-01-12 06:20:00	2017-05-15 06:20:04		0			0
Stn 9M_1082_072817	846	1900-01-12 06:40:00	2017-05-15 06:40:04		0			0
Stn 9M_1082_072817	847	1900-01-12 07:00:00	2017-05-15 07:00:04		0			0
Stn 9M_1082_072817	848	1900-01-12 07:20:00	2017-05-15 07:20:04		0			0
Stn 9M_1082_072817	849	1900-01-12 07:40:00	2017-05-15 07:40:04		0			0
Stn 9M_1082_072817	850	1900-01-12 08:00:00	2017-05-15 08:00:04		0			0
Stn 9M_1082_072817	851	1900-01-12 08:20:00	2017-05-15 08:20:04		0			0
Stn 9M_1082_072817	852	1900-01-12 08:40:00	2017-05-15 08:40:04		0			0
Stn 9M_1082_072817	853	1900-01-12 09:00:00	2017-05-15 09:00:04	Low Frequency	0			0
Stn 9M_1082_072817	854	1900-01-12 09:20:00	2017-05-15 09:20:04		0			0
Stn 9M_1082_072817	855	1900-01-12 09:40:00	2017-05-15 09:40:04		0			0
Stn 9M_1082_072817	856	1900-01-12 10:00:00	2017-05-15 10:00:04	Variable Broadband/Low Frequency	0			0
Stn 9M_1082_072817	857	1900-01-12 10:20:00	2017-05-15 10:20:04		0			0
Stn 9M_1082_072817	858	1900-01-12 10:40:00	2017-05-15 10:40:04		0			0
Stn 9M_1082_072817	859	1900-01-12 11:00:00	2017-05-15 11:00:04		0			0
Stn 9M_1082_072817	860	1900-01-12 11:20:00	2017-05-15 11:20:04		0			0
Stn 9M_1082_072817	861	1900-01-12 11:40:00	2017-05-15 11:40:04		0			0
Stn 9M_1082_072817	862	1900-01-12 12:00:00	2017-05-15 12:00:04	Low Frequency	0			0
Stn 9M_1082_072817	863	1900-01-12 12:20:00	2017-05-15 12:20:04	Low Frequency	0			0
Stn 9M_1082_072817	864	1900-01-12 12:40:00	2017-05-15 12:40:04		0			0
Stn 9M_1082_072817	865	1900-01-12 13:00:00	2017-05-15 13:00:04		0			0
Stn 9M_1082_072817	866	1900-01-12 13:20:00	2017-05-15 13:20:04		0			0
Stn 9M_1082_072817	867	1900-01-12 13:40:00	2017-05-15 13:40:04		0			0
Stn 9M_1082_072817	868	1900-01-12 14:00:00	2017-05-15 14:00:04	Low Frequency	0			0
Stn 9M_1082_072817	869	1900-01-12 14:20:00	2017-05-15 14:20:04		0			0
Stn 9M_1082_072817	870	1900-01-12 14:40:00	2017-05-15 14:40:04		0			0
Stn 9M_1082_072817	871	1900-01-12 15:00:00	2017-05-15 15:00:04		0			0
Stn 9M_1082_072817	872	1900-01-12 15:20:00	2017-05-15 15:20:04		0			0
Stn 9M_1082_072817	873	1900-01-12 15:40:00	2017-05-15 15:40:04		0			0
Stn 9M_1082_072817	874	1900-01-12 16:00:00	2017-05-15 16:00:04		0			0
Stn 9M_1082_072817	875	1900-01-12 16:20:00	2017-05-15 16:20:04		0			0
Stn 9M_1082_072817	876	1900-01-12 16:40:00	2017-05-15 16:40:04		0			0
Stn 9M_1082_072817	877	1900-01-12 17:00:00	2017-05-15 17:00:04		0			0
Stn 9M_1082_072817	878	1900-01-12 17:20:00	2017-05-15 17:20:04		0			0
Stn 9M_1082_072817	879	1900-01-12 17:40:00	2017-05-15 17:40:04		0			0
Stn 9M_1082_072817	880	1900-01-12 18:00:00	2017-05-15 18:00:04		0			0
Stn 9M_1082_072817	881	1900-01-12 18:20:00	2017-05-15 18:20:04		0			0
Stn 9M_1082_072817	882	1900-01-12 18:40:00	2017-05-15 18:40:04		0			0
Stn 9M_1082_072817	883	1900-01-12 19:00:00	2017-05-15 19:00:04		0			0
Stn 9M_1082_072817	884	1900-01-12 19:20:00	2017-05-15 19:20:04		0			0
Stn 9M_1082_072817	885	1900-01-12 19:40:00	2017-05-15 19:40:04		0			0
Stn 9M_1082_072817	886	1900-01-12 20:00:00	2017-05-15 20:00:04		0			0
Stn 9M_1082_072817	887	1900-01-12 20:20:00	2017-05-15 20:20:04		0			0
Stn 9M_1082_072817	888	1900-01-12 20:40:00	2017-05-15 20:40:04		0			0
Stn 9M_1082_072817	889	1900-01-12 21:00:00	2017-05-15 21:00:04		0			0
Stn 9M_1082_072817	890	1900-01-12 21:20:00	2017-05-15 21:20:04		0			0
Stn 9M_1082_072817	891	1900-01-12 21:40:00	2017-05-15 21:40:04		0			0
Stn 9M_1082_072817	892	1900-01-12 22:00:00	2017-05-15 22:00:04		0			0
Stn 9M_1082_072817	893	1900-01-12 22:20:00	2017-05-15 22:20:04		0			0
Stn 9M_1082_072817	894	1900-01-12 22:40:00	2017-05-15 22:40:04		0			0
Stn 9M_1082_072817	895	1900-01-12 23:00:00	2017-05-15 23:00:04		0			0
Stn 9M_1082_072817	896	1900-01-12 23:20:00	2017-05-15 23:20:04		0			0
Stn 9M_1082_072817	897	1900-01-12 23:40:00	2017-05-15 23:40:04		0			0
Stn 9M_1082_072817	898	1900-01-13	2017-05-16 00:00:04		0			0
Stn 9M_1082_072817	899	1900-01-13 00:20:00	2017-05-16 00:20:04		0			0
Stn 9M_1082_072817	900	1900-01-13 00:40:00	2017-05-16 00:40:04		0			0
Stn 9M_1082_072817	901	1900-01-13 01:00:00	2017-05-16 01:00:04		0			0
Stn 9M_1082_072817	902	1900-01-13 01:20:00	2017-05-16 01:20:04		0			0
Stn 9M_1082_072817	903	1900-01-13 01:40:00	2017-05-16 01:40:04		0			0
Stn 9M_1082_072817	904	1900-01-13 02:00:00	2017-05-16 02:00:04		0			0
Stn 9M_1082_072817	905	1900-01-13 02:20:00	2017-05-16 02:20:04		0			0
Stn 9M_1082_072817	906	1900-01-13 02:40:00	2017-05-16 02:40:04		0			0
Stn 9M_1082_072817	907	1900-01-13 03:00:00	2017-05-16 03:00:04	Low Frequency	0			0
Stn 9M_1082_072817	908	1900-01-13 03:20:00	2017-05-16 03:20:04		0			0
Stn 9M_1082_072817	909	1900-01-13 03:40:00	2017-05-16 03:40:04		0			0
Stn 9M_1082_072817	910	1900-01-13 04:00:00	2017-05-16 04:00:04		0			0
Stn 9M_1082_072817	911	1900-01-13 04:20:00	2017-05-16 04:20:04		0			0
Stn 9M_1082_072817	912	1900-01-13 04:40:00	2017-05-16 04:40:04	Low Frequency	0			0
Stn 9M_1082_072817	913	1900-01-13 05:00:00	2017-05-16 05:00:04		0			0
Stn 9M_1082_072817	914	1900-01-13 05:20:00	2017-05-16 05:20:04		0			0
Stn 9M_1082_072817	915	1900-01-13 05:40:00	2017-05-16 05:40:04		0			0
Stn 9M_1082_072817	916	1900-01-13 06:00:00	2017-05-16 06:00:04		0			0
Stn 9M_1082_072817	917	1900-01-13 06:20:00	2017-05-16 06:20:04		0			0
Stn 9M_1082_072817	918	1900-01-13 06:40:00	2017-05-16 06:40:04	Low Frequency	0			0
Stn 9M_1082_072817	919	1900-01-13 07:00:00	2017-05-16 07:00:04		0			0
Stn 9M_1082_072817	920	1900-01-13 07:20:00	2017-05-16 07:20:04		0			0
Stn 9M_1082_072817	921	1900-01-13 07:40:00	2017-05-16 07:40:04		0			0
Stn 9M_1082_072817	922	1900-01-13 08:00:00	2017-05-16 08:00:04		0			0
Stn 9M_1082_072817	923	1900-01-13 08:20:00	2017-05-16 08:20:04	Low Frequency	0			0
Stn 9M_1082_072817	924	1900-01-13 08:40:00	2017-05-16 08:40:04		0			0
Stn 9M_1082_072817	925	1900-01-13 09:00:00	2017-05-16 09:00:04		0			0
Stn 9M_1082_072817	926	1900-01-13 09:20:00	2017-05-16 09:20:04		0			0
Stn 9M_1082_072817	927	1900-01-13 09:40:00	2017-05-16 09:40:04		0			0
Stn 9M_1082_072817	928	1900-01-13 10:00:00	2017-05-16 10:00:04		0			0
Stn 9M_1082_072817	929	1900-01-13 10:20:00	2017-05-16 10:20:04		0			0
Stn 9M_1082_072817	930	1900-01-13 10:40:00	2017-05-16 10:40:04		0			0
Stn 9M_1082_072817	931	1900-01-13 11:00:00	2017-05-16 11:00:04		0			0
Stn 9M_1082_072817	932	1900-01-13 11:20:00	2017-05-16 11:20:04	Low Frequency	0			0
Stn 9M_1082_072817	933	1900-01-13 11:40:00	2017-05-16 11:40:04		0			0
Stn 9M_1082_072817	934	1900-01-13 12:00:00	2017-05-16 12:00:04		0			0
Stn 9M_1082_072817	935	1900-01-13 12:20:00	2017-05-16 12:20:04		0			0
Stn 9M_1082_072817	936	1900-01-13 12:40:00	2017-05-16 12:40:04		0			0
Stn 9M_1082_072817	937	1900-01-13 13:00:00	2017-05-16 13:00:04		0			0
Stn 9M_1082_072817	938	1900-01-13 13:20:00	2017-05-16 13:20:04		0			0
Stn 9M_1082_072817	939	1900-01-13 13:40:00	2017-05-16 13:40:04		0			0
Stn 9M_1082_072817	940	1900-01-13 14:00:00	2017-05-16 14:00:04		0			0
Stn 9M_1082_072817	941	1900-01-13 14:20:00	2017-05-16 14:20:04		0			0
Stn 9M_1082_072817	942	1900-01-13 14:40:00	2017-05-16 14:40:04		0			0
Stn 9M_1082_072817	943	1900-01-13 15:00:00	2017-05-16 15:00:04		0			0
Stn 9M_1082_072817	944	1900-01-13 15:20:00	2017-05-16 15:20:04		0			0
Stn 9M_1082_072817	945	1900-01-13 15:40:00	2017-05-16 15:40:04		0			0
Stn 9M_1082_072817	946	1900-01-13 16:00:00	2017-05-16 16:00:04		0			0
Stn 9M_1082_072817	947	1900-01-13 16:20:00	2017-05-16 16:20:04		0			0
Stn 9M_1082_072817	948	1900-01-13 16:40:00	2017-05-16 16:40:04		0			0
Stn 9M_1082_072817	949	1900-01-13 17:00:00	2017-05-16 17:00:04		0			0
Stn 9M_1082_072817	950	1900-01-13 17:20:00	2017-05-16 17:20:04		0			0
Stn 9M_1082_072817	951	1900-01-13 17:40:00	2017-05-16 17:40:04		0			0
Stn 9M_1082_072817	952	1900-01-13 18:00:00	2017-05-16 18:00:04		0			0
Stn 9M_1082_072817	953	1900-01-13 18:20:00	2017-05-16 18:20:04		0			0
Stn 9M_1082_072817	954	1900-01-13 18:40:00	2017-05-16 18:40:04		0			0
Stn 9M_1082_072817	955	1900-01-13 19:00:00	2017-05-16 19:00:04		0			0
Stn 9M_1082_072817	956	1900-01-13 19:20:00	2017-05-16 19:20:04		0			0
Stn 9M_1082_072817	957	1900-01-13 19:40:00	2017-05-16 19:40:04		0			0
Stn 9M_1082_072817	958	1900-01-13 20:00:00	2017-05-16 20:00:04		0			0
Stn 9M_1082_072817	959	1900-01-13 20:20:00	2017-05-16 20:20:04		0			0
Stn 9M_1082_072817	960	1900-01-13 20:40:00	2017-05-16 20:40:04		0			0
Stn 9M_1082_072817	961	1900-01-13 21:00:00	2017-05-16 21:00:04		0			0
Stn 9M_1082_072817	962	1900-01-13 21:20:00	2017-05-16 21:20:04		0			0
Stn 9M_1082_072817	963	1900-01-13 21:40:00	2017-05-16 21:40:04		0			0
Stn 9M_1082_072817	964	1900-01-13 22:00:00	2017-05-16 22:00:04		0			0
Stn 9M_1082_072817	965	1900-01-13 22:20:00	2017-05-16 22:20:04		0			0
Stn 9M_1082_072817	966	1900-01-13 22:40:00	2017-05-16 22:40:04		0			0
Stn 9M_1082_072817	967	1900-01-13 23:00:00	2017-05-16 23:00:04		0			0
Stn 9M_1082_072817	968	1900-01-13 23:20:00	2017-05-16 23:20:04		0			0
Stn 9M_1082_072817	969	1900-01-13 23:40:00	2017-05-16 23:40:04		0			0
Stn 9M_1082_072817	970	1900-01-14	2017-05-17 00:00:04		0			0
Stn 9M_1082_072817	971	1900-01-14 00:20:00	2017-05-17 00:20:04		0			0
Stn 9M_1082_072817	972	1900-01-14 00:40:00	2017-05-17 00:40:04		0			0
Stn 9M_1082_072817	973	1900-01-14 01:00:00	2017-05-17 01:00:04		0			0
Stn 9M_1082_072817	974	1900-01-14 01:20:00	2017-05-17 01:20:04		0			0
Stn 9M_1082_072817	975	1900-01-14 01:40:00	2017-05-17 01:40:04		0			0
Stn 9M_1082_072817	976	1900-01-14 02:00:00	2017-05-17 02:00:04		0			0
Stn 9M_1082_072817	977	1900-01-14 02:20:00	2017-05-17 02:20:04		0			0
Stn 9M_1082_072817	978	1900-01-14 02:40:00	2017-05-17 02:40:04		0			0
Stn 9M_1082_072817	979	1900-01-14 03:00:00	2017-05-17 03:00:04		0			0
Stn 9M_1082_072817	980	1900-01-14 03:20:00	2017-05-17 03:20:04		0			0
Stn 9M_1082_072817	981	1900-01-14 03:40:00	2017-05-17 03:40:04		0			0
Stn 9M_1082_072817	982	1900-01-14 04:00:00	2017-05-17 04:00:04		0			0
Stn 9M_1082_072817	983	1900-01-14 04:20:00	2017-05-17 04:20:04		0			0
Stn 9M_1082_072817	984	1900-01-14 04:40:00	2017-05-17 04:40:04		0			0
Stn 9M_1082_072817	985	1900-01-14 05:00:00	2017-05-17 05:00:04		0			0
Stn 9M_1082_072817	986	1900-01-14 05:20:00	2017-05-17 05:20:04		0			0
Stn 9M_1082_072817	987	1900-01-14 05:40:00	2017-05-17 05:40:04		0			0
Stn 9M_1082_072817	988	1900-01-14 06:00:00	2017-05-17 06:00:04		0			0
Stn 9M_1082_072817	989	1900-01-14 06:20:00	2017-05-17 06:20:04		0			0
Stn 9M_1082_072817	990	1900-01-14 06:40:00	2017-05-17 06:40:04		0			0
Stn 9M_1082_072817	991	1900-01-14 07:00:00	2017-05-17 07:00:04		0			0
Stn 9M_1082_072817	992	1900-01-14 07:20:00	2017-05-17 07:20:04		0			0
Stn 9M_1082_072817	993	1900-01-14 07:40:00	2017-05-17 07:40:04		0			0
Stn 9M_1082_072817	994	1900-01-14 08:00:00	2017-05-17 08:00:04	Low Frequency	0			0
Stn 9M_1082_072817	995	1900-01-14 08:20:00	2017-05-17 08:20:04		0			0
Stn 9M_1082_072817	996	1900-01-14 08:40:00	2017-05-17 08:40:04		0			0
Stn 9M_1082_072817	997	1900-01-14 09:00:00	2017-05-17 09:00:04		0			0
Stn 9M_1082_072817	998	1900-01-14 09:20:00	2017-05-17 09:20:04		0			0
Stn 9M_1082_072817	999	1900-01-14 09:40:00	2017-05-17 09:40:04		0			0
Stn 9M_1082_072817	1000	1900-01-14 10:00:00	2017-05-17 10:00:04		0			0
Stn 9M_1082_072817	1001	1900-01-14 10:20:00	2017-05-17 10:20:04		0			0
Stn 9M_1082_072817	1002	1900-01-14 10:40:00	2017-05-17 10:40:04	Low Frequency	0			0
Stn 9M_1082_072817	1003	1900-01-14 11:00:00	2017-05-17 11:00:04		0			0
Stn 9M_1082_072817	1004	1900-01-14 11:20:00	2017-05-17 11:20:04		0			0
Stn 9M_1082_072817	1005	1900-01-14 11:40:00	2017-05-17 11:40:04		0			0
Stn 9M_1082_072817	1006	1900-01-14 12:00:00	2017-05-17 12:00:04		0			0
Stn 9M_1082_072817	1007	1900-01-14 12:20:00	2017-05-17 12:20:05	Low Frequency	0			0
Stn 9M_1082_072817	1008	1900-01-14 12:40:00	2017-05-17 12:40:05		0			0
Stn 9M_1082_072817	1009	1900-01-14 13:00:00	2017-05-17 13:00:05		0			0
Stn 9M_1082_072817	1010	1900-01-14 13:20:00	2017-05-17 13:20:05		0			0
Stn 9M_1082_072817	1011	1900-01-14 13:40:00	2017-05-17 13:40:05		0			0
Stn 9M_1082_072817	1012	1900-01-14 14:00:00	2017-05-17 14:00:05		0			0
Stn 9M_1082_072817	1013	1900-01-14 14:20:00	2017-05-17 14:20:05		0			0
Stn 9M_1082_072817	1014	1900-01-14 14:40:00	2017-05-17 14:40:05		0			0
Stn 9M_1082_072817	1015	1900-01-14 15:00:00	2017-05-17 15:00:05		0			0
Stn 9M_1082_072817	1016	1900-01-14 15:20:00	2017-05-17 15:20:05		0			0
Stn 9M_1082_072817	1017	1900-01-14 15:40:00	2017-05-17 15:40:05		0			0
Stn 9M_1082_072817	1018	1900-01-14 16:00:00	2017-05-17 16:00:05		0			0
Stn 9M_1082_072817	1019	1900-01-14 16:20:00	2017-05-17 16:20:05		0			0
Stn 9M_1082_072817	1020	1900-01-14 16:40:00	2017-05-17 16:40:05		0			0
Stn 9M_1082_072817	1021	1900-01-14 17:00:00	2017-05-17 17:00:05		0			0
Stn 9M_1082_072817	1022	1900-01-14 17:20:00	2017-05-17 17:20:05		0			0
Stn 9M_1082_072817	1023	1900-01-14 17:40:00	2017-05-17 17:40:05		0			0
Stn 9M_1082_072817	1024	1900-01-14 18:00:00	2017-05-17 18:00:05		0			0
Stn 9M_1082_072817	1025	1900-01-14 18:20:00	2017-05-17 18:20:05		0			0
Stn 9M_1082_072817	1026	1900-01-14 18:40:00	2017-05-17 18:40:05		0			0
Stn 9M_1082_072817	1027	1900-01-14 19:00:00	2017-05-17 19:00:05		0			0
Stn 9M_1082_072817	1028	1900-01-14 19:20:00	2017-05-17 19:20:05		0			0
Stn 9M_1082_072817	1029	1900-01-14 19:40:00	2017-05-17 19:40:05		0			0
Stn 9M_1082_072817	1030	1900-01-14 20:00:00	2017-05-17 20:00:05		0			0
Stn 9M_1082_072817	1031	1900-01-14 20:20:00	2017-05-17 20:20:05		0			0
Stn 9M_1082_072817	1032	1900-01-14 20:40:00	2017-05-17 20:40:05		0			0
Stn 9M_1082_072817	1033	1900-01-14 21:00:00	2017-05-17 21:00:05		0			0
Stn 9M_1082_072817	1034	1900-01-14 21:20:00	2017-05-17 21:20:05		0			0
Stn 9M_1082_072817	1035	1900-01-14 21:40:00	2017-05-17 21:40:05		0			0
Stn 9M_1082_072817	1036	1900-01-14 22:00:00	2017-05-17 22:00:05		0			0
Stn 9M_1082_072817	1037	1900-01-14 22:20:00	2017-05-17 22:20:05		0			0
Stn 9M_1082_072817	1038	1900-01-14 22:40:00	2017-05-17 22:40:05		0			0
Stn 9M_1082_072817	1039	1900-01-14 23:00:00	2017-05-17 23:00:05		0			0
Stn 9M_1082_072817	1040	1900-01-14 23:20:00	2017-05-17 23:20:05		0			0
Stn 9M_1082_072817	1041	1900-01-14 23:40:00	2017-05-17 23:40:05		0			0
Stn 9M_1082_072817	1042	1900-01-15	2017-05-18 00:00:05		0			0
Stn 9M_1082_072817	1043	1900-01-15 00:20:00	2017-05-18 00:20:05		0			0
Stn 9M_1082_072817	1044	1900-01-15 00:40:00	2017-05-18 00:40:05		0			0
Stn 9M_1082_072817	1045	1900-01-15 01:00:00	2017-05-18 01:00:05		0			0
Stn 9M_1082_072817	1046	1900-01-15 01:20:00	2017-05-18 01:20:05		0			0
Stn 9M_1082_072817	1047	1900-01-15 01:40:00	2017-05-18 01:40:05		0			0
Stn 9M_1082_072817	1048	1900-01-15 02:00:00	2017-05-18 02:00:05		0			0
Stn 9M_1082_072817	1049	1900-01-15 02:20:00	2017-05-18 02:20:05		0			0
Stn 9M_1082_072817	1050	1900-01-15 02:40:00	2017-05-18 02:40:05		0			0
Stn 9M_1082_072817	1051	1900-01-15 03:00:00	2017-05-18 03:00:05		0			0
Stn 9M_1082_072817	1052	1900-01-15 03:20:00	2017-05-18 03:20:05		0			0
Stn 9M_1082_072817	1053	1900-01-15 03:40:00	2017-05-18 03:40:05		0			0
Stn 9M_1082_072817	1054	1900-01-15 04:00:00	2017-05-18 04:00:05		0			0
Stn 9M_1082_072817	1055	1900-01-15 04:20:00	2017-05-18 04:20:05		0			0
Stn 9M_1082_072817	1056	1900-01-15 04:40:00	2017-05-18 04:40:05		0			0
Stn 9M_1082_072817	1057	1900-01-15 05:00:00	2017-05-18 05:00:05		0			0
Stn 9M_1082_072817	1058	1900-01-15 05:20:00	2017-05-18 05:20:05		0			0
Stn 9M_1082_072817	1059	1900-01-15 05:40:00	2017-05-18 05:40:05		0			0
Stn 9M_1082_072817	1060	1900-01-15 06:00:00	2017-05-18 06:00:05		0			0
Stn 9M_1082_072817	1061	1900-01-15 06:20:00	2017-05-18 06:20:05		0			0
Stn 9M_1082_072817	1062	1900-01-15 06:40:00	2017-05-18 06:40:05		0			0
Stn 9M_1082_072817	1063	1900-01-15 07:00:00	2017-05-18 07:00:05		0			0
Stn 9M_1082_072817	1064	1900-01-15 07:20:00	2017-05-18 07:20:05	Low Frequency	0			0
Stn 9M_1082_072817	1065	1900-01-15 07:40:00	2017-05-18 07:40:05		0			0
Stn 9M_1082_072817	1066	1900-01-15 08:00:00	2017-05-18 08:00:05		0			0
Stn 9M_1082_072817	1067	1900-01-15 08:20:00	2017-05-18 08:20:05		0			0
Stn 9M_1082_072817	1068	1900-01-15 08:40:00	2017-05-18 08:40:05		0			0
Stn 9M_1082_072817	1069	1900-01-15 09:00:00	2017-05-18 09:00:05		0			0
Stn 9M_1082_072817	1070	1900-01-15 09:20:00	2017-05-18 09:20:05		0			0
Stn 9M_1082_072817	1071	1900-01-15 09:40:00	2017-05-18 09:40:05		0			0
Stn 9M_1082_072817	1072	1900-01-15 10:00:00	2017-05-18 10:00:05		0			0
Stn 9M_1082_072817	1073	1900-01-15 10:20:00	2017-05-18 10:20:05		0			0
Stn 9M_1082_072817	1074	1900-01-15 10:40:00	2017-05-18 10:40:05		0			0
Stn 9M_1082_072817	1075	1900-01-15 11:00:00	2017-05-18 11:00:05		0			0
Stn 9M_1082_072817	1076	1900-01-15 11:20:00	2017-05-18 11:20:05		0			0
Stn 9M_1082_072817	1077	1900-01-15 11:40:00	2017-05-18 11:40:05		0			0
Stn 9M_1082_072817	1078	1900-01-15 12:00:00	2017-05-18 12:00:05		0			0
Stn 9M_1082_072817	1079	1900-01-15 12:20:00	2017-05-18 12:20:05		0			0
Stn 9M_1082_072817	1080	1900-01-15 12:40:00	2017-05-18 12:40:05		0			0
Stn 9M_1082_072817	1081	1900-01-15 13:00:00	2017-05-18 13:00:05		0			0
Stn 9M_1082_072817	1082	1900-01-15 13:20:00	2017-05-18 13:20:05		0			0
Stn 9M_1082_072817	1083	1900-01-15 13:40:00	2017-05-18 13:40:05		0			0
Stn 9M_1082_072817	1084	1900-01-15 14:00:00	2017-05-18 14:00:05		0			0
Stn 9M_1082_072817	1085	1900-01-15 14:20:00	2017-05-18 14:20:05		0			0
Stn 9M_1082_072817	1086	1900-01-15 14:40:00	2017-05-18 14:40:05	Low Frequency	0			0
Stn 9M_1082_072817	1087	1900-01-15 15:00:00	2017-05-18 15:00:05		0			0
Stn 9M_1082_072817	1088	1900-01-15 15:20:00	2017-05-18 15:20:05		0			0
Stn 9M_1082_072817	1089	1900-01-15 15:40:00	2017-05-18 15:40:05		0			0
Stn 9M_1082_072817	1090	1900-01-15 16:00:00	2017-05-18 16:00:05		0			0
Stn 9M_1082_072817	1091	1900-01-15 16:20:00	2017-05-18 16:20:05		0			0
Stn 9M_1082_072817	1092	1900-01-15 16:40:00	2017-05-18 16:40:05		0			0
Stn 9M_1082_072817	1093	1900-01-15 17:00:00	2017-05-18 17:00:05		0			0
Stn 9M_1082_072817	1094	1900-01-15 17:20:00	2017-05-18 17:20:05		0			0
Stn 9M_1082_072817	1095	1900-01-15 17:40:00	2017-05-18 17:40:05		0			0
Stn 9M_1082_072817	1096	1900-01-15 18:00:00	2017-05-18 18:00:05		0			0
Stn 9M_1082_072817	1097	1900-01-15 18:20:00	2017-05-18 18:20:05		0			0
Stn 9M_1082_072817	1098	1900-01-15 18:40:00	2017-05-18 18:40:05		0			0
Stn 9M_1082_072817	1099	1900-01-15 19:00:00	2017-05-18 19:00:05		0			0
Stn 9M_1082_072817	1100	1900-01-15 19:20:00	2017-05-18 19:20:05		0			0
Stn 9M_1082_072817	1101	1900-01-15 19:40:00	2017-05-18 19:40:05		0			0
Stn 9M_1082_072817	1102	1900-01-15 20:00:00	2017-05-18 20:00:05		0			0
Stn 9M_1082_072817	1103	1900-01-15 20:20:00	2017-05-18 20:20:05		0			0
Stn 9M_1082_072817	1104	1900-01-15 20:40:00	2017-05-18 20:40:05		0			0
Stn 9M_1082_072817	1105	1900-01-15 21:00:00	2017-05-18 21:00:05		0			0
Stn 9M_1082_072817	1106	1900-01-15 21:20:00	2017-05-18 21:20:05		0			0
Stn 9M_1082_072817	1107	1900-01-15 21:40:00	2017-05-18 21:40:05		0			0
Stn 9M_1082_072817	1108	1900-01-15 22:00:00	2017-05-18 22:00:05		0			0
Stn 9M_1082_072817	1109	1900-01-15 22:20:00	2017-05-18 22:20:05		0			0
Stn 9M_1082_072817	1110	1900-01-15 22:40:00	2017-05-18 22:40:05		0			0
Stn 9M_1082_072817	1111	1900-01-15 23:00:00	2017-05-18 23:00:05		0			0
Stn 9M_1082_072817	1112	1900-01-15 23:20:00	2017-05-18 23:20:05		0			0
Stn 9M_1082_072817	1113	1900-01-15 23:40:00	2017-05-18 23:40:05		0			0
Stn 9M_1082_072817	1114	1900-01-16	2017-05-19 00:00:05		0			0
Stn 9M_1082_072817	1115	1900-01-16 00:20:00	2017-05-19 00:20:05		0			0
Stn 9M_1082_072817	1116	1900-01-16 00:40:00	2017-05-19 00:40:05		0			0
Stn 9M_1082_072817	1117	1900-01-16 01:00:00	2017-05-19 01:00:05		0			0
Stn 9M_1082_072817	1118	1900-01-16 01:20:00	2017-05-19 01:20:05		0			0
Stn 9M_1082_072817	1119	1900-01-16 01:40:00	2017-05-19 01:40:05		0			0
Stn 9M_1082_072817	1120	1900-01-16 02:00:00	2017-05-19 02:00:05		0			0
Stn 9M_1082_072817	1121	1900-01-16 02:20:00	2017-05-19 02:20:05		0			0
Stn 9M_1082_072817	1122	1900-01-16 02:40:00	2017-05-19 02:40:05		0			0
Stn 9M_1082_072817	1123	1900-01-16 03:00:00	2017-05-19 03:00:05		0			0
Stn 9M_1082_072817	1124	1900-01-16 03:20:00	2017-05-19 03:20:05		0			0
Stn 9M_1082_072817	1125	1900-01-16 03:40:00	2017-05-19 03:40:05		0			0
Stn 9M_1082_072817	1126	1900-01-16 04:00:00	2017-05-19 04:00:05		0			0
Stn 9M_1082_072817	1127	1900-01-16 04:20:00	2017-05-19 04:20:05		0			0
Stn 9M_1082_072817	1128	1900-01-16 04:40:00	2017-05-19 04:40:05		0			0
Stn 9M_1082_072817	1129	1900-01-16 05:00:00	2017-05-19 05:00:05		0			0
Stn 9M_1082_072817	1130	1900-01-16 05:20:00	2017-05-19 05:20:05		0			0
Stn 9M_1082_072817	1131	1900-01-16 05:40:00	2017-05-19 05:40:05		0			0
Stn 9M_1082_072817	1132	1900-01-16 06:00:00	2017-05-19 06:00:05		0			0
Stn 9M_1082_072817	1133	1900-01-16 06:20:00	2017-05-19 06:20:05		0			0
Stn 9M_1082_072817	1134	1900-01-16 06:40:00	2017-05-19 06:40:05		0			0
Stn 9M_1082_072817	1135	1900-01-16 07:00:00	2017-05-19 07:00:05		0			0
Stn 9M_1082_072817	1136	1900-01-16 07:20:00	2017-05-19 07:20:05		0			0
Stn 9M_1082_072817	1137	1900-01-16 07:40:00	2017-05-19 07:40:05		0			0
Stn 9M_1082_072817	1138	1900-01-16 08:00:00	2017-05-19 08:00:05		0			0
Stn 9M_1082_072817	1139	1900-01-16 08:20:00	2017-05-19 08:20:05		0			0
Stn 9M_1082_072817	1140	1900-01-16 08:40:00	2017-05-19 08:40:05		0			0
Stn 9M_1082_072817	1141	1900-01-16 09:00:00	2017-05-19 09:00:05		0			0
Stn 9M_1082_072817	1142	1900-01-16 09:20:00	2017-05-19 09:20:05		0			0
Stn 9M_1082_072817	1143	1900-01-16 09:40:00	2017-05-19 09:40:05		0			0
Stn 9M_1082_072817	1144	1900-01-16 10:00:00	2017-05-19 10:00:05		0			0
Stn 9M_1082_072817	1145	1900-01-16 10:20:00	2017-05-19 10:20:05		0			0
Stn 9M_1082_072817	1146	1900-01-16 10:40:00	2017-05-19 10:40:05		0			0
Stn 9M_1082_072817	1147	1900-01-16 11:00:00	2017-05-19 11:00:05		0			0
Stn 9M_1082_072817	1148	1900-01-16 11:20:00	2017-05-19 11:20:05		0			0
Stn 9M_1082_072817	1149	1900-01-16 11:40:00	2017-05-19 11:40:05		0			0
Stn 9M_1082_072817	1150	1900-01-16 12:00:00	2017-05-19 12:00:05		0			0
Stn 9M_1082_072817	1151	1900-01-16 12:20:00	2017-05-19 12:20:05		0			0
Stn 9M_1082_072817	1152	1900-01-16 12:40:00	2017-05-19 12:40:05		0			0
Stn 9M_1082_072817	1153	1900-01-16 13:00:00	2017-05-19 13:00:05		0			0
Stn 9M_1082_072817	1154	1900-01-16 13:20:00	2017-05-19 13:20:05		0			0
Stn 9M_1082_072817	1155	1900-01-16 13:40:00	2017-05-19 13:40:05		0			0
Stn 9M_1082_072817	1156	1900-01-16 14:00:00	2017-05-19 14:00:05		0			0
Stn 9M_1082_072817	1157	1900-01-16 14:20:00	2017-05-19 14:20:05	Variable Broadband/Low Frequency	0			0
Stn 9M_1082_072817	1158	1900-01-16 14:40:00	2017-05-19 14:40:05	Low Frequency	0			0
Stn 9M_1082_072817	1159	1900-01-16 15:00:00	2017-05-19 15:00:05		0			0
Stn 9M_1082_072817	1160	1900-01-16 15:20:00	2017-05-19 15:20:05	Low Frequency	0			0
Stn 9M_1082_072817	1161	1900-01-16 15:40:00	2017-05-19 15:40:05	Low Frequency	0			0
Stn 9M_1082_072817	1162	1900-01-16 16:00:00	2017-05-19 16:00:05		0			0
Stn 9M_1082_072817	1163	1900-01-16 16:20:00	2017-05-19 16:20:05		0			0
Stn 9M_1082_072817	1164	1900-01-16 16:40:00	2017-05-19 16:40:05		0			0
Stn 9M_1082_072817	1165	1900-01-16 17:00:00	2017-05-19 17:00:05		0			0
Stn 9M_1082_072817	1166	1900-01-16 17:20:00	2017-05-19 17:20:05		0			0
Stn 9M_1082_072817	1167	1900-01-16 17:40:00	2017-05-19 17:40:05		0			0
Stn 9M_1082_072817	1168	1900-01-16 18:00:00	2017-05-19 18:00:05	Low Frequency	0			0
Stn 9M_1082_072817	1169	1900-01-16 18:20:00	2017-05-19 18:20:05	Variable Broadband/Low Frequency	0			0
Stn 9M_1082_072817	1170	1900-01-16 18:40:00	2017-05-19 18:40:05		0			0
Stn 9M_1082_072817	1171	1900-01-16 19:00:00	2017-05-19 19:00:05		0			0
Stn 9M_1082_072817	1172	1900-01-16 19:20:00	2017-05-19 19:20:05		0			0
Stn 9M_1082_072817	1173	1900-01-16 19:40:00	2017-05-19 19:40:05		0			0
Stn 9M_1082_072817	1174	1900-01-16 20:00:00	2017-05-19 20:00:05		1	1		0
Stn 9M_1082_072817	1175	1900-01-16 20:20:00	2017-05-19 20:20:05		0			0
Stn 9M_1082_072817	1176	1900-01-16 20:40:00	2017-05-19 20:40:05		0			0
Stn 9M_1082_072817	1177	1900-01-16 21:00:00	2017-05-19 21:00:05		0			0
Stn 9M_1082_072817	1178	1900-01-16 21:20:00	2017-05-19 21:20:05		0			0
Stn 9M_1082_072817	1179	1900-01-16 21:40:00	2017-05-19 21:40:05		0			0
Stn 9M_1082_072817	1180	1900-01-16 22:00:00	2017-05-19 22:00:05		0			0
Stn 9M_1082_072817	1181	1900-01-16 22:20:00	2017-05-19 22:20:05		0			0
Stn 9M_1082_072817	1182	1900-01-16 22:40:00	2017-05-19 22:40:05		0			0
Stn 9M_1082_072817	1183	1900-01-16 23:00:00	2017-05-19 23:00:05		0			0
Stn 9M_1082_072817	1184	1900-01-16 23:20:00	2017-05-19 23:20:05		0			0
Stn 9M_1082_072817	1185	1900-01-16 23:40:00	2017-05-19 23:40:05		0			0
Stn 9M_1082_072817	1186	1900-01-17	2017-05-20 00:00:05		0			0
Stn 9M_1082_072817	1187	1900-01-17 00:20:00	2017-05-20 00:20:05		0			0
Stn 9M_1082_072817	1188	1900-01-17 00:40:00	2017-05-20 00:40:05		0			0
Stn 9M_1082_072817	1189	1900-01-17 01:00:00	2017-05-20 01:00:05		0			0
Stn 9M_1082_072817	1190	1900-01-17 01:20:00	2017-05-20 01:20:05		0			0
Stn 9M_1082_072817	1191	1900-01-17 01:40:00	2017-05-20 01:40:05		0			0
Stn 9M_1082_072817	1192	1900-01-17 02:00:00	2017-05-20 02:00:05		0			0
Stn 9M_1082_072817	1193	1900-01-17 02:20:00	2017-05-20 02:20:05		0			0
Stn 9M_1082_072817	1194	1900-01-17 02:40:00	2017-05-20 02:40:05		0			0
Stn 9M_1082_072817	1195	1900-01-17 03:00:00	2017-05-20 03:00:05		0			0
Stn 9M_1082_072817	1196	1900-01-17 03:20:00	2017-05-20 03:20:05		0			0
Stn 9M_1082_072817	1197	1900-01-17 03:40:00	2017-05-20 03:40:05		0			0
Stn 9M_1082_072817	1198	1900-01-17 04:00:00	2017-05-20 04:00:05		0			0
Stn 9M_1082_072817	1199	1900-01-17 04:20:00	2017-05-20 04:20:05		0			0
Stn 9M_1082_072817	1200	1900-01-17 04:40:00	2017-05-20 04:40:05		0			0
Stn 9M_1082_072817	1201	1900-01-17 05:00:00	2017-05-20 05:00:05		0			0
Stn 9M_1082_072817	1202	1900-01-17 05:20:00	2017-05-20 05:20:05		0			0
Stn 9M_1082_072817	1203	1900-01-17 05:40:00	2017-05-20 05:40:05		0			0
Stn 9M_1082_072817	1204	1900-01-17 06:00:00	2017-05-20 06:00:05		0			0
Stn 9M_1082_072817	1205	1900-01-17 06:20:00	2017-05-20 06:20:05	Variable Broadband/Low Frequency	0			0
Stn 9M_1082_072817	1206	1900-01-17 06:40:00	2017-05-20 06:40:05		0			0
Stn 9M_1082_072817	1207	1900-01-17 07:00:00	2017-05-20 07:00:06		0			0
Stn 9M_1082_072817	1208	1900-01-17 07:20:00	2017-05-20 07:20:06		0			0
Stn 9M_1082_072817	1209	1900-01-17 07:40:00	2017-05-20 07:40:06	Low Frequency	0			0
Stn 9M_1082_072817	1210	1900-01-17 08:00:00	2017-05-20 08:00:06		0			0
Stn 9M_1082_072817	1211	1900-01-17 08:20:00	2017-05-20 08:20:06		0			0
Stn 9M_1082_072817	1212	1900-01-17 08:40:00	2017-05-20 08:40:06	Low Frequency	0			0
Stn 9M_1082_072817	1213	1900-01-17 09:00:00	2017-05-20 09:00:06		0			0
Stn 9M_1082_072817	1214	1900-01-17 09:20:00	2017-05-20 09:20:06		0			0
Stn 9M_1082_072817	1215	1900-01-17 09:40:00	2017-05-20 09:40:06		0			0
Stn 9M_1082_072817	1216	1900-01-17 10:00:00	2017-05-20 10:00:06		0			0
Stn 9M_1082_072817	1217	1900-01-17 10:20:00	2017-05-20 10:20:06		0			0
Stn 9M_1082_072817	1218	1900-01-17 10:40:00	2017-05-20 10:40:06	Low Frequency	0			0
Stn 9M_1082_072817	1219	1900-01-17 11:00:00	2017-05-20 11:00:06	Low Frequency	0			0
Stn 9M_1082_072817	1220	1900-01-17 11:20:00	2017-05-20 11:20:06		0			0
Stn 9M_1082_072817	1221	1900-01-17 11:40:00	2017-05-20 11:40:06	Low Frequency	0			0
Stn 9M_1082_072817	1222	1900-01-17 12:00:00	2017-05-20 12:00:06		0			0
Stn 9M_1082_072817	1223	1900-01-17 12:20:00	2017-05-20 12:20:06		0			0
Stn 9M_1082_072817	1224	1900-01-17 12:40:00	2017-05-20 12:40:06		0			0
Stn 9M_1082_072817	1225	1900-01-17 13:00:00	2017-05-20 13:00:06		0			0
Stn 9M_1082_072817	1226	1900-01-17 13:20:00	2017-05-20 13:20:06		0			0
Stn 9M_1082_072817	1227	1900-01-17 13:40:00	2017-05-20 13:40:06		0			0
Stn 9M_1082_072817	1228	1900-01-17 14:00:00	2017-05-20 14:00:06		0			0
Stn 9M_1082_072817	1229	1900-01-17 14:20:00	2017-05-20 14:20:06		0			0
Stn 9M_1082_072817	1230	1900-01-17 14:40:00	2017-05-20 14:40:06	Variable Broadband	0			0
Stn 9M_1082_072817	1231	1900-01-17 15:00:00	2017-05-20 15:00:06		0			0
Stn 9M_1082_072817	1232	1900-01-17 15:20:00	2017-05-20 15:20:06		0			0
Stn 9M_1082_072817	1233	1900-01-17 15:40:00	2017-05-20 15:40:06	Low Frequency	0			0
Stn 9M_1082_072817	1234	1900-01-17 16:00:00	2017-05-20 16:00:06	Low Frequency	0			0
Stn 9M_1082_072817	1235	1900-01-17 16:20:00	2017-05-20 16:20:06		0			0
Stn 9M_1082_072817	1236	1900-01-17 16:40:00	2017-05-20 16:40:06		0			0
Stn 9M_1082_072817	1237	1900-01-17 17:00:00	2017-05-20 17:00:06	Low Frequency	0			0
Stn 9M_1082_072817	1238	1900-01-17 17:20:00	2017-05-20 17:20:06		0			0
Stn 9M_1082_072817	1239	1900-01-17 17:40:00	2017-05-20 17:40:06		0			0
Stn 9M_1082_072817	1240	1900-01-17 18:00:00	2017-05-20 18:00:06		0			0
Stn 9M_1082_072817	1241	1900-01-17 18:20:00	2017-05-20 18:20:06		0			0
Stn 9M_1082_072817	1242	1900-01-17 18:40:00	2017-05-20 18:40:06	Low Frequency	0			0
Stn 9M_1082_072817	1243	1900-01-17 19:00:00	2017-05-20 19:00:06		0			0
Stn 9M_1082_072817	1244	1900-01-17 19:20:00	2017-05-20 19:20:06		0			0
Stn 9M_1082_072817	1245	1900-01-17 19:40:00	2017-05-20 19:40:06		0			0
Stn 9M_1082_072817	1246	1900-01-17 20:00:00	2017-05-20 20:00:06		0			0
Stn 9M_1082_072817	1247	1900-01-17 20:20:00	2017-05-20 20:20:06		0			0
Stn 9M_1082_072817	1248	1900-01-17 20:40:00	2017-05-20 20:40:06		0			0
Stn 9M_1082_072817	1249	1900-01-17 21:00:00	2017-05-20 21:00:06		0			0
Stn 9M_1082_072817	1250	1900-01-17 21:20:00	2017-05-20 21:20:06	Variable Broadband/Low Frequency	0			0
Stn 9M_1082_072817	1251	1900-01-17 21:40:00	2017-05-20 21:40:06		0			0
Stn 9M_1082_072817	1252	1900-01-17 22:00:00	2017-05-20 22:00:06		0			0
Stn 9M_1082_072817	1253	1900-01-17 22:20:00	2017-05-20 22:20:06	Low Frequency	0			0
Stn 9M_1082_072817	1254	1900-01-17 22:40:00	2017-05-20 22:40:06		0			0
Stn 9M_1082_072817	1255	1900-01-17 23:00:00	2017-05-20 23:00:06		0			0
Stn 9M_1082_072817	1256	1900-01-17 23:20:00	2017-05-20 23:20:06		0			0
Stn 9M_1082_072817	1257	1900-01-17 23:40:00	2017-05-20 23:40:06		0			0
Stn 9M_1082_072817	1258	1900-01-18	2017-05-21 00:00:06		0			0
Stn 9M_1082_072817	1259	1900-01-18 00:20:00	2017-05-21 00:20:06		0			0
Stn 9M_1082_072817	1260	1900-01-18 00:40:00	2017-05-21 00:40:06		0			0
Stn 9M_1082_072817	1261	1900-01-18 01:00:00	2017-05-21 01:00:06		0			0
Stn 9M_1082_072817	1262	1900-01-18 01:20:00	2017-05-21 01:20:06		0			0
Stn 9M_1082_072817	1263	1900-01-18 01:40:00	2017-05-21 01:40:06		0			0
Stn 9M_1082_072817	1264	1900-01-18 02:00:00	2017-05-21 02:00:06		0			0
Stn 9M_1082_072817	1265	1900-01-18 02:20:00	2017-05-21 02:20:06		0			0
Stn 9M_1082_072817	1266	1900-01-18 02:40:00	2017-05-21 02:40:06		0			0
Stn 9M_1082_072817	1267	1900-01-18 03:00:00	2017-05-21 03:00:06		0			0
Stn 9M_1082_072817	1268	1900-01-18 03:20:00	2017-05-21 03:20:06		0			0
Stn 9M_1082_072817	1269	1900-01-18 03:40:00	2017-05-21 03:40:06		0			0
Stn 9M_1082_072817	1270	1900-01-18 04:00:00	2017-05-21 04:00:06		0			0
Stn 9M_1082_072817	1271	1900-01-18 04:20:00	2017-05-21 04:20:06		0			0
Stn 9M_1082_072817	1272	1900-01-18 04:40:00	2017-05-21 04:40:06		0			0
Stn 9M_1082_072817	1273	1900-01-18 05:00:00	2017-05-21 05:00:06		0			0
Stn 9M_1082_072817	1274	1900-01-18 05:20:00	2017-05-21 05:20:06		0			0
Stn 9M_1082_072817	1275	1900-01-18 05:40:00	2017-05-21 05:40:06		0			0
Stn 9M_1082_072817	1276	1900-01-18 06:00:00	2017-05-21 06:00:06		0			0
Stn 9M_1082_072817	1277	1900-01-18 06:20:00	2017-05-21 06:20:06		0			0
Stn 9M_1082_072817	1278	1900-01-18 06:40:00	2017-05-21 06:40:06		0			0
Stn 9M_1082_072817	1279	1900-01-18 07:00:00	2017-05-21 07:00:06		0			0
Stn 9M_1082_072817	1280	1900-01-18 07:20:00	2017-05-21 07:20:06		0			0
Stn 9M_1082_072817	1281	1900-01-18 07:40:00	2017-05-21 07:40:06		0			0
Stn 9M_1082_072817	1282	1900-01-18 08:00:00	2017-05-21 08:00:06		0			0
Stn 9M_1082_072817	1283	1900-01-18 08:20:00	2017-05-21 08:20:06		0			0
Stn 9M_1082_072817	1284	1900-01-18 08:40:00	2017-05-21 08:40:06		0			0
Stn 9M_1082_072817	1285	1900-01-18 09:00:00	2017-05-21 09:00:06		0			0
Stn 9M_1082_072817	1286	1900-01-18 09:20:00	2017-05-21 09:20:06		0			0
Stn 9M_1082_072817	1287	1900-01-18 09:40:00	2017-05-21 09:40:06		0			0
Stn 9M_1082_072817	1288	1900-01-18 10:00:00	2017-05-21 10:00:06	Low Frequency	0			0
Stn 9M_1082_072817	1289	1900-01-18 10:20:00	2017-05-21 10:20:06		0			0
Stn 9M_1082_072817	1290	1900-01-18 10:40:00	2017-05-21 10:40:06		0			0
Stn 9M_1082_072817	1291	1900-01-18 11:00:00	2017-05-21 11:00:06		0			0
Stn 9M_1082_072817	1292	1900-01-18 11:20:00	2017-05-21 11:20:06		0			0
Stn 9M_1082_072817	1293	1900-01-18 11:40:00	2017-05-21 11:40:06		0			0
Stn 9M_1082_072817	1294	1900-01-18 12:00:00	2017-05-21 12:00:06		0			0
Stn 9M_1082_072817	1295	1900-01-18 12:20:00	2017-05-21 12:20:06		0			0
Stn 9M_1082_072817	1296	1900-01-18 12:40:00	2017-05-21 12:40:06	Low Frequency	0			0
Stn 9M_1082_072817	1297	1900-01-18 13:00:00	2017-05-21 13:00:06		0			0
Stn 9M_1082_072817	1298	1900-01-18 13:20:00	2017-05-21 13:20:06	Low Frequency	0			0
Stn 9M_1082_072817	1299	1900-01-18 13:40:00	2017-05-21 13:40:06	Low Frequency	0			0
Stn 9M_1082_072817	1300	1900-01-18 14:00:00	2017-05-21 14:00:06		0			0
Stn 9M_1082_072817	1301	1900-01-18 14:20:00	2017-05-21 14:20:06		0			0
Stn 9M_1082_072817	1302	1900-01-18 14:40:00	2017-05-21 14:40:06		0			0
Stn 9M_1082_072817	1303	1900-01-18 15:00:00	2017-05-21 15:00:06		0			0
Stn 9M_1082_072817	1304	1900-01-18 15:20:00	2017-05-21 15:20:06		0			0
Stn 9M_1082_072817	1305	1900-01-18 15:40:00	2017-05-21 15:40:06		0			0
Stn 9M_1082_072817	1306	1900-01-18 16:00:00	2017-05-21 16:00:06		0			0
Stn 9M_1082_072817	1307	1900-01-18 16:20:00	2017-05-21 16:20:06		0			0
Stn 9M_1082_072817	1308	1900-01-18 16:40:00	2017-05-21 16:40:06		0			0
Stn 9M_1082_072817	1309	1900-01-18 17:00:00	2017-05-21 17:00:06		0			0
Stn 9M_1082_072817	1310	1900-01-18 17:20:00	2017-05-21 17:20:06		0			0
Stn 9M_1082_072817	1311	1900-01-18 17:40:00	2017-05-21 17:40:06		0			0
Stn 9M_1082_072817	1312	1900-01-18 18:00:00	2017-05-21 18:00:06		0			0
Stn 9M_1082_072817	1313	1900-01-18 18:20:00	2017-05-21 18:20:06		0			0
Stn 9M_1082_072817	1314	1900-01-18 18:40:00	2017-05-21 18:40:06		0			0
Stn 9M_1082_072817	1315	1900-01-18 19:00:00	2017-05-21 19:00:06		0			0
Stn 9M_1082_072817	1316	1900-01-18 19:20:00	2017-05-21 19:20:06		0			0
Stn 9M_1082_072817	1317	1900-01-18 19:40:00	2017-05-21 19:40:06		0			0
Stn 9M_1082_072817	1318	1900-01-18 20:00:00	2017-05-21 20:00:06		0			0
Stn 9M_1082_072817	1319	1900-01-18 20:20:00	2017-05-21 20:20:06		0			0
Stn 9M_1082_072817	1320	1900-01-18 20:40:00	2017-05-21 20:40:06		0			0
Stn 9M_1082_072817	1321	1900-01-18 21:00:00	2017-05-21 21:00:06		0			0
Stn 9M_1082_072817	1322	1900-01-18 21:20:00	2017-05-21 21:20:06		0			0
Stn 9M_1082_072817	1323	1900-01-18 21:40:00	2017-05-21 21:40:06		0			0
Stn 9M_1082_072817	1324	1900-01-18 22:00:00	2017-05-21 22:00:06		0			0
Stn 9M_1082_072817	1325	1900-01-18 22:20:00	2017-05-21 22:20:06		0			0
Stn 9M_1082_072817	1326	1900-01-18 22:40:00	2017-05-21 22:40:06		0			0
Stn 9M_1082_072817	1327	1900-01-18 23:00:00	2017-05-21 23:00:06		0			0
Stn 9M_1082_072817	1328	1900-01-18 23:20:00	2017-05-21 23:20:06		0			0
Stn 9M_1082_072817	1329	1900-01-18 23:40:00	2017-05-21 23:40:06		0			0
Stn 9M_1082_072817	1330	1900-01-19	2017-05-22 00:00:06		0			0
Stn 9M_1082_072817	1331	1900-01-19 00:20:00	2017-05-22 00:20:06		0			0
Stn 9M_1082_072817	1332	1900-01-19 00:40:00	2017-05-22 00:40:06		0			0
Stn 9M_1082_072817	1333	1900-01-19 01:00:00	2017-05-22 01:00:06		0			0
Stn 9M_1082_072817	1334	1900-01-19 01:20:00	2017-05-22 01:20:06		0			0
Stn 9M_1082_072817	1335	1900-01-19 01:40:00	2017-05-22 01:40:06		0			0
Stn 9M_1082_072817	1336	1900-01-19 02:00:00	2017-05-22 02:00:06		0			0
Stn 9M_1082_072817	1337	1900-01-19 02:20:00	2017-05-22 02:20:06		0			0
Stn 9M_1082_072817	1338	1900-01-19 02:40:00	2017-05-22 02:40:06		0			0
Stn 9M_1082_072817	1339	1900-01-19 03:00:00	2017-05-22 03:00:06		0			0
Stn 9M_1082_072817	1340	1900-01-19 03:20:00	2017-05-22 03:20:06		0			0
Stn 9M_1082_072817	1341	1900-01-19 03:40:00	2017-05-22 03:40:06		0			0
Stn 9M_1082_072817	1342	1900-01-19 04:00:00	2017-05-22 04:00:06		0			0
Stn 9M_1082_072817	1343	1900-01-19 04:20:00	2017-05-22 04:20:06		0			0
Stn 9M_1082_072817	1344	1900-01-19 04:40:00	2017-05-22 04:40:06		0			0
Stn 9M_1082_072817	1345	1900-01-19 05:00:00	2017-05-22 05:00:06		0			0
Stn 9M_1082_072817	1346	1900-01-19 05:20:00	2017-05-22 05:20:06		0			0
Stn 9M_1082_072817	1347	1900-01-19 05:40:00	2017-05-22 05:40:06		0			0
Stn 9M_1082_072817	1348	1900-01-19 06:00:00	2017-05-22 06:00:06		0			0
Stn 9M_1082_072817	1349	1900-01-19 06:20:00	2017-05-22 06:20:06		0			0
Stn 9M_1082_072817	1350	1900-01-19 06:40:00	2017-05-22 06:40:06		0			0
Stn 9M_1082_072817	1351	1900-01-19 07:00:00	2017-05-22 07:00:06		0			0
Stn 9M_1082_072817	1352	1900-01-19 07:20:00	2017-05-22 07:20:06		0			0
Stn 9M_1082_072817	1353	1900-01-19 07:40:00	2017-05-22 07:40:06		0			0
Stn 9M_1082_072817	1354	1900-01-19 08:00:00	2017-05-22 08:00:06		0			0
Stn 9M_1082_072817	1355	1900-01-19 08:20:00	2017-05-22 08:20:06		0			0
Stn 9M_1082_072817	1356	1900-01-19 08:40:00	2017-05-22 08:40:06		0			0
Stn 9M_1082_072817	1357	1900-01-19 09:00:00	2017-05-22 09:00:06		0			0
Stn 9M_1082_072817	1358	1900-01-19 09:20:00	2017-05-22 09:20:06		0			0
Stn 9M_1082_072817	1359	1900-01-19 09:40:00	2017-05-22 09:40:06		0			0
Stn 9M_1082_072817	1360	1900-01-19 10:00:00	2017-05-22 10:00:06	Low Frequency	0			0
Stn 9M_1082_072817	1361	1900-01-19 10:20:00	2017-05-22 10:20:06		0			0
Stn 9M_1082_072817	1362	1900-01-19 10:40:00	2017-05-22 10:40:06		0			0
Stn 9M_1082_072817	1363	1900-01-19 11:00:00	2017-05-22 11:00:06		0			0
Stn 9M_1082_072817	1364	1900-01-19 11:20:00	2017-05-22 11:20:06		0			0
Stn 9M_1082_072817	1365	1900-01-19 11:40:00	2017-05-22 11:40:06		0			0
Stn 9M_1082_072817	1366	1900-01-19 12:00:00	2017-05-22 12:00:06		0			0
Stn 9M_1082_072817	1367	1900-01-19 12:20:00	2017-05-22 12:20:06	Low Frequency	0			0
Stn 9M_1082_072817	1368	1900-01-19 12:40:00	2017-05-22 12:40:06		0			0
Stn 9M_1082_072817	1369	1900-01-19 13:00:00	2017-05-22 13:00:06		0			0
Stn 9M_1082_072817	1370	1900-01-19 13:20:00	2017-05-22 13:20:06		0			0
Stn 9M_1082_072817	1371	1900-01-19 13:40:00	2017-05-22 13:40:06		0			0
Stn 9M_1082_072817	1372	1900-01-19 14:00:00	2017-05-22 14:00:06		0			0
Stn 9M_1082_072817	1373	1900-01-19 14:20:00	2017-05-22 14:20:06		0			0
Stn 9M_1082_072817	1374	1900-01-19 14:40:00	2017-05-22 14:40:06	Low Frequency	0			0
Stn 9M_1082_072817	1375	1900-01-19 15:00:00	2017-05-22 15:00:06		0			0
Stn 9M_1082_072817	1376	1900-01-19 15:20:00	2017-05-22 15:20:06		0			0
Stn 9M_1082_072817	1377	1900-01-19 15:40:00	2017-05-22 15:40:06		0			0
Stn 9M_1082_072817	1378	1900-01-19 16:00:00	2017-05-22 16:00:06		0			0
Stn 9M_1082_072817	1379	1900-01-19 16:20:00	2017-05-22 16:20:06		0			0
Stn 9M_1082_072817	1380	1900-01-19 16:40:00	2017-05-22 16:40:06		0			0
Stn 9M_1082_072817	1381	1900-01-19 17:00:00	2017-05-22 17:00:06		0			0
Stn 9M_1082_072817	1382	1900-01-19 17:20:00	2017-05-22 17:20:06		0			0
Stn 9M_1082_072817	1383	1900-01-19 17:40:00	2017-05-22 17:40:06		0			0
Stn 9M_1082_072817	1384	1900-01-19 18:00:00	2017-05-22 18:00:06		0			0
Stn 9M_1082_072817	1385	1900-01-19 18:20:00	2017-05-22 18:20:06		0			0
Stn 9M_1082_072817	1386	1900-01-19 18:40:00	2017-05-22 18:40:06		0			0
Stn 9M_1082_072817	1387	1900-01-19 19:00:00	2017-05-22 19:00:06		0			0
Stn 9M_1082_072817	1388	1900-01-19 19:20:00	2017-05-22 19:20:06		0			0
Stn 9M_1082_072817	1389	1900-01-19 19:40:00	2017-05-22 19:40:06		0			0
Stn 9M_1082_072817	1390	1900-01-19 20:00:00	2017-05-22 20:00:06		0			0
Stn 9M_1082_072817	1391	1900-01-19 20:20:00	2017-05-22 20:20:06		0			0
Stn 9M_1082_072817	1392	1900-01-19 20:40:00	2017-05-22 20:40:06		0			0
Stn 9M_1082_072817	1393	1900-01-19 21:00:00	2017-05-22 21:00:06		0			0
Stn 9M_1082_072817	1394	1900-01-19 21:20:00	2017-05-22 21:20:06		0			0
Stn 9M_1082_072817	1395	1900-01-19 21:40:00	2017-05-22 21:40:06	Low Frequency	0			0
Stn 9M_1082_072817	1396	1900-01-19 22:00:00	2017-05-22 22:00:06		0			0
Stn 9M_1082_072817	1397	1900-01-19 22:20:00	2017-05-22 22:20:06		0			0
Stn 9M_1082_072817	1398	1900-01-19 22:40:00	2017-05-22 22:40:06		0			0
Stn 9M_1082_072817	1399	1900-01-19 23:00:00	2017-05-22 23:00:06		0			0
Stn 9M_1082_072817	1400	1900-01-19 23:20:00	2017-05-22 23:20:06		0			0
Stn 9M_1082_072817	1401	1900-01-19 23:40:00	2017-05-22 23:40:06		0			0
Stn 9M_1082_072817	1402	1900-01-20	2017-05-23 00:00:06		0			0
Stn 9M_1082_072817	1403	1900-01-20 00:20:00	2017-05-23 00:20:06		0			0
Stn 9M_1082_072817	1404	1900-01-20 00:40:00	2017-05-23 00:40:06		0			0
Stn 9M_1082_072817	1405	1900-01-20 01:00:00	2017-05-23 01:00:06		0			0
Stn 9M_1082_072817	1406	1900-01-20 01:20:00	2017-05-23 01:20:06		0			0
Stn 9M_1082_072817	1407	1900-01-20 01:40:00	2017-05-23 01:40:07	Low Frequency	0			0
Stn 9M_1082_072817	1408	1900-01-20 02:00:00	2017-05-23 02:00:07		0			0
Stn 9M_1082_072817	1409	1900-01-20 02:20:00	2017-05-23 02:20:07		0			0
Stn 9M_1082_072817	1410	1900-01-20 02:40:00	2017-05-23 02:40:07		0			0
Stn 9M_1082_072817	1411	1900-01-20 03:00:00	2017-05-23 03:00:07		0			0
Stn 9M_1082_072817	1412	1900-01-20 03:20:00	2017-05-23 03:20:07		0			0
Stn 9M_1082_072817	1413	1900-01-20 03:40:00	2017-05-23 03:40:07		0			0
Stn 9M_1082_072817	1414	1900-01-20 04:00:00	2017-05-23 04:00:07		0			0
Stn 9M_1082_072817	1415	1900-01-20 04:20:00	2017-05-23 04:20:07	Low Frequency	0			0
Stn 9M_1082_072817	1416	1900-01-20 04:40:00	2017-05-23 04:40:07		0			0
Stn 9M_1082_072817	1417	1900-01-20 05:00:00	2017-05-23 05:00:07		0			0
Stn 9M_1082_072817	1418	1900-01-20 05:20:00	2017-05-23 05:20:07		0			0
Stn 9M_1082_072817	1419	1900-01-20 05:40:00	2017-05-23 05:40:07		0			0
Stn 9M_1082_072817	1420	1900-01-20 06:00:00	2017-05-23 06:00:07		0			0
Stn 9M_1082_072817	1421	1900-01-20 06:20:00	2017-05-23 06:20:07	Low Frequency	0			0
Stn 9M_1082_072817	1422	1900-01-20 06:40:00	2017-05-23 06:40:07		0			0
Stn 9M_1082_072817	1423	1900-01-20 07:00:00	2017-05-23 07:00:07		0			0
Stn 9M_1082_072817	1424	1900-01-20 07:20:00	2017-05-23 07:20:07		0			0
Stn 9M_1082_072817	1425	1900-01-20 07:40:00	2017-05-23 07:40:07		0			0
Stn 9M_1082_072817	1426	1900-01-20 08:00:00	2017-05-23 08:00:07		0			0
Stn 9M_1082_072817	1427	1900-01-20 08:20:00	2017-05-23 08:20:07		0			0
Stn 9M_1082_072817	1428	1900-01-20 08:40:00	2017-05-23 08:40:07		0			0
Stn 9M_1082_072817	1429	1900-01-20 09:00:00	2017-05-23 09:00:07		0			0
Stn 9M_1082_072817	1430	1900-01-20 09:20:00	2017-05-23 09:20:07		0			0
Stn 9M_1082_072817	1431	1900-01-20 09:40:00	2017-05-23 09:40:07		0			0
Stn 9M_1082_072817	1432	1900-01-20 10:00:00	2017-05-23 10:00:07		0			0
Stn 9M_1082_072817	1433	1900-01-20 10:20:00	2017-05-23 10:20:07		0			0
Stn 9M_1082_072817	1434	1900-01-20 10:40:00	2017-05-23 10:40:07		0			0
Stn 9M_1082_072817	1435	1900-01-20 11:00:00	2017-05-23 11:00:07		0			0
Stn 9M_1082_072817	1436	1900-01-20 11:20:00	2017-05-23 11:20:07		0			0
Stn 9M_1082_072817	1437	1900-01-20 11:40:00	2017-05-23 11:40:07		0			0
Stn 9M_1082_072817	1438	1900-01-20 12:00:00	2017-05-23 12:00:07	Low Frequency	0			0
Stn 9M_1082_072817	1439	1900-01-20 12:20:00	2017-05-23 12:20:07		0			0
Stn 9M_1082_072817	1440	1900-01-20 12:40:00	2017-05-23 12:40:07		0			0
Stn 9M_1082_072817	1441	1900-01-20 13:00:00	2017-05-23 13:00:07		0			0
Stn 9M_1082_072817	1442	1900-01-20 13:20:00	2017-05-23 13:20:07		0			0
Stn 9M_1082_072817	1443	1900-01-20 13:40:00	2017-05-23 13:40:07		0			0
Stn 9M_1082_072817	1444	1900-01-20 14:00:00	2017-05-23 14:00:07		0			0
Stn 9M_1082_072817	1445	1900-01-20 14:20:00	2017-05-23 14:20:07		0			0
Stn 9M_1082_072817	1446	1900-01-20 14:40:00	2017-05-23 14:40:07	Low Frequency	0			0
Stn 9M_1082_072817	1447	1900-01-20 15:00:00	2017-05-23 15:00:07		0			0
Stn 9M_1082_072817	1448	1900-01-20 15:20:00	2017-05-23 15:20:07		0			0
Stn 9M_1082_072817	1449	1900-01-20 15:40:00	2017-05-23 15:40:07		0			0
Stn 9M_1082_072817	1450	1900-01-20 16:00:00	2017-05-23 16:00:07		0			0
Stn 9M_1082_072817	1451	1900-01-20 16:20:00	2017-05-23 16:20:07		0			0
Stn 9M_1082_072817	1452	1900-01-20 16:40:00	2017-05-23 16:40:07		0			0
Stn 9M_1082_072817	1453	1900-01-20 17:00:00	2017-05-23 17:00:07		0			0
Stn 9M_1082_072817	1454	1900-01-20 17:20:00	2017-05-23 17:20:07		0			0
Stn 9M_1082_072817	1455	1900-01-20 17:40:00	2017-05-23 17:40:07		0			0
Stn 9M_1082_072817	1456	1900-01-20 18:00:00	2017-05-23 18:00:07		0			0
Stn 9M_1082_072817	1457	1900-01-20 18:20:00	2017-05-23 18:20:07		0			0
Stn 9M_1082_072817	1458	1900-01-20 18:40:00	2017-05-23 18:40:07		0			0
Stn 9M_1082_072817	1459	1900-01-20 19:00:00	2017-05-23 19:00:07		0			0
Stn 9M_1082_072817	1460	1900-01-20 19:20:00	2017-05-23 19:20:07		0			0
Stn 9M_1082_072817	1461	1900-01-20 19:40:00	2017-05-23 19:40:07		0			0
Stn 9M_1082_072817	1462	1900-01-20 20:00:00	2017-05-23 20:00:07		0			0
Stn 9M_1082_072817	1463	1900-01-20 20:20:00	2017-05-23 20:20:07		0			0
Stn 9M_1082_072817	1464	1900-01-20 20:40:00	2017-05-23 20:40:07		0			0
Stn 9M_1082_072817	1465	1900-01-20 21:00:00	2017-05-23 21:00:07		0			0
Stn 9M_1082_072817	1466	1900-01-20 21:20:00	2017-05-23 21:20:07		0			0
Stn 9M_1082_072817	1467	1900-01-20 21:40:00	2017-05-23 21:40:07		0			0
Stn 9M_1082_072817	1468	1900-01-20 22:00:00	2017-05-23 22:00:07		0			0
Stn 9M_1082_072817	1469	1900-01-20 22:20:00	2017-05-23 22:20:07		0			0
Stn 9M_1082_072817	1470	1900-01-20 22:40:00	2017-05-23 22:40:07		0			0
Stn 9M_1082_072817	1471	1900-01-20 23:00:00	2017-05-23 23:00:07	Low Frequency	0			0
Stn 9M_1082_072817	1472	1900-01-20 23:20:00	2017-05-23 23:20:07		0			0
Stn 9M_1082_072817	1473	1900-01-20 23:40:00	2017-05-23 23:40:07		0			0
Stn 9M_1082_072817	1474	1900-01-21	2017-05-24 00:00:07		0			0
Stn 9M_1082_072817	1475	1900-01-21 00:20:00	2017-05-24 00:20:07		0			0
Stn 9M_1082_072817	1476	1900-01-21 00:40:00	2017-05-24 00:40:07		0			0
Stn 9M_1082_072817	1477	1900-01-21 01:00:00	2017-05-24 01:00:07		0			0
Stn 9M_1082_072817	1478	1900-01-21 01:20:00	2017-05-24 01:20:07		0			0
Stn 9M_1082_072817	1479	1900-01-21 01:40:00	2017-05-24 01:40:07		0			0
Stn 9M_1082_072817	1480	1900-01-21 02:00:00	2017-05-24 02:00:07	Low Frequency	0			0
Stn 9M_1082_072817	1481	1900-01-21 02:20:00	2017-05-24 02:20:07		0			0
Stn 9M_1082_072817	1482	1900-01-21 02:40:00	2017-05-24 02:40:07		0			0
Stn 9M_1082_072817	1483	1900-01-21 03:00:00	2017-05-24 03:00:07		0			0
Stn 9M_1082_072817	1484	1900-01-21 03:20:00	2017-05-24 03:20:07		0			0
Stn 9M_1082_072817	1485	1900-01-21 03:40:00	2017-05-24 03:40:07		0			0
Stn 9M_1082_072817	1486	1900-01-21 04:00:00	2017-05-24 04:00:07		0			0
Stn 9M_1082_072817	1487	1900-01-21 04:20:00	2017-05-24 04:20:07		0			0
Stn 9M_1082_072817	1488	1900-01-21 04:40:00	2017-05-24 04:40:07		0			0
Stn 9M_1082_072817	1489	1900-01-21 05:00:00	2017-05-24 05:00:07		0			0
Stn 9M_1082_072817	1490	1900-01-21 05:20:00	2017-05-24 05:20:07		0			0
Stn 9M_1082_072817	1491	1900-01-21 05:40:00	2017-05-24 05:40:07		0			0
Stn 9M_1082_072817	1492	1900-01-21 06:00:00	2017-05-24 06:00:07		0			0
Stn 9M_1082_072817	1493	1900-01-21 06:20:00	2017-05-24 06:20:07		0			0
Stn 9M_1082_072817	1494	1900-01-21 06:40:00	2017-05-24 06:40:07		0			0
Stn 9M_1082_072817	1495	1900-01-21 07:00:00	2017-05-24 07:00:07		0			0
Stn 9M_1082_072817	1496	1900-01-21 07:20:00	2017-05-24 07:20:07	Low Frequency	0			0
Stn 9M_1082_072817	1497	1900-01-21 07:40:00	2017-05-24 07:40:07		0			0
Stn 9M_1082_072817	1498	1900-01-21 08:00:00	2017-05-24 08:00:07		0			0
Stn 9M_1082_072817	1499	1900-01-21 08:20:00	2017-05-24 08:20:07		0			0
Stn 9M_1082_072817	1500	1900-01-21 08:40:00	2017-05-24 08:40:07		0			0
Stn 9M_1082_072817	1501	1900-01-21 09:00:00	2017-05-24 09:00:07		0			0
Stn 9M_1082_072817	1502	1900-01-21 09:20:00	2017-05-24 09:20:07		0			0
Stn 9M_1082_072817	1503	1900-01-21 09:40:00	2017-05-24 09:40:07		0			0
Stn 9M_1082_072817	1504	1900-01-21 10:00:00	2017-05-24 10:00:07		0			0
Stn 9M_1082_072817	1505	1900-01-21 10:20:00	2017-05-24 10:20:07		0			0
Stn 9M_1082_072817	1506	1900-01-21 10:40:00	2017-05-24 10:40:07		0			0
Stn 9M_1082_072817	1507	1900-01-21 11:00:00	2017-05-24 11:00:07		0			0
Stn 9M_1082_072817	1508	1900-01-21 11:20:00	2017-05-24 11:20:07	Low Frequency	0			0
Stn 9M_1082_072817	1509	1900-01-21 11:40:00	2017-05-24 11:40:07		0			0
Stn 9M_1082_072817	1510	1900-01-21 12:00:00	2017-05-24 12:00:07		0			0
Stn 9M_1082_072817	1511	1900-01-21 12:20:00	2017-05-24 12:20:07		0			0
Stn 9M_1082_072817	1512	1900-01-21 12:40:00	2017-05-24 12:40:07		0			0
Stn 9M_1082_072817	1513	1900-01-21 13:00:00	2017-05-24 13:00:07		0			0
Stn 9M_1082_072817	1514	1900-01-21 13:20:00	2017-05-24 13:20:07		0			0
Stn 9M_1082_072817	1515	1900-01-21 13:40:00	2017-05-24 13:40:07		0			0
Stn 9M_1082_072817	1516	1900-01-21 14:00:00	2017-05-24 14:00:07		0			0
Stn 9M_1082_072817	1517	1900-01-21 14:20:00	2017-05-24 14:20:07		0			0
Stn 9M_1082_072817	1518	1900-01-21 14:40:00	2017-05-24 14:40:07		0			0
Stn 9M_1082_072817	1519	1900-01-21 15:00:00	2017-05-24 15:00:07	Low Frequency	0			0
Stn 9M_1082_072817	1520	1900-01-21 15:20:00	2017-05-24 15:20:07		0			0
Stn 9M_1082_072817	1521	1900-01-21 15:40:00	2017-05-24 15:40:07		0			0
Stn 9M_1082_072817	1522	1900-01-21 16:00:00	2017-05-24 16:00:07		0			0
Stn 9M_1082_072817	1523	1900-01-21 16:20:00	2017-05-24 16:20:07		0			0
Stn 9M_1082_072817	1524	1900-01-21 16:40:00	2017-05-24 16:40:07		0			0
Stn 9M_1082_072817	1525	1900-01-21 17:00:00	2017-05-24 17:00:07		0			0
Stn 9M_1082_072817	1526	1900-01-21 17:20:00	2017-05-24 17:20:07		0			0
Stn 9M_1082_072817	1527	1900-01-21 17:40:00	2017-05-24 17:40:07		0			0
Stn 9M_1082_072817	1528	1900-01-21 18:00:00	2017-05-24 18:00:07		0			0
Stn 9M_1082_072817	1529	1900-01-21 18:20:00	2017-05-24 18:20:07		0			0
Stn 9M_1082_072817	1530	1900-01-21 18:40:00	2017-05-24 18:40:07		0			0
Stn 9M_1082_072817	1531	1900-01-21 19:00:00	2017-05-24 19:00:07		0			0
Stn 9M_1082_072817	1532	1900-01-21 19:20:00	2017-05-24 19:20:07		0			0
Stn 9M_1082_072817	1533	1900-01-21 19:40:00	2017-05-24 19:40:07		0			0
Stn 9M_1082_072817	1534	1900-01-21 20:00:00	2017-05-24 20:00:07		0			0
Stn 9M_1082_072817	1535	1900-01-21 20:20:00	2017-05-24 20:20:07		0			0
Stn 9M_1082_072817	1536	1900-01-21 20:40:00	2017-05-24 20:40:07		0			0
Stn 9M_1082_072817	1537	1900-01-21 21:00:00	2017-05-24 21:00:07		0			0
Stn 9M_1082_072817	1538	1900-01-21 21:20:00	2017-05-24 21:20:07		0			0
Stn 9M_1082_072817	1539	1900-01-21 21:40:00	2017-05-24 21:40:07		0			0
Stn 9M_1082_072817	1540	1900-01-21 22:00:00	2017-05-24 22:00:07		0			0
Stn 9M_1082_072817	1541	1900-01-21 22:20:00	2017-05-24 22:20:07		0			0
Stn 9M_1082_072817	1542	1900-01-21 22:40:00	2017-05-24 22:40:07		0			0
Stn 9M_1082_072817	1543	1900-01-21 23:00:00	2017-05-24 23:00:07		0			0
Stn 9M_1082_072817	1544	1900-01-21 23:20:00	2017-05-24 23:20:07		0			0
Stn 9M_1082_072817	1545	1900-01-21 23:40:00	2017-05-24 23:40:07		0			0
Stn 9M_1082_072817	1546	1900-01-22	2017-05-25 00:00:07		0			0
Stn 9M_1082_072817	1547	1900-01-22 00:20:00	2017-05-25 00:20:07		0			0
Stn 9M_1082_072817	1548	1900-01-22 00:40:00	2017-05-25 00:40:07		0			0
Stn 9M_1082_072817	1549	1900-01-22 01:00:00	2017-05-25 01:00:07		0			0
Stn 9M_1082_072817	1550	1900-01-22 01:20:00	2017-05-25 01:20:07		0			0
Stn 9M_1082_072817	1551	1900-01-22 01:40:00	2017-05-25 01:40:07		0			0
Stn 9M_1082_072817	1552	1900-01-22 02:00:00	2017-05-25 02:00:07		0			0
Stn 9M_1082_072817	1553	1900-01-22 02:20:00	2017-05-25 02:20:07		0			0
Stn 9M_1082_072817	1554	1900-01-22 02:40:00	2017-05-25 02:40:07		0			0
Stn 9M_1082_072817	1555	1900-01-22 03:00:00	2017-05-25 03:00:07		0			0
Stn 9M_1082_072817	1556	1900-01-22 03:20:00	2017-05-25 03:20:07		0			0
Stn 9M_1082_072817	1557	1900-01-22 03:40:00	2017-05-25 03:40:07		0			0
Stn 9M_1082_072817	1558	1900-01-22 04:00:00	2017-05-25 04:00:07		0			0
Stn 9M_1082_072817	1559	1900-01-22 04:20:00	2017-05-25 04:20:07		0			0
Stn 9M_1082_072817	1560	1900-01-22 04:40:00	2017-05-25 04:40:07		0			0
Stn 9M_1082_072817	1561	1900-01-22 05:00:00	2017-05-25 05:00:07		0			0
Stn 9M_1082_072817	1562	1900-01-22 05:20:00	2017-05-25 05:20:07		0			0
Stn 9M_1082_072817	1563	1900-01-22 05:40:00	2017-05-25 05:40:07		0			0
Stn 9M_1082_072817	1564	1900-01-22 06:00:00	2017-05-25 06:00:07		0			0
Stn 9M_1082_072817	1565	1900-01-22 06:20:00	2017-05-25 06:20:07		0			0
Stn 9M_1082_072817	1566	1900-01-22 06:40:00	2017-05-25 06:40:07	Low Frequency	0			0
Stn 9M_1082_072817	1567	1900-01-22 07:00:00	2017-05-25 07:00:07		0			0
Stn 9M_1082_072817	1568	1900-01-22 07:20:00	2017-05-25 07:20:07		0			0
Stn 9M_1082_072817	1569	1900-01-22 07:40:00	2017-05-25 07:40:07		0			0
Stn 9M_1082_072817	1570	1900-01-22 08:00:00	2017-05-25 08:00:07	Low Frequency	0			0
Stn 9M_1082_072817	1571	1900-01-22 08:20:00	2017-05-25 08:20:07		0			0
Stn 9M_1082_072817	1572	1900-01-22 08:40:00	2017-05-25 08:40:07		0			0
Stn 9M_1082_072817	1573	1900-01-22 09:00:00	2017-05-25 09:00:07	Low Frequency	0			0
Stn 9M_1082_072817	1574	1900-01-22 09:20:00	2017-05-25 09:20:07		0			0
Stn 9M_1082_072817	1575	1900-01-22 09:40:00	2017-05-25 09:40:07		0			0
Stn 9M_1082_072817	1576	1900-01-22 10:00:00	2017-05-25 10:00:07	Low Frequency	0			0
Stn 9M_1082_072817	1577	1900-01-22 10:20:00	2017-05-25 10:20:07		0			0
Stn 9M_1082_072817	1578	1900-01-22 10:40:00	2017-05-25 10:40:07		0			0
Stn 9M_1082_072817	1579	1900-01-22 11:00:00	2017-05-25 11:00:07		0			0
Stn 9M_1082_072817	1580	1900-01-22 11:20:00	2017-05-25 11:20:07		0			0
Stn 9M_1082_072817	1581	1900-01-22 11:40:00	2017-05-25 11:40:07		0			0
Stn 9M_1082_072817	1582	1900-01-22 12:00:00	2017-05-25 12:00:07	Low Frequency	0			0
Stn 9M_1082_072817	1583	1900-01-22 12:20:00	2017-05-25 12:20:07		0			0
Stn 9M_1082_072817	1584	1900-01-22 12:40:00	2017-05-25 12:40:07		0			0
Stn 9M_1082_072817	1585	1900-01-22 13:00:00	2017-05-25 13:00:07		0			0
Stn 9M_1082_072817	1586	1900-01-22 13:20:00	2017-05-25 13:20:07		0			0
Stn 9M_1082_072817	1587	1900-01-22 13:40:00	2017-05-25 13:40:07		0			0
Stn 9M_1082_072817	1588	1900-01-22 14:00:00	2017-05-25 14:00:07		0			0
Stn 9M_1082_072817	1589	1900-01-22 14:20:00	2017-05-25 14:20:07	Low Frequency	0			0
Stn 9M_1082_072817	1590	1900-01-22 14:40:00	2017-05-25 14:40:07		0			0
Stn 9M_1082_072817	1591	1900-01-22 15:00:00	2017-05-25 15:00:07		0			0
Stn 9M_1082_072817	1592	1900-01-22 15:20:00	2017-05-25 15:20:07		0			0
Stn 9M_1082_072817	1593	1900-01-22 15:40:00	2017-05-25 15:40:07		0			0
Stn 9M_1082_072817	1594	1900-01-22 16:00:00	2017-05-25 16:00:07		0			0
Stn 9M_1082_072817	1595	1900-01-22 16:20:00	2017-05-25 16:20:07		0			0
Stn 9M_1082_072817	1596	1900-01-22 16:40:00	2017-05-25 16:40:07		0			0
Stn 9M_1082_072817	1597	1900-01-22 17:00:00	2017-05-25 17:00:07		0			0
Stn 9M_1082_072817	1598	1900-01-22 17:20:00	2017-05-25 17:20:07		0			0
[truncated: 4,593 more rows]

## Sheet: 2017_9M_1153_102417
Comp Folder	File	Time	Date	Boat Status	V_38_SPL	Error		V_389A_SPL	Error
[truncated: 6,350 more rows]

[truncated: 8 more sheets: 2017_14M_1215_020217, 2017_14M_1154_050317, 2017_14M_072817, 2017_14M_102417, 2017_37M_1216_020217, 2017_37M_1217_050317, 2017_37M_1216_072817, 2017_37M_1217_102417]
