# Supplementary material for: Deep-Learning-Based detection of recreational vessels in an estuarine soundscape in the May River, South Carolina, USA
Source: PLoS One. 2024 Jul 8;19(7):e0302497. doi: 10.1371/journal.pone.0302497 (PMC11230565; doi:10.1371/journal.pone.0302497)
Supplement: S1 Data — (ZIP) [file pone.0302497.s001.zip › S2_Data_2018_Comparison_Summary.xlsx]

## Sheet: 2018_9M_1082_012318
Comp Folder	File	Time	Date	Boat Status	V_38_SPL	Error		V_389A_SPL	Error
Stn 9M_1082_012318	1	12:00:00	2017-10-24 12:00:00		0			0
Stn 9M_1082_012318	2	12:20:00	2017-10-24 12:20:00		0			0
Stn 9M_1082_012318	3	12:40:00	2017-10-24 12:40:00		0			0
Stn 9M_1082_012318	4	13:00:00	2017-10-24 13:00:00		0			0
Stn 9M_1082_012318	5	13:20:00	2017-10-24 13:20:00		0			0
Stn 9M_1082_012318	6	13:40:00	2017-10-24 13:40:00		0			0
Stn 9M_1082_012318	7	14:00:00	2017-10-24 14:00:00		30	1		37	1
Stn 9M_1082_012318	8	14:20:00	2017-10-24 14:20:00		0			0
Stn 9M_1082_012318	9	14:40:00	2017-10-24 14:40:00		0			0
Stn 9M_1082_012318	10	15:00:00	2017-10-24 15:00:00		0			0
Stn 9M_1082_012318	11	15:20:00	2017-10-24 15:20:00		0			2	1
Stn 9M_1082_012318	12	15:40:00	2017-10-24 15:40:00		0			0
Stn 9M_1082_012318	13	16:00:00	2017-10-24 16:00:00		0			0
Stn 9M_1082_012318	14	16:20:00	2017-10-24 16:20:00		3	1		7	1
Stn 9M_1082_012318	15	16:40:00	2017-10-24 16:40:00		0			1	1
Stn 9M_1082_012318	16	17:00:00	2017-10-24 17:00:00		0			0
Stn 9M_1082_012318	17	17:20:00	2017-10-24 17:20:00		0			0
Stn 9M_1082_012318	18	17:40:00	2017-10-24 17:40:00		0			0
Stn 9M_1082_012318	19	18:00:00	2017-10-24 18:00:00		0			0
Stn 9M_1082_012318	20	18:20:00	2017-10-24 18:20:00		0			0
Stn 9M_1082_012318	21	18:40:00	2017-10-24 18:40:00		0			0
Stn 9M_1082_012318	22	19:00:00	2017-10-24 19:00:00		0			0
Stn 9M_1082_012318	23	19:20:00	2017-10-24 19:20:00		0			0
Stn 9M_1082_012318	24	19:40:00	2017-10-24 19:40:00		0			0
Stn 9M_1082_012318	25	20:00:00	2017-10-24 20:00:00		0			0
Stn 9M_1082_012318	26	20:20:00	2017-10-24 20:20:00		0			0
Stn 9M_1082_012318	27	20:40:00	2017-10-24 20:40:00		0			0
Stn 9M_1082_012318	28	21:00:00	2017-10-24 21:00:00		0			0
Stn 9M_1082_012318	29	21:20:00	2017-10-24 21:20:00		0			0
Stn 9M_1082_012318	30	21:40:00	2017-10-24 21:40:00		0			0
Stn 9M_1082_012318	31	22:00:00	2017-10-24 22:00:00		0			0
Stn 9M_1082_012318	32	22:20:00	2017-10-24 22:20:00		0			0
Stn 9M_1082_012318	33	22:40:00	2017-10-24 22:40:00		0			0
Stn 9M_1082_012318	34	23:00:00	2017-10-24 23:00:00		0			0
Stn 9M_1082_012318	35	23:20:00	2017-10-24 23:20:00		0			0
Stn 9M_1082_012318	36	23:40:00	2017-10-24 23:40:00		0			0
Stn 9M_1082_012318	37	1900-01-01	2017-10-25		0			0
Stn 9M_1082_012318	38	1900-01-01 00:20:00	2017-10-25 00:20:00		0			0
Stn 9M_1082_012318	39	1900-01-01 00:40:00	2017-10-25 00:40:00		0			0
Stn 9M_1082_012318	40	1900-01-01 01:00:00	2017-10-25 01:00:00		0			0
Stn 9M_1082_012318	41	1900-01-01 01:20:00	2017-10-25 01:20:00		0			0
Stn 9M_1082_012318	42	1900-01-01 01:40:00	2017-10-25 01:40:00		0			0
Stn 9M_1082_012318	43	1900-01-01 02:00:00	2017-10-25 02:00:00		0			0
Stn 9M_1082_012318	44	1900-01-01 02:20:00	2017-10-25 02:20:00		0			0
Stn 9M_1082_012318	45	1900-01-01 02:40:00	2017-10-25 02:40:00		0			0
Stn 9M_1082_012318	46	1900-01-01 03:00:00	2017-10-25 03:00:00		0			0
Stn 9M_1082_012318	47	1900-01-01 03:20:00	2017-10-25 03:20:00		0			0
Stn 9M_1082_012318	48	1900-01-01 03:40:00	2017-10-25 03:40:00		0			0
Stn 9M_1082_012318	49	1900-01-01 04:00:00	2017-10-25 04:00:00		0			0
Stn 9M_1082_012318	50	1900-01-01 04:20:00	2017-10-25 04:20:00		0			0
Stn 9M_1082_012318	51	1900-01-01 04:40:00	2017-10-25 04:40:00		0			0
Stn 9M_1082_012318	52	1900-01-01 05:00:00	2017-10-25 05:00:00		0			0
Stn 9M_1082_012318	53	1900-01-01 05:20:00	2017-10-25 05:20:00		0			0
Stn 9M_1082_012318	54	1900-01-01 05:40:00	2017-10-25 05:40:00		0			0
Stn 9M_1082_012318	55	1900-01-01 06:00:00	2017-10-25 06:00:00		0			0
Stn 9M_1082_012318	56	1900-01-01 06:20:00	2017-10-25 06:20:00		0			0
Stn 9M_1082_012318	57	1900-01-01 06:40:00	2017-10-25 06:40:00		0			0
Stn 9M_1082_012318	58	1900-01-01 07:00:00	2017-10-25 07:00:00		0			0
Stn 9M_1082_012318	59	1900-01-01 07:20:00	2017-10-25 07:20:00		0			0
Stn 9M_1082_012318	60	1900-01-01 07:40:00	2017-10-25 07:40:00		0			0
Stn 9M_1082_012318	61	1900-01-01 08:00:00	2017-10-25 08:00:00		0			0
Stn 9M_1082_012318	62	1900-01-01 08:20:00	2017-10-25 08:20:00		0			0
Stn 9M_1082_012318	63	1900-01-01 08:40:00	2017-10-25 08:40:00		0			0
Stn 9M_1082_012318	64	1900-01-01 09:00:00	2017-10-25 09:00:00		0			0
Stn 9M_1082_012318	65	1900-01-01 09:20:00	2017-10-25 09:20:00		0			0
Stn 9M_1082_012318	66	1900-01-01 09:40:00	2017-10-25 09:40:00		0			0
Stn 9M_1082_012318	67	1900-01-01 10:00:00	2017-10-25 10:00:00		0			0
Stn 9M_1082_012318	68	1900-01-01 10:20:00	2017-10-25 10:20:00		0			0
Stn 9M_1082_012318	69	1900-01-01 10:40:00	2017-10-25 10:40:00		0			0
Stn 9M_1082_012318	70	1900-01-01 11:00:00	2017-10-25 11:00:00		0			0
Stn 9M_1082_012318	71	1900-01-01 11:20:00	2017-10-25 11:20:00		0			0
Stn 9M_1082_012318	72	1900-01-01 11:40:00	2017-10-25 11:40:00		0			0
Stn 9M_1082_012318	73	1900-01-01 12:00:00	2017-10-25 12:00:00		0			0
Stn 9M_1082_012318	74	1900-01-01 12:20:00	2017-10-25 12:20:00		0			0
Stn 9M_1082_012318	75	1900-01-01 12:40:00	2017-10-25 12:40:00		0			0
Stn 9M_1082_012318	76	1900-01-01 13:00:00	2017-10-25 13:00:00		0			0
Stn 9M_1082_012318	77	1900-01-01 13:20:00	2017-10-25 13:20:00		0			0
Stn 9M_1082_012318	78	1900-01-01 13:40:00	2017-10-25 13:40:00		0			0
Stn 9M_1082_012318	79	1900-01-01 14:00:00	2017-10-25 14:00:00		0			0
Stn 9M_1082_012318	80	1900-01-01 14:20:00	2017-10-25 14:20:00		0			0
Stn 9M_1082_012318	81	1900-01-01 14:40:00	2017-10-25 14:40:00		0			0
Stn 9M_1082_012318	82	1900-01-01 15:00:00	2017-10-25 15:00:00		0			0
Stn 9M_1082_012318	83	1900-01-01 15:20:00	2017-10-25 15:20:00		0			0
Stn 9M_1082_012318	84	1900-01-01 15:40:00	2017-10-25 15:40:00		0			0
Stn 9M_1082_012318	85	1900-01-01 16:00:00	2017-10-25 16:00:00		0			0
Stn 9M_1082_012318	86	1900-01-01 16:20:00	2017-10-25 16:20:00		0			0
Stn 9M_1082_012318	87	1900-01-01 16:40:00	2017-10-25 16:40:00		0			0
Stn 9M_1082_012318	88	1900-01-01 17:00:00	2017-10-25 17:00:00		0			0
Stn 9M_1082_012318	89	1900-01-01 17:20:00	2017-10-25 17:20:00		0			0
Stn 9M_1082_012318	90	1900-01-01 17:40:00	2017-10-25 17:40:00		0			0
Stn 9M_1082_012318	91	1900-01-01 18:00:00	2017-10-25 18:00:00		0			0
Stn 9M_1082_012318	92	1900-01-01 18:20:00	2017-10-25 18:20:00		0			0
Stn 9M_1082_012318	93	1900-01-01 18:40:00	2017-10-25 18:40:00		0			0
Stn 9M_1082_012318	94	1900-01-01 19:00:00	2017-10-25 19:00:00		0			0
Stn 9M_1082_012318	95	1900-01-01 19:20:00	2017-10-25 19:20:00		0			0
Stn 9M_1082_012318	96	1900-01-01 19:40:00	2017-10-25 19:40:00		0			0
Stn 9M_1082_012318	97	1900-01-01 20:00:00	2017-10-25 20:00:00		0			0
Stn 9M_1082_012318	98	1900-01-01 20:20:00	2017-10-25 20:20:00		0			0
Stn 9M_1082_012318	99	1900-01-01 20:40:00	2017-10-25 20:40:00		0			0
Stn 9M_1082_012318	100	1900-01-01 21:00:00	2017-10-25 21:00:00		0			0
Stn 9M_1082_012318	101	1900-01-01 21:20:00	2017-10-25 21:20:00		0			0
Stn 9M_1082_012318	102	1900-01-01 21:40:00	2017-10-25 21:40:00		0			0
Stn 9M_1082_012318	103	1900-01-01 22:00:00	2017-10-25 22:00:00		0			0
Stn 9M_1082_012318	104	1900-01-01 22:20:00	2017-10-25 22:20:00		0			0
Stn 9M_1082_012318	105	1900-01-01 22:40:00	2017-10-25 22:40:00		0			0
Stn 9M_1082_012318	106	1900-01-01 23:00:00	2017-10-25 23:00:00		0			0
Stn 9M_1082_012318	107	1900-01-01 23:20:00	2017-10-25 23:20:00		0			0
Stn 9M_1082_012318	108	1900-01-01 23:40:00	2017-10-25 23:40:00		0			0
Stn 9M_1082_012318	109	1900-01-02	2017-10-26		0			0
Stn 9M_1082_012318	110	1900-01-02 00:20:00	2017-10-26 00:20:00		0			0
Stn 9M_1082_012318	111	1900-01-02 00:40:00	2017-10-26 00:40:00		0			0
Stn 9M_1082_012318	112	1900-01-02 01:00:00	2017-10-26 01:00:00		0			0
Stn 9M_1082_012318	113	1900-01-02 01:20:00	2017-10-26 01:20:00		0			0
Stn 9M_1082_012318	114	1900-01-02 01:40:00	2017-10-26 01:40:00		0			0
Stn 9M_1082_012318	115	1900-01-02 02:00:00	2017-10-26 02:00:00		0			0
Stn 9M_1082_012318	116	1900-01-02 02:20:00	2017-10-26 02:20:00		0			0
Stn 9M_1082_012318	117	1900-01-02 02:40:00	2017-10-26 02:40:00		0			0
Stn 9M_1082_012318	118	1900-01-02 03:00:00	2017-10-26 03:00:00		0			0
Stn 9M_1082_012318	119	1900-01-02 03:20:00	2017-10-26 03:20:00		0			0
Stn 9M_1082_012318	120	1900-01-02 03:40:00	2017-10-26 03:40:00		0			0
Stn 9M_1082_012318	121	1900-01-02 04:00:00	2017-10-26 04:00:00		0			0
Stn 9M_1082_012318	122	1900-01-02 04:20:00	2017-10-26 04:20:00		0			0
Stn 9M_1082_012318	123	1900-01-02 04:40:00	2017-10-26 04:40:00		0			0
Stn 9M_1082_012318	124	1900-01-02 05:00:00	2017-10-26 05:00:00		0			0
Stn 9M_1082_012318	125	1900-01-02 05:20:00	2017-10-26 05:20:00		0			0
Stn 9M_1082_012318	126	1900-01-02 05:40:00	2017-10-26 05:40:00		0			0
Stn 9M_1082_012318	127	1900-01-02 06:00:00	2017-10-26 06:00:00		0			0
Stn 9M_1082_012318	128	1900-01-02 06:20:00	2017-10-26 06:20:00		0			0
Stn 9M_1082_012318	129	1900-01-02 06:40:00	2017-10-26 06:40:00		0			0
Stn 9M_1082_012318	130	1900-01-02 07:00:00	2017-10-26 07:00:00		0			0
Stn 9M_1082_012318	131	1900-01-02 07:20:00	2017-10-26 07:20:00		0			0
Stn 9M_1082_012318	132	1900-01-02 07:40:00	2017-10-26 07:40:00		0			0
Stn 9M_1082_012318	133	1900-01-02 08:00:00	2017-10-26 08:00:00		0			0
Stn 9M_1082_012318	134	1900-01-02 08:20:00	2017-10-26 08:20:00	Burst, wide	8			8
Stn 9M_1082_012318	135	1900-01-02 08:40:00	2017-10-26 08:40:00		0			0
Stn 9M_1082_012318	136	1900-01-02 09:00:00	2017-10-26 09:00:00		0			0
Stn 9M_1082_012318	137	1900-01-02 09:20:00	2017-10-26 09:20:00		0			0
Stn 9M_1082_012318	138	1900-01-02 09:40:00	2017-10-26 09:40:00		0			0
Stn 9M_1082_012318	139	1900-01-02 10:00:00	2017-10-26 10:00:00		0			0
Stn 9M_1082_012318	140	1900-01-02 10:20:00	2017-10-26 10:20:00		0			0
Stn 9M_1082_012318	141	1900-01-02 10:40:00	2017-10-26 10:40:00		0			0
Stn 9M_1082_012318	142	1900-01-02 11:00:00	2017-10-26 11:00:00		0			0
Stn 9M_1082_012318	143	1900-01-02 11:20:00	2017-10-26 11:20:00		0			0
Stn 9M_1082_012318	144	1900-01-02 11:40:00	2017-10-26 11:40:00		0			0
Stn 9M_1082_012318	145	1900-01-02 12:00:00	2017-10-26 12:00:00		0			0
Stn 9M_1082_012318	146	1900-01-02 12:20:00	2017-10-26 12:20:00		0			0
Stn 9M_1082_012318	147	1900-01-02 12:40:00	2017-10-26 12:40:00		0			0
Stn 9M_1082_012318	148	1900-01-02 13:00:00	2017-10-26 13:00:00		0			0
Stn 9M_1082_012318	149	1900-01-02 13:20:00	2017-10-26 13:20:00		0			0
Stn 9M_1082_012318	150	1900-01-02 13:40:00	2017-10-26 13:40:00		0			0
Stn 9M_1082_012318	151	1900-01-02 14:00:00	2017-10-26 14:00:00		0			0
Stn 9M_1082_012318	152	1900-01-02 14:20:00	2017-10-26 14:20:00		0			0
Stn 9M_1082_012318	153	1900-01-02 14:40:00	2017-10-26 14:40:00		0			0
Stn 9M_1082_012318	154	1900-01-02 15:00:00	2017-10-26 15:00:00		0			0
Stn 9M_1082_012318	155	1900-01-02 15:20:00	2017-10-26 15:20:00		0			0
Stn 9M_1082_012318	156	1900-01-02 15:40:00	2017-10-26 15:40:00		0			0
Stn 9M_1082_012318	157	1900-01-02 16:00:00	2017-10-26 16:00:00		0			0
Stn 9M_1082_012318	158	1900-01-02 16:20:00	2017-10-26 16:20:00		0			0
Stn 9M_1082_012318	159	1900-01-02 16:40:00	2017-10-26 16:40:00		0			0
Stn 9M_1082_012318	160	1900-01-02 17:00:00	2017-10-26 17:00:00		0			0
Stn 9M_1082_012318	161	1900-01-02 17:20:00	2017-10-26 17:20:00		0			0
Stn 9M_1082_012318	162	1900-01-02 17:40:00	2017-10-26 17:40:00		0			0
Stn 9M_1082_012318	163	1900-01-02 18:00:00	2017-10-26 18:00:00		0			0
Stn 9M_1082_012318	164	1900-01-02 18:20:00	2017-10-26 18:20:00		0			0
Stn 9M_1082_012318	165	1900-01-02 18:40:00	2017-10-26 18:40:00		0			0
Stn 9M_1082_012318	166	1900-01-02 19:00:00	2017-10-26 19:00:00		0			0
Stn 9M_1082_012318	167	1900-01-02 19:20:00	2017-10-26 19:20:00		0			0
Stn 9M_1082_012318	168	1900-01-02 19:40:00	2017-10-26 19:40:00		0			0
Stn 9M_1082_012318	169	1900-01-02 20:00:00	2017-10-26 20:00:00		0			0
Stn 9M_1082_012318	170	1900-01-02 20:20:00	2017-10-26 20:20:00		0			0
Stn 9M_1082_012318	171	1900-01-02 20:40:00	2017-10-26 20:40:00		0			0
Stn 9M_1082_012318	172	1900-01-02 21:00:00	2017-10-26 21:00:00		0			0
Stn 9M_1082_012318	173	1900-01-02 21:20:00	2017-10-26 21:20:00		0			0
Stn 9M_1082_012318	174	1900-01-02 21:40:00	2017-10-26 21:40:00		0			0
Stn 9M_1082_012318	175	1900-01-02 22:00:00	2017-10-26 22:00:00		0			0
Stn 9M_1082_012318	176	1900-01-02 22:20:00	2017-10-26 22:20:00		0			0
Stn 9M_1082_012318	177	1900-01-02 22:40:00	2017-10-26 22:40:00		0			0
Stn 9M_1082_012318	178	1900-01-02 23:00:00	2017-10-26 23:00:00		0			0
Stn 9M_1082_012318	179	1900-01-02 23:20:00	2017-10-26 23:20:00		0			0
Stn 9M_1082_012318	180	1900-01-02 23:40:00	2017-10-26 23:40:00		0			0
Stn 9M_1082_012318	181	1900-01-03	2017-10-27		0			0
Stn 9M_1082_012318	182	1900-01-03 00:20:00	2017-10-27 00:20:00		0			0
Stn 9M_1082_012318	183	1900-01-03 00:40:00	2017-10-27 00:40:00		0			0
Stn 9M_1082_012318	184	1900-01-03 01:00:00	2017-10-27 01:00:00		0			0
Stn 9M_1082_012318	185	1900-01-03 01:20:00	2017-10-27 01:20:00		0			0
Stn 9M_1082_012318	186	1900-01-03 01:40:00	2017-10-27 01:40:00		0			0
Stn 9M_1082_012318	187	1900-01-03 02:00:00	2017-10-27 02:00:00		0			0
Stn 9M_1082_012318	188	1900-01-03 02:20:00	2017-10-27 02:20:00		0			0
Stn 9M_1082_012318	189	1900-01-03 02:40:00	2017-10-27 02:40:00		0			0
Stn 9M_1082_012318	190	1900-01-03 03:00:00	2017-10-27 03:00:00		0			0
Stn 9M_1082_012318	191	1900-01-03 03:20:00	2017-10-27 03:20:00		0			0
Stn 9M_1082_012318	192	1900-01-03 03:40:00	2017-10-27 03:40:00		0			0
Stn 9M_1082_012318	193	1900-01-03 04:00:00	2017-10-27 04:00:00		0			0
Stn 9M_1082_012318	194	1900-01-03 04:20:00	2017-10-27 04:20:00		0			0
Stn 9M_1082_012318	195	1900-01-03 04:40:00	2017-10-27 04:40:00		0			0
Stn 9M_1082_012318	196	1900-01-03 05:00:00	2017-10-27 05:00:00		0			0
Stn 9M_1082_012318	197	1900-01-03 05:20:00	2017-10-27 05:20:00		0			0
Stn 9M_1082_012318	198	1900-01-03 05:40:00	2017-10-27 05:40:00		0			0
Stn 9M_1082_012318	199	1900-01-03 06:00:00	2017-10-27 06:00:00		0			0
Stn 9M_1082_012318	200	1900-01-03 06:20:00	2017-10-27 06:20:00		0			0
Stn 9M_1082_012318	201	1900-01-03 06:40:00	2017-10-27 06:40:00		0			0
Stn 9M_1082_012318	202	1900-01-03 07:00:00	2017-10-27 07:00:00		0			0
Stn 9M_1082_012318	203	1900-01-03 07:20:00	2017-10-27 07:20:00		0			0
Stn 9M_1082_012318	204	1900-01-03 07:40:00	2017-10-27 07:40:00		0			0
Stn 9M_1082_012318	205	1900-01-03 08:00:00	2017-10-27 08:00:00		0			0
Stn 9M_1082_012318	206	1900-01-03 08:20:00	2017-10-27 08:20:00		0			0
Stn 9M_1082_012318	207	1900-01-03 08:40:00	2017-10-27 08:40:00		0			0
Stn 9M_1082_012318	208	1900-01-03 09:00:00	2017-10-27 09:00:00		0			0
Stn 9M_1082_012318	209	1900-01-03 09:20:00	2017-10-27 09:20:00		0			0
Stn 9M_1082_012318	210	1900-01-03 09:40:00	2017-10-27 09:40:00		0			0
Stn 9M_1082_012318	211	1900-01-03 10:00:00	2017-10-27 10:00:00		0			0
Stn 9M_1082_012318	212	1900-01-03 10:20:00	2017-10-27 10:20:00		0			0
Stn 9M_1082_012318	213	1900-01-03 10:40:00	2017-10-27 10:40:00		0			0
Stn 9M_1082_012318	214	1900-01-03 11:00:00	2017-10-27 11:00:00		0			0
Stn 9M_1082_012318	215	1900-01-03 11:20:00	2017-10-27 11:20:00		0			0
Stn 9M_1082_012318	216	1900-01-03 11:40:00	2017-10-27 11:40:00		0			0
Stn 9M_1082_012318	217	1900-01-03 12:00:00	2017-10-27 12:00:00		0			0
Stn 9M_1082_012318	218	1900-01-03 12:20:00	2017-10-27 12:20:00		0			0
Stn 9M_1082_012318	219	1900-01-03 12:40:00	2017-10-27 12:40:00		0			0
Stn 9M_1082_012318	220	1900-01-03 13:00:00	2017-10-27 13:00:00		0			0
Stn 9M_1082_012318	221	1900-01-03 13:20:00	2017-10-27 13:20:00		0			0
Stn 9M_1082_012318	222	1900-01-03 13:40:00	2017-10-27 13:40:00		0			0
Stn 9M_1082_012318	223	1900-01-03 14:00:00	2017-10-27 14:00:00		0			0
Stn 9M_1082_012318	224	1900-01-03 14:20:00	2017-10-27 14:20:00		0			0
Stn 9M_1082_012318	225	1900-01-03 14:40:00	2017-10-27 14:40:00		0			0
Stn 9M_1082_012318	226	1900-01-03 15:00:00	2017-10-27 15:00:00		0			0
Stn 9M_1082_012318	227	1900-01-03 15:20:00	2017-10-27 15:20:00		0			0
Stn 9M_1082_012318	228	1900-01-03 15:40:00	2017-10-27 15:40:00		0			0
Stn 9M_1082_012318	229	1900-01-03 16:00:00	2017-10-27 16:00:00		0			0
Stn 9M_1082_012318	230	1900-01-03 16:20:00	2017-10-27 16:20:00		0			0
Stn 9M_1082_012318	231	1900-01-03 16:40:00	2017-10-27 16:40:00		0			0
Stn 9M_1082_012318	232	1900-01-03 17:00:00	2017-10-27 17:00:00		0			0
Stn 9M_1082_012318	233	1900-01-03 17:20:00	2017-10-27 17:20:00		0			0
Stn 9M_1082_012318	234	1900-01-03 17:40:00	2017-10-27 17:40:00		0			0
Stn 9M_1082_012318	235	1900-01-03 18:00:00	2017-10-27 18:00:00		0			0
Stn 9M_1082_012318	236	1900-01-03 18:20:00	2017-10-27 18:20:00		0			0
Stn 9M_1082_012318	237	1900-01-03 18:40:00	2017-10-27 18:40:00		0			0
Stn 9M_1082_012318	238	1900-01-03 19:00:00	2017-10-27 19:00:00		0			0
Stn 9M_1082_012318	239	1900-01-03 19:20:00	2017-10-27 19:20:00		0			0
Stn 9M_1082_012318	240	1900-01-03 19:40:00	2017-10-27 19:40:00		0			0
Stn 9M_1082_012318	241	1900-01-03 20:00:00	2017-10-27 20:00:00		0			0
Stn 9M_1082_012318	242	1900-01-03 20:20:00	2017-10-27 20:20:00		0			0
Stn 9M_1082_012318	243	1900-01-03 20:40:00	2017-10-27 20:40:00		0			0
Stn 9M_1082_012318	244	1900-01-03 21:00:00	2017-10-27 21:00:00		0			0
Stn 9M_1082_012318	245	1900-01-03 21:20:00	2017-10-27 21:20:00		0			0
Stn 9M_1082_012318	246	1900-01-03 21:40:00	2017-10-27 21:40:00		0			0
Stn 9M_1082_012318	247	1900-01-03 22:00:00	2017-10-27 22:00:00		0			0
Stn 9M_1082_012318	248	1900-01-03 22:20:00	2017-10-27 22:20:00		0			0
Stn 9M_1082_012318	249	1900-01-03 22:40:00	2017-10-27 22:40:00		0			0
Stn 9M_1082_012318	250	1900-01-03 23:00:00	2017-10-27 23:00:00		0			0
Stn 9M_1082_012318	251	1900-01-03 23:20:00	2017-10-27 23:20:00		0			0
Stn 9M_1082_012318	252	1900-01-03 23:40:00	2017-10-27 23:40:00		0			0
Stn 9M_1082_012318	253	1900-01-04	2017-10-28		0			0
Stn 9M_1082_012318	254	1900-01-04 00:20:00	2017-10-28 00:20:00		0			0
Stn 9M_1082_012318	255	1900-01-04 00:40:00	2017-10-28 00:40:00		0			0
Stn 9M_1082_012318	256	1900-01-04 01:00:00	2017-10-28 01:00:00		0			0
Stn 9M_1082_012318	257	1900-01-04 01:20:00	2017-10-28 01:20:00		0			0
Stn 9M_1082_012318	258	1900-01-04 01:40:00	2017-10-28 01:40:00		0			0
Stn 9M_1082_012318	259	1900-01-04 02:00:00	2017-10-28 02:00:00		0			0
Stn 9M_1082_012318	260	1900-01-04 02:20:00	2017-10-28 02:20:00		0			0
Stn 9M_1082_012318	261	1900-01-04 02:40:00	2017-10-28 02:40:00		0			0
Stn 9M_1082_012318	262	1900-01-04 03:00:00	2017-10-28 03:00:00		0			0
Stn 9M_1082_012318	263	1900-01-04 03:20:00	2017-10-28 03:20:00		0			0
Stn 9M_1082_012318	264	1900-01-04 03:40:00	2017-10-28 03:40:00		0			0
Stn 9M_1082_012318	265	1900-01-04 04:00:00	2017-10-28 04:00:00		0			0
Stn 9M_1082_012318	266	1900-01-04 04:20:00	2017-10-28 04:20:00		0			0
Stn 9M_1082_012318	267	1900-01-04 04:40:00	2017-10-28 04:40:00		0			0
Stn 9M_1082_012318	268	1900-01-04 05:00:00	2017-10-28 05:00:00		0			0
Stn 9M_1082_012318	269	1900-01-04 05:20:00	2017-10-28 05:20:00		0			0
Stn 9M_1082_012318	270	1900-01-04 05:40:00	2017-10-28 05:40:00		0			0
Stn 9M_1082_012318	271	1900-01-04 06:00:00	2017-10-28 06:00:00		0			0
Stn 9M_1082_012318	272	1900-01-04 06:20:00	2017-10-28 06:20:00		0			0
Stn 9M_1082_012318	273	1900-01-04 06:40:00	2017-10-28 06:40:00		0			0
Stn 9M_1082_012318	274	1900-01-04 07:00:00	2017-10-28 07:00:00		0			0
Stn 9M_1082_012318	275	1900-01-04 07:20:00	2017-10-28 07:20:00		0			0
Stn 9M_1082_012318	276	1900-01-04 07:40:00	2017-10-28 07:40:00		0			0
Stn 9M_1082_012318	277	1900-01-04 08:00:00	2017-10-28 08:00:00		0			0
Stn 9M_1082_012318	278	1900-01-04 08:20:00	2017-10-28 08:20:00		0			0
Stn 9M_1082_012318	279	1900-01-04 08:40:00	2017-10-28 08:40:00		0			0
Stn 9M_1082_012318	280	1900-01-04 09:00:00	2017-10-28 09:00:00		0			0
Stn 9M_1082_012318	281	1900-01-04 09:20:00	2017-10-28 09:20:00		0			0
Stn 9M_1082_012318	282	1900-01-04 09:40:00	2017-10-28 09:40:00		0			0
Stn 9M_1082_012318	283	1900-01-04 10:00:00	2017-10-28 10:00:00		0			0
Stn 9M_1082_012318	284	1900-01-04 10:20:00	2017-10-28 10:20:00		0			0
Stn 9M_1082_012318	285	1900-01-04 10:40:00	2017-10-28 10:40:00		0			0
Stn 9M_1082_012318	286	1900-01-04 11:00:00	2017-10-28 11:00:00		0			0
Stn 9M_1082_012318	287	1900-01-04 11:20:00	2017-10-28 11:20:00		0			0
Stn 9M_1082_012318	288	1900-01-04 11:40:00	2017-10-28 11:40:00		0			0
Stn 9M_1082_012318	289	1900-01-04 12:00:00	2017-10-28 12:00:00		0			0
Stn 9M_1082_012318	290	1900-01-04 12:20:00	2017-10-28 12:20:00		0			0
Stn 9M_1082_012318	291	1900-01-04 12:40:00	2017-10-28 12:40:00		0			0
Stn 9M_1082_012318	292	1900-01-04 13:00:00	2017-10-28 13:00:00		0			0
Stn 9M_1082_012318	293	1900-01-04 13:20:00	2017-10-28 13:20:00		0			0
Stn 9M_1082_012318	294	1900-01-04 13:40:00	2017-10-28 13:40:00		0			0
Stn 9M_1082_012318	295	1900-01-04 14:00:00	2017-10-28 14:00:00		0			0
Stn 9M_1082_012318	296	1900-01-04 14:20:00	2017-10-28 14:20:00		0			0
Stn 9M_1082_012318	297	1900-01-04 14:40:00	2017-10-28 14:40:00		0			0
Stn 9M_1082_012318	298	1900-01-04 15:00:00	2017-10-28 15:00:00		0			0
Stn 9M_1082_012318	299	1900-01-04 15:20:00	2017-10-28 15:20:00		0			0
Stn 9M_1082_012318	300	1900-01-04 15:40:00	2017-10-28 15:40:00		0			0
Stn 9M_1082_012318	301	1900-01-04 16:00:00	2017-10-28 16:00:00		0			0
Stn 9M_1082_012318	302	1900-01-04 16:20:00	2017-10-28 16:20:00		0			0
Stn 9M_1082_012318	303	1900-01-04 16:40:00	2017-10-28 16:40:00		0			0
Stn 9M_1082_012318	304	1900-01-04 17:00:00	2017-10-28 17:00:00		0			0
Stn 9M_1082_012318	305	1900-01-04 17:20:00	2017-10-28 17:20:00		0			0
Stn 9M_1082_012318	306	1900-01-04 17:40:00	2017-10-28 17:40:00		0			0
Stn 9M_1082_012318	307	1900-01-04 18:00:00	2017-10-28 18:00:00		0			0
Stn 9M_1082_012318	308	1900-01-04 18:20:00	2017-10-28 18:20:00		0			0
Stn 9M_1082_012318	309	1900-01-04 18:40:00	2017-10-28 18:40:00		0			0
Stn 9M_1082_012318	310	1900-01-04 19:00:00	2017-10-28 19:00:00		0			0
Stn 9M_1082_012318	311	1900-01-04 19:20:00	2017-10-28 19:20:00		0			0
Stn 9M_1082_012318	312	1900-01-04 19:40:00	2017-10-28 19:40:00		0			0
Stn 9M_1082_012318	313	1900-01-04 20:00:00	2017-10-28 20:00:00		0			0
Stn 9M_1082_012318	314	1900-01-04 20:20:00	2017-10-28 20:20:00		0			0
Stn 9M_1082_012318	315	1900-01-04 20:40:00	2017-10-28 20:40:00		0			0
Stn 9M_1082_012318	316	1900-01-04 21:00:00	2017-10-28 21:00:00		0			0
Stn 9M_1082_012318	317	1900-01-04 21:20:00	2017-10-28 21:20:00		0			0
Stn 9M_1082_012318	318	1900-01-04 21:40:00	2017-10-28 21:40:00		0			0
Stn 9M_1082_012318	319	1900-01-04 22:00:00	2017-10-28 22:00:00		0			0
Stn 9M_1082_012318	320	1900-01-04 22:20:00	2017-10-28 22:20:00		0			0
Stn 9M_1082_012318	321	1900-01-04 22:40:00	2017-10-28 22:40:00		0			0
Stn 9M_1082_012318	322	1900-01-04 23:00:00	2017-10-28 23:00:00		0			0
Stn 9M_1082_012318	323	1900-01-04 23:20:00	2017-10-28 23:20:00		0			0
Stn 9M_1082_012318	324	1900-01-04 23:40:00	2017-10-28 23:40:00		0			0
Stn 9M_1082_012318	325	1900-01-05	2017-10-29		0			0
Stn 9M_1082_012318	326	1900-01-05 00:20:00	2017-10-29 00:20:00		0			0
Stn 9M_1082_012318	327	1900-01-05 00:40:00	2017-10-29 00:40:00		0			0
Stn 9M_1082_012318	328	1900-01-05 01:00:00	2017-10-29 01:00:00		0			0
Stn 9M_1082_012318	329	1900-01-05 01:20:00	2017-10-29 01:20:00		0			0
Stn 9M_1082_012318	330	1900-01-05 01:40:00	2017-10-29 01:40:00		0			0
Stn 9M_1082_012318	331	1900-01-05 02:00:00	2017-10-29 02:00:00		0			0
Stn 9M_1082_012318	332	1900-01-05 02:20:00	2017-10-29 02:20:00		0			0
Stn 9M_1082_012318	333	1900-01-05 02:40:00	2017-10-29 02:40:00		0			0
Stn 9M_1082_012318	334	1900-01-05 03:00:00	2017-10-29 03:00:00		0			0
Stn 9M_1082_012318	335	1900-01-05 03:20:00	2017-10-29 03:20:00		0			0
Stn 9M_1082_012318	336	1900-01-05 03:40:00	2017-10-29 03:40:00		0			0
Stn 9M_1082_012318	337	1900-01-05 04:00:00	2017-10-29 04:00:00		0			0
Stn 9M_1082_012318	338	1900-01-05 04:20:00	2017-10-29 04:20:00		0			0
Stn 9M_1082_012318	339	1900-01-05 04:40:00	2017-10-29 04:40:00		0			0
Stn 9M_1082_012318	340	1900-01-05 05:00:00	2017-10-29 05:00:00		0			0
Stn 9M_1082_012318	341	1900-01-05 05:20:00	2017-10-29 05:20:00		0			0
Stn 9M_1082_012318	342	1900-01-05 05:40:00	2017-10-29 05:40:00		0			0
Stn 9M_1082_012318	343	1900-01-05 06:00:00	2017-10-29 06:00:00		0			0
Stn 9M_1082_012318	344	1900-01-05 06:20:00	2017-10-29 06:20:00		0			0
Stn 9M_1082_012318	345	1900-01-05 06:40:00	2017-10-29 06:40:00		0			0
Stn 9M_1082_012318	346	1900-01-05 07:00:00	2017-10-29 07:00:00		0			0
Stn 9M_1082_012318	347	1900-01-05 07:20:00	2017-10-29 07:20:00		0			0
Stn 9M_1082_012318	348	1900-01-05 07:40:00	2017-10-29 07:40:00		0			0
Stn 9M_1082_012318	349	1900-01-05 08:00:00	2017-10-29 08:00:00		0			0
Stn 9M_1082_012318	350	1900-01-05 08:20:00	2017-10-29 08:20:00		0			0
Stn 9M_1082_012318	351	1900-01-05 08:40:00	2017-10-29 08:40:00		0			0
Stn 9M_1082_012318	352	1900-01-05 09:00:00	2017-10-29 09:00:00		0			0
Stn 9M_1082_012318	353	1900-01-05 09:20:00	2017-10-29 09:20:00		0			0
Stn 9M_1082_012318	354	1900-01-05 09:40:00	2017-10-29 09:40:00		0			0
Stn 9M_1082_012318	355	1900-01-05 10:00:00	2017-10-29 10:00:00		0			0
Stn 9M_1082_012318	356	1900-01-05 10:20:00	2017-10-29 10:20:00		0			0
Stn 9M_1082_012318	357	1900-01-05 10:40:00	2017-10-29 10:40:00		0			0
Stn 9M_1082_012318	358	1900-01-05 11:00:00	2017-10-29 11:00:00		0			0
Stn 9M_1082_012318	359	1900-01-05 11:20:00	2017-10-29 11:20:00		0			0
Stn 9M_1082_012318	360	1900-01-05 11:40:00	2017-10-29 11:40:00		0			0
Stn 9M_1082_012318	361	1900-01-05 12:00:00	2017-10-29 12:00:00		0			0
Stn 9M_1082_012318	362	1900-01-05 12:20:00	2017-10-29 12:20:00		0			0
Stn 9M_1082_012318	363	1900-01-05 12:40:00	2017-10-29 12:40:00		0			0
Stn 9M_1082_012318	364	1900-01-05 13:00:00	2017-10-29 13:00:00		0			0
Stn 9M_1082_012318	365	1900-01-05 13:20:00	2017-10-29 13:20:00		0			0
Stn 9M_1082_012318	366	1900-01-05 13:40:00	2017-10-29 13:40:00		0			0
Stn 9M_1082_012318	367	1900-01-05 14:00:00	2017-10-29 14:00:00		0			0
Stn 9M_1082_012318	368	1900-01-05 14:20:00	2017-10-29 14:20:00		0			0
Stn 9M_1082_012318	369	1900-01-05 14:40:00	2017-10-29 14:40:00		0			0
Stn 9M_1082_012318	370	1900-01-05 15:00:00	2017-10-29 15:00:00		0			0
Stn 9M_1082_012318	371	1900-01-05 15:20:00	2017-10-29 15:20:00		0			0
Stn 9M_1082_012318	372	1900-01-05 15:40:00	2017-10-29 15:40:00		0			0
Stn 9M_1082_012318	373	1900-01-05 16:00:00	2017-10-29 16:00:00		0			0
Stn 9M_1082_012318	374	1900-01-05 16:20:00	2017-10-29 16:20:00		0			0
Stn 9M_1082_012318	375	1900-01-05 16:40:00	2017-10-29 16:40:00		0			0
Stn 9M_1082_012318	376	1900-01-05 17:00:00	2017-10-29 17:00:00		0			0
Stn 9M_1082_012318	377	1900-01-05 17:20:00	2017-10-29 17:20:00		0			0
Stn 9M_1082_012318	378	1900-01-05 17:40:00	2017-10-29 17:40:00		0			0
Stn 9M_1082_012318	379	1900-01-05 18:00:00	2017-10-29 18:00:00		0			0
Stn 9M_1082_012318	380	1900-01-05 18:20:00	2017-10-29 18:20:00		0			0
Stn 9M_1082_012318	381	1900-01-05 18:40:00	2017-10-29 18:40:00		0			0
Stn 9M_1082_012318	382	1900-01-05 19:00:00	2017-10-29 19:00:00		0			0
Stn 9M_1082_012318	383	1900-01-05 19:20:00	2017-10-29 19:20:00		0			0
Stn 9M_1082_012318	384	1900-01-05 19:40:00	2017-10-29 19:40:00		0			0
Stn 9M_1082_012318	385	1900-01-05 20:00:00	2017-10-29 20:00:00		0			0
Stn 9M_1082_012318	386	1900-01-05 20:20:00	2017-10-29 20:20:00		0			0
Stn 9M_1082_012318	387	1900-01-05 20:40:00	2017-10-29 20:40:00		0			0
Stn 9M_1082_012318	388	1900-01-05 21:00:00	2017-10-29 21:00:00		0			0
Stn 9M_1082_012318	389	1900-01-05 21:20:00	2017-10-29 21:20:00		0			0
Stn 9M_1082_012318	390	1900-01-05 21:40:00	2017-10-29 21:40:00		0			0
Stn 9M_1082_012318	391	1900-01-05 22:00:00	2017-10-29 22:00:00		0			0
Stn 9M_1082_012318	392	1900-01-05 22:20:00	2017-10-29 22:20:00		0			0
Stn 9M_1082_012318	393	1900-01-05 22:40:00	2017-10-29 22:40:00		0			0
Stn 9M_1082_012318	394	1900-01-05 23:00:00	2017-10-29 23:00:00		0			0
Stn 9M_1082_012318	395	1900-01-05 23:20:00	2017-10-29 23:20:00		0			0
Stn 9M_1082_012318	396	1900-01-05 23:40:00	2017-10-29 23:40:00		0			0
Stn 9M_1082_012318	397	1900-01-06	2017-10-30		0			0
Stn 9M_1082_012318	398	1900-01-06 00:20:00	2017-10-30 00:20:00		0			0
Stn 9M_1082_012318	399	1900-01-06 00:40:00	2017-10-30 00:40:00		0			0
Stn 9M_1082_012318	400	1900-01-06 01:00:00	2017-10-30 01:00:00		0			0
Stn 9M_1082_012318	401	1900-01-06 01:20:00	2017-10-30 01:20:00		0			0
Stn 9M_1082_012318	402	1900-01-06 01:40:00	2017-10-30 01:40:00		0			0
Stn 9M_1082_012318	403	1900-01-06 02:00:00	2017-10-30 02:00:00		0			0
Stn 9M_1082_012318	404	1900-01-06 02:20:00	2017-10-30 02:20:00		0			0
Stn 9M_1082_012318	405	1900-01-06 02:40:00	2017-10-30 02:40:00		0			0
Stn 9M_1082_012318	406	1900-01-06 03:00:00	2017-10-30 03:00:00		0			0
Stn 9M_1082_012318	407	1900-01-06 03:20:00	2017-10-30 03:20:00		0			0
Stn 9M_1082_012318	408	1900-01-06 03:40:00	2017-10-30 03:40:00		0			0
Stn 9M_1082_012318	409	1900-01-06 04:00:00	2017-10-30 04:00:00		0			0
Stn 9M_1082_012318	410	1900-01-06 04:20:00	2017-10-30 04:20:00		0			0
Stn 9M_1082_012318	411	1900-01-06 04:40:00	2017-10-30 04:40:00		0			0
Stn 9M_1082_012318	412	1900-01-06 05:00:00	2017-10-30 05:00:00		0			0
Stn 9M_1082_012318	413	1900-01-06 05:20:00	2017-10-30 05:20:00		0			0
Stn 9M_1082_012318	414	1900-01-06 05:40:00	2017-10-30 05:40:00		0			0
Stn 9M_1082_012318	415	1900-01-06 06:00:00	2017-10-30 06:00:00		0			0
Stn 9M_1082_012318	416	1900-01-06 06:20:00	2017-10-30 06:20:00		0			0
Stn 9M_1082_012318	417	1900-01-06 06:40:00	2017-10-30 06:40:00		0			0
Stn 9M_1082_012318	418	1900-01-06 07:00:00	2017-10-30 07:00:00		0			0
Stn 9M_1082_012318	419	1900-01-06 07:20:00	2017-10-30 07:20:00		0			0
Stn 9M_1082_012318	420	1900-01-06 07:40:00	2017-10-30 07:40:00		0			0
Stn 9M_1082_012318	421	1900-01-06 08:00:00	2017-10-30 08:00:00		0			0
Stn 9M_1082_012318	422	1900-01-06 08:20:00	2017-10-30 08:20:00		0			0
Stn 9M_1082_012318	423	1900-01-06 08:40:00	2017-10-30 08:40:00		0			0
Stn 9M_1082_012318	424	1900-01-06 09:00:00	2017-10-30 09:00:00		0			0
Stn 9M_1082_012318	425	1900-01-06 09:20:00	2017-10-30 09:20:00		0			0
Stn 9M_1082_012318	426	1900-01-06 09:40:00	2017-10-30 09:40:00		0			0
Stn 9M_1082_012318	427	1900-01-06 10:00:00	2017-10-30 10:00:00		0			0
Stn 9M_1082_012318	428	1900-01-06 10:20:00	2017-10-30 10:20:00		0			0
Stn 9M_1082_012318	429	1900-01-06 10:40:00	2017-10-30 10:40:00		0			0
Stn 9M_1082_012318	430	1900-01-06 11:00:00	2017-10-30 11:00:00		0			0
Stn 9M_1082_012318	431	1900-01-06 11:20:00	2017-10-30 11:20:00		0			0
Stn 9M_1082_012318	432	1900-01-06 11:40:00	2017-10-30 11:40:00		0			0
Stn 9M_1082_012318	433	1900-01-06 12:00:00	2017-10-30 12:00:00		0			0
Stn 9M_1082_012318	434	1900-01-06 12:20:00	2017-10-30 12:20:00		0			0
Stn 9M_1082_012318	435	1900-01-06 12:40:00	2017-10-30 12:40:00		0			0
Stn 9M_1082_012318	436	1900-01-06 13:00:00	2017-10-30 13:00:00		0			0
Stn 9M_1082_012318	437	1900-01-06 13:20:00	2017-10-30 13:20:00		0			0
Stn 9M_1082_012318	438	1900-01-06 13:40:00	2017-10-30 13:40:00		0			0
Stn 9M_1082_012318	439	1900-01-06 14:00:00	2017-10-30 14:00:00		0			0
Stn 9M_1082_012318	440	1900-01-06 14:20:00	2017-10-30 14:20:00		0			0
Stn 9M_1082_012318	441	1900-01-06 14:40:00	2017-10-30 14:40:00		0			0
Stn 9M_1082_012318	442	1900-01-06 15:00:00	2017-10-30 15:00:00		0			0
Stn 9M_1082_012318	443	1900-01-06 15:20:00	2017-10-30 15:20:00		0			0
Stn 9M_1082_012318	444	1900-01-06 15:40:00	2017-10-30 15:40:00		0			0
Stn 9M_1082_012318	445	1900-01-06 16:00:00	2017-10-30 16:00:00		0			0
Stn 9M_1082_012318	446	1900-01-06 16:20:00	2017-10-30 16:20:00		0			0
Stn 9M_1082_012318	447	1900-01-06 16:40:00	2017-10-30 16:40:00		0			0
Stn 9M_1082_012318	448	1900-01-06 17:00:00	2017-10-30 17:00:00		0			0
Stn 9M_1082_012318	449	1900-01-06 17:20:00	2017-10-30 17:20:00	Burst, wide	10			8
Stn 9M_1082_012318	450	1900-01-06 17:40:00	2017-10-30 17:40:00		0			0
Stn 9M_1082_012318	451	1900-01-06 18:00:00	2017-10-30 18:00:00		0			0
Stn 9M_1082_012318	452	1900-01-06 18:20:00	2017-10-30 18:20:00		0			0
Stn 9M_1082_012318	453	1900-01-06 18:40:00	2017-10-30 18:40:00		0			0
Stn 9M_1082_012318	454	1900-01-06 19:00:00	2017-10-30 19:00:00		0			0
Stn 9M_1082_012318	455	1900-01-06 19:20:00	2017-10-30 19:20:00		0			0
Stn 9M_1082_012318	456	1900-01-06 19:40:00	2017-10-30 19:40:00		0			0
Stn 9M_1082_012318	457	1900-01-06 20:00:00	2017-10-30 20:00:00		0			0
Stn 9M_1082_012318	458	1900-01-06 20:20:00	2017-10-30 20:20:00		0			0
Stn 9M_1082_012318	459	1900-01-06 20:40:00	2017-10-30 20:40:00		0			0
Stn 9M_1082_012318	460	1900-01-06 21:00:00	2017-10-30 21:00:00		0			0
Stn 9M_1082_012318	461	1900-01-06 21:20:00	2017-10-30 21:20:00		0			0
Stn 9M_1082_012318	462	1900-01-06 21:40:00	2017-10-30 21:40:00		0			0
Stn 9M_1082_012318	463	1900-01-06 22:00:00	2017-10-30 22:00:00		0			0
Stn 9M_1082_012318	464	1900-01-06 22:20:00	2017-10-30 22:20:00		0			0
Stn 9M_1082_012318	465	1900-01-06 22:40:00	2017-10-30 22:40:00		0			0
Stn 9M_1082_012318	466	1900-01-06 23:00:00	2017-10-30 23:00:00		0			0
Stn 9M_1082_012318	467	1900-01-06 23:20:00	2017-10-30 23:20:00		0			0
Stn 9M_1082_012318	468	1900-01-06 23:40:00	2017-10-30 23:40:00		0			0
Stn 9M_1082_012318	469	1900-01-07	2017-10-31		0			0
Stn 9M_1082_012318	470	1900-01-07 00:20:00	2017-10-31 00:20:00		0			0
Stn 9M_1082_012318	471	1900-01-07 00:40:00	2017-10-31 00:40:00		0			0
Stn 9M_1082_012318	472	1900-01-07 01:00:00	2017-10-31 01:00:00		0			0
Stn 9M_1082_012318	473	1900-01-07 01:20:00	2017-10-31 01:20:00		0			0
Stn 9M_1082_012318	474	1900-01-07 01:40:00	2017-10-31 01:40:00		0			0
Stn 9M_1082_012318	475	1900-01-07 02:00:00	2017-10-31 02:00:00		0			0
Stn 9M_1082_012318	476	1900-01-07 02:20:00	2017-10-31 02:20:00		0			0
Stn 9M_1082_012318	477	1900-01-07 02:40:00	2017-10-31 02:40:00		0			0
Stn 9M_1082_012318	478	1900-01-07 03:00:00	2017-10-31 03:00:00		0			0
Stn 9M_1082_012318	479	1900-01-07 03:20:00	2017-10-31 03:20:00		0			0
Stn 9M_1082_012318	480	1900-01-07 03:40:00	2017-10-31 03:40:00		0			0
Stn 9M_1082_012318	481	1900-01-07 04:00:00	2017-10-31 04:00:00		0			0
Stn 9M_1082_012318	482	1900-01-07 04:20:00	2017-10-31 04:20:00		0			0
Stn 9M_1082_012318	483	1900-01-07 04:40:00	2017-10-31 04:40:00		0			0
Stn 9M_1082_012318	484	1900-01-07 05:00:00	2017-10-31 05:00:00		0			0
Stn 9M_1082_012318	485	1900-01-07 05:20:00	2017-10-31 05:20:00		0			0
Stn 9M_1082_012318	486	1900-01-07 05:40:00	2017-10-31 05:40:00		0			0
Stn 9M_1082_012318	487	1900-01-07 06:00:00	2017-10-31 06:00:00		0			0
Stn 9M_1082_012318	488	1900-01-07 06:20:00	2017-10-31 06:20:00		0			0
Stn 9M_1082_012318	489	1900-01-07 06:40:00	2017-10-31 06:40:00		0			0
Stn 9M_1082_012318	490	1900-01-07 07:00:00	2017-10-31 07:00:00		0			0
Stn 9M_1082_012318	491	1900-01-07 07:20:00	2017-10-31 07:20:00		0			0
Stn 9M_1082_012318	492	1900-01-07 07:40:00	2017-10-31 07:40:00		0			0
Stn 9M_1082_012318	493	1900-01-07 08:00:00	2017-10-31 08:00:00		0			0
Stn 9M_1082_012318	494	1900-01-07 08:20:00	2017-10-31 08:20:00		0			0
Stn 9M_1082_012318	495	1900-01-07 08:40:00	2017-10-31 08:40:00		0			0
Stn 9M_1082_012318	496	1900-01-07 09:00:00	2017-10-31 09:00:00		0			0
Stn 9M_1082_012318	497	1900-01-07 09:20:00	2017-10-31 09:20:00		0			0
Stn 9M_1082_012318	498	1900-01-07 09:40:00	2017-10-31 09:40:00		0			0
Stn 9M_1082_012318	499	1900-01-07 10:00:00	2017-10-31 10:00:00		0			0
Stn 9M_1082_012318	500	1900-01-07 10:20:00	2017-10-31 10:20:00		0			0
Stn 9M_1082_012318	501	1900-01-07 10:40:00	2017-10-31 10:40:00		0			0
Stn 9M_1082_012318	502	1900-01-07 11:00:00	2017-10-31 11:00:00	Low frequency	0			0
Stn 9M_1082_012318	503	1900-01-07 11:20:00	2017-10-31 11:20:00		0			0
Stn 9M_1082_012318	504	1900-01-07 11:40:00	2017-10-31 11:40:00		0			0
Stn 9M_1082_012318	505	1900-01-07 12:00:00	2017-10-31 12:00:00	Low frequency	0			0
Stn 9M_1082_012318	506	1900-01-07 12:20:00	2017-10-31 12:20:00		0			0
Stn 9M_1082_012318	507	1900-01-07 12:40:00	2017-10-31 12:40:00		0			0
Stn 9M_1082_012318	508	1900-01-07 13:00:00	2017-10-31 13:00:00		0			0
Stn 9M_1082_012318	509	1900-01-07 13:20:00	2017-10-31 13:20:00		0			0
Stn 9M_1082_012318	510	1900-01-07 13:40:00	2017-10-31 13:40:00		0			0
Stn 9M_1082_012318	511	1900-01-07 14:00:00	2017-10-31 14:00:00	Low frequency	0			0
Stn 9M_1082_012318	512	1900-01-07 14:20:00	2017-10-31 14:20:00		0			0
Stn 9M_1082_012318	513	1900-01-07 14:40:00	2017-10-31 14:40:00		0			0
Stn 9M_1082_012318	514	1900-01-07 15:00:00	2017-10-31 15:00:00		0			0
Stn 9M_1082_012318	515	1900-01-07 15:20:00	2017-10-31 15:20:00		0			0
Stn 9M_1082_012318	516	1900-01-07 15:40:00	2017-10-31 15:40:00		0			0
Stn 9M_1082_012318	517	1900-01-07 16:00:00	2017-10-31 16:00:00		0			0
Stn 9M_1082_012318	518	1900-01-07 16:20:00	2017-10-31 16:20:00		0			0
Stn 9M_1082_012318	519	1900-01-07 16:40:00	2017-10-31 16:40:00		0			0
Stn 9M_1082_012318	520	1900-01-07 17:00:00	2017-10-31 17:00:00		0			0
Stn 9M_1082_012318	521	1900-01-07 17:20:00	2017-10-31 17:20:00		0			0
Stn 9M_1082_012318	522	1900-01-07 17:40:00	2017-10-31 17:40:00		0			0
Stn 9M_1082_012318	523	1900-01-07 18:00:00	2017-10-31 18:00:00		0			0
Stn 9M_1082_012318	524	1900-01-07 18:20:00	2017-10-31 18:20:00		0			0
Stn 9M_1082_012318	525	1900-01-07 18:40:00	2017-10-31 18:40:00		0			0
Stn 9M_1082_012318	526	1900-01-07 19:00:00	2017-10-31 19:00:00		0			0
Stn 9M_1082_012318	527	1900-01-07 19:20:00	2017-10-31 19:20:00		0			0
Stn 9M_1082_012318	528	1900-01-07 19:40:00	2017-10-31 19:40:00		0			0
Stn 9M_1082_012318	529	1900-01-07 20:00:00	2017-10-31 20:00:00		0			0
Stn 9M_1082_012318	530	1900-01-07 20:20:00	2017-10-31 20:20:00		0			0
Stn 9M_1082_012318	531	1900-01-07 20:40:00	2017-10-31 20:40:00		0			0
Stn 9M_1082_012318	532	1900-01-07 21:00:00	2017-10-31 21:00:00		0			0
Stn 9M_1082_012318	533	1900-01-07 21:20:00	2017-10-31 21:20:00		0			0
Stn 9M_1082_012318	534	1900-01-07 21:40:00	2017-10-31 21:40:00		0			0
Stn 9M_1082_012318	535	1900-01-07 22:00:00	2017-10-31 22:00:00		0			0
Stn 9M_1082_012318	536	1900-01-07 22:20:00	2017-10-31 22:20:00		0			0
Stn 9M_1082_012318	537	1900-01-07 22:40:00	2017-10-31 22:40:00		0			0
Stn 9M_1082_012318	538	1900-01-07 23:00:00	2017-10-31 23:00:00		0			0
Stn 9M_1082_012318	539	1900-01-07 23:20:00	2017-10-31 23:20:00		0			0
Stn 9M_1082_012318	540	1900-01-07 23:40:00	2017-10-31 23:40:00		0			0
Stn 9M_1082_012318	541	1900-01-08	2017-11-01		0			0
Stn 9M_1082_012318	542	1900-01-08 00:20:00	2017-11-01 00:20:00		0			0
Stn 9M_1082_012318	543	1900-01-08 00:40:00	2017-11-01 00:40:00		0			0
Stn 9M_1082_012318	544	1900-01-08 01:00:00	2017-11-01 01:00:00		0			0
Stn 9M_1082_012318	545	1900-01-08 01:20:00	2017-11-01 01:20:00		0			0
Stn 9M_1082_012318	546	1900-01-08 01:40:00	2017-11-01 01:40:00		0			0
Stn 9M_1082_012318	547	1900-01-08 02:00:00	2017-11-01 02:00:00		0			0
Stn 9M_1082_012318	548	1900-01-08 02:20:00	2017-11-01 02:20:00		0			0
Stn 9M_1082_012318	549	1900-01-08 02:40:00	2017-11-01 02:40:00		0			0
Stn 9M_1082_012318	550	1900-01-08 03:00:00	2017-11-01 03:00:00		0			0
Stn 9M_1082_012318	551	1900-01-08 03:20:00	2017-11-01 03:20:00		0			0
Stn 9M_1082_012318	552	1900-01-08 03:40:00	2017-11-01 03:40:00		0			0
Stn 9M_1082_012318	553	1900-01-08 04:00:00	2017-11-01 04:00:00		0			0
Stn 9M_1082_012318	554	1900-01-08 04:20:00	2017-11-01 04:20:00		0			0
Stn 9M_1082_012318	555	1900-01-08 04:40:00	2017-11-01 04:40:00		0			0
Stn 9M_1082_012318	556	1900-01-08 05:00:00	2017-11-01 05:00:00		0			0
Stn 9M_1082_012318	557	1900-01-08 05:20:00	2017-11-01 05:20:00		0			0
Stn 9M_1082_012318	558	1900-01-08 05:40:00	2017-11-01 05:40:00		0			0
Stn 9M_1082_012318	559	1900-01-08 06:00:00	2017-11-01 06:00:00		0			0
Stn 9M_1082_012318	560	1900-01-08 06:20:00	2017-11-01 06:20:00		0			0
Stn 9M_1082_012318	561	1900-01-08 06:40:00	2017-11-01 06:40:00		0			0
Stn 9M_1082_012318	562	1900-01-08 07:00:00	2017-11-01 07:00:00		0			0
Stn 9M_1082_012318	563	1900-01-08 07:20:00	2017-11-01 07:20:00		0			0
Stn 9M_1082_012318	564	1900-01-08 07:40:00	2017-11-01 07:40:00		0			0
Stn 9M_1082_012318	565	1900-01-08 08:00:00	2017-11-01 08:00:00		0			0
Stn 9M_1082_012318	566	1900-01-08 08:20:00	2017-11-01 08:20:00		0			0
Stn 9M_1082_012318	567	1900-01-08 08:40:00	2017-11-01 08:40:00		0			0
Stn 9M_1082_012318	568	1900-01-08 09:00:00	2017-11-01 09:00:00		0			0
Stn 9M_1082_012318	569	1900-01-08 09:20:00	2017-11-01 09:20:00		0			0
Stn 9M_1082_012318	570	1900-01-08 09:40:00	2017-11-01 09:40:00		0			0
Stn 9M_1082_012318	571	1900-01-08 10:00:00	2017-11-01 10:00:00		0			0
Stn 9M_1082_012318	572	1900-01-08 10:20:00	2017-11-01 10:20:00		0			0
Stn 9M_1082_012318	573	1900-01-08 10:40:00	2017-11-01 10:40:00		0			0
Stn 9M_1082_012318	574	1900-01-08 11:00:00	2017-11-01 11:00:00		0			0
Stn 9M_1082_012318	575	1900-01-08 11:20:00	2017-11-01 11:20:00		0			0
Stn 9M_1082_012318	576	1900-01-08 11:40:00	2017-11-01 11:40:00		0			0
Stn 9M_1082_012318	577	1900-01-08 12:00:00	2017-11-01 12:00:00		0			0
Stn 9M_1082_012318	578	1900-01-08 12:20:00	2017-11-01 12:20:00	Burst, wide	7			8
Stn 9M_1082_012318	579	1900-01-08 12:40:00	2017-11-01 12:40:00		0			0
Stn 9M_1082_012318	580	1900-01-08 13:00:00	2017-11-01 13:00:00		0			0
Stn 9M_1082_012318	581	1900-01-08 13:20:00	2017-11-01 13:20:00		0			0
Stn 9M_1082_012318	582	1900-01-08 13:40:00	2017-11-01 13:40:00		0			0
Stn 9M_1082_012318	583	1900-01-08 14:00:00	2017-11-01 14:00:00		0			0
Stn 9M_1082_012318	584	1900-01-08 14:20:00	2017-11-01 14:20:00		0			0
Stn 9M_1082_012318	585	1900-01-08 14:40:00	2017-11-01 14:40:00		0			0
Stn 9M_1082_012318	586	1900-01-08 15:00:00	2017-11-01 15:00:00		0			0
Stn 9M_1082_012318	587	1900-01-08 15:20:00	2017-11-01 15:20:00		0			0
Stn 9M_1082_012318	588	1900-01-08 15:40:00	2017-11-01 15:40:00		0			0
Stn 9M_1082_012318	589	1900-01-08 16:00:00	2017-11-01 16:00:00		0			0
Stn 9M_1082_012318	590	1900-01-08 16:20:00	2017-11-01 16:20:00		0			0
Stn 9M_1082_012318	591	1900-01-08 16:40:00	2017-11-01 16:40:00		0			0
Stn 9M_1082_012318	592	1900-01-08 17:00:00	2017-11-01 17:00:00		0			0
Stn 9M_1082_012318	593	1900-01-08 17:20:00	2017-11-01 17:20:00		0			0
Stn 9M_1082_012318	594	1900-01-08 17:40:00	2017-11-01 17:40:00		0			0
Stn 9M_1082_012318	595	1900-01-08 18:00:00	2017-11-01 18:00:00		0			0
Stn 9M_1082_012318	596	1900-01-08 18:20:00	2017-11-01 18:20:00		0			0
Stn 9M_1082_012318	597	1900-01-08 18:40:00	2017-11-01 18:40:00		0			0
Stn 9M_1082_012318	598	1900-01-08 19:00:00	2017-11-01 19:00:00		0			0
Stn 9M_1082_012318	599	1900-01-08 19:20:00	2017-11-01 19:20:00		0			0
Stn 9M_1082_012318	600	1900-01-08 19:40:00	2017-11-01 19:40:00		0			0
Stn 9M_1082_012318	601	1900-01-08 20:00:00	2017-11-01 20:00:00		0			0
Stn 9M_1082_012318	602	1900-01-08 20:20:00	2017-11-01 20:20:00		0			0
Stn 9M_1082_012318	603	1900-01-08 20:40:00	2017-11-01 20:40:00		0			0
Stn 9M_1082_012318	604	1900-01-08 21:00:00	2017-11-01 21:00:00		0			0
Stn 9M_1082_012318	605	1900-01-08 21:20:00	2017-11-01 21:20:00		0			0
Stn 9M_1082_012318	606	1900-01-08 21:40:00	2017-11-01 21:40:00		0			0
Stn 9M_1082_012318	607	1900-01-08 22:00:00	2017-11-01 22:00:00		0			0
Stn 9M_1082_012318	608	1900-01-08 22:20:00	2017-11-01 22:20:00		0			0
Stn 9M_1082_012318	609	1900-01-08 22:40:00	2017-11-01 22:40:00		0			0
Stn 9M_1082_012318	610	1900-01-08 23:00:00	2017-11-01 23:00:00		0			0
Stn 9M_1082_012318	611	1900-01-08 23:20:00	2017-11-01 23:20:00		0			0
Stn 9M_1082_012318	612	1900-01-08 23:40:00	2017-11-01 23:40:00		0			0
Stn 9M_1082_012318	613	1900-01-09	2017-11-02		0			0
Stn 9M_1082_012318	614	1900-01-09 00:20:00	2017-11-02 00:20:00		0			0
Stn 9M_1082_012318	615	1900-01-09 00:40:00	2017-11-02 00:40:00		0			0
Stn 9M_1082_012318	616	1900-01-09 01:00:00	2017-11-02 01:00:00		0			0
Stn 9M_1082_012318	617	1900-01-09 01:20:00	2017-11-02 01:20:00		0			0
Stn 9M_1082_012318	618	1900-01-09 01:40:00	2017-11-02 01:40:00		0			0
Stn 9M_1082_012318	619	1900-01-09 02:00:00	2017-11-02 02:00:00		0			0
Stn 9M_1082_012318	620	1900-01-09 02:20:00	2017-11-02 02:20:00		0			0
Stn 9M_1082_012318	621	1900-01-09 02:40:00	2017-11-02 02:40:00		0			0
Stn 9M_1082_012318	622	1900-01-09 03:00:00	2017-11-02 03:00:00		0			0
Stn 9M_1082_012318	623	1900-01-09 03:20:00	2017-11-02 03:20:00		0			0
Stn 9M_1082_012318	624	1900-01-09 03:40:00	2017-11-02 03:40:00		0			0
Stn 9M_1082_012318	625	1900-01-09 04:00:00	2017-11-02 04:00:00		0			0
Stn 9M_1082_012318	626	1900-01-09 04:20:00	2017-11-02 04:20:00		0			0
Stn 9M_1082_012318	627	1900-01-09 04:40:00	2017-11-02 04:40:00		0			0
Stn 9M_1082_012318	628	1900-01-09 05:00:00	2017-11-02 05:00:00		0			0
Stn 9M_1082_012318	629	1900-01-09 05:20:00	2017-11-02 05:20:00		0			0
Stn 9M_1082_012318	630	1900-01-09 05:40:00	2017-11-02 05:40:00		0			0
Stn 9M_1082_012318	631	1900-01-09 06:00:00	2017-11-02 06:00:00		0			0
Stn 9M_1082_012318	632	1900-01-09 06:20:00	2017-11-02 06:20:00		0			0
Stn 9M_1082_012318	633	1900-01-09 06:40:00	2017-11-02 06:40:00		0			0
Stn 9M_1082_012318	634	1900-01-09 07:00:00	2017-11-02 07:00:00		0			0
Stn 9M_1082_012318	635	1900-01-09 07:20:00	2017-11-02 07:20:00		0			0
Stn 9M_1082_012318	636	1900-01-09 07:40:00	2017-11-02 07:40:00		0			0
Stn 9M_1082_012318	637	1900-01-09 08:00:00	2017-11-02 08:00:00		0			0
Stn 9M_1082_012318	638	1900-01-09 08:20:00	2017-11-02 08:20:00		0			0
Stn 9M_1082_012318	639	1900-01-09 08:40:00	2017-11-02 08:40:00		0			0
Stn 9M_1082_012318	640	1900-01-09 09:00:00	2017-11-02 09:00:00		0			0
Stn 9M_1082_012318	641	1900-01-09 09:20:00	2017-11-02 09:20:00		0			0
Stn 9M_1082_012318	642	1900-01-09 09:40:00	2017-11-02 09:40:00		0			0
Stn 9M_1082_012318	643	1900-01-09 10:00:00	2017-11-02 10:00:00		0			0
Stn 9M_1082_012318	644	1900-01-09 10:20:00	2017-11-02 10:20:00		0			0
Stn 9M_1082_012318	645	1900-01-09 10:40:00	2017-11-02 10:40:00		0			0
Stn 9M_1082_012318	646	1900-01-09 11:00:00	2017-11-02 11:00:00		0			0
Stn 9M_1082_012318	647	1900-01-09 11:20:00	2017-11-02 11:20:00		0			0
Stn 9M_1082_012318	648	1900-01-09 11:40:00	2017-11-02 11:40:00		0			0
Stn 9M_1082_012318	649	1900-01-09 12:00:00	2017-11-02 12:00:00		0			0
Stn 9M_1082_012318	650	1900-01-09 12:20:00	2017-11-02 12:20:00		0			0
Stn 9M_1082_012318	651	1900-01-09 12:40:00	2017-11-02 12:40:00		0			0
Stn 9M_1082_012318	652	1900-01-09 13:00:00	2017-11-02 13:00:00		0			0
Stn 9M_1082_012318	653	1900-01-09 13:20:00	2017-11-02 13:20:00		0			0
Stn 9M_1082_012318	654	1900-01-09 13:40:00	2017-11-02 13:40:00		0			0
Stn 9M_1082_012318	655	1900-01-09 14:00:00	2017-11-02 14:00:00		0			0
Stn 9M_1082_012318	656	1900-01-09 14:20:00	2017-11-02 14:20:00		0			0
Stn 9M_1082_012318	657	1900-01-09 14:40:00	2017-11-02 14:40:00		0			0
Stn 9M_1082_012318	658	1900-01-09 15:00:00	2017-11-02 15:00:00		0			0
Stn 9M_1082_012318	659	1900-01-09 15:20:00	2017-11-02 15:20:00		0			0
Stn 9M_1082_012318	660	1900-01-09 15:40:00	2017-11-02 15:40:00		0			0
Stn 9M_1082_012318	661	1900-01-09 16:00:00	2017-11-02 16:00:00		0			0
Stn 9M_1082_012318	662	1900-01-09 16:20:00	2017-11-02 16:20:00		0			0
Stn 9M_1082_012318	663	1900-01-09 16:40:00	2017-11-02 16:40:00		0			0
Stn 9M_1082_012318	664	1900-01-09 17:00:00	2017-11-02 17:00:00		0			0
Stn 9M_1082_012318	665	1900-01-09 17:20:00	2017-11-02 17:20:00		0			0
Stn 9M_1082_012318	666	1900-01-09 17:40:00	2017-11-02 17:40:00		0			0
Stn 9M_1082_012318	667	1900-01-09 18:00:00	2017-11-02 18:00:00		0			0
Stn 9M_1082_012318	668	1900-01-09 18:20:00	2017-11-02 18:20:00		0			0
Stn 9M_1082_012318	669	1900-01-09 18:40:00	2017-11-02 18:40:00		0			0
Stn 9M_1082_012318	670	1900-01-09 19:00:00	2017-11-02 19:00:00		0			0
Stn 9M_1082_012318	671	1900-01-09 19:20:00	2017-11-02 19:20:00		0			0
Stn 9M_1082_012318	672	1900-01-09 19:40:00	2017-11-02 19:40:00		0			0
Stn 9M_1082_012318	673	1900-01-09 20:00:00	2017-11-02 20:00:00		0			0
Stn 9M_1082_012318	674	1900-01-09 20:20:00	2017-11-02 20:20:00		0			0
Stn 9M_1082_012318	675	1900-01-09 20:40:00	2017-11-02 20:40:00		0			0
Stn 9M_1082_012318	676	1900-01-09 21:00:00	2017-11-02 21:00:00		0			0
Stn 9M_1082_012318	677	1900-01-09 21:20:00	2017-11-02 21:20:00		0			0
Stn 9M_1082_012318	678	1900-01-09 21:40:00	2017-11-02 21:40:00		0			0
Stn 9M_1082_012318	679	1900-01-09 22:00:00	2017-11-02 22:00:00		0			0
Stn 9M_1082_012318	680	1900-01-09 22:20:00	2017-11-02 22:20:00		0			0
Stn 9M_1082_012318	681	1900-01-09 22:40:00	2017-11-02 22:40:00		0			0
Stn 9M_1082_012318	682	1900-01-09 23:00:00	2017-11-02 23:00:00		0			0
Stn 9M_1082_012318	683	1900-01-09 23:20:00	2017-11-02 23:20:00		0			0
Stn 9M_1082_012318	684	1900-01-09 23:40:00	2017-11-02 23:40:00		0			0
Stn 9M_1082_012318	685	1900-01-10	2017-11-03		0			0
Stn 9M_1082_012318	686	1900-01-10 00:20:00	2017-11-03 00:20:00		0			0
Stn 9M_1082_012318	687	1900-01-10 00:40:00	2017-11-03 00:40:00		0			0
Stn 9M_1082_012318	688	1900-01-10 01:00:00	2017-11-03 01:00:00		0			0
Stn 9M_1082_012318	689	1900-01-10 01:20:00	2017-11-03 01:20:00		0			0
Stn 9M_1082_012318	690	1900-01-10 01:40:00	2017-11-03 01:40:00		0			0
Stn 9M_1082_012318	691	1900-01-10 02:00:00	2017-11-03 02:00:00		0			0
Stn 9M_1082_012318	692	1900-01-10 02:20:00	2017-11-03 02:20:00		0			0
Stn 9M_1082_012318	693	1900-01-10 02:40:00	2017-11-03 02:40:00		0			0
Stn 9M_1082_012318	694	1900-01-10 03:00:00	2017-11-03 03:00:00		0			0
Stn 9M_1082_012318	695	1900-01-10 03:20:00	2017-11-03 03:20:00		0			0
Stn 9M_1082_012318	696	1900-01-10 03:40:00	2017-11-03 03:40:00		0			0
Stn 9M_1082_012318	697	1900-01-10 04:00:00	2017-11-03 04:00:00		0			0
Stn 9M_1082_012318	698	1900-01-10 04:20:00	2017-11-03 04:20:00		0			0
Stn 9M_1082_012318	699	1900-01-10 04:40:00	2017-11-03 04:40:00		0			0
Stn 9M_1082_012318	700	1900-01-10 05:00:00	2017-11-03 05:00:00		0			0
Stn 9M_1082_012318	701	1900-01-10 05:20:00	2017-11-03 05:20:00		0			0
Stn 9M_1082_012318	702	1900-01-10 05:40:00	2017-11-03 05:40:00		0			0
Stn 9M_1082_012318	703	1900-01-10 06:00:00	2017-11-03 06:00:00		0			0
Stn 9M_1082_012318	704	1900-01-10 06:20:00	2017-11-03 06:20:00		0			0
Stn 9M_1082_012318	705	1900-01-10 06:40:00	2017-11-03 06:40:00		0			0
Stn 9M_1082_012318	706	1900-01-10 07:00:00	2017-11-03 07:00:00		0			0
Stn 9M_1082_012318	707	1900-01-10 07:20:00	2017-11-03 07:20:00		0			0
Stn 9M_1082_012318	708	1900-01-10 07:40:00	2017-11-03 07:40:00		0			0
Stn 9M_1082_012318	709	1900-01-10 08:00:00	2017-11-03 08:00:00		0			0
Stn 9M_1082_012318	710	1900-01-10 08:20:00	2017-11-03 08:20:00		0			0
Stn 9M_1082_012318	711	1900-01-10 08:40:00	2017-11-03 08:40:00		0			0
Stn 9M_1082_012318	712	1900-01-10 09:00:00	2017-11-03 09:00:00		0			0
Stn 9M_1082_012318	713	1900-01-10 09:20:00	2017-11-03 09:20:00		0			0
Stn 9M_1082_012318	714	1900-01-10 09:40:00	2017-11-03 09:40:00		0			0
Stn 9M_1082_012318	715	1900-01-10 10:00:00	2017-11-03 10:00:00		0			0
Stn 9M_1082_012318	716	1900-01-10 10:20:00	2017-11-03 10:20:00		0			0
Stn 9M_1082_012318	717	1900-01-10 10:40:00	2017-11-03 10:40:00		0			0
Stn 9M_1082_012318	718	1900-01-10 11:00:00	2017-11-03 11:00:00		0			0
Stn 9M_1082_012318	719	1900-01-10 11:20:00	2017-11-03 11:20:00		0			0
Stn 9M_1082_012318	720	1900-01-10 11:40:00	2017-11-03 11:40:00		0			0
Stn 9M_1082_012318	721	1900-01-10 12:00:00	2017-11-03 12:00:00		0			0
Stn 9M_1082_012318	722	1900-01-10 12:20:00	2017-11-03 12:20:00		0			0
Stn 9M_1082_012318	723	1900-01-10 12:40:00	2017-11-03 12:40:00		0			0
Stn 9M_1082_012318	724	1900-01-10 13:00:00	2017-11-03 13:00:00		0			0
Stn 9M_1082_012318	725	1900-01-10 13:20:00	2017-11-03 13:20:00		0			0
Stn 9M_1082_012318	726	1900-01-10 13:40:00	2017-11-03 13:40:00		0			0
Stn 9M_1082_012318	727	1900-01-10 14:00:00	2017-11-03 14:00:00		0			0
Stn 9M_1082_012318	728	1900-01-10 14:20:00	2017-11-03 14:20:00		0			0
Stn 9M_1082_012318	729	1900-01-10 14:40:00	2017-11-03 14:40:00		0			0
Stn 9M_1082_012318	730	1900-01-10 15:00:00	2017-11-03 15:00:00	Low frequency	0			0
Stn 9M_1082_012318	731	1900-01-10 15:20:00	2017-11-03 15:20:00		0			0
Stn 9M_1082_012318	732	1900-01-10 15:40:00	2017-11-03 15:40:00		0			0
Stn 9M_1082_012318	733	1900-01-10 16:00:00	2017-11-03 16:00:00		0			0
Stn 9M_1082_012318	734	1900-01-10 16:20:00	2017-11-03 16:20:00		0			0
Stn 9M_1082_012318	735	1900-01-10 16:40:00	2017-11-03 16:40:00		0			0
Stn 9M_1082_012318	736	1900-01-10 17:00:00	2017-11-03 17:00:00		0			0
Stn 9M_1082_012318	737	1900-01-10 17:20:00	2017-11-03 17:20:00		0			0
Stn 9M_1082_012318	738	1900-01-10 17:40:00	2017-11-03 17:40:00		0			0
Stn 9M_1082_012318	739	1900-01-10 18:00:00	2017-11-03 18:00:00		0			0
Stn 9M_1082_012318	740	1900-01-10 18:20:00	2017-11-03 18:20:00		0			0
Stn 9M_1082_012318	741	1900-01-10 18:40:00	2017-11-03 18:40:00		0			0
Stn 9M_1082_012318	742	1900-01-10 19:00:00	2017-11-03 19:00:00		0			0
Stn 9M_1082_012318	743	1900-01-10 19:20:00	2017-11-03 19:20:00		0			0
Stn 9M_1082_012318	744	1900-01-10 19:40:00	2017-11-03 19:40:00		0			0
Stn 9M_1082_012318	745	1900-01-10 20:00:00	2017-11-03 20:00:00		0			0
Stn 9M_1082_012318	746	1900-01-10 20:20:00	2017-11-03 20:20:00		0			0
Stn 9M_1082_012318	747	1900-01-10 20:40:00	2017-11-03 20:40:00		0			0
Stn 9M_1082_012318	748	1900-01-10 21:00:00	2017-11-03 21:00:00		0			0
Stn 9M_1082_012318	749	1900-01-10 21:20:00	2017-11-03 21:20:00		0			0
Stn 9M_1082_012318	750	1900-01-10 21:40:00	2017-11-03 21:40:00		0			0
Stn 9M_1082_012318	751	1900-01-10 22:00:00	2017-11-03 22:00:00		0			0
Stn 9M_1082_012318	752	1900-01-10 22:20:00	2017-11-03 22:20:00		0			0
Stn 9M_1082_012318	753	1900-01-10 22:40:00	2017-11-03 22:40:00		0			0
Stn 9M_1082_012318	754	1900-01-10 23:00:00	2017-11-03 23:00:00		0			0
Stn 9M_1082_012318	755	1900-01-10 23:20:00	2017-11-03 23:20:00		0			0
Stn 9M_1082_012318	756	1900-01-10 23:40:00	2017-11-03 23:40:00		0			0
Stn 9M_1082_012318	757	1900-01-11	2017-11-04		0			0
Stn 9M_1082_012318	758	1900-01-11 00:20:00	2017-11-04 00:20:00		0			0
Stn 9M_1082_012318	759	1900-01-11 00:40:00	2017-11-04 00:40:00		0			0
Stn 9M_1082_012318	760	1900-01-11 01:00:00	2017-11-04 01:00:00		0			0
Stn 9M_1082_012318	761	1900-01-11 01:20:00	2017-11-04 01:20:00		0			0
Stn 9M_1082_012318	762	1900-01-11 01:40:00	2017-11-04 01:40:00		0			0
Stn 9M_1082_012318	763	1900-01-11 02:00:00	2017-11-04 02:00:00		0			0
Stn 9M_1082_012318	764	1900-01-11 02:20:00	2017-11-04 02:20:00		0			0
Stn 9M_1082_012318	765	1900-01-11 02:40:00	2017-11-04 02:40:00		0			0
Stn 9M_1082_012318	766	1900-01-11 03:00:00	2017-11-04 03:00:00		0			0
Stn 9M_1082_012318	767	1900-01-11 03:20:00	2017-11-04 03:20:00		0			0
Stn 9M_1082_012318	768	1900-01-11 03:40:00	2017-11-04 03:40:00		0			0
Stn 9M_1082_012318	769	1900-01-11 04:00:00	2017-11-04 04:00:00		0			0
Stn 9M_1082_012318	770	1900-01-11 04:20:00	2017-11-04 04:20:00		0			0
Stn 9M_1082_012318	771	1900-01-11 04:40:00	2017-11-04 04:40:00		0			0
Stn 9M_1082_012318	772	1900-01-11 05:00:00	2017-11-04 05:00:00		0			0
Stn 9M_1082_012318	773	1900-01-11 05:20:00	2017-11-04 05:20:00		0			0
Stn 9M_1082_012318	774	1900-01-11 05:40:00	2017-11-04 05:40:00		0			0
Stn 9M_1082_012318	775	1900-01-11 06:00:00	2017-11-04 06:00:00		0			0
Stn 9M_1082_012318	776	1900-01-11 06:20:00	2017-11-04 06:20:00		0			0
Stn 9M_1082_012318	777	1900-01-11 06:40:00	2017-11-04 06:40:00		0			0
Stn 9M_1082_012318	778	1900-01-11 07:00:00	2017-11-04 07:00:00		0			0
Stn 9M_1082_012318	779	1900-01-11 07:20:00	2017-11-04 07:20:00		0			0
Stn 9M_1082_012318	780	1900-01-11 07:40:00	2017-11-04 07:40:00		0			0
Stn 9M_1082_012318	781	1900-01-11 08:00:00	2017-11-04 08:00:00		0			0
Stn 9M_1082_012318	782	1900-01-11 08:20:00	2017-11-04 08:20:00		0			0
Stn 9M_1082_012318	783	1900-01-11 08:40:00	2017-11-04 08:40:00		0			0
Stn 9M_1082_012318	784	1900-01-11 09:00:00	2017-11-04 09:00:00		0			0
Stn 9M_1082_012318	785	1900-01-11 09:20:00	2017-11-04 09:20:00		0			0
Stn 9M_1082_012318	786	1900-01-11 09:40:00	2017-11-04 09:40:00		0			0
Stn 9M_1082_012318	787	1900-01-11 10:00:00	2017-11-04 10:00:00	Low frequency	0			0
Stn 9M_1082_012318	788	1900-01-11 10:20:00	2017-11-04 10:20:00		0			0
Stn 9M_1082_012318	789	1900-01-11 10:40:00	2017-11-04 10:40:00		0			0
Stn 9M_1082_012318	790	1900-01-11 11:00:00	2017-11-04 11:00:00	Burst, Narrow	8			6
Stn 9M_1082_012318	791	1900-01-11 11:20:00	2017-11-04 11:20:00		0			0
Stn 9M_1082_012318	792	1900-01-11 11:40:00	2017-11-04 11:40:00		0			0
Stn 9M_1082_012318	793	1900-01-11 12:00:00	2017-11-04 12:00:00	Low frequency	0			0
Stn 9M_1082_012318	794	1900-01-11 12:20:00	2017-11-04 12:20:00		0			0
Stn 9M_1082_012318	795	1900-01-11 12:40:00	2017-11-04 12:40:00		0			0
Stn 9M_1082_012318	796	1900-01-11 13:00:00	2017-11-04 13:00:00	Variable broadband/Low frequency	0			0
Stn 9M_1082_012318	797	1900-01-11 13:20:00	2017-11-04 13:20:00		0			0
Stn 9M_1082_012318	798	1900-01-11 13:40:00	2017-11-04 13:40:00		0			0
Stn 9M_1082_012318	799	1900-01-11 14:00:00	2017-11-04 14:00:00		0			0
Stn 9M_1082_012318	800	1900-01-11 14:20:00	2017-11-04 14:20:00		0			0
Stn 9M_1082_012318	801	1900-01-11 14:40:00	2017-11-04 14:40:00		0			0
Stn 9M_1082_012318	802	1900-01-11 15:00:00	2017-11-04 15:00:00		0			0
Stn 9M_1082_012318	803	1900-01-11 15:20:00	2017-11-04 15:20:00		0			0
Stn 9M_1082_012318	804	1900-01-11 15:40:00	2017-11-04 15:40:00		0			0
Stn 9M_1082_012318	805	1900-01-11 16:00:00	2017-11-04 16:00:00		0			0
Stn 9M_1082_012318	806	1900-01-11 16:20:00	2017-11-04 16:20:00		0			0
Stn 9M_1082_012318	807	1900-01-11 16:40:00	2017-11-04 16:40:00		0			0
Stn 9M_1082_012318	808	1900-01-11 17:00:00	2017-11-04 17:00:00		0			0
Stn 9M_1082_012318	809	1900-01-11 17:20:00	2017-11-04 17:20:00		0			0
Stn 9M_1082_012318	810	1900-01-11 17:40:00	2017-11-04 17:40:00		0			0
Stn 9M_1082_012318	811	1900-01-11 18:00:00	2017-11-04 18:00:00		0			0
Stn 9M_1082_012318	812	1900-01-11 18:20:00	2017-11-04 18:20:00		0			0
Stn 9M_1082_012318	813	1900-01-11 18:40:00	2017-11-04 18:40:00		0			0
Stn 9M_1082_012318	814	1900-01-11 19:00:00	2017-11-04 19:00:00		0			0
Stn 9M_1082_012318	815	1900-01-11 19:20:00	2017-11-04 19:20:00		0			0
Stn 9M_1082_012318	816	1900-01-11 19:40:00	2017-11-04 19:40:00		0			0
Stn 9M_1082_012318	817	1900-01-11 20:00:00	2017-11-04 20:00:00		0			0
Stn 9M_1082_012318	818	1900-01-11 20:20:00	2017-11-04 20:20:00		0			0
Stn 9M_1082_012318	819	1900-01-11 20:40:00	2017-11-04 20:40:00		0			0
Stn 9M_1082_012318	820	1900-01-11 21:00:00	2017-11-04 21:00:00		0			0
Stn 9M_1082_012318	821	1900-01-11 21:20:00	2017-11-04 21:20:00		0			0
Stn 9M_1082_012318	822	1900-01-11 21:40:00	2017-11-04 21:40:00		0			0
Stn 9M_1082_012318	823	1900-01-11 22:00:00	2017-11-04 22:00:00		0			0
Stn 9M_1082_012318	824	1900-01-11 22:20:00	2017-11-04 22:20:00		0			0
Stn 9M_1082_012318	825	1900-01-11 22:40:00	2017-11-04 22:40:00		0			0
Stn 9M_1082_012318	826	1900-01-11 23:00:00	2017-11-04 23:00:00		0			0
Stn 9M_1082_012318	827	1900-01-11 23:20:00	2017-11-04 23:20:00		0			0
Stn 9M_1082_012318	828	1900-01-11 23:40:00	2017-11-04 23:40:00		0			0
Stn 9M_1082_012318	829	1900-01-12	2017-11-05		0			0
Stn 9M_1082_012318	830	1900-01-12 00:20:00	2017-11-05 00:20:00		0			0
Stn 9M_1082_012318	831	1900-01-12 00:40:00	2017-11-05 00:40:00		0			0
Stn 9M_1082_012318	832	1900-01-12 01:00:00	2017-11-05 01:00:00		0			0
Stn 9M_1082_012318	833	1900-01-12 01:20:00	2017-11-05 01:20:00		0			0
Stn 9M_1082_012318	834	1900-01-12 01:40:00	2017-11-05 01:40:00		0			0
Stn 9M_1082_012318	835	1900-01-12 02:00:00	2017-11-05 02:00:00		0			0
Stn 9M_1082_012318	836	1900-01-12 02:20:00	2017-11-05 02:20:00		0			0
Stn 9M_1082_012318	837	1900-01-12 02:40:00	2017-11-05 02:40:00		0			0
Stn 9M_1082_012318	838	1900-01-12 03:00:00	2017-11-05 03:00:00		0			0
Stn 9M_1082_012318	839	1900-01-12 03:20:00	2017-11-05 03:20:00		0			0
Stn 9M_1082_012318	840	1900-01-12 03:40:00	2017-11-05 03:40:00		0			0
Stn 9M_1082_012318	841	1900-01-12 04:00:00	2017-11-05 04:00:00		0			0
Stn 9M_1082_012318	842	1900-01-12 04:20:00	2017-11-05 04:20:00		0			0
Stn 9M_1082_012318	843	1900-01-12 04:40:00	2017-11-05 04:40:00		0			0
Stn 9M_1082_012318	844	1900-01-12 05:00:00	2017-11-05 05:00:00		0			0
Stn 9M_1082_012318	845	1900-01-12 05:20:00	2017-11-05 05:20:00		0			0
Stn 9M_1082_012318	846	1900-01-12 05:40:00	2017-11-05 05:40:00		0			0
Stn 9M_1082_012318	847	1900-01-12 06:00:00	2017-11-05 06:00:00		0			0
Stn 9M_1082_012318	848	1900-01-12 06:20:00	2017-11-05 06:20:00		0			0
Stn 9M_1082_012318	849	1900-01-12 06:40:00	2017-11-05 06:40:00		0			0
Stn 9M_1082_012318	850	1900-01-12 07:00:00	2017-11-05 07:00:00		0			0
Stn 9M_1082_012318	851	1900-01-12 07:20:00	2017-11-05 07:20:00		0			0
Stn 9M_1082_012318	852	1900-01-12 07:40:00	2017-11-05 07:40:00		0			0
Stn 9M_1082_012318	853	1900-01-12 08:00:00	2017-11-05 08:00:00		0			0
Stn 9M_1082_012318	854	1900-01-12 08:20:00	2017-11-05 08:20:00		0			0
Stn 9M_1082_012318	855	1900-01-12 08:40:00	2017-11-05 08:40:00		0			0
Stn 9M_1082_012318	856	1900-01-12 09:00:00	2017-11-05 09:00:00		0			0
Stn 9M_1082_012318	857	1900-01-12 09:20:00	2017-11-05 09:20:00		0			0
Stn 9M_1082_012318	858	1900-01-12 09:40:00	2017-11-05 09:40:00		0			0
Stn 9M_1082_012318	859	1900-01-12 10:00:00	2017-11-05 10:00:00	Low frequency	0			0
Stn 9M_1082_012318	860	1900-01-12 10:20:00	2017-11-05 10:20:00		0			0
Stn 9M_1082_012318	861	1900-01-12 10:40:00	2017-11-05 10:40:00		0			0
Stn 9M_1082_012318	862	1900-01-12 11:00:00	2017-11-05 11:00:00		0			0
Stn 9M_1082_012318	863	1900-01-12 11:20:00	2017-11-05 11:20:00		0			0
Stn 9M_1082_012318	864	1900-01-12 11:40:00	2017-11-05 11:40:00		0			0
Stn 9M_1082_012318	865	1900-01-12 12:00:00	2017-11-05 12:00:00		0			0
Stn 9M_1082_012318	866	1900-01-12 12:20:00	2017-11-05 12:20:00		0			0
Stn 9M_1082_012318	867	1900-01-12 12:40:00	2017-11-05 12:40:00		0			0
Stn 9M_1082_012318	868	1900-01-12 13:00:00	2017-11-05 13:00:00	Burst, wide	14			14
Stn 9M_1082_012318	869	1900-01-12 13:20:00	2017-11-05 13:20:00		0			0
Stn 9M_1082_012318	870	1900-01-12 13:40:00	2017-11-05 13:40:00		0			0
Stn 9M_1082_012318	871	1900-01-12 14:00:00	2017-11-05 14:00:00	Low frequency	0			0
Stn 9M_1082_012318	872	1900-01-12 14:20:00	2017-11-05 14:20:00		0			0
Stn 9M_1082_012318	873	1900-01-12 14:40:00	2017-11-05 14:40:00		0			0
Stn 9M_1082_012318	874	1900-01-12 15:00:00	2017-11-05 15:00:00		0			0
Stn 9M_1082_012318	875	1900-01-12 15:20:00	2017-11-05 15:20:00		0			0
Stn 9M_1082_012318	876	1900-01-12 15:40:00	2017-11-05 15:40:00		0			0
Stn 9M_1082_012318	877	1900-01-12 16:00:00	2017-11-05 16:00:00	Burst, Narrow	4			6
Stn 9M_1082_012318	878	1900-01-12 16:20:00	2017-11-05 16:20:00		0			0
Stn 9M_1082_012318	879	1900-01-12 16:40:00	2017-11-05 16:40:00		0			0
Stn 9M_1082_012318	880	1900-01-12 17:00:00	2017-11-05 17:00:00		0			0
Stn 9M_1082_012318	881	1900-01-12 17:20:00	2017-11-05 17:20:00		0			0
Stn 9M_1082_012318	882	1900-01-12 17:40:00	2017-11-05 17:40:00		0			0
Stn 9M_1082_012318	883	1900-01-12 18:00:00	2017-11-05 18:00:00		0			0
Stn 9M_1082_012318	884	1900-01-12 18:20:00	2017-11-05 18:20:00		0			0
Stn 9M_1082_012318	885	1900-01-12 18:40:00	2017-11-05 18:40:00		0			0
Stn 9M_1082_012318	886	1900-01-12 19:00:00	2017-11-05 19:00:00		0			0
Stn 9M_1082_012318	887	1900-01-12 19:20:00	2017-11-05 19:20:00		0			0
Stn 9M_1082_012318	888	1900-01-12 19:40:00	2017-11-05 19:40:00		0			0
Stn 9M_1082_012318	889	1900-01-12 20:00:00	2017-11-05 20:00:00		0			0
Stn 9M_1082_012318	890	1900-01-12 20:20:00	2017-11-05 20:20:00		0			0
Stn 9M_1082_012318	891	1900-01-12 20:40:00	2017-11-05 20:40:00		0			0
Stn 9M_1082_012318	892	1900-01-12 21:00:00	2017-11-05 21:00:00		0			0
Stn 9M_1082_012318	893	1900-01-12 21:20:00	2017-11-05 21:20:00		0			0
Stn 9M_1082_012318	894	1900-01-12 21:40:00	2017-11-05 21:40:00		0			0
Stn 9M_1082_012318	895	1900-01-12 22:00:00	2017-11-05 22:00:00		0			0
Stn 9M_1082_012318	896	1900-01-12 22:20:00	2017-11-05 22:20:00		0			0
Stn 9M_1082_012318	897	1900-01-12 22:40:00	2017-11-05 22:40:00		0			0
Stn 9M_1082_012318	898	1900-01-12 23:00:00	2017-11-05 23:00:00		0			0
Stn 9M_1082_012318	899	1900-01-12 23:20:00	2017-11-05 23:20:00		0			0
Stn 9M_1082_012318	900	1900-01-12 23:40:00	2017-11-05 23:40:00		0			0
Stn 9M_1082_012318	901	1900-01-13	2017-11-06		0			0
Stn 9M_1082_012318	902	1900-01-13 00:20:00	2017-11-06 00:20:00		0			0
Stn 9M_1082_012318	903	1900-01-13 00:40:00	2017-11-06 00:40:00		0			0
Stn 9M_1082_012318	904	1900-01-13 01:00:00	2017-11-06 01:00:00		0			0
Stn 9M_1082_012318	905	1900-01-13 01:20:00	2017-11-06 01:20:00		0			0
Stn 9M_1082_012318	906	1900-01-13 01:40:00	2017-11-06 01:40:00		0			0
Stn 9M_1082_012318	907	1900-01-13 02:00:00	2017-11-06 02:00:00		0			0
Stn 9M_1082_012318	908	1900-01-13 02:20:00	2017-11-06 02:20:00		0			0
Stn 9M_1082_012318	909	1900-01-13 02:40:00	2017-11-06 02:40:00		0			0
Stn 9M_1082_012318	910	1900-01-13 03:00:00	2017-11-06 03:00:00		0			0
Stn 9M_1082_012318	911	1900-01-13 03:20:00	2017-11-06 03:20:00		0			0
Stn 9M_1082_012318	912	1900-01-13 03:40:00	2017-11-06 03:40:00		0			0
Stn 9M_1082_012318	913	1900-01-13 04:00:00	2017-11-06 04:00:00		0			0
Stn 9M_1082_012318	914	1900-01-13 04:20:00	2017-11-06 04:20:00		0			0
Stn 9M_1082_012318	915	1900-01-13 04:40:00	2017-11-06 04:40:00		0			0
Stn 9M_1082_012318	916	1900-01-13 05:00:00	2017-11-06 05:00:00		0			0
Stn 9M_1082_012318	917	1900-01-13 05:20:00	2017-11-06 05:20:00		0			0
Stn 9M_1082_012318	918	1900-01-13 05:40:00	2017-11-06 05:40:00		0			1	1
Stn 9M_1082_012318	919	1900-01-13 06:00:00	2017-11-06 06:00:00		0			0
Stn 9M_1082_012318	920	1900-01-13 06:20:00	2017-11-06 06:20:00		0			0
Stn 9M_1082_012318	921	1900-01-13 06:40:00	2017-11-06 06:40:00		0			0
Stn 9M_1082_012318	922	1900-01-13 07:00:00	2017-11-06 07:00:00		0			0
Stn 9M_1082_012318	923	1900-01-13 07:20:00	2017-11-06 07:20:00		0			0
Stn 9M_1082_012318	924	1900-01-13 07:40:00	2017-11-06 07:40:00		0			0
Stn 9M_1082_012318	925	1900-01-13 08:00:00	2017-11-06 08:00:00		0			0
Stn 9M_1082_012318	926	1900-01-13 08:20:00	2017-11-06 08:20:00		0			0
Stn 9M_1082_012318	927	1900-01-13 08:40:00	2017-11-06 08:40:00		0			0
Stn 9M_1082_012318	928	1900-01-13 09:00:00	2017-11-06 09:00:00		0			0
Stn 9M_1082_012318	929	1900-01-13 09:20:00	2017-11-06 09:20:00		0			0
Stn 9M_1082_012318	930	1900-01-13 09:40:00	2017-11-06 09:40:00		0			0
Stn 9M_1082_012318	931	1900-01-13 10:00:00	2017-11-06 10:00:00		0			0
Stn 9M_1082_012318	932	1900-01-13 10:20:00	2017-11-06 10:20:00		0			0
Stn 9M_1082_012318	933	1900-01-13 10:40:00	2017-11-06 10:40:00		0			0
Stn 9M_1082_012318	934	1900-01-13 11:00:00	2017-11-06 11:00:00		0			0
Stn 9M_1082_012318	935	1900-01-13 11:20:00	2017-11-06 11:20:00		0			0
Stn 9M_1082_012318	936	1900-01-13 11:40:00	2017-11-06 11:40:00		0			0
Stn 9M_1082_012318	937	1900-01-13 12:00:00	2017-11-06 12:00:00	Low frequency	0			0
Stn 9M_1082_012318	938	1900-01-13 12:20:00	2017-11-06 12:20:00		0			0
Stn 9M_1082_012318	939	1900-01-13 12:40:00	2017-11-06 12:40:00		0			0
Stn 9M_1082_012318	940	1900-01-13 13:00:00	2017-11-06 13:00:00		0			0
Stn 9M_1082_012318	941	1900-01-13 13:20:00	2017-11-06 13:20:00		0			0
Stn 9M_1082_012318	942	1900-01-13 13:40:00	2017-11-06 13:40:00		0			0
Stn 9M_1082_012318	943	1900-01-13 14:00:00	2017-11-06 14:00:00	Burst, Narrow	8			7
Stn 9M_1082_012318	944	1900-01-13 14:20:00	2017-11-06 14:20:00		0			0
Stn 9M_1082_012318	945	1900-01-13 14:40:00	2017-11-06 14:40:00		0			0
Stn 9M_1082_012318	946	1900-01-13 15:00:00	2017-11-06 15:00:00		0			0
Stn 9M_1082_012318	947	1900-01-13 15:20:00	2017-11-06 15:20:00		0			0
Stn 9M_1082_012318	948	1900-01-13 15:40:00	2017-11-06 15:40:00		0			0
Stn 9M_1082_012318	949	1900-01-13 16:00:00	2017-11-06 16:00:00		0			0
Stn 9M_1082_012318	950	1900-01-13 16:20:00	2017-11-06 16:20:00		0			0
Stn 9M_1082_012318	951	1900-01-13 16:40:00	2017-11-06 16:40:00		0			0
Stn 9M_1082_012318	952	1900-01-13 17:00:00	2017-11-06 17:00:00		0			0
Stn 9M_1082_012318	953	1900-01-13 17:20:00	2017-11-06 17:20:00		0			0
Stn 9M_1082_012318	954	1900-01-13 17:40:00	2017-11-06 17:40:00		0			0
Stn 9M_1082_012318	955	1900-01-13 18:00:00	2017-11-06 18:00:00		0			0
Stn 9M_1082_012318	956	1900-01-13 18:20:00	2017-11-06 18:20:00		0			0
Stn 9M_1082_012318	957	1900-01-13 18:40:00	2017-11-06 18:40:00		0			0
Stn 9M_1082_012318	958	1900-01-13 19:00:00	2017-11-06 19:00:00		0			0
Stn 9M_1082_012318	959	1900-01-13 19:20:00	2017-11-06 19:20:00		0			0
Stn 9M_1082_012318	960	1900-01-13 19:40:00	2017-11-06 19:40:00		0			0
Stn 9M_1082_012318	961	1900-01-13 20:00:00	2017-11-06 20:00:00		0			0
Stn 9M_1082_012318	962	1900-01-13 20:20:00	2017-11-06 20:20:00		0			0
Stn 9M_1082_012318	963	1900-01-13 20:40:00	2017-11-06 20:40:00		0			0
Stn 9M_1082_012318	964	1900-01-13 21:00:00	2017-11-06 21:00:00		0			0
Stn 9M_1082_012318	965	1900-01-13 21:20:00	2017-11-06 21:20:00		0			0
Stn 9M_1082_012318	966	1900-01-13 21:40:00	2017-11-06 21:40:00		0			0
Stn 9M_1082_012318	967	1900-01-13 22:00:00	2017-11-06 22:00:00		0			0
Stn 9M_1082_012318	968	1900-01-13 22:20:00	2017-11-06 22:20:00		0			0
Stn 9M_1082_012318	969	1900-01-13 22:40:00	2017-11-06 22:40:00		0			0
Stn 9M_1082_012318	970	1900-01-13 23:00:00	2017-11-06 23:00:00		0			0
Stn 9M_1082_012318	971	1900-01-13 23:20:00	2017-11-06 23:20:00		0			0
Stn 9M_1082_012318	972	1900-01-13 23:40:00	2017-11-06 23:40:00		0			0
Stn 9M_1082_012318	973	1900-01-14	2017-11-07		0			0
Stn 9M_1082_012318	974	1900-01-14 00:20:00	2017-11-07 00:20:00		0			0
Stn 9M_1082_012318	975	1900-01-14 00:40:00	2017-11-07 00:40:00		0			0
Stn 9M_1082_012318	976	1900-01-14 01:00:00	2017-11-07 01:00:00		0			0
Stn 9M_1082_012318	977	1900-01-14 01:20:00	2017-11-07 01:20:00		0			0
Stn 9M_1082_012318	978	1900-01-14 01:40:00	2017-11-07 01:40:00		0			0
Stn 9M_1082_012318	979	1900-01-14 02:00:00	2017-11-07 02:00:00		0			0
Stn 9M_1082_012318	980	1900-01-14 02:20:00	2017-11-07 02:20:00		0			0
Stn 9M_1082_012318	981	1900-01-14 02:40:00	2017-11-07 02:40:00		0			0
Stn 9M_1082_012318	982	1900-01-14 03:00:00	2017-11-07 03:00:00		0			0
Stn 9M_1082_012318	983	1900-01-14 03:20:00	2017-11-07 03:20:00		0			0
Stn 9M_1082_012318	984	1900-01-14 03:40:00	2017-11-07 03:40:00		0			0
Stn 9M_1082_012318	985	1900-01-14 04:00:00	2017-11-07 04:00:00		0			0
Stn 9M_1082_012318	986	1900-01-14 04:20:00	2017-11-07 04:20:00		0			0
Stn 9M_1082_012318	987	1900-01-14 04:40:00	2017-11-07 04:40:00		0			0
Stn 9M_1082_012318	988	1900-01-14 05:00:00	2017-11-07 05:00:00		0			0
Stn 9M_1082_012318	989	1900-01-14 05:20:00	2017-11-07 05:20:00		0			0
Stn 9M_1082_012318	990	1900-01-14 05:40:00	2017-11-07 05:40:00		0			0
Stn 9M_1082_012318	991	1900-01-14 06:00:00	2017-11-07 06:00:00		0			0
Stn 9M_1082_012318	992	1900-01-14 06:20:00	2017-11-07 06:20:00		0			0
Stn 9M_1082_012318	993	1900-01-14 06:40:00	2017-11-07 06:40:00		0			0
Stn 9M_1082_012318	994	1900-01-14 07:00:00	2017-11-07 07:00:00		0			0
Stn 9M_1082_012318	995	1900-01-14 07:20:00	2017-11-07 07:20:00		0			0
Stn 9M_1082_012318	996	1900-01-14 07:40:00	2017-11-07 07:40:00		0			0
Stn 9M_1082_012318	997	1900-01-14 08:00:00	2017-11-07 08:00:00		0			0
Stn 9M_1082_012318	998	1900-01-14 08:20:00	2017-11-07 08:20:00		0			0
Stn 9M_1082_012318	999	1900-01-14 08:40:00	2017-11-07 08:40:00		0			0
Stn 9M_1082_012318	1000	1900-01-14 09:00:00	2017-11-07 09:00:00		0			0
Stn 9M_1082_012318	1001	1900-01-14 09:20:00	2017-11-07 09:20:00		0			0
Stn 9M_1082_012318	1002	1900-01-14 09:40:00	2017-11-07 09:40:00		0			0
Stn 9M_1082_012318	1003	1900-01-14 10:00:00	2017-11-07 10:00:00		0			0
Stn 9M_1082_012318	1004	1900-01-14 10:20:00	2017-11-07 10:20:00		0			0
Stn 9M_1082_012318	1005	1900-01-14 10:40:00	2017-11-07 10:40:00		0			0
Stn 9M_1082_012318	1006	1900-01-14 11:00:00	2017-11-07 11:00:00		0			0
Stn 9M_1082_012318	1007	1900-01-14 11:20:00	2017-11-07 11:20:00		0			0
Stn 9M_1082_012318	1008	1900-01-14 11:40:00	2017-11-07 11:40:00		0			0
Stn 9M_1082_012318	1009	1900-01-14 12:00:00	2017-11-07 12:00:00		0			0
Stn 9M_1082_012318	1010	1900-01-14 12:20:00	2017-11-07 12:20:00		0			0
Stn 9M_1082_012318	1011	1900-01-14 12:40:00	2017-11-07 12:40:00		0			0
Stn 9M_1082_012318	1012	1900-01-14 13:00:00	2017-11-07 13:00:00		0			0
Stn 9M_1082_012318	1013	1900-01-14 13:20:00	2017-11-07 13:20:00		0			0
Stn 9M_1082_012318	1014	1900-01-14 13:40:00	2017-11-07 13:40:00		0			0
Stn 9M_1082_012318	1015	1900-01-14 14:00:00	2017-11-07 14:00:00	Low frequency	0			0
Stn 9M_1082_012318	1016	1900-01-14 14:20:00	2017-11-07 14:20:00		0			0
Stn 9M_1082_012318	1017	1900-01-14 14:40:00	2017-11-07 14:40:00		0			0
Stn 9M_1082_012318	1018	1900-01-14 15:00:00	2017-11-07 15:00:00		0			0
Stn 9M_1082_012318	1019	1900-01-14 15:20:00	2017-11-07 15:20:00		0			0
Stn 9M_1082_012318	1020	1900-01-14 15:40:00	2017-11-07 15:40:00		0			0
Stn 9M_1082_012318	1021	1900-01-14 16:00:00	2017-11-07 16:00:00		0			0
Stn 9M_1082_012318	1022	1900-01-14 16:20:00	2017-11-07 16:20:00		0			0
Stn 9M_1082_012318	1023	1900-01-14 16:40:00	2017-11-07 16:40:00		0			0
Stn 9M_1082_012318	1024	1900-01-14 17:00:00	2017-11-07 17:00:00		0			0
Stn 9M_1082_012318	1025	1900-01-14 17:20:00	2017-11-07 17:20:00		0			0
Stn 9M_1082_012318	1026	1900-01-14 17:40:00	2017-11-07 17:40:00		0			0
Stn 9M_1082_012318	1027	1900-01-14 18:00:00	2017-11-07 18:00:00		0			0
Stn 9M_1082_012318	1028	1900-01-14 18:20:00	2017-11-07 18:20:00		0			0
Stn 9M_1082_012318	1029	1900-01-14 18:40:00	2017-11-07 18:40:00		0			0
Stn 9M_1082_012318	1030	1900-01-14 19:00:00	2017-11-07 19:00:00		0			0
Stn 9M_1082_012318	1031	1900-01-14 19:20:00	2017-11-07 19:20:00		0			0
Stn 9M_1082_012318	1032	1900-01-14 19:40:00	2017-11-07 19:40:00		0			0
Stn 9M_1082_012318	1033	1900-01-14 20:00:00	2017-11-07 20:00:00		0			0
Stn 9M_1082_012318	1034	1900-01-14 20:20:00	2017-11-07 20:20:00		0			0
Stn 9M_1082_012318	1035	1900-01-14 20:40:00	2017-11-07 20:40:00		0			0
Stn 9M_1082_012318	1036	1900-01-14 21:00:00	2017-11-07 21:00:00		0			0
Stn 9M_1082_012318	1037	1900-01-14 21:20:00	2017-11-07 21:20:00		0			0
Stn 9M_1082_012318	1038	1900-01-14 21:40:00	2017-11-07 21:40:00		0			0
Stn 9M_1082_012318	1039	1900-01-14 22:00:00	2017-11-07 22:00:00		0			0
Stn 9M_1082_012318	1040	1900-01-14 22:20:00	2017-11-07 22:20:00		0			0
Stn 9M_1082_012318	1041	1900-01-14 22:40:00	2017-11-07 22:40:00		0			0
Stn 9M_1082_012318	1042	1900-01-14 23:00:00	2017-11-07 23:00:00		0			0
Stn 9M_1082_012318	1043	1900-01-14 23:20:00	2017-11-07 23:20:00		0			0
Stn 9M_1082_012318	1044	1900-01-14 23:40:00	2017-11-07 23:40:00		0			0
Stn 9M_1082_012318	1045	1900-01-15	2017-11-08		0			0
Stn 9M_1082_012318	1046	1900-01-15 00:20:00	2017-11-08 00:20:00		0			0
Stn 9M_1082_012318	1047	1900-01-15 00:40:00	2017-11-08 00:40:00		0			0
Stn 9M_1082_012318	1048	1900-01-15 01:00:00	2017-11-08 01:00:00		0			0
Stn 9M_1082_012318	1049	1900-01-15 01:20:00	2017-11-08 01:20:00		0			0
Stn 9M_1082_012318	1050	1900-01-15 01:40:00	2017-11-08 01:40:00		0			0
Stn 9M_1082_012318	1051	1900-01-15 02:00:00	2017-11-08 02:00:00		0			0
Stn 9M_1082_012318	1052	1900-01-15 02:20:00	2017-11-08 02:20:00		0			0
Stn 9M_1082_012318	1053	1900-01-15 02:40:00	2017-11-08 02:40:00		0			0
Stn 9M_1082_012318	1054	1900-01-15 03:00:00	2017-11-08 03:00:00		0			0
Stn 9M_1082_012318	1055	1900-01-15 03:20:00	2017-11-08 03:20:00		0			0
Stn 9M_1082_012318	1056	1900-01-15 03:40:00	2017-11-08 03:40:00		0			0
Stn 9M_1082_012318	1057	1900-01-15 04:00:00	2017-11-08 04:00:00		0			0
Stn 9M_1082_012318	1058	1900-01-15 04:20:00	2017-11-08 04:20:00		0			0
Stn 9M_1082_012318	1059	1900-01-15 04:40:00	2017-11-08 04:40:00		0			0
Stn 9M_1082_012318	1060	1900-01-15 05:00:00	2017-11-08 05:00:00		0			0
Stn 9M_1082_012318	1061	1900-01-15 05:20:00	2017-11-08 05:20:00		0			0
Stn 9M_1082_012318	1062	1900-01-15 05:40:00	2017-11-08 05:40:00		0			0
Stn 9M_1082_012318	1063	1900-01-15 06:00:00	2017-11-08 06:00:00		0			0
Stn 9M_1082_012318	1064	1900-01-15 06:20:00	2017-11-08 06:20:00		0			0
Stn 9M_1082_012318	1065	1900-01-15 06:40:00	2017-11-08 06:40:00		0			0
Stn 9M_1082_012318	1066	1900-01-15 07:00:00	2017-11-08 07:00:00		0			0
Stn 9M_1082_012318	1067	1900-01-15 07:20:00	2017-11-08 07:20:00		0			0
Stn 9M_1082_012318	1068	1900-01-15 07:40:00	2017-11-08 07:40:00		0			0
Stn 9M_1082_012318	1069	1900-01-15 08:00:00	2017-11-08 08:00:00		0			0
Stn 9M_1082_012318	1070	1900-01-15 08:20:00	2017-11-08 08:20:00		0			0
Stn 9M_1082_012318	1071	1900-01-15 08:40:00	2017-11-08 08:40:00		0			0
Stn 9M_1082_012318	1072	1900-01-15 09:00:00	2017-11-08 09:00:00		0			0
Stn 9M_1082_012318	1073	1900-01-15 09:20:00	2017-11-08 09:20:00		0			0
Stn 9M_1082_012318	1074	1900-01-15 09:40:00	2017-11-08 09:40:00		0			0
Stn 9M_1082_012318	1075	1900-01-15 10:00:00	2017-11-08 10:00:00		0			0
Stn 9M_1082_012318	1076	1900-01-15 10:20:00	2017-11-08 10:20:00		0			0
Stn 9M_1082_012318	1077	1900-01-15 10:40:00	2017-11-08 10:40:00		0			0
Stn 9M_1082_012318	1078	1900-01-15 11:00:00	2017-11-08 11:00:00		0			0
Stn 9M_1082_012318	1079	1900-01-15 11:20:00	2017-11-08 11:20:00		0			0
Stn 9M_1082_012318	1080	1900-01-15 11:40:00	2017-11-08 11:40:00		0			0
Stn 9M_1082_012318	1081	1900-01-15 12:00:00	2017-11-08 12:00:00		0			0
Stn 9M_1082_012318	1082	1900-01-15 12:20:00	2017-11-08 12:20:00		0			0
Stn 9M_1082_012318	1083	1900-01-15 12:40:00	2017-11-08 12:40:00		0			0
Stn 9M_1082_012318	1084	1900-01-15 13:00:00	2017-11-08 13:00:00		0			0
Stn 9M_1082_012318	1085	1900-01-15 13:20:00	2017-11-08 13:20:00		0			0
Stn 9M_1082_012318	1086	1900-01-15 13:40:00	2017-11-08 13:40:00		0			0
Stn 9M_1082_012318	1087	1900-01-15 14:00:00	2017-11-08 14:00:00		0			0
Stn 9M_1082_012318	1088	1900-01-15 14:20:00	2017-11-08 14:20:00		0			0
Stn 9M_1082_012318	1089	1900-01-15 14:40:00	2017-11-08 14:40:00		0			0
Stn 9M_1082_012318	1090	1900-01-15 15:00:00	2017-11-08 15:00:00	Low frequency	0			0
Stn 9M_1082_012318	1091	1900-01-15 15:20:00	2017-11-08 15:20:00		0			0
Stn 9M_1082_012318	1092	1900-01-15 15:40:00	2017-11-08 15:40:00		0			0
Stn 9M_1082_012318	1093	1900-01-15 16:00:00	2017-11-08 15:59:59		0			0
Stn 9M_1082_012318	1094	1900-01-15 16:20:00	2017-11-08 16:19:59		0			0
Stn 9M_1082_012318	1095	1900-01-15 16:40:00	2017-11-08 16:39:59		0			0
Stn 9M_1082_012318	1096	1900-01-15 17:00:00	2017-11-08 16:59:59		0			0
Stn 9M_1082_012318	1097	1900-01-15 17:20:00	2017-11-08 17:19:59		0			0
Stn 9M_1082_012318	1098	1900-01-15 17:40:00	2017-11-08 17:39:59		0			0
Stn 9M_1082_012318	1099	1900-01-15 18:00:00	2017-11-08 17:59:59		0			0
Stn 9M_1082_012318	1100	1900-01-15 18:20:00	2017-11-08 18:19:59		0			0
Stn 9M_1082_012318	1101	1900-01-15 18:40:00	2017-11-08 18:39:59		0			0
Stn 9M_1082_012318	1102	1900-01-15 19:00:00	2017-11-08 18:59:59		0			0
Stn 9M_1082_012318	1103	1900-01-15 19:20:00	2017-11-08 19:19:59		0			0
Stn 9M_1082_012318	1104	1900-01-15 19:40:00	2017-11-08 19:39:59		0			0
Stn 9M_1082_012318	1105	1900-01-15 20:00:00	2017-11-08 19:59:59		0			0
Stn 9M_1082_012318	1106	1900-01-15 20:20:00	2017-11-08 20:19:59		0			0
Stn 9M_1082_012318	1107	1900-01-15 20:40:00	2017-11-08 20:39:59		0			0
Stn 9M_1082_012318	1108	1900-01-15 21:00:00	2017-11-08 20:59:59		0			0
Stn 9M_1082_012318	1109	1900-01-15 21:20:00	2017-11-08 21:19:59		0			0
Stn 9M_1082_012318	1110	1900-01-15 21:40:00	2017-11-08 21:39:59		0			0
Stn 9M_1082_012318	1111	1900-01-15 22:00:00	2017-11-08 21:59:59		0			0
Stn 9M_1082_012318	1112	1900-01-15 22:20:00	2017-11-08 22:19:59		0			0
Stn 9M_1082_012318	1113	1900-01-15 22:40:00	2017-11-08 22:39:59		0			0
Stn 9M_1082_012318	1114	1900-01-15 23:00:00	2017-11-08 22:59:59		0			0
Stn 9M_1082_012318	1115	1900-01-15 23:20:00	2017-11-08 23:19:59		0			0
Stn 9M_1082_012318	1116	1900-01-15 23:40:00	2017-11-08 23:39:59		0			0
Stn 9M_1082_012318	1117	1900-01-16	2017-11-08 23:59:59		0			0
Stn 9M_1082_012318	1118	1900-01-16 00:20:00	2017-11-09 00:19:59		0			0
Stn 9M_1082_012318	1119	1900-01-16 00:40:00	2017-11-09 00:39:59		0			0
Stn 9M_1082_012318	1120	1900-01-16 01:00:00	2017-11-09 00:59:59	Low frequency	0			0
Stn 9M_1082_012318	1121	1900-01-16 01:20:00	2017-11-09 01:19:59		0			0
Stn 9M_1082_012318	1122	1900-01-16 01:40:00	2017-11-09 01:39:59		0			0
Stn 9M_1082_012318	1123	1900-01-16 02:00:00	2017-11-09 01:59:59		0			0
Stn 9M_1082_012318	1124	1900-01-16 02:20:00	2017-11-09 02:19:59		0			0
Stn 9M_1082_012318	1125	1900-01-16 02:40:00	2017-11-09 02:39:59		0			0
Stn 9M_1082_012318	1126	1900-01-16 03:00:00	2017-11-09 02:59:59		0			0
Stn 9M_1082_012318	1127	1900-01-16 03:20:00	2017-11-09 03:19:59		0			0
Stn 9M_1082_012318	1128	1900-01-16 03:40:00	2017-11-09 03:39:59		0			0
Stn 9M_1082_012318	1129	1900-01-16 04:00:00	2017-11-09 03:59:59		0			0
Stn 9M_1082_012318	1130	1900-01-16 04:20:00	2017-11-09 04:19:59		0			0
Stn 9M_1082_012318	1131	1900-01-16 04:40:00	2017-11-09 04:39:59		0			0
Stn 9M_1082_012318	1132	1900-01-16 05:00:00	2017-11-09 04:59:59		0			0
Stn 9M_1082_012318	1133	1900-01-16 05:20:00	2017-11-09 05:19:59		0			0
Stn 9M_1082_012318	1134	1900-01-16 05:40:00	2017-11-09 05:39:59		0			0
Stn 9M_1082_012318	1135	1900-01-16 06:00:00	2017-11-09 06:00:00		0			0
Stn 9M_1082_012318	1136	1900-01-16 06:20:00	2017-11-09 06:20:00		0			0
Stn 9M_1082_012318	1137	1900-01-16 06:40:00	2017-11-09 06:40:00		0			0
Stn 9M_1082_012318	1138	1900-01-16 07:00:00	2017-11-09 07:00:00		0			0
Stn 9M_1082_012318	1139	1900-01-16 07:20:00	2017-11-09 07:20:00		0			0
Stn 9M_1082_012318	1140	1900-01-16 07:40:00	2017-11-09 07:40:00		0			0
Stn 9M_1082_012318	1141	1900-01-16 08:00:00	2017-11-09 08:00:00		0			0
Stn 9M_1082_012318	1142	1900-01-16 08:20:00	2017-11-09 08:20:00		0			0
Stn 9M_1082_012318	1143	1900-01-16 08:40:00	2017-11-09 08:40:00		0			0
Stn 9M_1082_012318	1144	1900-01-16 09:00:00	2017-11-09 09:00:00		0			0
Stn 9M_1082_012318	1145	1900-01-16 09:20:00	2017-11-09 09:20:00		0			0
Stn 9M_1082_012318	1146	1900-01-16 09:40:00	2017-11-09 09:40:00		0			0
Stn 9M_1082_012318	1147	1900-01-16 10:00:00	2017-11-09 10:00:00		0			0
Stn 9M_1082_012318	1148	1900-01-16 10:20:00	2017-11-09 10:20:00		0			0
Stn 9M_1082_012318	1149	1900-01-16 10:40:00	2017-11-09 10:40:00		0			0
Stn 9M_1082_012318	1150	1900-01-16 11:00:00	2017-11-09 11:00:00		0			0
Stn 9M_1082_012318	1151	1900-01-16 11:20:00	2017-11-09 11:20:00		0			0
Stn 9M_1082_012318	1152	1900-01-16 11:40:00	2017-11-09 11:40:00		0			0
Stn 9M_1082_012318	1153	1900-01-16 12:00:00	2017-11-09 12:00:00	Burst, wide	19			20
Stn 9M_1082_012318	1154	1900-01-16 12:20:00	2017-11-09 12:20:00		0			0
Stn 9M_1082_012318	1155	1900-01-16 12:40:00	2017-11-09 12:40:00		0			0
Stn 9M_1082_012318	1156	1900-01-16 13:00:00	2017-11-09 13:00:00		0			0
Stn 9M_1082_012318	1157	1900-01-16 13:20:00	2017-11-09 13:20:00		0			0
Stn 9M_1082_012318	1158	1900-01-16 13:40:00	2017-11-09 13:40:00		0			0
Stn 9M_1082_012318	1159	1900-01-16 14:00:00	2017-11-09 14:00:00		0			0
Stn 9M_1082_012318	1160	1900-01-16 14:20:00	2017-11-09 14:20:00		0			0
Stn 9M_1082_012318	1161	1900-01-16 14:40:00	2017-11-09 14:40:00		0			0
Stn 9M_1082_012318	1162	1900-01-16 15:00:00	2017-11-09 15:00:00		0			0
Stn 9M_1082_012318	1163	1900-01-16 15:20:00	2017-11-09 15:20:00		0			0
Stn 9M_1082_012318	1164	1900-01-16 15:40:00	2017-11-09 15:40:00		0			0
Stn 9M_1082_012318	1165	1900-01-16 16:00:00	2017-11-09 16:00:00		0			0
Stn 9M_1082_012318	1166	1900-01-16 16:20:00	2017-11-09 16:20:00		0			0
Stn 9M_1082_012318	1167	1900-01-16 16:40:00	2017-11-09 16:40:00		0			0
Stn 9M_1082_012318	1168	1900-01-16 17:00:00	2017-11-09 17:00:00		0			0
Stn 9M_1082_012318	1169	1900-01-16 17:20:00	2017-11-09 17:20:00		0			0
Stn 9M_1082_012318	1170	1900-01-16 17:40:00	2017-11-09 17:40:00		0			0
Stn 9M_1082_012318	1171	1900-01-16 18:00:00	2017-11-09 18:00:00		0			0
Stn 9M_1082_012318	1172	1900-01-16 18:20:00	2017-11-09 18:20:00		0			0
Stn 9M_1082_012318	1173	1900-01-16 18:40:00	2017-11-09 18:40:00		0			0
Stn 9M_1082_012318	1174	1900-01-16 19:00:00	2017-11-09 19:00:00		0			0
Stn 9M_1082_012318	1175	1900-01-16 19:20:00	2017-11-09 19:20:00		0			0
Stn 9M_1082_012318	1176	1900-01-16 19:40:00	2017-11-09 19:40:00		0			0
Stn 9M_1082_012318	1177	1900-01-16 20:00:00	2017-11-09 20:00:00		0			0
Stn 9M_1082_012318	1178	1900-01-16 20:20:00	2017-11-09 20:20:00		0			0
Stn 9M_1082_012318	1179	1900-01-16 20:40:00	2017-11-09 20:40:00		0			0
Stn 9M_1082_012318	1180	1900-01-16 21:00:00	2017-11-09 21:00:00		0			0
Stn 9M_1082_012318	1181	1900-01-16 21:20:00	2017-11-09 21:20:00		0			0
Stn 9M_1082_012318	1182	1900-01-16 21:40:00	2017-11-09 21:40:00		0			0
Stn 9M_1082_012318	1183	1900-01-16 22:00:00	2017-11-09 22:00:00		0			0
Stn 9M_1082_012318	1184	1900-01-16 22:20:00	2017-11-09 22:20:00		0			0
Stn 9M_1082_012318	1185	1900-01-16 22:40:00	2017-11-09 22:40:00		0			0
Stn 9M_1082_012318	1186	1900-01-16 23:00:00	2017-11-09 23:00:00		0			0
Stn 9M_1082_012318	1187	1900-01-16 23:20:00	2017-11-09 23:20:00		0			0
Stn 9M_1082_012318	1188	1900-01-16 23:40:00	2017-11-09 23:40:00		0			0
Stn 9M_1082_012318	1189	1900-01-17	2017-11-10		0			0
Stn 9M_1082_012318	1190	1900-01-17 00:20:00	2017-11-10 00:20:00		0			0
Stn 9M_1082_012318	1191	1900-01-17 00:40:00	2017-11-10 00:40:00		0			0
Stn 9M_1082_012318	1192	1900-01-17 01:00:00	2017-11-10 01:00:00		0			0
Stn 9M_1082_012318	1193	1900-01-17 01:20:00	2017-11-10 01:20:00		0			0
Stn 9M_1082_012318	1194	1900-01-17 01:40:00	2017-11-10 01:40:00		0			0
Stn 9M_1082_012318	1195	1900-01-17 02:00:00	2017-11-10 02:00:00		0			0
Stn 9M_1082_012318	1196	1900-01-17 02:20:00	2017-11-10 02:20:00		0			0
Stn 9M_1082_012318	1197	1900-01-17 02:40:00	2017-11-10 02:40:00		0			0
Stn 9M_1082_012318	1198	1900-01-17 03:00:00	2017-11-10 03:00:00		0			0
Stn 9M_1082_012318	1199	1900-01-17 03:20:00	2017-11-10 03:20:00		0			0
Stn 9M_1082_012318	1200	1900-01-17 03:40:00	2017-11-10 03:40:00		0			0
Stn 9M_1082_012318	1201	1900-01-17 04:00:00	2017-11-10 04:00:00		0			0
Stn 9M_1082_012318	1202	1900-01-17 04:20:00	2017-11-10 04:20:00		0			0
Stn 9M_1082_012318	1203	1900-01-17 04:40:00	2017-11-10 04:40:00		0			0
Stn 9M_1082_012318	1204	1900-01-17 05:00:00	2017-11-10 05:00:00		0			0
Stn 9M_1082_012318	1205	1900-01-17 05:20:00	2017-11-10 05:20:00		0			0
Stn 9M_1082_012318	1206	1900-01-17 05:40:00	2017-11-10 05:40:00		0			0
Stn 9M_1082_012318	1207	1900-01-17 06:00:00	2017-11-10 06:00:00		0			0
Stn 9M_1082_012318	1208	1900-01-17 06:20:00	2017-11-10 06:20:00		0			0
Stn 9M_1082_012318	1209	1900-01-17 06:40:00	2017-11-10 06:40:00		0			0
Stn 9M_1082_012318	1210	1900-01-17 07:00:00	2017-11-10 07:00:00		0			0
Stn 9M_1082_012318	1211	1900-01-17 07:20:00	2017-11-10 07:20:00		0			0
Stn 9M_1082_012318	1212	1900-01-17 07:40:00	2017-11-10 07:40:00		0			0
Stn 9M_1082_012318	1213	1900-01-17 08:00:00	2017-11-10 08:00:00		0			0
Stn 9M_1082_012318	1214	1900-01-17 08:20:00	2017-11-10 08:20:00		0			0
Stn 9M_1082_012318	1215	1900-01-17 08:40:00	2017-11-10 08:40:00		0			0
Stn 9M_1082_012318	1216	1900-01-17 09:00:00	2017-11-10 09:00:00		0			0
Stn 9M_1082_012318	1217	1900-01-17 09:20:00	2017-11-10 09:20:00		0			0
Stn 9M_1082_012318	1218	1900-01-17 09:40:00	2017-11-10 09:40:00		0			0
Stn 9M_1082_012318	1219	1900-01-17 10:00:00	2017-11-10 10:00:00		0			0
Stn 9M_1082_012318	1220	1900-01-17 10:20:00	2017-11-10 10:20:00		0			0
Stn 9M_1082_012318	1221	1900-01-17 10:40:00	2017-11-10 10:40:00		0			0
Stn 9M_1082_012318	1222	1900-01-17 11:00:00	2017-11-10 11:00:00		0			0
Stn 9M_1082_012318	1223	1900-01-17 11:20:00	2017-11-10 11:20:00		0			0
Stn 9M_1082_012318	1224	1900-01-17 11:40:00	2017-11-10 11:40:00		0			0
Stn 9M_1082_012318	1225	1900-01-17 12:00:00	2017-11-10 12:00:00		0			0
Stn 9M_1082_012318	1226	1900-01-17 12:20:00	2017-11-10 12:20:00		0			0
Stn 9M_1082_012318	1227	1900-01-17 12:40:00	2017-11-10 12:40:00		0			0
Stn 9M_1082_012318	1228	1900-01-17 13:00:00	2017-11-10 13:00:00		0			0
Stn 9M_1082_012318	1229	1900-01-17 13:20:00	2017-11-10 13:20:00		0			0
Stn 9M_1082_012318	1230	1900-01-17 13:40:00	2017-11-10 13:40:00		0			0
Stn 9M_1082_012318	1231	1900-01-17 14:00:00	2017-11-10 14:00:00		0			0
Stn 9M_1082_012318	1232	1900-01-17 14:20:00	2017-11-10 14:20:00		0			0
Stn 9M_1082_012318	1233	1900-01-17 14:40:00	2017-11-10 14:40:00	Burst, wide	15			9
Stn 9M_1082_012318	1234	1900-01-17 15:00:00	2017-11-10 15:00:00	Low frequency	0			0
Stn 9M_1082_012318	1235	1900-01-17 15:20:00	2017-11-10 15:20:00		0			0
Stn 9M_1082_012318	1236	1900-01-17 15:40:00	2017-11-10 15:40:00		0			0
Stn 9M_1082_012318	1237	1900-01-17 16:00:00	2017-11-10 16:00:00		0			0
Stn 9M_1082_012318	1238	1900-01-17 16:20:00	2017-11-10 16:20:00		0			0
Stn 9M_1082_012318	1239	1900-01-17 16:40:00	2017-11-10 16:40:00		0			0
Stn 9M_1082_012318	1240	1900-01-17 17:00:00	2017-11-10 17:00:00		0			0
Stn 9M_1082_012318	1241	1900-01-17 17:20:00	2017-11-10 17:20:00		0			0
Stn 9M_1082_012318	1242	1900-01-17 17:40:00	2017-11-10 17:40:00		0			0
Stn 9M_1082_012318	1243	1900-01-17 18:00:00	2017-11-10 18:00:00		0			0
Stn 9M_1082_012318	1244	1900-01-17 18:20:00	2017-11-10 18:20:00		0			0
Stn 9M_1082_012318	1245	1900-01-17 18:40:00	2017-11-10 18:40:00		0			0
Stn 9M_1082_012318	1246	1900-01-17 19:00:00	2017-11-10 19:00:00		0			0
Stn 9M_1082_012318	1247	1900-01-17 19:20:00	2017-11-10 19:20:00		0			0
Stn 9M_1082_012318	1248	1900-01-17 19:40:00	2017-11-10 19:40:00		0			0
Stn 9M_1082_012318	1249	1900-01-17 20:00:00	2017-11-10 20:00:00		0			0
Stn 9M_1082_012318	1250	1900-01-17 20:20:00	2017-11-10 20:20:00		0			0
Stn 9M_1082_012318	1251	1900-01-17 20:40:00	2017-11-10 20:40:00		0			0
Stn 9M_1082_012318	1252	1900-01-17 21:00:00	2017-11-10 21:00:00		0			0
Stn 9M_1082_012318	1253	1900-01-17 21:20:00	2017-11-10 21:20:00		0			0
Stn 9M_1082_012318	1254	1900-01-17 21:40:00	2017-11-10 21:40:00		0			0
Stn 9M_1082_012318	1255	1900-01-17 22:00:00	2017-11-10 22:00:00		0			0
Stn 9M_1082_012318	1256	1900-01-17 22:20:00	2017-11-10 22:20:00		0			0
Stn 9M_1082_012318	1257	1900-01-17 22:40:00	2017-11-10 22:40:00		0			0
Stn 9M_1082_012318	1258	1900-01-17 23:00:00	2017-11-10 23:00:00		0			0
Stn 9M_1082_012318	1259	1900-01-17 23:20:00	2017-11-10 23:20:00		0			0
Stn 9M_1082_012318	1260	1900-01-17 23:40:00	2017-11-10 23:40:00		0			0
Stn 9M_1082_012318	1261	1900-01-18	2017-11-11		0			0
Stn 9M_1082_012318	1262	1900-01-18 00:20:00	2017-11-11 00:20:00		0			0
Stn 9M_1082_012318	1263	1900-01-18 00:40:00	2017-11-11 00:40:00		0			0
Stn 9M_1082_012318	1264	1900-01-18 01:00:00	2017-11-11 01:00:00		0			0
Stn 9M_1082_012318	1265	1900-01-18 01:20:00	2017-11-11 01:20:00		0			0
Stn 9M_1082_012318	1266	1900-01-18 01:40:00	2017-11-11 01:40:00		0			0
Stn 9M_1082_012318	1267	1900-01-18 02:00:00	2017-11-11 02:00:00		0			0
Stn 9M_1082_012318	1268	1900-01-18 02:20:00	2017-11-11 02:20:00		0			0
Stn 9M_1082_012318	1269	1900-01-18 02:40:00	2017-11-11 02:40:00		0			0
Stn 9M_1082_012318	1270	1900-01-18 03:00:00	2017-11-11 03:00:00		0			0
Stn 9M_1082_012318	1271	1900-01-18 03:20:00	2017-11-11 03:20:00		0			0
Stn 9M_1082_012318	1272	1900-01-18 03:40:00	2017-11-11 03:40:00		0			0
Stn 9M_1082_012318	1273	1900-01-18 04:00:00	2017-11-11 04:00:00		0			0
Stn 9M_1082_012318	1274	1900-01-18 04:20:00	2017-11-11 04:20:00		0			0
Stn 9M_1082_012318	1275	1900-01-18 04:40:00	2017-11-11 04:40:00		0			0
Stn 9M_1082_012318	1276	1900-01-18 05:00:00	2017-11-11 05:00:00		0			0
Stn 9M_1082_012318	1277	1900-01-18 05:20:00	2017-11-11 05:20:00		0			0
Stn 9M_1082_012318	1278	1900-01-18 05:40:00	2017-11-11 05:40:00		0			0
Stn 9M_1082_012318	1279	1900-01-18 06:00:00	2017-11-11 06:00:00	Variable broadband	0			0
Stn 9M_1082_012318	1280	1900-01-18 06:20:00	2017-11-11 06:20:00		0			0
Stn 9M_1082_012318	1281	1900-01-18 06:40:00	2017-11-11 06:40:00		0			0
Stn 9M_1082_012318	1282	1900-01-18 07:00:00	2017-11-11 07:00:00	Low frequency	0			0
Stn 9M_1082_012318	1283	1900-01-18 07:20:00	2017-11-11 07:20:00		0			0
Stn 9M_1082_012318	1284	1900-01-18 07:40:00	2017-11-11 07:40:00		0			0
Stn 9M_1082_012318	1285	1900-01-18 08:00:00	2017-11-11 08:00:00	Low frequency	0			0
Stn 9M_1082_012318	1286	1900-01-18 08:20:00	2017-11-11 08:20:00		0			0
Stn 9M_1082_012318	1287	1900-01-18 08:40:00	2017-11-11 08:40:00		0			0
Stn 9M_1082_012318	1288	1900-01-18 09:00:00	2017-11-11 09:00:00	Low frequency	0			0
Stn 9M_1082_012318	1289	1900-01-18 09:20:00	2017-11-11 09:20:00		0			0
Stn 9M_1082_012318	1290	1900-01-18 09:40:00	2017-11-11 09:40:00		0			0
Stn 9M_1082_012318	1291	1900-01-18 10:00:00	2017-11-11 10:00:00		0			0
Stn 9M_1082_012318	1292	1900-01-18 10:20:00	2017-11-11 10:20:00		0			0
Stn 9M_1082_012318	1293	1900-01-18 10:40:00	2017-11-11 10:40:00	Burst, wide	7			15
Stn 9M_1082_012318	1294	1900-01-18 11:00:00	2017-11-11 11:00:00		0			0
Stn 9M_1082_012318	1295	1900-01-18 11:20:00	2017-11-11 11:20:00		0			0
Stn 9M_1082_012318	1296	1900-01-18 11:40:00	2017-11-11 11:40:00		0			0
Stn 9M_1082_012318	1297	1900-01-18 12:00:00	2017-11-11 12:00:00		0			0
Stn 9M_1082_012318	1298	1900-01-18 12:20:00	2017-11-11 12:20:00		0			0
Stn 9M_1082_012318	1299	1900-01-18 12:40:00	2017-11-11 12:40:00		0			0
Stn 9M_1082_012318	1300	1900-01-18 13:00:00	2017-11-11 13:00:00	Low frequency	0			0
Stn 9M_1082_012318	1301	1900-01-18 13:20:00	2017-11-11 13:20:00		0			0
Stn 9M_1082_012318	1302	1900-01-18 13:40:00	2017-11-11 13:40:00		0			0
Stn 9M_1082_012318	1303	1900-01-18 14:00:00	2017-11-11 14:00:00		0			0
Stn 9M_1082_012318	1304	1900-01-18 14:20:00	2017-11-11 14:20:00		0			0
Stn 9M_1082_012318	1305	1900-01-18 14:40:00	2017-11-11 14:40:00		0			0
Stn 9M_1082_012318	1306	1900-01-18 15:00:00	2017-11-11 15:00:00		0			0
Stn 9M_1082_012318	1307	1900-01-18 15:20:00	2017-11-11 15:20:00		0			0
Stn 9M_1082_012318	1308	1900-01-18 15:40:00	2017-11-11 15:40:00		0			0
Stn 9M_1082_012318	1309	1900-01-18 16:00:00	2017-11-11 16:00:00		0			0
Stn 9M_1082_012318	1310	1900-01-18 16:20:00	2017-11-11 16:20:00		0			0
Stn 9M_1082_012318	1311	1900-01-18 16:40:00	2017-11-11 16:40:00		0			0
Stn 9M_1082_012318	1312	1900-01-18 17:00:00	2017-11-11 17:00:00		0			0
Stn 9M_1082_012318	1313	1900-01-18 17:20:00	2017-11-11 17:20:00		0			0
Stn 9M_1082_012318	1314	1900-01-18 17:40:00	2017-11-11 17:40:00		0			0
Stn 9M_1082_012318	1315	1900-01-18 18:00:00	2017-11-11 18:00:00		0			0
Stn 9M_1082_012318	1316	1900-01-18 18:20:00	2017-11-11 18:20:00		0			0
Stn 9M_1082_012318	1317	1900-01-18 18:40:00	2017-11-11 18:40:00		0			0
Stn 9M_1082_012318	1318	1900-01-18 19:00:00	2017-11-11 19:00:00		0			0
Stn 9M_1082_012318	1319	1900-01-18 19:20:00	2017-11-11 19:20:00		0			0
Stn 9M_1082_012318	1320	1900-01-18 19:40:00	2017-11-11 19:40:00		0			0
Stn 9M_1082_012318	1321	1900-01-18 20:00:00	2017-11-11 20:00:00		0			0
Stn 9M_1082_012318	1322	1900-01-18 20:20:00	2017-11-11 20:20:00		0			0
Stn 9M_1082_012318	1323	1900-01-18 20:40:00	2017-11-11 20:40:00		0			0
Stn 9M_1082_012318	1324	1900-01-18 21:00:00	2017-11-11 21:00:00		0			0
Stn 9M_1082_012318	1325	1900-01-18 21:20:00	2017-11-11 21:20:00		0			0
Stn 9M_1082_012318	1326	1900-01-18 21:40:00	2017-11-11 21:40:00		0			0
Stn 9M_1082_012318	1327	1900-01-18 22:00:00	2017-11-11 22:00:00		0			0
Stn 9M_1082_012318	1328	1900-01-18 22:20:00	2017-11-11 22:20:00		0			0
Stn 9M_1082_012318	1329	1900-01-18 22:40:00	2017-11-11 22:40:00		0			0
Stn 9M_1082_012318	1330	1900-01-18 23:00:00	2017-11-11 23:00:00		0			0
Stn 9M_1082_012318	1331	1900-01-18 23:20:00	2017-11-11 23:20:00		0			0
Stn 9M_1082_012318	1332	1900-01-18 23:40:00	2017-11-11 23:40:00		0			0
Stn 9M_1082_012318	1333	1900-01-19	2017-11-12		0			0
Stn 9M_1082_012318	1334	1900-01-19 00:20:00	2017-11-12 00:20:00		0			0
Stn 9M_1082_012318	1335	1900-01-19 00:40:00	2017-11-12 00:40:00		0			0
Stn 9M_1082_012318	1336	1900-01-19 01:00:00	2017-11-12 01:00:00		0			0
Stn 9M_1082_012318	1337	1900-01-19 01:20:00	2017-11-12 01:20:00		0			0
Stn 9M_1082_012318	1338	1900-01-19 01:40:00	2017-11-12 01:40:00		0			0
Stn 9M_1082_012318	1339	1900-01-19 02:00:00	2017-11-12 02:00:00		0			0
Stn 9M_1082_012318	1340	1900-01-19 02:20:00	2017-11-12 02:20:00		0			0
Stn 9M_1082_012318	1341	1900-01-19 02:40:00	2017-11-12 02:40:00		0			0
Stn 9M_1082_012318	1342	1900-01-19 03:00:00	2017-11-12 03:00:00		0			0
Stn 9M_1082_012318	1343	1900-01-19 03:20:00	2017-11-12 03:20:00		0			0
Stn 9M_1082_012318	1344	1900-01-19 03:40:00	2017-11-12 03:40:00		0			0
Stn 9M_1082_012318	1345	1900-01-19 04:00:00	2017-11-12 04:00:00		0			0
Stn 9M_1082_012318	1346	1900-01-19 04:20:00	2017-11-12 04:20:00		0			0
Stn 9M_1082_012318	1347	1900-01-19 04:40:00	2017-11-12 04:40:00		0			0
Stn 9M_1082_012318	1348	1900-01-19 05:00:00	2017-11-12 05:00:00		0			0
Stn 9M_1082_012318	1349	1900-01-19 05:20:00	2017-11-12 05:20:00		0			0
Stn 9M_1082_012318	1350	1900-01-19 05:40:00	2017-11-12 05:40:00		0			0
Stn 9M_1082_012318	1351	1900-01-19 06:00:00	2017-11-12 06:00:00		0			0
Stn 9M_1082_012318	1352	1900-01-19 06:20:00	2017-11-12 06:20:00		0			0
Stn 9M_1082_012318	1353	1900-01-19 06:40:00	2017-11-12 06:40:00		0			0
Stn 9M_1082_012318	1354	1900-01-19 07:00:00	2017-11-12 07:00:00		0			0
Stn 9M_1082_012318	1355	1900-01-19 07:20:00	2017-11-12 07:20:00		0			0
Stn 9M_1082_012318	1356	1900-01-19 07:40:00	2017-11-12 07:40:00		0			0
Stn 9M_1082_012318	1357	1900-01-19 08:00:00	2017-11-12 08:00:00		0			0
Stn 9M_1082_012318	1358	1900-01-19 08:20:00	2017-11-12 08:20:00		0			0
Stn 9M_1082_012318	1359	1900-01-19 08:40:00	2017-11-12 08:40:00		0			0
Stn 9M_1082_012318	1360	1900-01-19 09:00:00	2017-11-12 09:00:00		0			0
Stn 9M_1082_012318	1361	1900-01-19 09:20:00	2017-11-12 09:20:00		0			0
Stn 9M_1082_012318	1362	1900-01-19 09:40:00	2017-11-12 09:40:00		0			0
Stn 9M_1082_012318	1363	1900-01-19 10:00:00	2017-11-12 10:00:00		0			0
Stn 9M_1082_012318	1364	1900-01-19 10:20:00	2017-11-12 10:20:00		0			0
Stn 9M_1082_012318	1365	1900-01-19 10:40:00	2017-11-12 10:40:00		0			0
Stn 9M_1082_012318	1366	1900-01-19 11:00:00	2017-11-12 11:00:00		0			0
Stn 9M_1082_012318	1367	1900-01-19 11:20:00	2017-11-12 11:20:00		0			0
Stn 9M_1082_012318	1368	1900-01-19 11:40:00	2017-11-12 11:40:00		0			0
Stn 9M_1082_012318	1369	1900-01-19 12:00:00	2017-11-12 12:00:00		0			0
Stn 9M_1082_012318	1370	1900-01-19 12:20:00	2017-11-12 12:20:00		0			0
Stn 9M_1082_012318	1371	1900-01-19 12:40:00	2017-11-12 12:40:00		0			0
Stn 9M_1082_012318	1372	1900-01-19 13:00:00	2017-11-12 13:00:00		0			0
Stn 9M_1082_012318	1373	1900-01-19 13:20:00	2017-11-12 13:20:00		0			0
Stn 9M_1082_012318	1374	1900-01-19 13:40:00	2017-11-12 13:40:00		0			0
Stn 9M_1082_012318	1375	1900-01-19 14:00:00	2017-11-12 14:00:00		0			0
Stn 9M_1082_012318	1376	1900-01-19 14:20:00	2017-11-12 14:20:00		0			0
Stn 9M_1082_012318	1377	1900-01-19 14:40:00	2017-11-12 14:40:00		0			0
Stn 9M_1082_012318	1378	1900-01-19 15:00:00	2017-11-12 15:00:00	Low frequency	0			0
Stn 9M_1082_012318	1379	1900-01-19 15:20:00	2017-11-12 15:20:00		0			0
Stn 9M_1082_012318	1380	1900-01-19 15:40:00	2017-11-12 15:40:00		0			0
Stn 9M_1082_012318	1381	1900-01-19 16:00:00	2017-11-12 16:00:00		0			0
Stn 9M_1082_012318	1382	1900-01-19 16:20:00	2017-11-12 16:20:00		0			0
Stn 9M_1082_012318	1383	1900-01-19 16:40:00	2017-11-12 16:40:00		0			0
Stn 9M_1082_012318	1384	1900-01-19 17:00:00	2017-11-12 17:00:00		0			0
Stn 9M_1082_012318	1385	1900-01-19 17:20:00	2017-11-12 17:20:00		0			0
Stn 9M_1082_012318	1386	1900-01-19 17:40:00	2017-11-12 17:40:00		0			0
Stn 9M_1082_012318	1387	1900-01-19 18:00:00	2017-11-12 18:00:00		0			0
Stn 9M_1082_012318	1388	1900-01-19 18:20:00	2017-11-12 18:20:00		0			0
Stn 9M_1082_012318	1389	1900-01-19 18:40:00	2017-11-12 18:40:00		0			0
Stn 9M_1082_012318	1390	1900-01-19 19:00:00	2017-11-12 19:00:00		0			0
Stn 9M_1082_012318	1391	1900-01-19 19:20:00	2017-11-12 19:20:00		0			0
Stn 9M_1082_012318	1392	1900-01-19 19:40:00	2017-11-12 19:40:00		0			0
Stn 9M_1082_012318	1393	1900-01-19 20:00:00	2017-11-12 20:00:00	Low frequency	0			0
Stn 9M_1082_012318	1394	1900-01-19 20:20:00	2017-11-12 20:20:00		0			0
Stn 9M_1082_012318	1395	1900-01-19 20:40:00	2017-11-12 20:40:00		0			0
Stn 9M_1082_012318	1396	1900-01-19 21:00:00	2017-11-12 21:00:00		0			0
Stn 9M_1082_012318	1397	1900-01-19 21:20:00	2017-11-12 21:20:00		0			0
Stn 9M_1082_012318	1398	1900-01-19 21:40:00	2017-11-12 21:40:00		0			0
Stn 9M_1082_012318	1399	1900-01-19 22:00:00	2017-11-12 22:00:00		0			0
Stn 9M_1082_012318	1400	1900-01-19 22:20:00	2017-11-12 22:20:00		0			0
Stn 9M_1082_012318	1401	1900-01-19 22:40:00	2017-11-12 22:40:00		0			0
Stn 9M_1082_012318	1402	1900-01-19 23:00:00	2017-11-12 23:00:00		0			0
Stn 9M_1082_012318	1403	1900-01-19 23:20:00	2017-11-12 23:20:00		0			0
Stn 9M_1082_012318	1404	1900-01-19 23:40:00	2017-11-12 23:40:00		0			0
Stn 9M_1082_012318	1405	1900-01-20	2017-11-13		0			0
Stn 9M_1082_012318	1406	1900-01-20 00:20:00	2017-11-13 00:20:00		0			0
Stn 9M_1082_012318	1407	1900-01-20 00:40:00	2017-11-13 00:40:00		0			0
Stn 9M_1082_012318	1408	1900-01-20 01:00:00	2017-11-13 01:00:00		0			0
Stn 9M_1082_012318	1409	1900-01-20 01:20:00	2017-11-13 01:20:00		0			0
Stn 9M_1082_012318	1410	1900-01-20 01:40:00	2017-11-13 01:40:00		0			0
Stn 9M_1082_012318	1411	1900-01-20 02:00:00	2017-11-13 02:00:00		0			0
Stn 9M_1082_012318	1412	1900-01-20 02:20:00	2017-11-13 02:20:00		0			0
Stn 9M_1082_012318	1413	1900-01-20 02:40:00	2017-11-13 02:40:00		0			0
Stn 9M_1082_012318	1414	1900-01-20 03:00:00	2017-11-13 03:00:00		0			0
Stn 9M_1082_012318	1415	1900-01-20 03:20:00	2017-11-13 03:20:00		0			0
Stn 9M_1082_012318	1416	1900-01-20 03:40:00	2017-11-13 03:40:00		0			0
Stn 9M_1082_012318	1417	1900-01-20 04:00:00	2017-11-13 04:00:00		0			0
Stn 9M_1082_012318	1418	1900-01-20 04:20:00	2017-11-13 04:20:00		0			0
Stn 9M_1082_012318	1419	1900-01-20 04:40:00	2017-11-13 04:40:00		0			0
Stn 9M_1082_012318	1420	1900-01-20 05:00:00	2017-11-13 05:00:00		0			0
Stn 9M_1082_012318	1421	1900-01-20 05:20:00	2017-11-13 05:20:00		0			0
Stn 9M_1082_012318	1422	1900-01-20 05:40:00	2017-11-13 05:40:00		0			0
Stn 9M_1082_012318	1423	1900-01-20 06:00:00	2017-11-13 06:00:00		0			0
Stn 9M_1082_012318	1424	1900-01-20 06:20:00	2017-11-13 06:20:00		0			0
Stn 9M_1082_012318	1425	1900-01-20 06:40:00	2017-11-13 06:40:00		0			0
Stn 9M_1082_012318	1426	1900-01-20 07:00:00	2017-11-13 07:00:00		0			0
Stn 9M_1082_012318	1427	1900-01-20 07:20:00	2017-11-13 07:20:00		0			0
Stn 9M_1082_012318	1428	1900-01-20 07:40:00	2017-11-13 07:40:00		0			0
Stn 9M_1082_012318	1429	1900-01-20 08:00:00	2017-11-13 08:00:00		0			0
Stn 9M_1082_012318	1430	1900-01-20 08:20:00	2017-11-13 08:20:00		0			0
Stn 9M_1082_012318	1431	1900-01-20 08:40:00	2017-11-13 08:40:00		0			0
Stn 9M_1082_012318	1432	1900-01-20 09:00:00	2017-11-13 09:00:00	Low frequency	0			0
Stn 9M_1082_012318	1433	1900-01-20 09:20:00	2017-11-13 09:20:00		0			0
Stn 9M_1082_012318	1434	1900-01-20 09:40:00	2017-11-13 09:40:00		0			0
Stn 9M_1082_012318	1435	1900-01-20 10:00:00	2017-11-13 10:00:00	Low frequency	0			0
Stn 9M_1082_012318	1436	1900-01-20 10:20:00	2017-11-13 10:20:00		0			0
Stn 9M_1082_012318	1437	1900-01-20 10:40:00	2017-11-13 10:40:00		0			0
Stn 9M_1082_012318	1438	1900-01-20 11:00:00	2017-11-13 11:00:00	Low frequency	0			0
Stn 9M_1082_012318	1439	1900-01-20 11:20:00	2017-11-13 11:20:00		0			0
Stn 9M_1082_012318	1440	1900-01-20 11:40:00	2017-11-13 11:40:00		0			0
Stn 9M_1082_012318	1441	1900-01-20 12:00:00	2017-11-13 12:00:00		0			0
Stn 9M_1082_012318	1442	1900-01-20 12:20:00	2017-11-13 12:20:00		0			0
Stn 9M_1082_012318	1443	1900-01-20 12:40:00	2017-11-13 12:40:00		0			0
Stn 9M_1082_012318	1444	1900-01-20 13:00:00	2017-11-13 13:00:00	Low frequency	0			0
Stn 9M_1082_012318	1445	1900-01-20 13:20:00	2017-11-13 13:20:00		0			0
Stn 9M_1082_012318	1446	1900-01-20 13:40:00	2017-11-13 13:40:00		0			0
Stn 9M_1082_012318	1447	1900-01-20 14:00:00	2017-11-13 14:00:00		0			0
Stn 9M_1082_012318	1448	1900-01-20 14:20:00	2017-11-13 14:20:00		0			0
Stn 9M_1082_012318	1449	1900-01-20 14:40:00	2017-11-13 14:40:00		0			0
Stn 9M_1082_012318	1450	1900-01-20 15:00:00	2017-11-13 15:00:00		0			0
Stn 9M_1082_012318	1451	1900-01-20 15:20:00	2017-11-13 15:20:00		0			0
Stn 9M_1082_012318	1452	1900-01-20 15:40:00	2017-11-13 15:40:00		0			0
Stn 9M_1082_012318	1453	1900-01-20 16:00:00	2017-11-13 16:00:00	Low frequency	0			0
Stn 9M_1082_012318	1454	1900-01-20 16:20:00	2017-11-13 16:20:00		0			0
Stn 9M_1082_012318	1455	1900-01-20 16:40:00	2017-11-13 16:40:00		0			0
Stn 9M_1082_012318	1456	1900-01-20 17:00:00	2017-11-13 17:00:00		0			0
Stn 9M_1082_012318	1457	1900-01-20 17:20:00	2017-11-13 17:20:00		0			0
Stn 9M_1082_012318	1458	1900-01-20 17:40:00	2017-11-13 17:40:00		0			0
Stn 9M_1082_012318	1459	1900-01-20 18:00:00	2017-11-13 18:00:00		0			0
Stn 9M_1082_012318	1460	1900-01-20 18:20:00	2017-11-13 18:20:00		0			0
Stn 9M_1082_012318	1461	1900-01-20 18:40:00	2017-11-13 18:40:00		0			0
Stn 9M_1082_012318	1462	1900-01-20 19:00:00	2017-11-13 19:00:00		0			0
Stn 9M_1082_012318	1463	1900-01-20 19:20:00	2017-11-13 19:20:00		0			0
Stn 9M_1082_012318	1464	1900-01-20 19:40:00	2017-11-13 19:40:00		0			0
Stn 9M_1082_012318	1465	1900-01-20 20:00:00	2017-11-13 20:00:00		0			0
Stn 9M_1082_012318	1466	1900-01-20 20:20:00	2017-11-13 20:20:00		0			0
Stn 9M_1082_012318	1467	1900-01-20 20:40:00	2017-11-13 20:40:00		0			0
Stn 9M_1082_012318	1468	1900-01-20 21:00:00	2017-11-13 21:00:00		0			0
Stn 9M_1082_012318	1469	1900-01-20 21:20:00	2017-11-13 21:20:00		0			0
Stn 9M_1082_012318	1470	1900-01-20 21:40:00	2017-11-13 21:40:00		0			0
Stn 9M_1082_012318	1471	1900-01-20 22:00:00	2017-11-13 22:00:00		0			0
Stn 9M_1082_012318	1472	1900-01-20 22:20:00	2017-11-13 22:20:00		0			0
Stn 9M_1082_012318	1473	1900-01-20 22:40:00	2017-11-13 22:40:00		0			0
Stn 9M_1082_012318	1474	1900-01-20 23:00:00	2017-11-13 23:00:00		0			0
Stn 9M_1082_012318	1475	1900-01-20 23:20:00	2017-11-13 23:20:00		0			0
Stn 9M_1082_012318	1476	1900-01-20 23:40:00	2017-11-13 23:40:00		0			0
Stn 9M_1082_012318	1477	1900-01-21	2017-11-14		0			0
Stn 9M_1082_012318	1478	1900-01-21 00:20:00	2017-11-14 00:20:00		0			0
Stn 9M_1082_012318	1479	1900-01-21 00:40:00	2017-11-14 00:40:00		0			0
Stn 9M_1082_012318	1480	1900-01-21 01:00:00	2017-11-14 01:00:00		0			0
Stn 9M_1082_012318	1481	1900-01-21 01:20:00	2017-11-14 01:20:00		0			0
Stn 9M_1082_012318	1482	1900-01-21 01:40:00	2017-11-14 01:40:00		0			0
Stn 9M_1082_012318	1483	1900-01-21 02:00:00	2017-11-14 02:00:00		0			0
Stn 9M_1082_012318	1484	1900-01-21 02:20:00	2017-11-14 02:20:00		0			0
Stn 9M_1082_012318	1485	1900-01-21 02:40:00	2017-11-14 02:40:00		0			0
Stn 9M_1082_012318	1486	1900-01-21 03:00:00	2017-11-14 03:00:00		0			0
Stn 9M_1082_012318	1487	1900-01-21 03:20:00	2017-11-14 03:20:00		0			0
Stn 9M_1082_012318	1488	1900-01-21 03:40:00	2017-11-14 03:40:00		0			0
Stn 9M_1082_012318	1489	1900-01-21 04:00:00	2017-11-14 04:00:00		0			0
Stn 9M_1082_012318	1490	1900-01-21 04:20:00	2017-11-14 04:20:00		0			0
Stn 9M_1082_012318	1491	1900-01-21 04:40:00	2017-11-14 04:40:00		0			0
Stn 9M_1082_012318	1492	1900-01-21 05:00:00	2017-11-14 05:00:00		0			0
Stn 9M_1082_012318	1493	1900-01-21 05:20:00	2017-11-14 05:20:00		0			0
Stn 9M_1082_012318	1494	1900-01-21 05:40:00	2017-11-14 05:40:00		0			0
Stn 9M_1082_012318	1495	1900-01-21 06:00:00	2017-11-14 06:00:00		0			0
Stn 9M_1082_012318	1496	1900-01-21 06:20:00	2017-11-14 06:20:00		0			0
Stn 9M_1082_012318	1497	1900-01-21 06:40:00	2017-11-14 06:40:00		0			0
Stn 9M_1082_012318	1498	1900-01-21 07:00:00	2017-11-14 07:00:00		0			0
Stn 9M_1082_012318	1499	1900-01-21 07:20:00	2017-11-14 07:20:00		0			0
Stn 9M_1082_012318	1500	1900-01-21 07:40:00	2017-11-14 07:40:00		0			0
Stn 9M_1082_012318	1501	1900-01-21 08:00:00	2017-11-14 08:00:00		0			0
Stn 9M_1082_012318	1502	1900-01-21 08:20:00	2017-11-14 08:20:00		0			0
Stn 9M_1082_012318	1503	1900-01-21 08:40:00	2017-11-14 08:40:00		0			0
Stn 9M_1082_012318	1504	1900-01-21 09:00:00	2017-11-14 09:00:00		0			0
Stn 9M_1082_012318	1505	1900-01-21 09:20:00	2017-11-14 09:20:00		0			0
Stn 9M_1082_012318	1506	1900-01-21 09:40:00	2017-11-14 09:40:00		0			0
Stn 9M_1082_012318	1507	1900-01-21 10:00:00	2017-11-14 10:00:00		0			0
Stn 9M_1082_012318	1508	1900-01-21 10:20:00	2017-11-14 10:20:00		0			0
Stn 9M_1082_012318	1509	1900-01-21 10:40:00	2017-11-14 10:40:00		0			0
Stn 9M_1082_012318	1510	1900-01-21 11:00:00	2017-11-14 11:00:00		0			0
Stn 9M_1082_012318	1511	1900-01-21 11:20:00	2017-11-14 11:20:00		0			0
Stn 9M_1082_012318	1512	1900-01-21 11:40:00	2017-11-14 11:40:00		0			0
Stn 9M_1082_012318	1513	1900-01-21 12:00:00	2017-11-14 12:00:00		0			0
Stn 9M_1082_012318	1514	1900-01-21 12:20:00	2017-11-14 12:20:00		0			0
Stn 9M_1082_012318	1515	1900-01-21 12:40:00	2017-11-14 12:40:00		0			0
Stn 9M_1082_012318	1516	1900-01-21 13:00:00	2017-11-14 13:00:00		0			0
Stn 9M_1082_012318	1517	1900-01-21 13:20:00	2017-11-14 13:20:00		0			0
Stn 9M_1082_012318	1518	1900-01-21 13:40:00	2017-11-14 13:40:00		0			0
Stn 9M_1082_012318	1519	1900-01-21 14:00:00	2017-11-14 14:00:00		0			0
Stn 9M_1082_012318	1520	1900-01-21 14:20:00	2017-11-14 14:20:00		0			0
Stn 9M_1082_012318	1521	1900-01-21 14:40:00	2017-11-14 14:40:00		0			0
Stn 9M_1082_012318	1522	1900-01-21 15:00:00	2017-11-14 15:00:00		0			0
Stn 9M_1082_012318	1523	1900-01-21 15:20:00	2017-11-14 15:20:00		0			0
Stn 9M_1082_012318	1524	1900-01-21 15:40:00	2017-11-14 15:40:00		0			0
Stn 9M_1082_012318	1525	1900-01-21 16:00:00	2017-11-14 16:00:00		0			0
Stn 9M_1082_012318	1526	1900-01-21 16:20:00	2017-11-14 16:20:00		0			0
Stn 9M_1082_012318	1527	1900-01-21 16:40:00	2017-11-14 16:40:00		0			0
Stn 9M_1082_012318	1528	1900-01-21 17:00:00	2017-11-14 17:00:00		0			0
Stn 9M_1082_012318	1529	1900-01-21 17:20:00	2017-11-14 17:20:00		0			0
Stn 9M_1082_012318	1530	1900-01-21 17:40:00	2017-11-14 17:40:00		0			0
Stn 9M_1082_012318	1531	1900-01-21 18:00:00	2017-11-14 18:00:00		0			0
Stn 9M_1082_012318	1532	1900-01-21 18:20:00	2017-11-14 18:20:00		0			0
Stn 9M_1082_012318	1533	1900-01-21 18:40:00	2017-11-14 18:40:00		0			0
Stn 9M_1082_012318	1534	1900-01-21 19:00:00	2017-11-14 19:00:00		0			0
Stn 9M_1082_012318	1535	1900-01-21 19:20:00	2017-11-14 19:20:00		0			0
Stn 9M_1082_012318	1536	1900-01-21 19:40:00	2017-11-14 19:40:00		0			0
Stn 9M_1082_012318	1537	1900-01-21 20:00:00	2017-11-14 20:00:00		0			0
Stn 9M_1082_012318	1538	1900-01-21 20:20:00	2017-11-14 20:20:00		0			0
Stn 9M_1082_012318	1539	1900-01-21 20:40:00	2017-11-14 20:40:00		0			0
Stn 9M_1082_012318	1540	1900-01-21 21:00:00	2017-11-14 21:00:00		0			0
Stn 9M_1082_012318	1541	1900-01-21 21:20:00	2017-11-14 21:20:00		0			0
Stn 9M_1082_012318	1542	1900-01-21 21:40:00	2017-11-14 21:40:00		0			0
Stn 9M_1082_012318	1543	1900-01-21 22:00:00	2017-11-14 22:00:00		0			0
Stn 9M_1082_012318	1544	1900-01-21 22:20:00	2017-11-14 22:20:00		0			0
Stn 9M_1082_012318	1545	1900-01-21 22:40:00	2017-11-14 22:40:00		0			0
Stn 9M_1082_012318	1546	1900-01-21 23:00:00	2017-11-14 23:00:00		0			0
Stn 9M_1082_012318	1547	1900-01-21 23:20:00	2017-11-14 23:20:00		0			0
Stn 9M_1082_012318	1548	1900-01-21 23:40:00	2017-11-14 23:40:00		0			0
Stn 9M_1082_012318	1549	1900-01-22	2017-11-15	Low frequency	0			0
Stn 9M_1082_012318	1550	1900-01-22 00:20:00	2017-11-15 00:20:00		0			0
Stn 9M_1082_012318	1551	1900-01-22 00:40:00	2017-11-15 00:40:00		0			0
Stn 9M_1082_012318	1552	1900-01-22 01:00:00	2017-11-15 01:00:00		0			0
Stn 9M_1082_012318	1553	1900-01-22 01:20:00	2017-11-15 01:20:00		0			0
Stn 9M_1082_012318	1554	1900-01-22 01:40:00	2017-11-15 01:40:00		0			0
Stn 9M_1082_012318	1555	1900-01-22 02:00:00	2017-11-15 02:00:00		0			0
Stn 9M_1082_012318	1556	1900-01-22 02:20:00	2017-11-15 02:20:00		0			0
Stn 9M_1082_012318	1557	1900-01-22 02:40:00	2017-11-15 02:40:00		0			0
Stn 9M_1082_012318	1558	1900-01-22 03:00:00	2017-11-15 03:00:00		0			0
Stn 9M_1082_012318	1559	1900-01-22 03:20:00	2017-11-15 03:20:00		0			0
Stn 9M_1082_012318	1560	1900-01-22 03:40:00	2017-11-15 03:40:00		0			0
Stn 9M_1082_012318	1561	1900-01-22 04:00:00	2017-11-15 04:00:00		0			0
Stn 9M_1082_012318	1562	1900-01-22 04:20:00	2017-11-15 04:20:00		0			0
Stn 9M_1082_012318	1563	1900-01-22 04:40:00	2017-11-15 04:40:00		0			0
Stn 9M_1082_012318	1564	1900-01-22 05:00:00	2017-11-15 05:00:00		0			0
Stn 9M_1082_012318	1565	1900-01-22 05:20:00	2017-11-15 05:20:00		0			0
Stn 9M_1082_012318	1566	1900-01-22 05:40:00	2017-11-15 05:40:00		0			0
Stn 9M_1082_012318	1567	1900-01-22 06:00:00	2017-11-15 06:00:00		0			0
Stn 9M_1082_012318	1568	1900-01-22 06:20:00	2017-11-15 06:20:00		0			0
Stn 9M_1082_012318	1569	1900-01-22 06:40:00	2017-11-15 06:40:00		0			0
Stn 9M_1082_012318	1570	1900-01-22 07:00:00	2017-11-15 07:00:00		0			0
Stn 9M_1082_012318	1571	1900-01-22 07:20:00	2017-11-15 07:20:00		0			0
Stn 9M_1082_012318	1572	1900-01-22 07:40:00	2017-11-15 07:40:00		0			0
Stn 9M_1082_012318	1573	1900-01-22 08:00:00	2017-11-15 08:00:00		0			0
Stn 9M_1082_012318	1574	1900-01-22 08:20:00	2017-11-15 08:20:00		0			0
Stn 9M_1082_012318	1575	1900-01-22 08:40:00	2017-11-15 08:40:00		0			0
Stn 9M_1082_012318	1576	1900-01-22 09:00:00	2017-11-15 09:00:00		0			0
Stn 9M_1082_012318	1577	1900-01-22 09:20:00	2017-11-15 09:20:00		0			0
Stn 9M_1082_012318	1578	1900-01-22 09:40:00	2017-11-15 09:40:00		0			0
Stn 9M_1082_012318	1579	1900-01-22 10:00:00	2017-11-15 10:00:00		0			0
Stn 9M_1082_012318	1580	1900-01-22 10:20:00	2017-11-15 10:20:00		0			0
Stn 9M_1082_012318	1581	1900-01-22 10:40:00	2017-11-15 10:40:00		0			0
Stn 9M_1082_012318	1582	1900-01-22 11:00:00	2017-11-15 11:00:00		0			0
Stn 9M_1082_012318	1583	1900-01-22 11:20:00	2017-11-15 11:20:00		0			0
Stn 9M_1082_012318	1584	1900-01-22 11:40:00	2017-11-15 11:40:00		0			0
Stn 9M_1082_012318	1585	1900-01-22 12:00:00	2017-11-15 12:00:00		0			0
Stn 9M_1082_012318	1586	1900-01-22 12:20:00	2017-11-15 12:20:00		0			0
Stn 9M_1082_012318	1587	1900-01-22 12:40:00	2017-11-15 12:40:00		0			0
Stn 9M_1082_012318	1588	1900-01-22 13:00:00	2017-11-15 13:00:00		0			0
Stn 9M_1082_012318	1589	1900-01-22 13:20:00	2017-11-15 13:20:00		0			0
Stn 9M_1082_012318	1590	1900-01-22 13:40:00	2017-11-15 13:40:00	Burst, wide	5			2
Stn 9M_1082_012318	1591	1900-01-22 14:00:00	2017-11-15 14:00:00		0			0
Stn 9M_1082_012318	1592	1900-01-22 14:20:00	2017-11-15 14:20:00		0			0
Stn 9M_1082_012318	1593	1900-01-22 14:40:00	2017-11-15 14:40:00		0			0
Stn 9M_1082_012318	1594	1900-01-22 15:00:00	2017-11-15 15:00:00		0			0
Stn 9M_1082_012318	1595	1900-01-22 15:20:00	2017-11-15 15:20:00		0			0
Stn 9M_1082_012318	1596	1900-01-22 15:40:00	2017-11-15 15:40:00		0			0
Stn 9M_1082_012318	1597	1900-01-22 16:00:00	2017-11-15 16:00:00		0			0
Stn 9M_1082_012318	1598	1900-01-22 16:20:00	2017-11-15 16:20:00		0			0
Stn 9M_1082_012318	1599	1900-01-22 16:40:00	2017-11-15 16:40:00		0			0
Stn 9M_1082_012318	1600	1900-01-22 17:00:00	2017-11-15 17:00:00		0			0
Stn 9M_1082_012318	1601	1900-01-22 17:20:00	2017-11-15 17:20:00		0			0
Stn 9M_1082_012318	1602	1900-01-22 17:40:00	2017-11-15 17:40:00		0			0
Stn 9M_1082_012318	1603	1900-01-22 18:00:00	2017-11-15 18:00:00		0			0
Stn 9M_1082_012318	1604	1900-01-22 18:20:00	2017-11-15 18:20:00		0			0
Stn 9M_1082_012318	1605	1900-01-22 18:40:00	2017-11-15 18:40:00		0			0
Stn 9M_1082_012318	1606	1900-01-22 19:00:00	2017-11-15 19:00:00		0			0
Stn 9M_1082_012318	1607	1900-01-22 19:20:00	2017-11-15 19:20:00		0			0
Stn 9M_1082_012318	1608	1900-01-22 19:40:00	2017-11-15 19:40:00		0			0
Stn 9M_1082_012318	1609	1900-01-22 20:00:00	2017-11-15 20:00:00		0			0
Stn 9M_1082_012318	1610	1900-01-22 20:20:00	2017-11-15 20:20:00		0			0
Stn 9M_1082_012318	1611	1900-01-22 20:40:00	2017-11-15 20:40:00		0			0
Stn 9M_1082_012318	1612	1900-01-22 21:00:00	2017-11-15 21:00:00		0			0
Stn 9M_1082_012318	1613	1900-01-22 21:20:00	2017-11-15 21:20:00		0			0
Stn 9M_1082_012318	1614	1900-01-22 21:40:00	2017-11-15 21:40:00		0			0
Stn 9M_1082_012318	1615	1900-01-22 22:00:00	2017-11-15 22:00:00		0			0
Stn 9M_1082_012318	1616	1900-01-22 22:20:00	2017-11-15 22:20:00		0			0
Stn 9M_1082_012318	1617	1900-01-22 22:40:00	2017-11-15 22:40:00		0			0
Stn 9M_1082_012318	1618	1900-01-22 23:00:00	2017-11-15 23:00:00		0			0
Stn 9M_1082_012318	1619	1900-01-22 23:20:00	2017-11-15 23:20:00		0			0
Stn 9M_1082_012318	1620	1900-01-22 23:40:00	2017-11-15 23:40:00		0			0
Stn 9M_1082_012318	1621	1900-01-23	2017-11-16		0			0
Stn 9M_1082_012318	1622	1900-01-23 00:20:00	2017-11-16 00:20:00		0			0
Stn 9M_1082_012318	1623	1900-01-23 00:40:00	2017-11-16 00:40:00		0			0
Stn 9M_1082_012318	1624	1900-01-23 01:00:00	2017-11-16 01:00:00		0			0
Stn 9M_1082_012318	1625	1900-01-23 01:20:00	2017-11-16 01:20:00		0			0
Stn 9M_1082_012318	1626	1900-01-23 01:40:00	2017-11-16 01:40:00		0			0
Stn 9M_1082_012318	1627	1900-01-23 02:00:00	2017-11-16 02:00:00		0			0
Stn 9M_1082_012318	1628	1900-01-23 02:20:00	2017-11-16 02:20:00		0			0
Stn 9M_1082_012318	1629	1900-01-23 02:40:00	2017-11-16 02:40:00		0			0
Stn 9M_1082_012318	1630	1900-01-23 03:00:00	2017-11-16 03:00:00		0			0
Stn 9M_1082_012318	1631	1900-01-23 03:20:00	2017-11-16 03:20:00		0			0
Stn 9M_1082_012318	1632	1900-01-23 03:40:00	2017-11-16 03:40:00		0			0
Stn 9M_1082_012318	1633	1900-01-23 04:00:00	2017-11-16 04:00:00		0			0
Stn 9M_1082_012318	1634	1900-01-23 04:20:00	2017-11-16 04:20:00		0			0
Stn 9M_1082_012318	1635	1900-01-23 04:40:00	2017-11-16 04:40:00		0			0
Stn 9M_1082_012318	1636	1900-01-23 05:00:00	2017-11-16 05:00:00		0			0
Stn 9M_1082_012318	1637	1900-01-23 05:20:00	2017-11-16 05:20:00		0			0
Stn 9M_1082_012318	1638	1900-01-23 05:40:00	2017-11-16 05:40:00		0			0
Stn 9M_1082_012318	1639	1900-01-23 06:00:00	2017-11-16 06:00:00		0			0
Stn 9M_1082_012318	1640	1900-01-23 06:20:00	2017-11-16 06:20:00		0			0
Stn 9M_1082_012318	1641	1900-01-23 06:40:00	2017-11-16 06:40:00		0			0
Stn 9M_1082_012318	1642	1900-01-23 07:00:00	2017-11-16 07:00:00		0			0
Stn 9M_1082_012318	1643	1900-01-23 07:20:00	2017-11-16 07:20:00		0			0
Stn 9M_1082_012318	1644	1900-01-23 07:40:00	2017-11-16 07:40:00		0			0
Stn 9M_1082_012318	1645	1900-01-23 08:00:00	2017-11-16 08:00:00		0			0
Stn 9M_1082_012318	1646	1900-01-23 08:20:00	2017-11-16 08:20:00		0			0
Stn 9M_1082_012318	1647	1900-01-23 08:40:00	2017-11-16 08:40:00		0			0
Stn 9M_1082_012318	1648	1900-01-23 09:00:00	2017-11-16 09:00:00		0			0
Stn 9M_1082_012318	1649	1900-01-23 09:20:00	2017-11-16 09:20:00		0			0
Stn 9M_1082_012318	1650	1900-01-23 09:40:00	2017-11-16 09:40:00		0			0
Stn 9M_1082_012318	1651	1900-01-23 10:00:00	2017-11-16 10:00:00		0			0
Stn 9M_1082_012318	1652	1900-01-23 10:20:00	2017-11-16 10:20:00		0			0
Stn 9M_1082_012318	1653	1900-01-23 10:40:00	2017-11-16 10:40:00		0			0
Stn 9M_1082_012318	1654	1900-01-23 11:00:00	2017-11-16 11:00:00		0			0
Stn 9M_1082_012318	1655	1900-01-23 11:20:00	2017-11-16 11:20:00		0			0
Stn 9M_1082_012318	1656	1900-01-23 11:40:00	2017-11-16 11:40:00	Burst, wide	3			5
Stn 9M_1082_012318	1657	1900-01-23 12:00:00	2017-11-16 12:00:00		0			0
Stn 9M_1082_012318	1658	1900-01-23 12:20:00	2017-11-16 12:20:00		0			0
Stn 9M_1082_012318	1659	1900-01-23 12:40:00	2017-11-16 12:40:00		0			0
Stn 9M_1082_012318	1660	1900-01-23 13:00:00	2017-11-16 13:00:00		0			0
Stn 9M_1082_012318	1661	1900-01-23 13:20:00	2017-11-16 13:20:00		0			0
Stn 9M_1082_012318	1662	1900-01-23 13:40:00	2017-11-16 13:40:00		0			0
Stn 9M_1082_012318	1663	1900-01-23 14:00:00	2017-11-16 14:00:00		0			0
Stn 9M_1082_012318	1664	1900-01-23 14:20:00	2017-11-16 14:20:00		0			0
Stn 9M_1082_012318	1665	1900-01-23 14:40:00	2017-11-16 14:40:00		0			0
Stn 9M_1082_012318	1666	1900-01-23 15:00:00	2017-11-16 15:00:00		0			0
Stn 9M_1082_012318	1667	1900-01-23 15:20:00	2017-11-16 15:20:00		0			0
Stn 9M_1082_012318	1668	1900-01-23 15:40:00	2017-11-16 15:40:00		0			0
Stn 9M_1082_012318	1669	1900-01-23 16:00:00	2017-11-16 16:00:00		0			0
Stn 9M_1082_012318	1670	1900-01-23 16:20:00	2017-11-16 16:20:00		0			0
Stn 9M_1082_012318	1671	1900-01-23 16:40:00	2017-11-16 16:40:00		0			0
Stn 9M_1082_012318	1672	1900-01-23 17:00:00	2017-11-16 17:00:00		0			0
Stn 9M_1082_012318	1673	1900-01-23 17:20:00	2017-11-16 17:20:00		0			0
Stn 9M_1082_012318	1674	1900-01-23 17:40:00	2017-11-16 17:40:00	Burst, Narrow	18			17
Stn 9M_1082_012318	1675	1900-01-23 18:00:00	2017-11-16 18:00:00		0			0
Stn 9M_1082_012318	1676	1900-01-23 18:20:00	2017-11-16 18:20:00		0			0
Stn 9M_1082_012318	1677	1900-01-23 18:40:00	2017-11-16 18:40:00		0			0
Stn 9M_1082_012318	1678	1900-01-23 19:00:00	2017-11-16 19:00:00		0			0
Stn 9M_1082_012318	1679	1900-01-23 19:20:00	2017-11-16 19:20:00		0			0
Stn 9M_1082_012318	1680	1900-01-23 19:40:00	2017-11-16 19:40:00		0			0
Stn 9M_1082_012318	1681	1900-01-23 20:00:00	2017-11-16 20:00:00		0			0
Stn 9M_1082_012318	1682	1900-01-23 20:20:00	2017-11-16 20:20:00		0			0
Stn 9M_1082_012318	1683	1900-01-23 20:40:00	2017-11-16 20:40:00		0			0
Stn 9M_1082_012318	1684	1900-01-23 21:00:00	2017-11-16 21:00:00		0			0
Stn 9M_1082_012318	1685	1900-01-23 21:20:00	2017-11-16 21:20:00		0			0
Stn 9M_1082_012318	1686	1900-01-23 21:40:00	2017-11-16 21:40:00		0			0
Stn 9M_1082_012318	1687	1900-01-23 22:00:00	2017-11-16 22:00:00		0			0
Stn 9M_1082_012318	1688	1900-01-23 22:20:00	2017-11-16 22:20:00		0			0
Stn 9M_1082_012318	1689	1900-01-23 22:40:00	2017-11-16 22:40:00		0			0
Stn 9M_1082_012318	1690	1900-01-23 23:00:00	2017-11-16 23:00:00		0			0
Stn 9M_1082_012318	1691	1900-01-23 23:20:00	2017-11-16 23:20:00		0			0
Stn 9M_1082_012318	1692	1900-01-23 23:40:00	2017-11-16 23:40:00		0			0
Stn 9M_1082_012318	1693	1900-01-24	2017-11-17		0			0
Stn 9M_1082_012318	1694	1900-01-24 00:20:00	2017-11-17 00:20:00		0			0
Stn 9M_1082_012318	1695	1900-01-24 00:40:00	2017-11-17 00:40:00		0			0
Stn 9M_1082_012318	1696	1900-01-24 01:00:00	2017-11-17 01:00:00		0			0
Stn 9M_1082_012318	1697	1900-01-24 01:20:00	2017-11-17 01:20:00		0			0
Stn 9M_1082_012318	1698	1900-01-24 01:40:00	2017-11-17 01:40:00		0			0
Stn 9M_1082_012318	1699	1900-01-24 02:00:00	2017-11-17 02:00:00		0			0
Stn 9M_1082_012318	1700	1900-01-24 02:20:00	2017-11-17 02:20:00		0			0
Stn 9M_1082_012318	1701	1900-01-24 02:40:00	2017-11-17 02:40:00		0			0
Stn 9M_1082_012318	1702	1900-01-24 03:00:00	2017-11-17 03:00:00		0			0
Stn 9M_1082_012318	1703	1900-01-24 03:20:00	2017-11-17 03:20:00		0			0
Stn 9M_1082_012318	1704	1900-01-24 03:40:00	2017-11-17 03:40:00		0			0
Stn 9M_1082_012318	1705	1900-01-24 04:00:00	2017-11-17 04:00:00		0			0
Stn 9M_1082_012318	1706	1900-01-24 04:20:00	2017-11-17 04:20:00		0			0
Stn 9M_1082_012318	1707	1900-01-24 04:40:00	2017-11-17 04:40:00		0			0
Stn 9M_1082_012318	1708	1900-01-24 05:00:00	2017-11-17 05:00:00		0			0
Stn 9M_1082_012318	1709	1900-01-24 05:20:00	2017-11-17 05:20:00		0			0
Stn 9M_1082_012318	1710	1900-01-24 05:40:00	2017-11-17 05:40:00		0			0
Stn 9M_1082_012318	1711	1900-01-24 06:00:00	2017-11-17 06:00:00		0			0
Stn 9M_1082_012318	1712	1900-01-24 06:20:00	2017-11-17 06:20:00		0			0
Stn 9M_1082_012318	1713	1900-01-24 06:40:00	2017-11-17 06:40:00		0			0
Stn 9M_1082_012318	1714	1900-01-24 07:00:00	2017-11-17 07:00:00		0			0
Stn 9M_1082_012318	1715	1900-01-24 07:20:00	2017-11-17 07:20:00		0			0
Stn 9M_1082_012318	1716	1900-01-24 07:40:00	2017-11-17 07:40:00		0			0
Stn 9M_1082_012318	1717	1900-01-24 08:00:00	2017-11-17 08:00:00		0			0
Stn 9M_1082_012318	1718	1900-01-24 08:20:00	2017-11-17 08:20:00		0			0
Stn 9M_1082_012318	1719	1900-01-24 08:40:00	2017-11-17 08:40:00		0			0
Stn 9M_1082_012318	1720	1900-01-24 09:00:00	2017-11-17 09:00:00		0			0
Stn 9M_1082_012318	1721	1900-01-24 09:20:00	2017-11-17 09:20:00		0			0
Stn 9M_1082_012318	1722	1900-01-24 09:40:00	2017-11-17 09:40:00		0			0
Stn 9M_1082_012318	1723	1900-01-24 10:00:00	2017-11-17 10:00:00		0			0
Stn 9M_1082_012318	1724	1900-01-24 10:20:00	2017-11-17 10:20:00		0			0
Stn 9M_1082_012318	1725	1900-01-24 10:40:00	2017-11-17 10:40:00		0			0
Stn 9M_1082_012318	1726	1900-01-24 11:00:00	2017-11-17 11:00:00		0			0
Stn 9M_1082_012318	1727	1900-01-24 11:20:00	2017-11-17 11:20:00		0			0
Stn 9M_1082_012318	1728	1900-01-24 11:40:00	2017-11-17 11:40:00		0			0
Stn 9M_1082_012318	1729	1900-01-24 12:00:00	2017-11-17 12:00:00	Low frequency	0			0
Stn 9M_1082_012318	1730	1900-01-24 12:20:00	2017-11-17 12:20:00		0			0
Stn 9M_1082_012318	1731	1900-01-24 12:40:00	2017-11-17 12:40:00		0			0
Stn 9M_1082_012318	1732	1900-01-24 13:00:00	2017-11-17 13:00:00	Low frequency	0			0
Stn 9M_1082_012318	1733	1900-01-24 13:20:00	2017-11-17 13:20:00		0			0
Stn 9M_1082_012318	1734	1900-01-24 13:40:00	2017-11-17 13:40:00		0			0
Stn 9M_1082_012318	1735	1900-01-24 14:00:00	2017-11-17 14:00:00		0			0
Stn 9M_1082_012318	1736	1900-01-24 14:20:00	2017-11-17 14:20:00		0			0
Stn 9M_1082_012318	1737	1900-01-24 14:40:00	2017-11-17 14:40:00		0			0
Stn 9M_1082_012318	1738	1900-01-24 15:00:00	2017-11-17 15:00:00		0			0
Stn 9M_1082_012318	1739	1900-01-24 15:20:00	2017-11-17 15:20:00		0			0
Stn 9M_1082_012318	1740	1900-01-24 15:40:00	2017-11-17 15:40:00		0			0
Stn 9M_1082_012318	1741	1900-01-24 16:00:00	2017-11-17 16:00:00		0			0
Stn 9M_1082_012318	1742	1900-01-24 16:20:00	2017-11-17 16:20:00		0			0
Stn 9M_1082_012318	1743	1900-01-24 16:40:00	2017-11-17 16:40:00		0			0
Stn 9M_1082_012318	1744	1900-01-24 17:00:00	2017-11-17 17:00:00		0			0
Stn 9M_1082_012318	1745	1900-01-24 17:20:00	2017-11-17 17:20:00		0			0
Stn 9M_1082_012318	1746	1900-01-24 17:40:00	2017-11-17 17:40:00		0			0
Stn 9M_1082_012318	1747	1900-01-24 18:00:00	2017-11-17 18:00:00		0			0
Stn 9M_1082_012318	1748	1900-01-24 18:20:00	2017-11-17 18:20:00		0			0
Stn 9M_1082_012318	1749	1900-01-24 18:40:00	2017-11-17 18:40:00		0			0
Stn 9M_1082_012318	1750	1900-01-24 19:00:00	2017-11-17 19:00:00		0			0
Stn 9M_1082_012318	1751	1900-01-24 19:20:00	2017-11-17 19:20:00		0			0
Stn 9M_1082_012318	1752	1900-01-24 19:40:00	2017-11-17 19:40:00		0			0
Stn 9M_1082_012318	1753	1900-01-24 20:00:00	2017-11-17 20:00:00		0			0
Stn 9M_1082_012318	1754	1900-01-24 20:20:00	2017-11-17 20:20:00		0			0
Stn 9M_1082_012318	1755	1900-01-24 20:40:00	2017-11-17 20:40:00		0			0
Stn 9M_1082_012318	1756	1900-01-24 21:00:00	2017-11-17 21:00:00		0			0
Stn 9M_1082_012318	1757	1900-01-24 21:20:00	2017-11-17 21:20:00		0			0
Stn 9M_1082_012318	1758	1900-01-24 21:40:00	2017-11-17 21:40:00		0			0
Stn 9M_1082_012318	1759	1900-01-24 22:00:00	2017-11-17 22:00:00		0			0
Stn 9M_1082_012318	1760	1900-01-24 22:20:00	2017-11-17 22:20:00		0			0
Stn 9M_1082_012318	1761	1900-01-24 22:40:00	2017-11-17 22:40:00		0			0
Stn 9M_1082_012318	1762	1900-01-24 23:00:00	2017-11-17 23:00:00		0			0
Stn 9M_1082_012318	1763	1900-01-24 23:20:00	2017-11-17 23:20:00		0			0
Stn 9M_1082_012318	1764	1900-01-24 23:40:00	2017-11-17 23:40:00		0			0
Stn 9M_1082_012318	1765	1900-01-25	2017-11-18		0			0
Stn 9M_1082_012318	1766	1900-01-25 00:20:00	2017-11-18 00:20:00		0			0
Stn 9M_1082_012318	1767	1900-01-25 00:40:00	2017-11-18 00:40:00		0			0
Stn 9M_1082_012318	1768	1900-01-25 01:00:00	2017-11-18 01:00:00		0			0
Stn 9M_1082_012318	1769	1900-01-25 01:20:00	2017-11-18 01:20:00		0			0
Stn 9M_1082_012318	1770	1900-01-25 01:40:00	2017-11-18 01:40:00		0			0
Stn 9M_1082_012318	1771	1900-01-25 02:00:00	2017-11-18 02:00:00		0			0
Stn 9M_1082_012318	1772	1900-01-25 02:20:00	2017-11-18 02:20:00		0			0
Stn 9M_1082_012318	1773	1900-01-25 02:40:00	2017-11-18 02:40:00		0			0
Stn 9M_1082_012318	1774	1900-01-25 03:00:00	2017-11-18 03:00:00		0			0
Stn 9M_1082_012318	1775	1900-01-25 03:20:00	2017-11-18 03:20:00		0			0
Stn 9M_1082_012318	1776	1900-01-25 03:40:00	2017-11-18 03:40:00		0			0
Stn 9M_1082_012318	1777	1900-01-25 04:00:00	2017-11-18 04:00:00		0			0
Stn 9M_1082_012318	1778	1900-01-25 04:20:00	2017-11-18 04:20:00		0			0
Stn 9M_1082_012318	1779	1900-01-25 04:40:00	2017-11-18 04:40:00		0			0
Stn 9M_1082_012318	1780	1900-01-25 05:00:00	2017-11-18 05:00:00		0			0
Stn 9M_1082_012318	1781	1900-01-25 05:20:00	2017-11-18 05:20:00		0			0
Stn 9M_1082_012318	1782	1900-01-25 05:40:00	2017-11-18 05:40:00		0			0
Stn 9M_1082_012318	1783	1900-01-25 06:00:00	2017-11-18 06:00:00		0			0
Stn 9M_1082_012318	1784	1900-01-25 06:20:00	2017-11-18 06:20:00		0			0
Stn 9M_1082_012318	1785	1900-01-25 06:40:00	2017-11-18 06:40:00		0			0
Stn 9M_1082_012318	1786	1900-01-25 07:00:00	2017-11-18 07:00:00		0			0
Stn 9M_1082_012318	1787	1900-01-25 07:20:00	2017-11-18 07:20:00		0			0
Stn 9M_1082_012318	1788	1900-01-25 07:40:00	2017-11-18 07:40:00		0			0
Stn 9M_1082_012318	1789	1900-01-25 08:00:00	2017-11-18 08:00:00		0			0
Stn 9M_1082_012318	1790	1900-01-25 08:20:00	2017-11-18 08:20:00		0			0
Stn 9M_1082_012318	1791	1900-01-25 08:40:00	2017-11-18 08:40:00		0			0
Stn 9M_1082_012318	1792	1900-01-25 09:00:00	2017-11-18 09:00:00		0			0
Stn 9M_1082_012318	1793	1900-01-25 09:20:00	2017-11-18 09:20:00		0			0
Stn 9M_1082_012318	1794	1900-01-25 09:40:00	2017-11-18 09:40:00		0			0
Stn 9M_1082_012318	1795	1900-01-25 10:00:00	2017-11-18 10:00:00	Low frequency	0			0
Stn 9M_1082_012318	1796	1900-01-25 10:20:00	2017-11-18 10:20:00		0			0
Stn 9M_1082_012318	1797	1900-01-25 10:40:00	2017-11-18 10:40:00		0			0
Stn 9M_1082_012318	1798	1900-01-25 11:00:00	2017-11-18 11:00:00	Low frequency	0			0
Stn 9M_1082_012318	1799	1900-01-25 11:20:00	2017-11-18 11:20:00		0			0
Stn 9M_1082_012318	1800	1900-01-25 11:40:00	2017-11-18 11:40:00		0			0
Stn 9M_1082_012318	1801	1900-01-25 12:00:00	2017-11-18 12:00:00		0			0
Stn 9M_1082_012318	1802	1900-01-25 12:20:00	2017-11-18 12:20:00	Burst, Narrow	18			12
Stn 9M_1082_012318	1803	1900-01-25 12:40:00	2017-11-18 12:40:00		0			0
Stn 9M_1082_012318	1804	1900-01-25 13:00:00	2017-11-18 13:00:00		0			0
Stn 9M_1082_012318	1805	1900-01-25 13:20:00	2017-11-18 13:20:00		0			0
Stn 9M_1082_012318	1806	1900-01-25 13:40:00	2017-11-18 13:40:00		0			0
Stn 9M_1082_012318	1807	1900-01-25 14:00:00	2017-11-18 14:00:00	Low frequency	0			0
Stn 9M_1082_012318	1808	1900-01-25 14:20:00	2017-11-18 14:20:00		0			0
Stn 9M_1082_012318	1809	1900-01-25 14:40:00	2017-11-18 14:40:00		0			0
Stn 9M_1082_012318	1810	1900-01-25 15:00:00	2017-11-18 15:00:00		0			0
Stn 9M_1082_012318	1811	1900-01-25 15:20:00	2017-11-18 15:20:00		0			0
Stn 9M_1082_012318	1812	1900-01-25 15:40:00	2017-11-18 15:40:00		0			0
Stn 9M_1082_012318	1813	1900-01-25 16:00:00	2017-11-18 16:00:00		0			0
Stn 9M_1082_012318	1814	1900-01-25 16:20:00	2017-11-18 16:20:00		0			0
Stn 9M_1082_012318	1815	1900-01-25 16:40:00	2017-11-18 16:40:00		0			0
Stn 9M_1082_012318	1816	1900-01-25 17:00:00	2017-11-18 17:00:00		0			0
Stn 9M_1082_012318	1817	1900-01-25 17:20:00	2017-11-18 17:20:00		0			0
Stn 9M_1082_012318	1818	1900-01-25 17:40:00	2017-11-18 17:40:00		0			0
Stn 9M_1082_012318	1819	1900-01-25 18:00:00	2017-11-18 18:00:00	Low frequency	0			0
Stn 9M_1082_012318	1820	1900-01-25 18:20:00	2017-11-18 18:20:00		0			0
Stn 9M_1082_012318	1821	1900-01-25 18:40:00	2017-11-18 18:40:00		0			0
Stn 9M_1082_012318	1822	1900-01-25 19:00:00	2017-11-18 19:00:00		0			0
Stn 9M_1082_012318	1823	1900-01-25 19:20:00	2017-11-18 19:20:00		0			0
Stn 9M_1082_012318	1824	1900-01-25 19:40:00	2017-11-18 19:40:00		0			0
Stn 9M_1082_012318	1825	1900-01-25 20:00:00	2017-11-18 20:00:00		0			0
Stn 9M_1082_012318	1826	1900-01-25 20:20:00	2017-11-18 20:20:00		0			0
Stn 9M_1082_012318	1827	1900-01-25 20:40:00	2017-11-18 20:40:00		0			0
Stn 9M_1082_012318	1828	1900-01-25 21:00:00	2017-11-18 21:00:00		0			0
Stn 9M_1082_012318	1829	1900-01-25 21:20:00	2017-11-18 21:20:00		0			0
Stn 9M_1082_012318	1830	1900-01-25 21:40:00	2017-11-18 21:40:00		0			0
Stn 9M_1082_012318	1831	1900-01-25 22:00:00	2017-11-18 22:00:00		0			0
Stn 9M_1082_012318	1832	1900-01-25 22:20:00	2017-11-18 22:20:00		0			0
Stn 9M_1082_012318	1833	1900-01-25 22:40:00	2017-11-18 22:40:00		0			0
Stn 9M_1082_012318	1834	1900-01-25 23:00:00	2017-11-18 23:00:00		0			0
Stn 9M_1082_012318	1835	1900-01-25 23:20:00	2017-11-18 23:20:00		0			0
Stn 9M_1082_012318	1836	1900-01-25 23:40:00	2017-11-18 23:40:00		0			0
Stn 9M_1082_012318	1837	1900-01-26	2017-11-19		0			0
Stn 9M_1082_012318	1838	1900-01-26 00:20:00	2017-11-19 00:20:00		0			0
Stn 9M_1082_012318	1839	1900-01-26 00:40:00	2017-11-19 00:40:00		0			0
Stn 9M_1082_012318	1840	1900-01-26 01:00:00	2017-11-19 01:00:00		0			0
Stn 9M_1082_012318	1841	1900-01-26 01:20:00	2017-11-19 01:20:00		0			0
Stn 9M_1082_012318	1842	1900-01-26 01:40:00	2017-11-19 01:40:00		0			0
Stn 9M_1082_012318	1843	1900-01-26 02:00:00	2017-11-19 02:00:00		0			0
Stn 9M_1082_012318	1844	1900-01-26 02:20:00	2017-11-19 02:20:00		0			0
Stn 9M_1082_012318	1845	1900-01-26 02:40:00	2017-11-19 02:40:00		0			0
Stn 9M_1082_012318	1846	1900-01-26 03:00:00	2017-11-19 03:00:00		0			0
Stn 9M_1082_012318	1847	1900-01-26 03:20:00	2017-11-19 03:20:00		0			0
Stn 9M_1082_012318	1848	1900-01-26 03:40:00	2017-11-19 03:40:00		0			0
Stn 9M_1082_012318	1849	1900-01-26 04:00:00	2017-11-19 04:00:00		0			0
Stn 9M_1082_012318	1850	1900-01-26 04:20:00	2017-11-19 04:20:00		0			0
Stn 9M_1082_012318	1851	1900-01-26 04:40:00	2017-11-19 04:40:00		0			0
Stn 9M_1082_012318	1852	1900-01-26 05:00:00	2017-11-19 05:00:00		0			0
Stn 9M_1082_012318	1853	1900-01-26 05:20:00	2017-11-19 05:20:00		0			0
Stn 9M_1082_012318	1854	1900-01-26 05:40:00	2017-11-19 05:40:00		0			0
Stn 9M_1082_012318	1855	1900-01-26 06:00:00	2017-11-19 06:00:00		0			0
Stn 9M_1082_012318	1856	1900-01-26 06:20:00	2017-11-19 06:20:00		0			0
Stn 9M_1082_012318	1857	1900-01-26 06:40:00	2017-11-19 06:40:00		0			0
Stn 9M_1082_012318	1858	1900-01-26 07:00:00	2017-11-19 07:00:00		0			0
Stn 9M_1082_012318	1859	1900-01-26 07:20:00	2017-11-19 07:20:00		0			0
Stn 9M_1082_012318	1860	1900-01-26 07:40:00	2017-11-19 07:40:00		0			0
Stn 9M_1082_012318	1861	1900-01-26 08:00:00	2017-11-19 08:00:00		0			0
Stn 9M_1082_012318	1862	1900-01-26 08:20:00	2017-11-19 08:20:00		0			0
Stn 9M_1082_012318	1863	1900-01-26 08:40:00	2017-11-19 08:40:00		0			0
Stn 9M_1082_012318	1864	1900-01-26 09:00:00	2017-11-19 09:00:00		0			0
Stn 9M_1082_012318	1865	1900-01-26 09:20:00	2017-11-19 09:20:00		0			0
Stn 9M_1082_012318	1866	1900-01-26 09:40:00	2017-11-19 09:40:00		0			0
Stn 9M_1082_012318	1867	1900-01-26 10:00:00	2017-11-19 10:00:00	Low frequency	0			0
Stn 9M_1082_012318	1868	1900-01-26 10:20:00	2017-11-19 10:20:00		0			0
Stn 9M_1082_012318	1869	1900-01-26 10:40:00	2017-11-19 10:40:00		0			0
Stn 9M_1082_012318	1870	1900-01-26 11:00:00	2017-11-19 11:00:00		0			0
Stn 9M_1082_012318	1871	1900-01-26 11:20:00	2017-11-19 11:20:00	Burst, wide	9			7
Stn 9M_1082_012318	1872	1900-01-26 11:40:00	2017-11-19 11:40:00		0			0
Stn 9M_1082_012318	1873	1900-01-26 12:00:00	2017-11-19 12:00:00		0			0
Stn 9M_1082_012318	1874	1900-01-26 12:20:00	2017-11-19 12:20:00		0			0
Stn 9M_1082_012318	1875	1900-01-26 12:40:00	2017-11-19 12:40:00		0			0
Stn 9M_1082_012318	1876	1900-01-26 13:00:00	2017-11-19 13:00:00		0			0
Stn 9M_1082_012318	1877	1900-01-26 13:20:00	2017-11-19 13:20:00		0			0
Stn 9M_1082_012318	1878	1900-01-26 13:40:00	2017-11-19 13:40:00		0			0
Stn 9M_1082_012318	1879	1900-01-26 14:00:00	2017-11-19 14:00:00		0			0
Stn 9M_1082_012318	1880	1900-01-26 14:20:00	2017-11-19 14:20:00		0			0
Stn 9M_1082_012318	1881	1900-01-26 14:40:00	2017-11-19 14:40:00		0			0
Stn 9M_1082_012318	1882	1900-01-26 15:00:00	2017-11-19 15:00:00		0			0
Stn 9M_1082_012318	1883	1900-01-26 15:20:00	2017-11-19 15:20:00		0			0
Stn 9M_1082_012318	1884	1900-01-26 15:40:00	2017-11-19 15:40:00		0			0
Stn 9M_1082_012318	1885	1900-01-26 16:00:00	2017-11-19 16:00:00		0			0
Stn 9M_1082_012318	1886	1900-01-26 16:20:00	2017-11-19 16:20:00		0			0
Stn 9M_1082_012318	1887	1900-01-26 16:40:00	2017-11-19 16:40:00		0			0
Stn 9M_1082_012318	1888	1900-01-26 17:00:00	2017-11-19 17:00:00		0			0
Stn 9M_1082_012318	1889	1900-01-26 17:20:00	2017-11-19 17:20:00		0			0
Stn 9M_1082_012318	1890	1900-01-26 17:40:00	2017-11-19 17:40:00		0			0
Stn 9M_1082_012318	1891	1900-01-26 18:00:00	2017-11-19 18:00:00		0			0
Stn 9M_1082_012318	1892	1900-01-26 18:20:00	2017-11-19 18:20:00		0			0
Stn 9M_1082_012318	1893	1900-01-26 18:40:00	2017-11-19 18:40:00		0			0
Stn 9M_1082_012318	1894	1900-01-26 19:00:00	2017-11-19 19:00:00	Low frequency	0			0
Stn 9M_1082_012318	1895	1900-01-26 19:20:00	2017-11-19 19:20:00		0			0
Stn 9M_1082_012318	1896	1900-01-26 19:40:00	2017-11-19 19:40:00		0			0
Stn 9M_1082_012318	1897	1900-01-26 20:00:00	2017-11-19 20:00:00		0			0
Stn 9M_1082_012318	1898	1900-01-26 20:20:00	2017-11-19 20:20:00		0			0
Stn 9M_1082_012318	1899	1900-01-26 20:40:00	2017-11-19 20:40:00		0			0
Stn 9M_1082_012318	1900	1900-01-26 21:00:00	2017-11-19 21:00:00		0			0
Stn 9M_1082_012318	1901	1900-01-26 21:20:00	2017-11-19 21:20:00		0			0
Stn 9M_1082_012318	1902	1900-01-26 21:40:00	2017-11-19 21:40:00		0			0
Stn 9M_1082_012318	1903	1900-01-26 22:00:00	2017-11-19 22:00:00		0			0
Stn 9M_1082_012318	1904	1900-01-26 22:20:00	2017-11-19 22:20:00		0			0
Stn 9M_1082_012318	1905	1900-01-26 22:40:00	2017-11-19 22:40:00		0			0
Stn 9M_1082_012318	1906	1900-01-26 23:00:00	2017-11-19 23:00:00		0			0
Stn 9M_1082_012318	1907	1900-01-26 23:20:00	2017-11-19 23:20:00		0			0
Stn 9M_1082_012318	1908	1900-01-26 23:40:00	2017-11-19 23:40:00		0			0
Stn 9M_1082_012318	1909	1900-01-27	2017-11-20		0			0
Stn 9M_1082_012318	1910	1900-01-27 00:20:00	2017-11-20 00:20:00		0			0
Stn 9M_1082_012318	1911	1900-01-27 00:40:00	2017-11-20 00:40:00		0			0
Stn 9M_1082_012318	1912	1900-01-27 01:00:00	2017-11-20 01:00:00		0			0
Stn 9M_1082_012318	1913	1900-01-27 01:20:00	2017-11-20 01:20:00		0			0
Stn 9M_1082_012318	1914	1900-01-27 01:40:00	2017-11-20 01:40:00		0			0
Stn 9M_1082_012318	1915	1900-01-27 02:00:00	2017-11-20 02:00:00	Low frequency	0			0
Stn 9M_1082_012318	1916	1900-01-27 02:20:00	2017-11-20 02:20:00		0			0
Stn 9M_1082_012318	1917	1900-01-27 02:40:00	2017-11-20 02:40:00		0			0
Stn 9M_1082_012318	1918	1900-01-27 03:00:00	2017-11-20 03:00:00		0			0
Stn 9M_1082_012318	1919	1900-01-27 03:20:00	2017-11-20 03:20:00		0			0
Stn 9M_1082_012318	1920	1900-01-27 03:40:00	2017-11-20 03:40:00		0			0
Stn 9M_1082_012318	1921	1900-01-27 04:00:00	2017-11-20 04:00:00		0			0
Stn 9M_1082_012318	1922	1900-01-27 04:20:00	2017-11-20 04:20:00		0			0
Stn 9M_1082_012318	1923	1900-01-27 04:40:00	2017-11-20 04:40:00		0			0
Stn 9M_1082_012318	1924	1900-01-27 05:00:00	2017-11-20 05:00:00		0			0
Stn 9M_1082_012318	1925	1900-01-27 05:20:00	2017-11-20 05:20:00		0			0
Stn 9M_1082_012318	1926	1900-01-27 05:40:00	2017-11-20 05:40:00		0			0
Stn 9M_1082_012318	1927	1900-01-27 06:00:00	2017-11-20 06:00:00		0			0
Stn 9M_1082_012318	1928	1900-01-27 06:20:00	2017-11-20 06:20:00		0			0
Stn 9M_1082_012318	1929	1900-01-27 06:40:00	2017-11-20 06:40:00		0			0
Stn 9M_1082_012318	1930	1900-01-27 07:00:00	2017-11-20 07:00:00		0			0
Stn 9M_1082_012318	1931	1900-01-27 07:20:00	2017-11-20 07:20:00		0			0
Stn 9M_1082_012318	1932	1900-01-27 07:40:00	2017-11-20 07:40:00		0			0
Stn 9M_1082_012318	1933	1900-01-27 08:00:00	2017-11-20 08:00:00		0			0
Stn 9M_1082_012318	1934	1900-01-27 08:20:00	2017-11-20 08:20:00		0			0
Stn 9M_1082_012318	1935	1900-01-27 08:40:00	2017-11-20 08:40:00		0			0
Stn 9M_1082_012318	1936	1900-01-27 09:00:00	2017-11-20 09:00:00		0			0
Stn 9M_1082_012318	1937	1900-01-27 09:20:00	2017-11-20 09:20:00		0			0
Stn 9M_1082_012318	1938	1900-01-27 09:40:00	2017-11-20 09:40:00		0			0
Stn 9M_1082_012318	1939	1900-01-27 10:00:00	2017-11-20 10:00:00		0			0
Stn 9M_1082_012318	1940	1900-01-27 10:20:00	2017-11-20 10:20:00		0			0
Stn 9M_1082_012318	1941	1900-01-27 10:40:00	2017-11-20 10:40:00		0			0
Stn 9M_1082_012318	1942	1900-01-27 11:00:00	2017-11-20 11:00:00	Low frequency	0			0
Stn 9M_1082_012318	1943	1900-01-27 11:20:00	2017-11-20 11:20:00		0			0
Stn 9M_1082_012318	1944	1900-01-27 11:40:00	2017-11-20 11:40:00		0			0
Stn 9M_1082_012318	1945	1900-01-27 12:00:00	2017-11-20 12:00:00		0			0
Stn 9M_1082_012318	1946	1900-01-27 12:20:00	2017-11-20 12:20:00		0			0
Stn 9M_1082_012318	1947	1900-01-27 12:40:00	2017-11-20 12:40:00		0			0
Stn 9M_1082_012318	1948	1900-01-27 13:00:00	2017-11-20 13:00:00		0			0
Stn 9M_1082_012318	1949	1900-01-27 13:20:00	2017-11-20 13:20:00		0			0
Stn 9M_1082_012318	1950	1900-01-27 13:40:00	2017-11-20 13:40:00		0			0
Stn 9M_1082_012318	1951	1900-01-27 14:00:00	2017-11-20 14:00:00		0			0
Stn 9M_1082_012318	1952	1900-01-27 14:20:00	2017-11-20 14:20:00		0			0
Stn 9M_1082_012318	1953	1900-01-27 14:40:00	2017-11-20 14:40:00		0			0
Stn 9M_1082_012318	1954	1900-01-27 15:00:00	2017-11-20 15:00:00		0			0
Stn 9M_1082_012318	1955	1900-01-27 15:20:00	2017-11-20 15:20:00		0			0
Stn 9M_1082_012318	1956	1900-01-27 15:40:00	2017-11-20 15:40:00		0			0
Stn 9M_1082_012318	1957	1900-01-27 16:00:00	2017-11-20 16:00:00		0			0
Stn 9M_1082_012318	1958	1900-01-27 16:20:00	2017-11-20 16:20:00		0			0
Stn 9M_1082_012318	1959	1900-01-27 16:40:00	2017-11-20 16:40:00		0			0
Stn 9M_1082_012318	1960	1900-01-27 17:00:00	2017-11-20 17:00:00		0			0
Stn 9M_1082_012318	1961	1900-01-27 17:20:00	2017-11-20 17:20:00		0			0
Stn 9M_1082_012318	1962	1900-01-27 17:40:00	2017-11-20 17:40:00		0			0
Stn 9M_1082_012318	1963	1900-01-27 18:00:00	2017-11-20 18:00:00		0			0
Stn 9M_1082_012318	1964	1900-01-27 18:20:00	2017-11-20 18:20:00		0			0
Stn 9M_1082_012318	1965	1900-01-27 18:40:00	2017-11-20 18:40:00		0			0
Stn 9M_1082_012318	1966	1900-01-27 19:00:00	2017-11-20 19:00:00		0			0
Stn 9M_1082_012318	1967	1900-01-27 19:20:00	2017-11-20 19:20:00		0			0
Stn 9M_1082_012318	1968	1900-01-27 19:40:00	2017-11-20 19:40:00		0			0
Stn 9M_1082_012318	1969	1900-01-27 20:00:00	2017-11-20 20:00:00		0			0
Stn 9M_1082_012318	1970	1900-01-27 20:20:00	2017-11-20 20:20:00		0			0
Stn 9M_1082_012318	1971	1900-01-27 20:40:00	2017-11-20 20:40:00		0			0
Stn 9M_1082_012318	1972	1900-01-27 21:00:00	2017-11-20 21:00:00		0			0
Stn 9M_1082_012318	1973	1900-01-27 21:20:00	2017-11-20 21:20:00		0			0
Stn 9M_1082_012318	1974	1900-01-27 21:40:00	2017-11-20 21:40:00		0			0
Stn 9M_1082_012318	1975	1900-01-27 22:00:00	2017-11-20 22:00:00		0			0
Stn 9M_1082_012318	1976	1900-01-27 22:20:00	2017-11-20 22:20:00		0			0
Stn 9M_1082_012318	1977	1900-01-27 22:40:00	2017-11-20 22:40:00		0			0
Stn 9M_1082_012318	1978	1900-01-27 23:00:00	2017-11-20 23:00:00	Low frequency	0			0
Stn 9M_1082_012318	1979	1900-01-27 23:20:00	2017-11-20 23:20:00		0			0
Stn 9M_1082_012318	1980	1900-01-27 23:40:00	2017-11-20 23:40:00		0			0
Stn 9M_1082_012318	1981	1900-01-28	2017-11-21		0			0
Stn 9M_1082_012318	1982	1900-01-28 00:20:00	2017-11-21 00:20:00		0			0
Stn 9M_1082_012318	1983	1900-01-28 00:40:00	2017-11-21 00:40:00		0			0
Stn 9M_1082_012318	1984	1900-01-28 01:00:00	2017-11-21 01:00:00		0			0
Stn 9M_1082_012318	1985	1900-01-28 01:20:00	2017-11-21 01:20:00		0			0
Stn 9M_1082_012318	1986	1900-01-28 01:40:00	2017-11-21 01:40:00		0			0
Stn 9M_1082_012318	1987	1900-01-28 02:00:00	2017-11-21 02:00:00		0			0
Stn 9M_1082_012318	1988	1900-01-28 02:20:00	2017-11-21 02:20:00		0			0
Stn 9M_1082_012318	1989	1900-01-28 02:40:00	2017-11-21 02:40:00		0			0
Stn 9M_1082_012318	1990	1900-01-28 03:00:00	2017-11-21 03:00:00		0			0
Stn 9M_1082_012318	1991	1900-01-28 03:20:00	2017-11-21 03:20:00		0			0
Stn 9M_1082_012318	1992	1900-01-28 03:40:00	2017-11-21 03:40:00		0			0
Stn 9M_1082_012318	1993	1900-01-28 04:00:00	2017-11-21 04:00:00		0			0
Stn 9M_1082_012318	1994	1900-01-28 04:20:00	2017-11-21 04:20:00		0			0
Stn 9M_1082_012318	1995	1900-01-28 04:40:00	2017-11-21 04:40:00		0			0
Stn 9M_1082_012318	1996	1900-01-28 05:00:00	2017-11-21 05:00:00		0			0
Stn 9M_1082_012318	1997	1900-01-28 05:20:00	2017-11-21 05:20:00		0			0
Stn 9M_1082_012318	1998	1900-01-28 05:40:00	2017-11-21 05:40:00		0			0
Stn 9M_1082_012318	1999	1900-01-28 06:00:00	2017-11-21 06:00:00		0			0
[truncated: 4,638 more rows]

## Sheet: 2018_9M_1153_042018
Comp Folder	File	Time	Date	Burst status	V_38_SPL	Error		V_389A_SPL	Error
Stn 9M_1153_042018	1	12:00:00	2018-01-23 12:00:00		0			0
Stn 9M_1153_042018	2	12:20:00	2018-01-23 12:20:00		2	1		3	1
Stn 9M_1153_042018	3	12:40:00	2018-01-23 12:40:00		0			0
Stn 9M_1153_042018	4	13:00:00	2018-01-23 13:00:00		0			0
Stn 9M_1153_042018	5	13:20:00	2018-01-23 13:20:00		0			0
Stn 9M_1153_042018	6	13:40:00	2018-01-23 13:40:00		0			0
Stn 9M_1153_042018	7	14:00:00	2018-01-23 14:00:00		0			0
Stn 9M_1153_042018	8	14:20:00	2018-01-23 14:20:00		0			0
Stn 9M_1153_042018	9	14:40:00	2018-01-23 14:40:00		0			0
Stn 9M_1153_042018	10	15:00:00	2018-01-23 15:00:00		0			0
Stn 9M_1153_042018	11	15:20:00	2018-01-23 15:20:00		0			0
Stn 9M_1153_042018	12	15:40:00	2018-01-23 15:40:00		0			0
Stn 9M_1153_042018	13	16:00:00	2018-01-23 16:00:00		0			0
Stn 9M_1153_042018	14	16:20:00	2018-01-23 16:20:00		0			0
Stn 9M_1153_042018	15	16:40:00	2018-01-23 16:40:00		0			0
Stn 9M_1153_042018	16	17:00:00	2018-01-23 17:00:00		0			0
Stn 9M_1153_042018	17	17:20:00	2018-01-23 17:20:00		0			0
Stn 9M_1153_042018	18	17:40:00	2018-01-23 17:40:00		0			0
Stn 9M_1153_042018	19	18:00:00	2018-01-23 18:00:00		0			0
Stn 9M_1153_042018	20	18:20:00	2018-01-23 18:20:00		0			0
Stn 9M_1153_042018	21	18:40:00	2018-01-23 18:40:00		0			0
Stn 9M_1153_042018	22	19:00:00	2018-01-23 19:00:00		0			0
Stn 9M_1153_042018	23	19:20:00	2018-01-23 19:20:00		0			0
Stn 9M_1153_042018	24	19:40:00	2018-01-23 19:40:00		0			0
Stn 9M_1153_042018	25	20:00:00	2018-01-23 20:00:00		0			0
Stn 9M_1153_042018	26	20:20:00	2018-01-23 20:20:00		0			0
Stn 9M_1153_042018	27	20:40:00	2018-01-23 20:40:00		0			0
Stn 9M_1153_042018	28	21:00:00	2018-01-23 21:00:00		0			0
Stn 9M_1153_042018	29	21:20:00	2018-01-23 21:20:00		0			0
Stn 9M_1153_042018	30	21:40:00	2018-01-23 21:40:00		0			0
Stn 9M_1153_042018	31	22:00:00	2018-01-23 22:00:00		0			0
Stn 9M_1153_042018	32	22:20:00	2018-01-23 22:20:00		0			0
Stn 9M_1153_042018	33	22:40:00	2018-01-23 22:40:00		0			0
Stn 9M_1153_042018	34	23:00:00	2018-01-23 23:00:00		0			0
Stn 9M_1153_042018	35	23:20:00	2018-01-23 23:20:00		0			0
Stn 9M_1153_042018	36	23:40:00	2018-01-23 23:40:00		0			0
Stn 9M_1153_042018	37	1900-01-01	2018-01-24		0			0
Stn 9M_1153_042018	38	1900-01-01 00:20:00	2018-01-24 00:20:00		0			0
Stn 9M_1153_042018	39	1900-01-01 00:40:00	2018-01-24 00:40:00		0			0
Stn 9M_1153_042018	40	1900-01-01 01:00:00	2018-01-24 01:00:00		0			0
Stn 9M_1153_042018	41	1900-01-01 01:20:00	2018-01-24 01:20:00		0			0
Stn 9M_1153_042018	42	1900-01-01 01:40:00	2018-01-24 01:40:00		0			0
Stn 9M_1153_042018	43	1900-01-01 02:00:00	2018-01-24 02:00:00		0			0
Stn 9M_1153_042018	44	1900-01-01 02:20:00	2018-01-24 02:20:00		0			0
Stn 9M_1153_042018	45	1900-01-01 02:40:00	2018-01-24 02:40:00		0			0
Stn 9M_1153_042018	46	1900-01-01 03:00:00	2018-01-24 03:00:00		0			0
Stn 9M_1153_042018	47	1900-01-01 03:20:00	2018-01-24 03:20:00		0			0
Stn 9M_1153_042018	48	1900-01-01 03:40:00	2018-01-24 03:40:00		0			0
Stn 9M_1153_042018	49	1900-01-01 04:00:00	2018-01-24 04:00:00		0			0
Stn 9M_1153_042018	50	1900-01-01 04:20:00	2018-01-24 04:20:00		0			0
Stn 9M_1153_042018	51	1900-01-01 04:40:00	2018-01-24 04:40:00		0			0
Stn 9M_1153_042018	52	1900-01-01 05:00:00	2018-01-24 05:00:00		0			0
Stn 9M_1153_042018	53	1900-01-01 05:20:00	2018-01-24 05:20:00		0			0
Stn 9M_1153_042018	54	1900-01-01 05:40:00	2018-01-24 05:40:00		0			0
Stn 9M_1153_042018	55	1900-01-01 06:00:00	2018-01-24 06:00:00		0			0
Stn 9M_1153_042018	56	1900-01-01 06:20:00	2018-01-24 06:20:00		0			0
Stn 9M_1153_042018	57	1900-01-01 06:40:00	2018-01-24 06:40:00		0			0
Stn 9M_1153_042018	58	1900-01-01 07:00:00	2018-01-24 07:00:00		0			0
Stn 9M_1153_042018	59	1900-01-01 07:20:00	2018-01-24 07:20:00		0			0
Stn 9M_1153_042018	60	1900-01-01 07:40:00	2018-01-24 07:40:00		0			0
Stn 9M_1153_042018	61	1900-01-01 08:00:00	2018-01-24 08:00:00		0			0
Stn 9M_1153_042018	62	1900-01-01 08:20:00	2018-01-24 08:20:00		0			0
Stn 9M_1153_042018	63	1900-01-01 08:40:00	2018-01-24 08:40:00		0			0
Stn 9M_1153_042018	64	1900-01-01 09:00:00	2018-01-24 09:00:00		0			0
Stn 9M_1153_042018	65	1900-01-01 09:20:00	2018-01-24 09:20:00		0			0
Stn 9M_1153_042018	66	1900-01-01 09:40:00	2018-01-24 09:40:00		0			0
Stn 9M_1153_042018	67	1900-01-01 10:00:00	2018-01-24 10:00:00		0			0
Stn 9M_1153_042018	68	1900-01-01 10:20:00	2018-01-24 10:20:00		0			0
Stn 9M_1153_042018	69	1900-01-01 10:40:00	2018-01-24 10:40:00		0			0
Stn 9M_1153_042018	70	1900-01-01 11:00:00	2018-01-24 11:00:00		0			0
Stn 9M_1153_042018	71	1900-01-01 11:20:00	2018-01-24 11:20:00		0			0
Stn 9M_1153_042018	72	1900-01-01 11:40:00	2018-01-24 11:40:00		0			0
Stn 9M_1153_042018	73	1900-01-01 12:00:00	2018-01-24 12:00:00		0			0
Stn 9M_1153_042018	74	1900-01-01 12:20:00	2018-01-24 12:20:00		0			0
Stn 9M_1153_042018	75	1900-01-01 12:40:00	2018-01-24 12:40:00		0			0
Stn 9M_1153_042018	76	1900-01-01 13:00:00	2018-01-24 13:00:00		0			0
Stn 9M_1153_042018	77	1900-01-01 13:20:00	2018-01-24 13:20:00		0			0
Stn 9M_1153_042018	78	1900-01-01 13:40:00	2018-01-24 13:40:00		0			0
Stn 9M_1153_042018	79	1900-01-01 14:00:00	2018-01-24 14:00:00		0			0
Stn 9M_1153_042018	80	1900-01-01 14:20:00	2018-01-24 14:20:00		0			0
Stn 9M_1153_042018	81	1900-01-01 14:40:00	2018-01-24 14:40:00		0			0
Stn 9M_1153_042018	82	1900-01-01 15:00:00	2018-01-24 15:00:00		0			0
Stn 9M_1153_042018	83	1900-01-01 15:20:00	2018-01-24 15:20:00		0			0
Stn 9M_1153_042018	84	1900-01-01 15:40:00	2018-01-24 15:40:00		0			0
Stn 9M_1153_042018	85	1900-01-01 16:00:00	2018-01-24 16:00:00		0			0
Stn 9M_1153_042018	86	1900-01-01 16:20:00	2018-01-24 16:20:00		0			0
Stn 9M_1153_042018	87	1900-01-01 16:40:00	2018-01-24 16:40:00		0			0
Stn 9M_1153_042018	88	1900-01-01 17:00:00	2018-01-24 17:00:00		0			0
Stn 9M_1153_042018	89	1900-01-01 17:20:00	2018-01-24 17:20:00		0			0
Stn 9M_1153_042018	90	1900-01-01 17:40:00	2018-01-24 17:40:00		0			0
Stn 9M_1153_042018	91	1900-01-01 18:00:00	2018-01-24 18:00:00		0			0
Stn 9M_1153_042018	92	1900-01-01 18:20:00	2018-01-24 18:20:00		0			0
Stn 9M_1153_042018	93	1900-01-01 18:40:00	2018-01-24 18:40:00		0			0
Stn 9M_1153_042018	94	1900-01-01 19:00:00	2018-01-24 19:00:00		0			0
Stn 9M_1153_042018	95	1900-01-01 19:20:00	2018-01-24 19:20:00		0			0
Stn 9M_1153_042018	96	1900-01-01 19:40:00	2018-01-24 19:40:00		0			0
Stn 9M_1153_042018	97	1900-01-01 20:00:00	2018-01-24 20:00:00		0			0
Stn 9M_1153_042018	98	1900-01-01 20:20:00	2018-01-24 20:20:00		0			0
Stn 9M_1153_042018	99	1900-01-01 20:40:00	2018-01-24 20:40:00		0			0
Stn 9M_1153_042018	100	1900-01-01 21:00:00	2018-01-24 21:00:00		0			0
Stn 9M_1153_042018	101	1900-01-01 21:20:00	2018-01-24 21:20:00		0			0
Stn 9M_1153_042018	102	1900-01-01 21:40:00	2018-01-24 21:40:00		0			0
Stn 9M_1153_042018	103	1900-01-01 22:00:00	2018-01-24 22:00:00		0			0
Stn 9M_1153_042018	104	1900-01-01 22:20:00	2018-01-24 22:20:00		0			0
Stn 9M_1153_042018	105	1900-01-01 22:40:00	2018-01-24 22:40:00		0			0
Stn 9M_1153_042018	106	1900-01-01 23:00:00	2018-01-24 23:00:00		0			0
Stn 9M_1153_042018	107	1900-01-01 23:20:00	2018-01-24 23:20:00		0			0
Stn 9M_1153_042018	108	1900-01-01 23:40:00	2018-01-24 23:40:00		0			0
Stn 9M_1153_042018	109	1900-01-02	2018-01-25		0			0
Stn 9M_1153_042018	110	1900-01-02 00:20:00	2018-01-25 00:20:00		0			0
Stn 9M_1153_042018	111	1900-01-02 00:40:00	2018-01-25 00:40:00		0			0
Stn 9M_1153_042018	112	1900-01-02 01:00:00	2018-01-25 01:00:00		0			0
Stn 9M_1153_042018	113	1900-01-02 01:20:00	2018-01-25 01:20:00		0			0
Stn 9M_1153_042018	114	1900-01-02 01:40:00	2018-01-25 01:40:00		0			0
Stn 9M_1153_042018	115	1900-01-02 02:00:00	2018-01-25 02:00:00		0			0
Stn 9M_1153_042018	116	1900-01-02 02:20:00	2018-01-25 02:20:00		0			0
Stn 9M_1153_042018	117	1900-01-02 02:40:00	2018-01-25 02:40:00		0			0
Stn 9M_1153_042018	118	1900-01-02 03:00:00	2018-01-25 03:00:00		0			0
Stn 9M_1153_042018	119	1900-01-02 03:20:00	2018-01-25 03:20:00		0			0
Stn 9M_1153_042018	120	1900-01-02 03:40:00	2018-01-25 03:40:00		0			0
Stn 9M_1153_042018	121	1900-01-02 04:00:00	2018-01-25 04:00:00		0			0
Stn 9M_1153_042018	122	1900-01-02 04:20:00	2018-01-25 04:20:00		0			0
Stn 9M_1153_042018	123	1900-01-02 04:40:00	2018-01-25 04:40:00		0			0
Stn 9M_1153_042018	124	1900-01-02 05:00:00	2018-01-25 05:00:00		0			0
Stn 9M_1153_042018	125	1900-01-02 05:20:00	2018-01-25 05:20:00		0			0
Stn 9M_1153_042018	126	1900-01-02 05:40:00	2018-01-25 05:40:00		0			0
Stn 9M_1153_042018	127	1900-01-02 06:00:00	2018-01-25 06:00:00		0			0
Stn 9M_1153_042018	128	1900-01-02 06:20:00	2018-01-25 06:20:00		0			0
Stn 9M_1153_042018	129	1900-01-02 06:40:00	2018-01-25 06:40:00		0			0
Stn 9M_1153_042018	130	1900-01-02 07:00:00	2018-01-25 07:00:00		0			0
Stn 9M_1153_042018	131	1900-01-02 07:20:00	2018-01-25 07:20:00		0			0
Stn 9M_1153_042018	132	1900-01-02 07:40:00	2018-01-25 07:40:00		0			0
Stn 9M_1153_042018	133	1900-01-02 08:00:00	2018-01-25 08:00:00		0			0
Stn 9M_1153_042018	134	1900-01-02 08:20:00	2018-01-25 08:20:00		0			0
Stn 9M_1153_042018	135	1900-01-02 08:40:00	2018-01-25 08:40:00		0			0
Stn 9M_1153_042018	136	1900-01-02 09:00:00	2018-01-25 09:00:00		0			0
Stn 9M_1153_042018	137	1900-01-02 09:20:00	2018-01-25 09:20:00		0			0
Stn 9M_1153_042018	138	1900-01-02 09:40:00	2018-01-25 09:40:00		0			0
Stn 9M_1153_042018	139	1900-01-02 10:00:00	2018-01-25 10:00:00		0			0
Stn 9M_1153_042018	140	1900-01-02 10:20:00	2018-01-25 10:20:00		0			0
Stn 9M_1153_042018	141	1900-01-02 10:40:00	2018-01-25 10:40:00		0			0
Stn 9M_1153_042018	142	1900-01-02 11:00:00	2018-01-25 11:00:00		0			0
Stn 9M_1153_042018	143	1900-01-02 11:20:00	2018-01-25 11:20:00		0			0
Stn 9M_1153_042018	144	1900-01-02 11:40:00	2018-01-25 11:40:00		0			0
Stn 9M_1153_042018	145	1900-01-02 12:00:00	2018-01-25 12:00:00		0			0
Stn 9M_1153_042018	146	1900-01-02 12:20:00	2018-01-25 12:20:00		0			0
Stn 9M_1153_042018	147	1900-01-02 12:40:00	2018-01-25 12:40:00		2	1		3	1
Stn 9M_1153_042018	148	1900-01-02 13:00:00	2018-01-25 13:00:00		0			0
Stn 9M_1153_042018	149	1900-01-02 13:20:00	2018-01-25 13:20:00		0			0
Stn 9M_1153_042018	150	1900-01-02 13:40:00	2018-01-25 13:40:00		0			0
Stn 9M_1153_042018	151	1900-01-02 14:00:00	2018-01-25 14:00:00		0			0
Stn 9M_1153_042018	152	1900-01-02 14:20:00	2018-01-25 14:20:00		0			0
Stn 9M_1153_042018	153	1900-01-02 14:40:00	2018-01-25 14:40:00		0			0
Stn 9M_1153_042018	154	1900-01-02 15:00:00	2018-01-25 15:00:00		0			0
Stn 9M_1153_042018	155	1900-01-02 15:20:00	2018-01-25 15:20:00		0			0
Stn 9M_1153_042018	156	1900-01-02 15:40:00	2018-01-25 15:40:00		0			0
Stn 9M_1153_042018	157	1900-01-02 16:00:00	2018-01-25 16:00:00		0			0
Stn 9M_1153_042018	158	1900-01-02 16:20:00	2018-01-25 16:20:00		0			0
Stn 9M_1153_042018	159	1900-01-02 16:40:00	2018-01-25 16:40:00		0			0
Stn 9M_1153_042018	160	1900-01-02 17:00:00	2018-01-25 17:00:00		0			0
Stn 9M_1153_042018	161	1900-01-02 17:20:00	2018-01-25 17:20:00		0			0
Stn 9M_1153_042018	162	1900-01-02 17:40:00	2018-01-25 17:40:00		0			0
Stn 9M_1153_042018	163	1900-01-02 18:00:00	2018-01-25 18:00:00		0			0
Stn 9M_1153_042018	164	1900-01-02 18:20:00	2018-01-25 18:20:00		0			0
Stn 9M_1153_042018	165	1900-01-02 18:40:00	2018-01-25 18:40:00		0			0
Stn 9M_1153_042018	166	1900-01-02 19:00:00	2018-01-25 19:00:00		0			0
Stn 9M_1153_042018	167	1900-01-02 19:20:00	2018-01-25 19:20:00		0			0
Stn 9M_1153_042018	168	1900-01-02 19:40:00	2018-01-25 19:40:00		0			0
Stn 9M_1153_042018	169	1900-01-02 20:00:00	2018-01-25 20:00:00		0			0
Stn 9M_1153_042018	170	1900-01-02 20:20:00	2018-01-25 20:20:00		0			0
Stn 9M_1153_042018	171	1900-01-02 20:40:00	2018-01-25 20:40:00		0			0
Stn 9M_1153_042018	172	1900-01-02 21:00:00	2018-01-25 21:00:00		0			0
Stn 9M_1153_042018	173	1900-01-02 21:20:00	2018-01-25 21:20:00		0			0
Stn 9M_1153_042018	174	1900-01-02 21:40:00	2018-01-25 21:40:00		0			0
Stn 9M_1153_042018	175	1900-01-02 22:00:00	2018-01-25 22:00:00		0			0
Stn 9M_1153_042018	176	1900-01-02 22:20:00	2018-01-25 22:20:00		0			0
Stn 9M_1153_042018	177	1900-01-02 22:40:00	2018-01-25 22:40:00		0			0
Stn 9M_1153_042018	178	1900-01-02 23:00:00	2018-01-25 23:00:00		0			0
Stn 9M_1153_042018	179	1900-01-02 23:20:00	2018-01-25 23:20:00		0			0
Stn 9M_1153_042018	180	1900-01-02 23:40:00	2018-01-25 23:40:00		0			0
Stn 9M_1153_042018	181	1900-01-03	2018-01-26		0			0
Stn 9M_1153_042018	182	1900-01-03 00:20:00	2018-01-26 00:20:00		0			0
Stn 9M_1153_042018	183	1900-01-03 00:40:00	2018-01-26 00:40:00		0			0
Stn 9M_1153_042018	184	1900-01-03 01:00:00	2018-01-26 01:00:00		0			0
Stn 9M_1153_042018	185	1900-01-03 01:20:00	2018-01-26 01:20:00		0			0
Stn 9M_1153_042018	186	1900-01-03 01:40:00	2018-01-26 01:40:00		0			0
Stn 9M_1153_042018	187	1900-01-03 02:00:00	2018-01-26 02:00:00		0			0
Stn 9M_1153_042018	188	1900-01-03 02:20:00	2018-01-26 02:20:00		0			0
Stn 9M_1153_042018	189	1900-01-03 02:40:00	2018-01-26 02:40:00		0			0
Stn 9M_1153_042018	190	1900-01-03 03:00:00	2018-01-26 03:00:00		0			0
Stn 9M_1153_042018	191	1900-01-03 03:20:00	2018-01-26 03:20:00		0			0
Stn 9M_1153_042018	192	1900-01-03 03:40:00	2018-01-26 03:40:00		0			0
Stn 9M_1153_042018	193	1900-01-03 04:00:00	2018-01-26 04:00:00		0			0
Stn 9M_1153_042018	194	1900-01-03 04:20:00	2018-01-26 04:20:00		0			0
Stn 9M_1153_042018	195	1900-01-03 04:40:00	2018-01-26 04:40:00		0			0
Stn 9M_1153_042018	196	1900-01-03 05:00:00	2018-01-26 05:00:00		0			0
Stn 9M_1153_042018	197	1900-01-03 05:20:00	2018-01-26 05:20:00		0			0
Stn 9M_1153_042018	198	1900-01-03 05:40:00	2018-01-26 05:40:00		0			0
Stn 9M_1153_042018	199	1900-01-03 06:00:00	2018-01-26 06:00:00		0			0
Stn 9M_1153_042018	200	1900-01-03 06:20:00	2018-01-26 06:20:00		0			0
Stn 9M_1153_042018	201	1900-01-03 06:40:00	2018-01-26 06:40:00		0			0
Stn 9M_1153_042018	202	1900-01-03 07:00:00	2018-01-26 07:00:00		0			0
Stn 9M_1153_042018	203	1900-01-03 07:20:00	2018-01-26 07:20:00		0			0
Stn 9M_1153_042018	204	1900-01-03 07:40:00	2018-01-26 07:40:00		0			0
Stn 9M_1153_042018	205	1900-01-03 08:00:00	2018-01-26 08:00:00		0			0
Stn 9M_1153_042018	206	1900-01-03 08:20:00	2018-01-26 08:20:00		0			0
Stn 9M_1153_042018	207	1900-01-03 08:40:00	2018-01-26 08:40:00		0			0
Stn 9M_1153_042018	208	1900-01-03 09:00:00	2018-01-26 09:00:00		0			0
Stn 9M_1153_042018	209	1900-01-03 09:20:00	2018-01-26 09:20:00		0			0
Stn 9M_1153_042018	210	1900-01-03 09:40:00	2018-01-26 09:40:00		0			0
Stn 9M_1153_042018	211	1900-01-03 10:00:00	2018-01-26 10:00:00		0			0
Stn 9M_1153_042018	212	1900-01-03 10:20:00	2018-01-26 10:20:00		0			0
Stn 9M_1153_042018	213	1900-01-03 10:40:00	2018-01-26 10:40:00		0			0
Stn 9M_1153_042018	214	1900-01-03 11:00:00	2018-01-26 11:00:00		0			0
Stn 9M_1153_042018	215	1900-01-03 11:20:00	2018-01-26 11:20:00		0			0
Stn 9M_1153_042018	216	1900-01-03 11:40:00	2018-01-26 11:40:00		0			0
Stn 9M_1153_042018	217	1900-01-03 12:00:00	2018-01-26 12:00:00		0			0
Stn 9M_1153_042018	218	1900-01-03 12:20:00	2018-01-26 12:20:00		0			0
Stn 9M_1153_042018	219	1900-01-03 12:40:00	2018-01-26 12:40:00		0			0
Stn 9M_1153_042018	220	1900-01-03 13:00:00	2018-01-26 13:00:00		0			0
Stn 9M_1153_042018	221	1900-01-03 13:20:00	2018-01-26 13:20:00		0			0
Stn 9M_1153_042018	222	1900-01-03 13:40:00	2018-01-26 13:40:00		0			0
Stn 9M_1153_042018	223	1900-01-03 14:00:00	2018-01-26 14:00:00		0			0
Stn 9M_1153_042018	224	1900-01-03 14:20:00	2018-01-26 14:20:00		0			0
Stn 9M_1153_042018	225	1900-01-03 14:40:00	2018-01-26 14:40:00		0			0
Stn 9M_1153_042018	226	1900-01-03 15:00:00	2018-01-26 15:00:00		0			0
Stn 9M_1153_042018	227	1900-01-03 15:20:00	2018-01-26 15:20:00		0			0
Stn 9M_1153_042018	228	1900-01-03 15:40:00	2018-01-26 15:40:00		0			0
Stn 9M_1153_042018	229	1900-01-03 16:00:00	2018-01-26 16:00:00		0			0
Stn 9M_1153_042018	230	1900-01-03 16:20:00	2018-01-26 16:20:00		0			0
Stn 9M_1153_042018	231	1900-01-03 16:40:00	2018-01-26 16:40:00		0			0
Stn 9M_1153_042018	232	1900-01-03 17:00:00	2018-01-26 17:00:00		0			0
Stn 9M_1153_042018	233	1900-01-03 17:20:00	2018-01-26 17:20:00		0			0
Stn 9M_1153_042018	234	1900-01-03 17:40:00	2018-01-26 17:40:00		0			0
Stn 9M_1153_042018	235	1900-01-03 18:00:00	2018-01-26 18:00:00		0			0
Stn 9M_1153_042018	236	1900-01-03 18:20:00	2018-01-26 18:20:00		0			0
Stn 9M_1153_042018	237	1900-01-03 18:40:00	2018-01-26 18:40:00		0			0
Stn 9M_1153_042018	238	1900-01-03 19:00:00	2018-01-26 19:00:00		0			0
Stn 9M_1153_042018	239	1900-01-03 19:20:00	2018-01-26 19:20:00		0			0
Stn 9M_1153_042018	240	1900-01-03 19:40:00	2018-01-26 19:40:00		0			0
Stn 9M_1153_042018	241	1900-01-03 20:00:00	2018-01-26 20:00:00		0			0
Stn 9M_1153_042018	242	1900-01-03 20:20:00	2018-01-26 20:20:00		0			0
Stn 9M_1153_042018	243	1900-01-03 20:40:00	2018-01-26 20:40:00		0			0
Stn 9M_1153_042018	244	1900-01-03 21:00:00	2018-01-26 21:00:00		0			0
Stn 9M_1153_042018	245	1900-01-03 21:20:00	2018-01-26 21:20:00		0			0
Stn 9M_1153_042018	246	1900-01-03 21:40:00	2018-01-26 21:40:00		0			0
Stn 9M_1153_042018	247	1900-01-03 22:00:00	2018-01-26 22:00:00		0			0
Stn 9M_1153_042018	248	1900-01-03 22:20:00	2018-01-26 22:20:00		0			0
Stn 9M_1153_042018	249	1900-01-03 22:40:00	2018-01-26 22:40:00		0			0
Stn 9M_1153_042018	250	1900-01-03 23:00:00	2018-01-26 23:00:00		0			0
Stn 9M_1153_042018	251	1900-01-03 23:20:00	2018-01-26 23:20:00		0			0
Stn 9M_1153_042018	252	1900-01-03 23:40:00	2018-01-26 23:40:00		0			0
Stn 9M_1153_042018	253	1900-01-04	2018-01-27		0			0
Stn 9M_1153_042018	254	1900-01-04 00:20:00	2018-01-27 00:20:00		0			0
Stn 9M_1153_042018	255	1900-01-04 00:40:00	2018-01-27 00:40:00		0			0
Stn 9M_1153_042018	256	1900-01-04 01:00:00	2018-01-27 01:00:00		0			0
Stn 9M_1153_042018	257	1900-01-04 01:20:00	2018-01-27 01:20:00		0			0
Stn 9M_1153_042018	258	1900-01-04 01:40:00	2018-01-27 01:40:00		0			0
Stn 9M_1153_042018	259	1900-01-04 02:00:00	2018-01-27 02:00:00		0			0
Stn 9M_1153_042018	260	1900-01-04 02:20:00	2018-01-27 02:20:00		0			0
Stn 9M_1153_042018	261	1900-01-04 02:40:00	2018-01-27 02:40:00		0			0
Stn 9M_1153_042018	262	1900-01-04 03:00:00	2018-01-27 03:00:00		0			0
Stn 9M_1153_042018	263	1900-01-04 03:20:00	2018-01-27 03:20:00		0			0
Stn 9M_1153_042018	264	1900-01-04 03:40:00	2018-01-27 03:40:00		0			0
Stn 9M_1153_042018	265	1900-01-04 04:00:00	2018-01-27 04:00:00		0			0
Stn 9M_1153_042018	266	1900-01-04 04:20:00	2018-01-27 04:20:00		0			0
Stn 9M_1153_042018	267	1900-01-04 04:40:00	2018-01-27 04:40:00		0			0
Stn 9M_1153_042018	268	1900-01-04 05:00:00	2018-01-27 05:00:00		0			0
Stn 9M_1153_042018	269	1900-01-04 05:20:00	2018-01-27 05:20:00		0			0
Stn 9M_1153_042018	270	1900-01-04 05:40:00	2018-01-27 05:40:00		0			0
Stn 9M_1153_042018	271	1900-01-04 06:00:00	2018-01-27 06:00:00		0			0
Stn 9M_1153_042018	272	1900-01-04 06:20:00	2018-01-27 06:20:00		0			0
Stn 9M_1153_042018	273	1900-01-04 06:40:00	2018-01-27 06:40:00		0			0
Stn 9M_1153_042018	274	1900-01-04 07:00:00	2018-01-27 07:00:00		0			0
Stn 9M_1153_042018	275	1900-01-04 07:20:00	2018-01-27 07:20:00		0			0
Stn 9M_1153_042018	276	1900-01-04 07:40:00	2018-01-27 07:40:00		0			0
Stn 9M_1153_042018	277	1900-01-04 08:00:00	2018-01-27 08:00:00		0			0
Stn 9M_1153_042018	278	1900-01-04 08:20:00	2018-01-27 08:20:00		0			0
Stn 9M_1153_042018	279	1900-01-04 08:40:00	2018-01-27 08:40:00		0			0
Stn 9M_1153_042018	280	1900-01-04 09:00:00	2018-01-27 09:00:00		0			0
Stn 9M_1153_042018	281	1900-01-04 09:20:00	2018-01-27 09:20:00		0			0
Stn 9M_1153_042018	282	1900-01-04 09:40:00	2018-01-27 09:40:00		0			0
Stn 9M_1153_042018	283	1900-01-04 10:00:00	2018-01-27 10:00:00		0			0
Stn 9M_1153_042018	284	1900-01-04 10:20:00	2018-01-27 10:20:00		0			0
Stn 9M_1153_042018	285	1900-01-04 10:40:00	2018-01-27 10:40:00		0			0
Stn 9M_1153_042018	286	1900-01-04 11:00:00	2018-01-27 11:00:00		0			0
Stn 9M_1153_042018	287	1900-01-04 11:20:00	2018-01-27 11:20:00		0			0
Stn 9M_1153_042018	288	1900-01-04 11:40:00	2018-01-27 11:40:00		0			0
Stn 9M_1153_042018	289	1900-01-04 12:00:00	2018-01-27 12:00:00		0			0
Stn 9M_1153_042018	290	1900-01-04 12:20:00	2018-01-27 12:20:00		0			0
Stn 9M_1153_042018	291	1900-01-04 12:40:00	2018-01-27 12:40:00		0			0
Stn 9M_1153_042018	292	1900-01-04 13:00:00	2018-01-27 13:00:00		0			0
Stn 9M_1153_042018	293	1900-01-04 13:20:00	2018-01-27 13:20:00		0			0
Stn 9M_1153_042018	294	1900-01-04 13:40:00	2018-01-27 13:40:00		0			0
Stn 9M_1153_042018	295	1900-01-04 14:00:00	2018-01-27 14:00:00		0			0
Stn 9M_1153_042018	296	1900-01-04 14:20:00	2018-01-27 14:20:00		0			0
Stn 9M_1153_042018	297	1900-01-04 14:40:00	2018-01-27 14:40:00		0			0
Stn 9M_1153_042018	298	1900-01-04 15:00:00	2018-01-27 15:00:00		0			0
Stn 9M_1153_042018	299	1900-01-04 15:20:00	2018-01-27 15:20:00		0			0
Stn 9M_1153_042018	300	1900-01-04 15:40:00	2018-01-27 15:40:00		0			0
Stn 9M_1153_042018	301	1900-01-04 16:00:00	2018-01-27 16:00:00		0			0
Stn 9M_1153_042018	302	1900-01-04 16:20:00	2018-01-27 16:20:00		0			0
Stn 9M_1153_042018	303	1900-01-04 16:40:00	2018-01-27 16:40:00		0			0
Stn 9M_1153_042018	304	1900-01-04 17:00:00	2018-01-27 17:00:00		0			0
Stn 9M_1153_042018	305	1900-01-04 17:20:00	2018-01-27 17:20:00		0			0
Stn 9M_1153_042018	306	1900-01-04 17:40:00	2018-01-27 17:40:00		0			0
Stn 9M_1153_042018	307	1900-01-04 18:00:00	2018-01-27 18:00:00		0			0
Stn 9M_1153_042018	308	1900-01-04 18:20:00	2018-01-27 18:20:00		0			0
Stn 9M_1153_042018	309	1900-01-04 18:40:00	2018-01-27 18:40:00		0			0
Stn 9M_1153_042018	310	1900-01-04 19:00:00	2018-01-27 19:00:00		0			0
Stn 9M_1153_042018	311	1900-01-04 19:20:00	2018-01-27 19:20:00		0			0
Stn 9M_1153_042018	312	1900-01-04 19:40:00	2018-01-27 19:40:00		0			0
Stn 9M_1153_042018	313	1900-01-04 20:00:00	2018-01-27 20:00:00		0			0
Stn 9M_1153_042018	314	1900-01-04 20:20:00	2018-01-27 20:20:00		0			0
Stn 9M_1153_042018	315	1900-01-04 20:40:00	2018-01-27 20:40:00		0			0
Stn 9M_1153_042018	316	1900-01-04 21:00:00	2018-01-27 21:00:00		0			0
Stn 9M_1153_042018	317	1900-01-04 21:20:00	2018-01-27 21:20:00		0			0
Stn 9M_1153_042018	318	1900-01-04 21:40:00	2018-01-27 21:40:00		0			0
Stn 9M_1153_042018	319	1900-01-04 22:00:00	2018-01-27 22:00:00		0			0
Stn 9M_1153_042018	320	1900-01-04 22:20:00	2018-01-27 22:20:00		0			0
Stn 9M_1153_042018	321	1900-01-04 22:40:00	2018-01-27 22:40:00		0			0
Stn 9M_1153_042018	322	1900-01-04 23:00:00	2018-01-27 23:00:00		0			0
Stn 9M_1153_042018	323	1900-01-04 23:20:00	2018-01-27 23:20:00		0			0
Stn 9M_1153_042018	324	1900-01-04 23:40:00	2018-01-27 23:40:00		0			0
Stn 9M_1153_042018	325	1900-01-05	2018-01-28		0			0
Stn 9M_1153_042018	326	1900-01-05 00:20:00	2018-01-28 00:20:00		0			0
Stn 9M_1153_042018	327	1900-01-05 00:40:00	2018-01-28 00:40:00		0			0
Stn 9M_1153_042018	328	1900-01-05 01:00:00	2018-01-28 01:00:00		0			0
Stn 9M_1153_042018	329	1900-01-05 01:20:00	2018-01-28 01:20:00		0			0
Stn 9M_1153_042018	330	1900-01-05 01:40:00	2018-01-28 01:40:00		0			0
Stn 9M_1153_042018	331	1900-01-05 02:00:00	2018-01-28 02:00:00		0			0
Stn 9M_1153_042018	332	1900-01-05 02:20:00	2018-01-28 02:20:00		0			0
Stn 9M_1153_042018	333	1900-01-05 02:40:00	2018-01-28 02:40:00		0			0
Stn 9M_1153_042018	334	1900-01-05 03:00:00	2018-01-28 03:00:00		0			0
Stn 9M_1153_042018	335	1900-01-05 03:20:00	2018-01-28 03:20:00		0			0
Stn 9M_1153_042018	336	1900-01-05 03:40:00	2018-01-28 03:40:00		0			0
Stn 9M_1153_042018	337	1900-01-05 04:00:00	2018-01-28 04:00:00		0			0
Stn 9M_1153_042018	338	1900-01-05 04:20:00	2018-01-28 04:20:00		0			0
Stn 9M_1153_042018	339	1900-01-05 04:40:00	2018-01-28 04:40:00		0			0
Stn 9M_1153_042018	340	1900-01-05 05:00:00	2018-01-28 05:00:00		0			0
Stn 9M_1153_042018	341	1900-01-05 05:20:00	2018-01-28 05:20:00		0			0
Stn 9M_1153_042018	342	1900-01-05 05:40:00	2018-01-28 05:40:00		0			0
Stn 9M_1153_042018	343	1900-01-05 06:00:00	2018-01-28 06:00:00		0			0
Stn 9M_1153_042018	344	1900-01-05 06:20:00	2018-01-28 06:20:00		0			0
Stn 9M_1153_042018	345	1900-01-05 06:40:00	2018-01-28 06:40:00		0			0
Stn 9M_1153_042018	346	1900-01-05 07:00:00	2018-01-28 07:00:00		0			0
Stn 9M_1153_042018	347	1900-01-05 07:20:00	2018-01-28 07:20:00		0			0
Stn 9M_1153_042018	348	1900-01-05 07:40:00	2018-01-28 07:40:00		0			0
Stn 9M_1153_042018	349	1900-01-05 08:00:00	2018-01-28 08:00:00		0			0
Stn 9M_1153_042018	350	1900-01-05 08:20:00	2018-01-28 08:20:00		0			0
Stn 9M_1153_042018	351	1900-01-05 08:40:00	2018-01-28 08:40:00		0			0
Stn 9M_1153_042018	352	1900-01-05 09:00:00	2018-01-28 09:00:00		0			0
Stn 9M_1153_042018	353	1900-01-05 09:20:00	2018-01-28 09:20:00		0			0
Stn 9M_1153_042018	354	1900-01-05 09:40:00	2018-01-28 09:40:00		0			0
Stn 9M_1153_042018	355	1900-01-05 10:00:00	2018-01-28 10:00:00		0			0
Stn 9M_1153_042018	356	1900-01-05 10:20:00	2018-01-28 10:20:00		0			0
Stn 9M_1153_042018	357	1900-01-05 10:40:00	2018-01-28 10:40:00		0			0
Stn 9M_1153_042018	358	1900-01-05 11:00:00	2018-01-28 11:00:00		0			0
Stn 9M_1153_042018	359	1900-01-05 11:20:00	2018-01-28 11:20:00		0			0
Stn 9M_1153_042018	360	1900-01-05 11:40:00	2018-01-28 11:40:00		0			0
Stn 9M_1153_042018	361	1900-01-05 12:00:00	2018-01-28 12:00:00		0			0
Stn 9M_1153_042018	362	1900-01-05 12:20:00	2018-01-28 12:20:00		0			0
Stn 9M_1153_042018	363	1900-01-05 12:40:00	2018-01-28 12:40:00		0			0
Stn 9M_1153_042018	364	1900-01-05 13:00:00	2018-01-28 13:00:00		0			0
Stn 9M_1153_042018	365	1900-01-05 13:20:00	2018-01-28 13:20:00		0			0
Stn 9M_1153_042018	366	1900-01-05 13:40:00	2018-01-28 13:40:00		0			0
Stn 9M_1153_042018	367	1900-01-05 14:00:00	2018-01-28 14:00:00		0			0
Stn 9M_1153_042018	368	1900-01-05 14:20:00	2018-01-28 14:20:00		0			0
Stn 9M_1153_042018	369	1900-01-05 14:40:00	2018-01-28 14:40:00		0			0
Stn 9M_1153_042018	370	1900-01-05 15:00:00	2018-01-28 15:00:00		0			0
Stn 9M_1153_042018	371	1900-01-05 15:20:00	2018-01-28 15:20:00		0			0
Stn 9M_1153_042018	372	1900-01-05 15:40:00	2018-01-28 15:40:00		0			0
Stn 9M_1153_042018	373	1900-01-05 16:00:00	2018-01-28 16:00:00		0			0
Stn 9M_1153_042018	374	1900-01-05 16:20:00	2018-01-28 16:20:00		0			0
Stn 9M_1153_042018	375	1900-01-05 16:40:00	2018-01-28 16:40:00		0			0
Stn 9M_1153_042018	376	1900-01-05 17:00:00	2018-01-28 17:00:00		0			0
Stn 9M_1153_042018	377	1900-01-05 17:20:00	2018-01-28 17:20:00		0			0
Stn 9M_1153_042018	378	1900-01-05 17:40:00	2018-01-28 17:40:00		0			0
Stn 9M_1153_042018	379	1900-01-05 18:00:00	2018-01-28 18:00:00		0			0
Stn 9M_1153_042018	380	1900-01-05 18:20:00	2018-01-28 18:20:00		0			0
Stn 9M_1153_042018	381	1900-01-05 18:40:00	2018-01-28 18:40:00		0			0
Stn 9M_1153_042018	382	1900-01-05 19:00:00	2018-01-28 19:00:00		0			0
Stn 9M_1153_042018	383	1900-01-05 19:20:00	2018-01-28 19:20:00		0			0
Stn 9M_1153_042018	384	1900-01-05 19:40:00	2018-01-28 19:40:00		0			0
Stn 9M_1153_042018	385	1900-01-05 20:00:00	2018-01-28 20:00:00		0			0
Stn 9M_1153_042018	386	1900-01-05 20:20:00	2018-01-28 20:20:00		0			0
Stn 9M_1153_042018	387	1900-01-05 20:40:00	2018-01-28 20:40:00		0			0
Stn 9M_1153_042018	388	1900-01-05 21:00:00	2018-01-28 21:00:00		0			0
Stn 9M_1153_042018	389	1900-01-05 21:20:00	2018-01-28 21:20:00		0			0
Stn 9M_1153_042018	390	1900-01-05 21:40:00	2018-01-28 21:40:00		0			0
Stn 9M_1153_042018	391	1900-01-05 22:00:00	2018-01-28 22:00:00		0			0
Stn 9M_1153_042018	392	1900-01-05 22:20:00	2018-01-28 22:20:00		0			0
Stn 9M_1153_042018	393	1900-01-05 22:40:00	2018-01-28 22:40:00		0			0
Stn 9M_1153_042018	394	1900-01-05 23:00:00	2018-01-28 23:00:00		0			0
Stn 9M_1153_042018	395	1900-01-05 23:20:00	2018-01-28 23:20:00		0			0
Stn 9M_1153_042018	396	1900-01-05 23:40:00	2018-01-28 23:40:00		0			0
Stn 9M_1153_042018	397	1900-01-06	2018-01-29		0			0
Stn 9M_1153_042018	398	1900-01-06 00:20:00	2018-01-29 00:20:00		0			0
Stn 9M_1153_042018	399	1900-01-06 00:40:00	2018-01-29 00:40:00		0			0
Stn 9M_1153_042018	400	1900-01-06 01:00:00	2018-01-29 01:00:00		0			0
Stn 9M_1153_042018	401	1900-01-06 01:20:00	2018-01-29 01:20:00		0			0
Stn 9M_1153_042018	402	1900-01-06 01:40:00	2018-01-29 01:40:00		0			0
Stn 9M_1153_042018	403	1900-01-06 02:00:00	2018-01-29 02:00:00		0			0
Stn 9M_1153_042018	404	1900-01-06 02:20:00	2018-01-29 02:20:00		0			0
Stn 9M_1153_042018	405	1900-01-06 02:40:00	2018-01-29 02:40:00		0			0
Stn 9M_1153_042018	406	1900-01-06 03:00:00	2018-01-29 03:00:00		0			0
Stn 9M_1153_042018	407	1900-01-06 03:20:00	2018-01-29 03:20:00		0			0
Stn 9M_1153_042018	408	1900-01-06 03:40:00	2018-01-29 03:40:00		0			0
Stn 9M_1153_042018	409	1900-01-06 04:00:00	2018-01-29 04:00:00		0			0
Stn 9M_1153_042018	410	1900-01-06 04:20:00	2018-01-29 04:20:00		0			0
Stn 9M_1153_042018	411	1900-01-06 04:40:00	2018-01-29 04:40:00		0			0
Stn 9M_1153_042018	412	1900-01-06 05:00:00	2018-01-29 05:00:00		0			0
Stn 9M_1153_042018	413	1900-01-06 05:20:00	2018-01-29 05:20:00		0			0
Stn 9M_1153_042018	414	1900-01-06 05:40:00	2018-01-29 05:40:00		0			0
Stn 9M_1153_042018	415	1900-01-06 06:00:00	2018-01-29 06:00:00		0			0
Stn 9M_1153_042018	416	1900-01-06 06:20:00	2018-01-29 06:20:00		0			0
Stn 9M_1153_042018	417	1900-01-06 06:40:00	2018-01-29 06:40:00		0			0
Stn 9M_1153_042018	418	1900-01-06 07:00:00	2018-01-29 07:00:00		0			0
Stn 9M_1153_042018	419	1900-01-06 07:20:00	2018-01-29 07:20:00		0			0
Stn 9M_1153_042018	420	1900-01-06 07:40:00	2018-01-29 07:40:00		0			0
Stn 9M_1153_042018	421	1900-01-06 08:00:00	2018-01-29 08:00:00		0			0
Stn 9M_1153_042018	422	1900-01-06 08:20:00	2018-01-29 08:20:00		0			0
Stn 9M_1153_042018	423	1900-01-06 08:40:00	2018-01-29 08:40:00		0			0
Stn 9M_1153_042018	424	1900-01-06 09:00:00	2018-01-29 09:00:00		0			0
Stn 9M_1153_042018	425	1900-01-06 09:20:00	2018-01-29 09:20:00		0			0
Stn 9M_1153_042018	426	1900-01-06 09:40:00	2018-01-29 09:40:00		0			0
Stn 9M_1153_042018	427	1900-01-06 10:00:00	2018-01-29 10:00:00		0			0
Stn 9M_1153_042018	428	1900-01-06 10:20:00	2018-01-29 10:20:00		0			0
Stn 9M_1153_042018	429	1900-01-06 10:40:00	2018-01-29 10:40:00		0			0
Stn 9M_1153_042018	430	1900-01-06 11:00:00	2018-01-29 11:00:00		0			0
Stn 9M_1153_042018	431	1900-01-06 11:20:00	2018-01-29 11:20:00	Variable/low	1	1		2	1
Stn 9M_1153_042018	432	1900-01-06 11:40:00	2018-01-29 11:40:00		0			0
Stn 9M_1153_042018	433	1900-01-06 12:00:00	2018-01-29 12:00:00		0			0
Stn 9M_1153_042018	434	1900-01-06 12:20:00	2018-01-29 12:20:00		0			0
Stn 9M_1153_042018	435	1900-01-06 12:40:00	2018-01-29 12:40:00		0			0
Stn 9M_1153_042018	436	1900-01-06 13:00:00	2018-01-29 13:00:00		0			0
Stn 9M_1153_042018	437	1900-01-06 13:20:00	2018-01-29 13:20:00		0			0
Stn 9M_1153_042018	438	1900-01-06 13:40:00	2018-01-29 13:40:00		0			0
Stn 9M_1153_042018	439	1900-01-06 14:00:00	2018-01-29 14:00:00		0			0
Stn 9M_1153_042018	440	1900-01-06 14:20:00	2018-01-29 14:20:00		0			0
Stn 9M_1153_042018	441	1900-01-06 14:40:00	2018-01-29 14:40:00		0			0
Stn 9M_1153_042018	442	1900-01-06 15:00:00	2018-01-29 15:00:00		0			0
Stn 9M_1153_042018	443	1900-01-06 15:20:00	2018-01-29 15:20:00		0			0
Stn 9M_1153_042018	444	1900-01-06 15:40:00	2018-01-29 15:40:00		0			0
Stn 9M_1153_042018	445	1900-01-06 16:00:00	2018-01-29 16:00:00		0			0
Stn 9M_1153_042018	446	1900-01-06 16:20:00	2018-01-29 16:20:00		0			0
Stn 9M_1153_042018	447	1900-01-06 16:40:00	2018-01-29 16:40:00		0			0
Stn 9M_1153_042018	448	1900-01-06 17:00:00	2018-01-29 17:00:00		0			0
Stn 9M_1153_042018	449	1900-01-06 17:20:00	2018-01-29 17:20:00		0			0
Stn 9M_1153_042018	450	1900-01-06 17:40:00	2018-01-29 17:40:00		0			0
Stn 9M_1153_042018	451	1900-01-06 18:00:00	2018-01-29 18:00:00		0			0
Stn 9M_1153_042018	452	1900-01-06 18:20:00	2018-01-29 18:20:00		0			0
Stn 9M_1153_042018	453	1900-01-06 18:40:00	2018-01-29 18:40:00		0			0
Stn 9M_1153_042018	454	1900-01-06 19:00:00	2018-01-29 19:00:00		0			0
Stn 9M_1153_042018	455	1900-01-06 19:20:00	2018-01-29 19:20:00		0			0
Stn 9M_1153_042018	456	1900-01-06 19:40:00	2018-01-29 19:40:00		0			0
Stn 9M_1153_042018	457	1900-01-06 20:00:00	2018-01-29 20:00:00		0			0
Stn 9M_1153_042018	458	1900-01-06 20:20:00	2018-01-29 20:20:00		0			0
Stn 9M_1153_042018	459	1900-01-06 20:40:00	2018-01-29 20:40:00		0			0
Stn 9M_1153_042018	460	1900-01-06 21:00:00	2018-01-29 21:00:00		0			0
Stn 9M_1153_042018	461	1900-01-06 21:20:00	2018-01-29 21:20:00		0			0
Stn 9M_1153_042018	462	1900-01-06 21:40:00	2018-01-29 21:40:00		0			0
Stn 9M_1153_042018	463	1900-01-06 22:00:00	2018-01-29 22:00:00		0			0
Stn 9M_1153_042018	464	1900-01-06 22:20:00	2018-01-29 22:20:00		0			0
Stn 9M_1153_042018	465	1900-01-06 22:40:00	2018-01-29 22:40:00		0			0
Stn 9M_1153_042018	466	1900-01-06 23:00:00	2018-01-29 23:00:00		0			0
Stn 9M_1153_042018	467	1900-01-06 23:20:00	2018-01-29 23:20:00		0			0
Stn 9M_1153_042018	468	1900-01-06 23:40:00	2018-01-29 23:40:00		0			0
Stn 9M_1153_042018	469	1900-01-07	2018-01-30		0			0
Stn 9M_1153_042018	470	1900-01-07 00:20:00	2018-01-30 00:20:00		0			0
Stn 9M_1153_042018	471	1900-01-07 00:40:00	2018-01-30 00:40:00		0			0
Stn 9M_1153_042018	472	1900-01-07 01:00:00	2018-01-30 01:00:00		0			0
Stn 9M_1153_042018	473	1900-01-07 01:20:00	2018-01-30 01:20:00		0			0
Stn 9M_1153_042018	474	1900-01-07 01:40:00	2018-01-30 01:40:00		0			0
Stn 9M_1153_042018	475	1900-01-07 02:00:00	2018-01-30 02:00:00		0			0
Stn 9M_1153_042018	476	1900-01-07 02:20:00	2018-01-30 02:20:00		0			0
Stn 9M_1153_042018	477	1900-01-07 02:40:00	2018-01-30 02:40:00		0			0
Stn 9M_1153_042018	478	1900-01-07 03:00:00	2018-01-30 03:00:00		0			0
Stn 9M_1153_042018	479	1900-01-07 03:20:00	2018-01-30 03:20:00		0			0
Stn 9M_1153_042018	480	1900-01-07 03:40:00	2018-01-30 03:40:00		0			0
Stn 9M_1153_042018	481	1900-01-07 04:00:00	2018-01-30 04:00:00		0			0
Stn 9M_1153_042018	482	1900-01-07 04:20:00	2018-01-30 04:20:00		0			0
Stn 9M_1153_042018	483	1900-01-07 04:40:00	2018-01-30 04:40:00		0			0
Stn 9M_1153_042018	484	1900-01-07 05:00:00	2018-01-30 05:00:00		0			0
Stn 9M_1153_042018	485	1900-01-07 05:20:00	2018-01-30 05:20:00		0			0
Stn 9M_1153_042018	486	1900-01-07 05:40:00	2018-01-30 05:40:00		0			0
Stn 9M_1153_042018	487	1900-01-07 06:00:00	2018-01-30 06:00:00		0			0
Stn 9M_1153_042018	488	1900-01-07 06:20:00	2018-01-30 06:20:00		0			0
Stn 9M_1153_042018	489	1900-01-07 06:40:00	2018-01-30 06:40:00		0			0
Stn 9M_1153_042018	490	1900-01-07 07:00:00	2018-01-30 07:00:00		0			0
Stn 9M_1153_042018	491	1900-01-07 07:20:00	2018-01-30 07:20:00		0			0
Stn 9M_1153_042018	492	1900-01-07 07:40:00	2018-01-30 07:40:00		0			0
Stn 9M_1153_042018	493	1900-01-07 08:00:00	2018-01-30 08:00:00		0			0
Stn 9M_1153_042018	494	1900-01-07 08:20:00	2018-01-30 08:20:00		0			0
Stn 9M_1153_042018	495	1900-01-07 08:40:00	2018-01-30 08:40:00		0			0
Stn 9M_1153_042018	496	1900-01-07 09:00:00	2018-01-30 09:00:00		0			0
Stn 9M_1153_042018	497	1900-01-07 09:20:00	2018-01-30 09:20:00		0			0
Stn 9M_1153_042018	498	1900-01-07 09:40:00	2018-01-30 09:40:00		0			0
Stn 9M_1153_042018	499	1900-01-07 10:00:00	2018-01-30 10:00:00		0			0
Stn 9M_1153_042018	500	1900-01-07 10:20:00	2018-01-30 10:20:00		0			0
Stn 9M_1153_042018	501	1900-01-07 10:40:00	2018-01-30 10:40:00		0			0
Stn 9M_1153_042018	502	1900-01-07 11:00:00	2018-01-30 11:00:00		0			0
Stn 9M_1153_042018	503	1900-01-07 11:20:00	2018-01-30 11:20:00		0			0
Stn 9M_1153_042018	504	1900-01-07 11:40:00	2018-01-30 11:40:00		0			0
Stn 9M_1153_042018	505	1900-01-07 12:00:00	2018-01-30 12:00:00		0			0
Stn 9M_1153_042018	506	1900-01-07 12:20:00	2018-01-30 12:20:00		0			0
Stn 9M_1153_042018	507	1900-01-07 12:40:00	2018-01-30 12:40:00		0			0
Stn 9M_1153_042018	508	1900-01-07 13:00:00	2018-01-30 13:00:00		0			0
Stn 9M_1153_042018	509	1900-01-07 13:20:00	2018-01-30 13:20:00		0			0
Stn 9M_1153_042018	510	1900-01-07 13:40:00	2018-01-30 13:40:00		0			0
Stn 9M_1153_042018	511	1900-01-07 14:00:00	2018-01-30 14:00:00		0			0
Stn 9M_1153_042018	512	1900-01-07 14:20:00	2018-01-30 14:20:00		0			0
Stn 9M_1153_042018	513	1900-01-07 14:40:00	2018-01-30 14:40:00		0			0
Stn 9M_1153_042018	514	1900-01-07 15:00:00	2018-01-30 15:00:00		0			0
Stn 9M_1153_042018	515	1900-01-07 15:20:00	2018-01-30 15:20:00		0			0
Stn 9M_1153_042018	516	1900-01-07 15:40:00	2018-01-30 15:40:00		0			0
Stn 9M_1153_042018	517	1900-01-07 16:00:00	2018-01-30 16:00:00		0			0
Stn 9M_1153_042018	518	1900-01-07 16:20:00	2018-01-30 16:20:00		0			0
Stn 9M_1153_042018	519	1900-01-07 16:40:00	2018-01-30 16:40:00		0			0
Stn 9M_1153_042018	520	1900-01-07 17:00:00	2018-01-30 17:00:00		0			0
Stn 9M_1153_042018	521	1900-01-07 17:20:00	2018-01-30 17:20:00		0			0
Stn 9M_1153_042018	522	1900-01-07 17:40:00	2018-01-30 17:40:00		0			0
Stn 9M_1153_042018	523	1900-01-07 18:00:00	2018-01-30 18:00:00		0			0
Stn 9M_1153_042018	524	1900-01-07 18:20:00	2018-01-30 18:20:00		0			0
Stn 9M_1153_042018	525	1900-01-07 18:40:00	2018-01-30 18:40:00		0			0
Stn 9M_1153_042018	526	1900-01-07 19:00:00	2018-01-30 19:00:00		0			0
Stn 9M_1153_042018	527	1900-01-07 19:20:00	2018-01-30 19:20:00		0			0
Stn 9M_1153_042018	528	1900-01-07 19:40:00	2018-01-30 19:40:00		0			0
Stn 9M_1153_042018	529	1900-01-07 20:00:00	2018-01-30 20:00:00		0			0
Stn 9M_1153_042018	530	1900-01-07 20:20:00	2018-01-30 20:20:00		0			0
Stn 9M_1153_042018	531	1900-01-07 20:40:00	2018-01-30 20:40:00		0			0
Stn 9M_1153_042018	532	1900-01-07 21:00:00	2018-01-30 21:00:00		0			0
Stn 9M_1153_042018	533	1900-01-07 21:20:00	2018-01-30 21:20:00		0			0
Stn 9M_1153_042018	534	1900-01-07 21:40:00	2018-01-30 21:40:00		0			0
Stn 9M_1153_042018	535	1900-01-07 22:00:00	2018-01-30 22:00:00		0			0
Stn 9M_1153_042018	536	1900-01-07 22:20:00	2018-01-30 22:20:00		0			0
Stn 9M_1153_042018	537	1900-01-07 22:40:00	2018-01-30 22:40:00		0			0
Stn 9M_1153_042018	538	1900-01-07 23:00:00	2018-01-30 23:00:00		0			0
Stn 9M_1153_042018	539	1900-01-07 23:20:00	2018-01-30 23:20:00		0			0
Stn 9M_1153_042018	540	1900-01-07 23:40:00	2018-01-30 23:40:00		0			0
Stn 9M_1153_042018	541	1900-01-08	2018-01-31		0			0
Stn 9M_1153_042018	542	1900-01-08 00:20:00	2018-01-31 00:20:00		0			0
Stn 9M_1153_042018	543	1900-01-08 00:40:00	2018-01-31 00:40:00		0			0
Stn 9M_1153_042018	544	1900-01-08 01:00:00	2018-01-31 01:00:00		0			0
Stn 9M_1153_042018	545	1900-01-08 01:20:00	2018-01-31 01:20:00		0			0
Stn 9M_1153_042018	546	1900-01-08 01:40:00	2018-01-31 01:40:00		0			0
Stn 9M_1153_042018	547	1900-01-08 02:00:00	2018-01-31 02:00:00		0			0
Stn 9M_1153_042018	548	1900-01-08 02:20:00	2018-01-31 02:20:00		0			0
Stn 9M_1153_042018	549	1900-01-08 02:40:00	2018-01-31 02:40:00		0			0
Stn 9M_1153_042018	550	1900-01-08 03:00:00	2018-01-31 03:00:00		0			0
Stn 9M_1153_042018	551	1900-01-08 03:20:00	2018-01-31 03:20:00		0			0
Stn 9M_1153_042018	552	1900-01-08 03:40:00	2018-01-31 03:40:00		0			0
Stn 9M_1153_042018	553	1900-01-08 04:00:00	2018-01-31 04:00:00		0			0
Stn 9M_1153_042018	554	1900-01-08 04:20:00	2018-01-31 04:20:00		0			0
Stn 9M_1153_042018	555	1900-01-08 04:40:00	2018-01-31 04:40:00		0			0
Stn 9M_1153_042018	556	1900-01-08 05:00:00	2018-01-31 05:00:00		0			0
Stn 9M_1153_042018	557	1900-01-08 05:20:00	2018-01-31 05:20:00		0			0
Stn 9M_1153_042018	558	1900-01-08 05:40:00	2018-01-31 05:40:00		0			0
Stn 9M_1153_042018	559	1900-01-08 06:00:00	2018-01-31 06:00:00		0			0
Stn 9M_1153_042018	560	1900-01-08 06:20:00	2018-01-31 06:20:00		0			0
Stn 9M_1153_042018	561	1900-01-08 06:40:00	2018-01-31 06:40:00		0			0
Stn 9M_1153_042018	562	1900-01-08 07:00:00	2018-01-31 07:00:00		0			0
Stn 9M_1153_042018	563	1900-01-08 07:20:00	2018-01-31 07:20:00		0			0
Stn 9M_1153_042018	564	1900-01-08 07:40:00	2018-01-31 07:40:00		0			0
Stn 9M_1153_042018	565	1900-01-08 08:00:00	2018-01-31 08:00:00		0			0
Stn 9M_1153_042018	566	1900-01-08 08:20:00	2018-01-31 08:20:00		0			0
Stn 9M_1153_042018	567	1900-01-08 08:40:00	2018-01-31 08:40:00		0			0
Stn 9M_1153_042018	568	1900-01-08 09:00:00	2018-01-31 09:00:00		0			0
Stn 9M_1153_042018	569	1900-01-08 09:20:00	2018-01-31 09:20:00		0			0
Stn 9M_1153_042018	570	1900-01-08 09:40:00	2018-01-31 09:40:00		0			0
Stn 9M_1153_042018	571	1900-01-08 10:00:00	2018-01-31 10:00:00		0			0
Stn 9M_1153_042018	572	1900-01-08 10:20:00	2018-01-31 10:20:00		0			0
Stn 9M_1153_042018	573	1900-01-08 10:40:00	2018-01-31 10:40:00		0			0
Stn 9M_1153_042018	574	1900-01-08 11:00:00	2018-01-31 11:00:00		0			0
Stn 9M_1153_042018	575	1900-01-08 11:20:00	2018-01-31 11:20:00		0			0
Stn 9M_1153_042018	576	1900-01-08 11:40:00	2018-01-31 11:40:00		0			0
Stn 9M_1153_042018	577	1900-01-08 12:00:00	2018-01-31 12:00:00		0			0
Stn 9M_1153_042018	578	1900-01-08 12:20:00	2018-01-31 12:20:00		0			0
Stn 9M_1153_042018	579	1900-01-08 12:40:00	2018-01-31 12:40:00		0			0
Stn 9M_1153_042018	580	1900-01-08 13:00:00	2018-01-31 13:00:00		0			0
Stn 9M_1153_042018	581	1900-01-08 13:20:00	2018-01-31 13:20:00		0			0
Stn 9M_1153_042018	582	1900-01-08 13:40:00	2018-01-31 13:40:00		0			0
Stn 9M_1153_042018	583	1900-01-08 14:00:00	2018-01-31 14:00:00		0			0
Stn 9M_1153_042018	584	1900-01-08 14:20:00	2018-01-31 14:20:00		0			0
Stn 9M_1153_042018	585	1900-01-08 14:40:00	2018-01-31 14:40:00		0			0
Stn 9M_1153_042018	586	1900-01-08 15:00:00	2018-01-31 15:00:00		0			0
Stn 9M_1153_042018	587	1900-01-08 15:20:00	2018-01-31 15:20:00		0			0
Stn 9M_1153_042018	588	1900-01-08 15:40:00	2018-01-31 15:40:00		0			0
Stn 9M_1153_042018	589	1900-01-08 16:00:00	2018-01-31 16:00:00		0			0
Stn 9M_1153_042018	590	1900-01-08 16:20:00	2018-01-31 16:20:00		0			0
Stn 9M_1153_042018	591	1900-01-08 16:40:00	2018-01-31 16:40:00		0			0
Stn 9M_1153_042018	592	1900-01-08 17:00:00	2018-01-31 17:00:00		0			0
Stn 9M_1153_042018	593	1900-01-08 17:20:00	2018-01-31 17:20:00		0			0
Stn 9M_1153_042018	594	1900-01-08 17:40:00	2018-01-31 17:40:00		0			0
Stn 9M_1153_042018	595	1900-01-08 18:00:00	2018-01-31 18:00:00		0			0
Stn 9M_1153_042018	596	1900-01-08 18:20:00	2018-01-31 18:20:00		0			0
Stn 9M_1153_042018	597	1900-01-08 18:40:00	2018-01-31 18:40:00		0			0
Stn 9M_1153_042018	598	1900-01-08 19:00:00	2018-01-31 19:00:00		0			0
Stn 9M_1153_042018	599	1900-01-08 19:20:00	2018-01-31 19:20:00		0			0
Stn 9M_1153_042018	600	1900-01-08 19:40:00	2018-01-31 19:40:00		0			0
Stn 9M_1153_042018	601	1900-01-08 20:00:00	2018-01-31 20:00:00		0			0
Stn 9M_1153_042018	602	1900-01-08 20:20:00	2018-01-31 20:20:00		0			0
Stn 9M_1153_042018	603	1900-01-08 20:40:00	2018-01-31 20:40:00		0			0
Stn 9M_1153_042018	604	1900-01-08 21:00:00	2018-01-31 21:00:00		0			0
Stn 9M_1153_042018	605	1900-01-08 21:20:00	2018-01-31 21:20:00		0			0
Stn 9M_1153_042018	606	1900-01-08 21:40:00	2018-01-31 21:40:00		0			0
Stn 9M_1153_042018	607	1900-01-08 22:00:00	2018-01-31 22:00:00		0			0
Stn 9M_1153_042018	608	1900-01-08 22:20:00	2018-01-31 22:20:00		0			0
Stn 9M_1153_042018	609	1900-01-08 22:40:00	2018-01-31 22:40:00		0			0
Stn 9M_1153_042018	610	1900-01-08 23:00:00	2018-01-31 23:00:00		0			0
Stn 9M_1153_042018	611	1900-01-08 23:20:00	2018-01-31 23:20:00		0			0
Stn 9M_1153_042018	612	1900-01-08 23:40:00	2018-01-31 23:40:00		0			0
Stn 9M_1153_042018	613	1900-01-09	2018-02-01		0			0
Stn 9M_1153_042018	614	1900-01-09 00:20:00	2018-02-01 00:20:00		0			0
Stn 9M_1153_042018	615	1900-01-09 00:40:00	2018-02-01 00:40:00		0			0
Stn 9M_1153_042018	616	1900-01-09 01:00:00	2018-02-01 01:00:00		0			0
Stn 9M_1153_042018	617	1900-01-09 01:20:00	2018-02-01 01:20:00		0			0
Stn 9M_1153_042018	618	1900-01-09 01:40:00	2018-02-01 01:40:00		0			0
Stn 9M_1153_042018	619	1900-01-09 02:00:00	2018-02-01 02:00:00		0			0
Stn 9M_1153_042018	620	1900-01-09 02:20:00	2018-02-01 02:20:00		0			0
Stn 9M_1153_042018	621	1900-01-09 02:40:00	2018-02-01 02:40:00		0			0
Stn 9M_1153_042018	622	1900-01-09 03:00:00	2018-02-01 03:00:00		0			0
Stn 9M_1153_042018	623	1900-01-09 03:20:00	2018-02-01 03:20:00		0			0
Stn 9M_1153_042018	624	1900-01-09 03:40:00	2018-02-01 03:40:00		0			0
Stn 9M_1153_042018	625	1900-01-09 04:00:00	2018-02-01 04:00:00		0			0
Stn 9M_1153_042018	626	1900-01-09 04:20:00	2018-02-01 04:20:00		0			0
Stn 9M_1153_042018	627	1900-01-09 04:40:00	2018-02-01 04:40:00		0			0
Stn 9M_1153_042018	628	1900-01-09 05:00:00	2018-02-01 05:00:00		0			0
Stn 9M_1153_042018	629	1900-01-09 05:20:00	2018-02-01 05:20:00		0			0
Stn 9M_1153_042018	630	1900-01-09 05:40:00	2018-02-01 05:40:00		0			0
Stn 9M_1153_042018	631	1900-01-09 06:00:00	2018-02-01 06:00:00		0			0
Stn 9M_1153_042018	632	1900-01-09 06:20:00	2018-02-01 06:20:00		0			0
Stn 9M_1153_042018	633	1900-01-09 06:40:00	2018-02-01 06:40:00		0			0
Stn 9M_1153_042018	634	1900-01-09 07:00:00	2018-02-01 07:00:00		0			0
Stn 9M_1153_042018	635	1900-01-09 07:20:00	2018-02-01 07:20:00		0			0
Stn 9M_1153_042018	636	1900-01-09 07:40:00	2018-02-01 07:40:00		0			0
Stn 9M_1153_042018	637	1900-01-09 08:00:00	2018-02-01 08:00:00		0			0
Stn 9M_1153_042018	638	1900-01-09 08:20:00	2018-02-01 08:20:00		0			0
Stn 9M_1153_042018	639	1900-01-09 08:40:00	2018-02-01 08:40:00		0			0
Stn 9M_1153_042018	640	1900-01-09 09:00:00	2018-02-01 09:00:00		0			0
Stn 9M_1153_042018	641	1900-01-09 09:20:00	2018-02-01 09:20:00		0			0
Stn 9M_1153_042018	642	1900-01-09 09:40:00	2018-02-01 09:40:00		0			0
Stn 9M_1153_042018	643	1900-01-09 10:00:00	2018-02-01 10:00:00	Burst Wide	18			8
Stn 9M_1153_042018	644	1900-01-09 10:20:00	2018-02-01 10:20:00		0			0
Stn 9M_1153_042018	645	1900-01-09 10:40:00	2018-02-01 10:40:00		0			0
Stn 9M_1153_042018	646	1900-01-09 11:00:00	2018-02-01 11:00:00		0			0
Stn 9M_1153_042018	647	1900-01-09 11:20:00	2018-02-01 11:20:00		0			0
Stn 9M_1153_042018	648	1900-01-09 11:40:00	2018-02-01 11:40:00		0			0
Stn 9M_1153_042018	649	1900-01-09 12:00:00	2018-02-01 12:00:00		0			0
Stn 9M_1153_042018	650	1900-01-09 12:20:00	2018-02-01 12:20:00		0			0
Stn 9M_1153_042018	651	1900-01-09 12:40:00	2018-02-01 12:40:00		0			0
Stn 9M_1153_042018	652	1900-01-09 13:00:00	2018-02-01 13:00:00		0			0
Stn 9M_1153_042018	653	1900-01-09 13:20:00	2018-02-01 13:20:00		0			0
Stn 9M_1153_042018	654	1900-01-09 13:40:00	2018-02-01 13:40:00		0			0
Stn 9M_1153_042018	655	1900-01-09 14:00:00	2018-02-01 14:00:00		0			0
Stn 9M_1153_042018	656	1900-01-09 14:20:00	2018-02-01 14:20:00		0			0
Stn 9M_1153_042018	657	1900-01-09 14:40:00	2018-02-01 14:40:00		0			0
Stn 9M_1153_042018	658	1900-01-09 15:00:00	2018-02-01 15:00:00		0			0
Stn 9M_1153_042018	659	1900-01-09 15:20:00	2018-02-01 15:20:00		0			0
Stn 9M_1153_042018	660	1900-01-09 15:40:00	2018-02-01 15:40:00		0			0
Stn 9M_1153_042018	661	1900-01-09 16:00:00	2018-02-01 16:00:00		0			0
Stn 9M_1153_042018	662	1900-01-09 16:20:00	2018-02-01 16:20:00		0			0
Stn 9M_1153_042018	663	1900-01-09 16:40:00	2018-02-01 16:40:00		0			0
Stn 9M_1153_042018	664	1900-01-09 17:00:00	2018-02-01 17:00:00		0			0
Stn 9M_1153_042018	665	1900-01-09 17:20:00	2018-02-01 17:20:00		0			0
Stn 9M_1153_042018	666	1900-01-09 17:40:00	2018-02-01 17:40:00		0			0
Stn 9M_1153_042018	667	1900-01-09 18:00:00	2018-02-01 18:00:00		0			0
Stn 9M_1153_042018	668	1900-01-09 18:20:00	2018-02-01 18:20:00		0			0
Stn 9M_1153_042018	669	1900-01-09 18:40:00	2018-02-01 18:40:00		0			0
Stn 9M_1153_042018	670	1900-01-09 19:00:00	2018-02-01 19:00:00		0			0
Stn 9M_1153_042018	671	1900-01-09 19:20:00	2018-02-01 19:20:00		0			0
Stn 9M_1153_042018	672	1900-01-09 19:40:00	2018-02-01 19:40:00		0			0
Stn 9M_1153_042018	673	1900-01-09 20:00:00	2018-02-01 20:00:00		0			0
Stn 9M_1153_042018	674	1900-01-09 20:20:00	2018-02-01 20:20:00		0			0
Stn 9M_1153_042018	675	1900-01-09 20:40:00	2018-02-01 20:40:00		0			0
Stn 9M_1153_042018	676	1900-01-09 21:00:00	2018-02-01 21:00:00		0			0
Stn 9M_1153_042018	677	1900-01-09 21:20:00	2018-02-01 21:20:00		0			0
Stn 9M_1153_042018	678	1900-01-09 21:40:00	2018-02-01 21:40:00		0			0
Stn 9M_1153_042018	679	1900-01-09 22:00:00	2018-02-01 22:00:00		0			0
Stn 9M_1153_042018	680	1900-01-09 22:20:00	2018-02-01 22:20:00		0			0
Stn 9M_1153_042018	681	1900-01-09 22:40:00	2018-02-01 22:40:00		0			0
Stn 9M_1153_042018	682	1900-01-09 23:00:00	2018-02-01 23:00:00		0			0
Stn 9M_1153_042018	683	1900-01-09 23:20:00	2018-02-01 23:20:00		0			0
Stn 9M_1153_042018	684	1900-01-09 23:40:00	2018-02-01 23:40:00		0			0
Stn 9M_1153_042018	685	1900-01-10	2018-02-02		0			0
Stn 9M_1153_042018	686	1900-01-10 00:20:00	2018-02-02 00:20:00		0			0
Stn 9M_1153_042018	687	1900-01-10 00:40:00	2018-02-02 00:40:00		0			0
Stn 9M_1153_042018	688	1900-01-10 01:00:00	2018-02-02 01:00:00		0			0
Stn 9M_1153_042018	689	1900-01-10 01:20:00	2018-02-02 01:20:00		0			0
Stn 9M_1153_042018	690	1900-01-10 01:40:00	2018-02-02 01:40:00		0			0
Stn 9M_1153_042018	691	1900-01-10 02:00:00	2018-02-02 02:00:00		0			0
Stn 9M_1153_042018	692	1900-01-10 02:20:00	2018-02-02 02:20:00		0			0
Stn 9M_1153_042018	693	1900-01-10 02:40:00	2018-02-02 02:40:00		0			0
Stn 9M_1153_042018	694	1900-01-10 03:00:00	2018-02-02 03:00:00		0			0
Stn 9M_1153_042018	695	1900-01-10 03:20:00	2018-02-02 03:20:00		0			0
Stn 9M_1153_042018	696	1900-01-10 03:40:00	2018-02-02 03:40:00		0			0
Stn 9M_1153_042018	697	1900-01-10 04:00:00	2018-02-02 04:00:00		0			0
Stn 9M_1153_042018	698	1900-01-10 04:20:00	2018-02-02 04:20:00		0			0
Stn 9M_1153_042018	699	1900-01-10 04:40:00	2018-02-02 04:40:00		0			0
Stn 9M_1153_042018	700	1900-01-10 05:00:00	2018-02-02 05:00:00		0			0
Stn 9M_1153_042018	701	1900-01-10 05:20:00	2018-02-02 05:20:00		0			0
Stn 9M_1153_042018	702	1900-01-10 05:40:00	2018-02-02 05:40:00		0			0
Stn 9M_1153_042018	703	1900-01-10 06:00:00	2018-02-02 06:00:00		0			0
Stn 9M_1153_042018	704	1900-01-10 06:20:00	2018-02-02 06:20:00		0			0
Stn 9M_1153_042018	705	1900-01-10 06:40:00	2018-02-02 06:40:00		0			0
Stn 9M_1153_042018	706	1900-01-10 07:00:00	2018-02-02 07:00:00		0			0
Stn 9M_1153_042018	707	1900-01-10 07:20:00	2018-02-02 07:20:00		0			0
Stn 9M_1153_042018	708	1900-01-10 07:40:00	2018-02-02 07:40:00		0			0
Stn 9M_1153_042018	709	1900-01-10 08:00:00	2018-02-02 08:00:00		0			0
Stn 9M_1153_042018	710	1900-01-10 08:20:00	2018-02-02 08:20:00		0			0
Stn 9M_1153_042018	711	1900-01-10 08:40:00	2018-02-02 08:40:00		0			0
Stn 9M_1153_042018	712	1900-01-10 09:00:00	2018-02-02 09:00:00		0			0
Stn 9M_1153_042018	713	1900-01-10 09:20:00	2018-02-02 09:20:00		0			0
Stn 9M_1153_042018	714	1900-01-10 09:40:00	2018-02-02 09:40:00		0			0
Stn 9M_1153_042018	715	1900-01-10 10:00:00	2018-02-02 10:00:00		0			0
Stn 9M_1153_042018	716	1900-01-10 10:20:00	2018-02-02 10:20:00		0			0
Stn 9M_1153_042018	717	1900-01-10 10:40:00	2018-02-02 10:40:00		0			0
Stn 9M_1153_042018	718	1900-01-10 11:00:00	2018-02-02 11:00:00		0			0
Stn 9M_1153_042018	719	1900-01-10 11:20:00	2018-02-02 11:20:00		0			0
Stn 9M_1153_042018	720	1900-01-10 11:40:00	2018-02-02 11:40:00		0			0
Stn 9M_1153_042018	721	1900-01-10 12:00:00	2018-02-02 12:00:00		0			0
Stn 9M_1153_042018	722	1900-01-10 12:20:00	2018-02-02 12:20:00		0			0
Stn 9M_1153_042018	723	1900-01-10 12:40:00	2018-02-02 12:40:00		0			0
Stn 9M_1153_042018	724	1900-01-10 13:00:00	2018-02-02 13:00:00		0			0
Stn 9M_1153_042018	725	1900-01-10 13:20:00	2018-02-02 13:20:00		0			0
Stn 9M_1153_042018	726	1900-01-10 13:40:00	2018-02-02 13:40:00		0			0
Stn 9M_1153_042018	727	1900-01-10 14:00:00	2018-02-02 14:00:00		0			0
Stn 9M_1153_042018	728	1900-01-10 14:20:00	2018-02-02 14:20:00		0			0
Stn 9M_1153_042018	729	1900-01-10 14:40:00	2018-02-02 14:40:00		0			0
Stn 9M_1153_042018	730	1900-01-10 15:00:00	2018-02-02 15:00:00		0			0
Stn 9M_1153_042018	731	1900-01-10 15:20:00	2018-02-02 15:20:00		0			0
Stn 9M_1153_042018	732	1900-01-10 15:40:00	2018-02-02 15:40:00		0			0
Stn 9M_1153_042018	733	1900-01-10 16:00:00	2018-02-02 16:00:00		0			0
Stn 9M_1153_042018	734	1900-01-10 16:20:00	2018-02-02 16:20:00		0			0
Stn 9M_1153_042018	735	1900-01-10 16:40:00	2018-02-02 16:40:00		0			0
Stn 9M_1153_042018	736	1900-01-10 17:00:00	2018-02-02 17:00:00		0			0
Stn 9M_1153_042018	737	1900-01-10 17:20:00	2018-02-02 17:20:00		0			0
Stn 9M_1153_042018	738	1900-01-10 17:40:00	2018-02-02 17:40:00		0			0
Stn 9M_1153_042018	739	1900-01-10 18:00:00	2018-02-02 18:00:00		0			0
Stn 9M_1153_042018	740	1900-01-10 18:20:00	2018-02-02 18:20:00		0			0
Stn 9M_1153_042018	741	1900-01-10 18:40:00	2018-02-02 18:40:00		0			0
Stn 9M_1153_042018	742	1900-01-10 19:00:00	2018-02-02 19:00:00		0			0
Stn 9M_1153_042018	743	1900-01-10 19:20:00	2018-02-02 19:20:00		0			0
Stn 9M_1153_042018	744	1900-01-10 19:40:00	2018-02-02 19:40:00		0			0
Stn 9M_1153_042018	745	1900-01-10 20:00:00	2018-02-02 20:00:00		0			0
Stn 9M_1153_042018	746	1900-01-10 20:20:00	2018-02-02 20:20:00		0			0
Stn 9M_1153_042018	747	1900-01-10 20:40:00	2018-02-02 20:40:00		0			0
Stn 9M_1153_042018	748	1900-01-10 21:00:00	2018-02-02 21:00:00		0			0
Stn 9M_1153_042018	749	1900-01-10 21:20:00	2018-02-02 21:20:00		0			0
Stn 9M_1153_042018	750	1900-01-10 21:40:00	2018-02-02 21:40:00		0			0
Stn 9M_1153_042018	751	1900-01-10 22:00:00	2018-02-02 22:00:00		0			0
Stn 9M_1153_042018	752	1900-01-10 22:20:00	2018-02-02 22:20:00		0			0
Stn 9M_1153_042018	753	1900-01-10 22:40:00	2018-02-02 22:40:00		0			0
Stn 9M_1153_042018	754	1900-01-10 23:00:00	2018-02-02 23:00:00		0			0
Stn 9M_1153_042018	755	1900-01-10 23:20:00	2018-02-02 23:20:00		0			0
Stn 9M_1153_042018	756	1900-01-10 23:40:00	2018-02-02 23:40:00		0			0
Stn 9M_1153_042018	757	1900-01-11	2018-02-03		0			0
Stn 9M_1153_042018	758	1900-01-11 00:20:00	2018-02-03 00:20:00		0			0
Stn 9M_1153_042018	759	1900-01-11 00:40:00	2018-02-03 00:40:00		0			0
Stn 9M_1153_042018	760	1900-01-11 01:00:00	2018-02-03 01:00:00		0			0
Stn 9M_1153_042018	761	1900-01-11 01:20:00	2018-02-03 01:20:00		0			0
Stn 9M_1153_042018	762	1900-01-11 01:40:00	2018-02-03 01:40:00		0			0
Stn 9M_1153_042018	763	1900-01-11 02:00:00	2018-02-03 02:00:00		0			0
Stn 9M_1153_042018	764	1900-01-11 02:20:00	2018-02-03 02:20:00		0			0
Stn 9M_1153_042018	765	1900-01-11 02:40:00	2018-02-03 02:40:00		0			0
Stn 9M_1153_042018	766	1900-01-11 03:00:00	2018-02-03 03:00:00		0			0
Stn 9M_1153_042018	767	1900-01-11 03:20:00	2018-02-03 03:20:00		0			0
Stn 9M_1153_042018	768	1900-01-11 03:40:00	2018-02-03 03:40:00		0			0
Stn 9M_1153_042018	769	1900-01-11 04:00:00	2018-02-03 04:00:00		0			0
Stn 9M_1153_042018	770	1900-01-11 04:20:00	2018-02-03 04:20:00		0			0
Stn 9M_1153_042018	771	1900-01-11 04:40:00	2018-02-03 04:40:00		0			0
Stn 9M_1153_042018	772	1900-01-11 05:00:00	2018-02-03 05:00:00		0			0
Stn 9M_1153_042018	773	1900-01-11 05:20:00	2018-02-03 05:20:00		0			0
Stn 9M_1153_042018	774	1900-01-11 05:40:00	2018-02-03 05:40:00		0			0
Stn 9M_1153_042018	775	1900-01-11 06:00:00	2018-02-03 06:00:00		0			0
Stn 9M_1153_042018	776	1900-01-11 06:20:00	2018-02-03 06:20:00		0			0
Stn 9M_1153_042018	777	1900-01-11 06:40:00	2018-02-03 06:40:00		0			0
Stn 9M_1153_042018	778	1900-01-11 07:00:00	2018-02-03 07:00:00		0			0
Stn 9M_1153_042018	779	1900-01-11 07:20:00	2018-02-03 07:20:00		0			0
Stn 9M_1153_042018	780	1900-01-11 07:40:00	2018-02-03 07:40:00		0			0
Stn 9M_1153_042018	781	1900-01-11 08:00:00	2018-02-03 08:00:00		0			0
Stn 9M_1153_042018	782	1900-01-11 08:20:00	2018-02-03 08:20:00		0			0
Stn 9M_1153_042018	783	1900-01-11 08:40:00	2018-02-03 08:40:00		0			0
Stn 9M_1153_042018	784	1900-01-11 09:00:00	2018-02-03 09:00:00		0			0
Stn 9M_1153_042018	785	1900-01-11 09:20:00	2018-02-03 09:20:00		0			0
Stn 9M_1153_042018	786	1900-01-11 09:40:00	2018-02-03 09:40:00		0			0
Stn 9M_1153_042018	787	1900-01-11 10:00:00	2018-02-03 10:00:00		0			0
Stn 9M_1153_042018	788	1900-01-11 10:20:00	2018-02-03 10:20:00		0			0
Stn 9M_1153_042018	789	1900-01-11 10:40:00	2018-02-03 10:40:00		0			0
Stn 9M_1153_042018	790	1900-01-11 11:00:00	2018-02-03 11:00:00		0			0
Stn 9M_1153_042018	791	1900-01-11 11:20:00	2018-02-03 11:20:00		0			0
Stn 9M_1153_042018	792	1900-01-11 11:40:00	2018-02-03 11:40:00		0			0
Stn 9M_1153_042018	793	1900-01-11 12:00:00	2018-02-03 12:00:00		0			0
Stn 9M_1153_042018	794	1900-01-11 12:20:00	2018-02-03 12:20:00		0			0
Stn 9M_1153_042018	795	1900-01-11 12:40:00	2018-02-03 12:40:00		0			0
Stn 9M_1153_042018	796	1900-01-11 13:00:00	2018-02-03 13:00:00		0			0
Stn 9M_1153_042018	797	1900-01-11 13:20:00	2018-02-03 13:20:00		0			0
Stn 9M_1153_042018	798	1900-01-11 13:40:00	2018-02-03 13:40:00		0			0
Stn 9M_1153_042018	799	1900-01-11 14:00:00	2018-02-03 14:00:00		0			0
Stn 9M_1153_042018	800	1900-01-11 14:20:00	2018-02-03 14:20:00		0			0
Stn 9M_1153_042018	801	1900-01-11 14:40:00	2018-02-03 14:40:00		0			0
Stn 9M_1153_042018	802	1900-01-11 15:00:00	2018-02-03 15:00:00		0			0
Stn 9M_1153_042018	803	1900-01-11 15:20:00	2018-02-03 15:20:00		0			0
Stn 9M_1153_042018	804	1900-01-11 15:40:00	2018-02-03 15:40:00		0			0
Stn 9M_1153_042018	805	1900-01-11 16:00:00	2018-02-03 16:00:00		0			0
Stn 9M_1153_042018	806	1900-01-11 16:20:00	2018-02-03 16:20:00		0			0
Stn 9M_1153_042018	807	1900-01-11 16:40:00	2018-02-03 16:40:00		0			0
Stn 9M_1153_042018	808	1900-01-11 17:00:00	2018-02-03 17:00:00		0			0
Stn 9M_1153_042018	809	1900-01-11 17:20:00	2018-02-03 17:20:00		0			0
Stn 9M_1153_042018	810	1900-01-11 17:40:00	2018-02-03 17:40:00		0			0
Stn 9M_1153_042018	811	1900-01-11 18:00:00	2018-02-03 18:00:00		0			0
Stn 9M_1153_042018	812	1900-01-11 18:20:00	2018-02-03 18:20:00		0			0
Stn 9M_1153_042018	813	1900-01-11 18:40:00	2018-02-03 18:40:00		0			0
Stn 9M_1153_042018	814	1900-01-11 19:00:00	2018-02-03 19:00:00		0			0
Stn 9M_1153_042018	815	1900-01-11 19:20:00	2018-02-03 19:20:00		0			0
Stn 9M_1153_042018	816	1900-01-11 19:40:00	2018-02-03 19:40:00		0			0
Stn 9M_1153_042018	817	1900-01-11 20:00:00	2018-02-03 20:00:00		0			0
Stn 9M_1153_042018	818	1900-01-11 20:20:00	2018-02-03 20:20:00		0			0
Stn 9M_1153_042018	819	1900-01-11 20:40:00	2018-02-03 20:40:00		0			0
Stn 9M_1153_042018	820	1900-01-11 21:00:00	2018-02-03 21:00:00		0			0
Stn 9M_1153_042018	821	1900-01-11 21:20:00	2018-02-03 21:20:00		0			0
Stn 9M_1153_042018	822	1900-01-11 21:40:00	2018-02-03 21:40:00		0			0
Stn 9M_1153_042018	823	1900-01-11 22:00:00	2018-02-03 22:00:00		0			0
Stn 9M_1153_042018	824	1900-01-11 22:20:00	2018-02-03 22:20:00		0			0
Stn 9M_1153_042018	825	1900-01-11 22:40:00	2018-02-03 22:40:00		0			0
Stn 9M_1153_042018	826	1900-01-11 23:00:00	2018-02-03 23:00:00		0			0
Stn 9M_1153_042018	827	1900-01-11 23:20:00	2018-02-03 23:20:00		0			0
Stn 9M_1153_042018	828	1900-01-11 23:40:00	2018-02-03 23:40:00		0			0
Stn 9M_1153_042018	829	1900-01-12	2018-02-04		0			0
Stn 9M_1153_042018	830	1900-01-12 00:20:00	2018-02-04 00:20:00		0			0
Stn 9M_1153_042018	831	1900-01-12 00:40:00	2018-02-04 00:40:00		0			0
Stn 9M_1153_042018	832	1900-01-12 01:00:00	2018-02-04 01:00:00		0			0
Stn 9M_1153_042018	833	1900-01-12 01:20:00	2018-02-04 01:20:00		0			0
Stn 9M_1153_042018	834	1900-01-12 01:40:00	2018-02-04 01:40:00		0			0
Stn 9M_1153_042018	835	1900-01-12 02:00:00	2018-02-04 02:00:00		0			0
Stn 9M_1153_042018	836	1900-01-12 02:20:00	2018-02-04 02:20:00		0			0
Stn 9M_1153_042018	837	1900-01-12 02:40:00	2018-02-04 02:40:00		0			0
Stn 9M_1153_042018	838	1900-01-12 03:00:00	2018-02-04 03:00:00		0			0
Stn 9M_1153_042018	839	1900-01-12 03:20:00	2018-02-04 03:20:00		0			0
Stn 9M_1153_042018	840	1900-01-12 03:40:00	2018-02-04 03:40:00		0			0
Stn 9M_1153_042018	841	1900-01-12 04:00:00	2018-02-04 04:00:00		0			0
Stn 9M_1153_042018	842	1900-01-12 04:20:00	2018-02-04 04:20:00		0			0
Stn 9M_1153_042018	843	1900-01-12 04:40:00	2018-02-04 04:40:00		0			0
Stn 9M_1153_042018	844	1900-01-12 05:00:00	2018-02-04 05:00:00		0			0
Stn 9M_1153_042018	845	1900-01-12 05:20:00	2018-02-04 05:20:00		0			0
Stn 9M_1153_042018	846	1900-01-12 05:40:00	2018-02-04 05:40:00		0			0
Stn 9M_1153_042018	847	1900-01-12 06:00:00	2018-02-04 06:00:00		0			0
Stn 9M_1153_042018	848	1900-01-12 06:20:00	2018-02-04 06:20:00		0			0
Stn 9M_1153_042018	849	1900-01-12 06:40:00	2018-02-04 06:40:00		0			0
Stn 9M_1153_042018	850	1900-01-12 07:00:00	2018-02-04 07:00:00		0			0
Stn 9M_1153_042018	851	1900-01-12 07:20:00	2018-02-04 07:20:00		0			0
Stn 9M_1153_042018	852	1900-01-12 07:40:00	2018-02-04 07:40:00		0			0
Stn 9M_1153_042018	853	1900-01-12 08:00:00	2018-02-04 08:00:00		0			0
Stn 9M_1153_042018	854	1900-01-12 08:20:00	2018-02-04 08:20:00		0			0
Stn 9M_1153_042018	855	1900-01-12 08:40:00	2018-02-04 08:40:00		0			0
Stn 9M_1153_042018	856	1900-01-12 09:00:00	2018-02-04 09:00:00		0			0
Stn 9M_1153_042018	857	1900-01-12 09:20:00	2018-02-04 09:20:00		0			0
Stn 9M_1153_042018	858	1900-01-12 09:40:00	2018-02-04 09:40:00		0			0
Stn 9M_1153_042018	859	1900-01-12 10:00:00	2018-02-04 10:00:00		0			0
Stn 9M_1153_042018	860	1900-01-12 10:20:00	2018-02-04 10:20:00		0			0
Stn 9M_1153_042018	861	1900-01-12 10:40:00	2018-02-04 10:40:00		0			0
Stn 9M_1153_042018	862	1900-01-12 11:00:00	2018-02-04 11:00:00		0			0
Stn 9M_1153_042018	863	1900-01-12 11:20:00	2018-02-04 11:20:00		0			0
Stn 9M_1153_042018	864	1900-01-12 11:40:00	2018-02-04 11:40:00		0			0
Stn 9M_1153_042018	865	1900-01-12 12:00:00	2018-02-04 12:00:00		0			0
Stn 9M_1153_042018	866	1900-01-12 12:20:00	2018-02-04 12:20:00		0			0
Stn 9M_1153_042018	867	1900-01-12 12:40:00	2018-02-04 12:40:00		0			0
Stn 9M_1153_042018	868	1900-01-12 13:00:00	2018-02-04 13:00:00		0			0
Stn 9M_1153_042018	869	1900-01-12 13:20:00	2018-02-04 13:20:00		0			0
Stn 9M_1153_042018	870	1900-01-12 13:40:00	2018-02-04 13:40:00		0			0
Stn 9M_1153_042018	871	1900-01-12 14:00:00	2018-02-04 14:00:00		0			0
Stn 9M_1153_042018	872	1900-01-12 14:20:00	2018-02-04 14:20:00		0			0
Stn 9M_1153_042018	873	1900-01-12 14:40:00	2018-02-04 14:40:00		0			0
Stn 9M_1153_042018	874	1900-01-12 15:00:00	2018-02-04 15:00:00		0			0
Stn 9M_1153_042018	875	1900-01-12 15:20:00	2018-02-04 15:20:00		0			0
Stn 9M_1153_042018	876	1900-01-12 15:40:00	2018-02-04 15:40:00		0			0
Stn 9M_1153_042018	877	1900-01-12 16:00:00	2018-02-04 16:00:00		0			0
Stn 9M_1153_042018	878	1900-01-12 16:20:00	2018-02-04 16:20:00		0			0
Stn 9M_1153_042018	879	1900-01-12 16:40:00	2018-02-04 16:40:00		0			0
Stn 9M_1153_042018	880	1900-01-12 17:00:00	2018-02-04 17:00:00		0			0
Stn 9M_1153_042018	881	1900-01-12 17:20:00	2018-02-04 17:20:00		0			0
Stn 9M_1153_042018	882	1900-01-12 17:40:00	2018-02-04 17:40:00		0			0
Stn 9M_1153_042018	883	1900-01-12 18:00:00	2018-02-04 18:00:00		0			0
Stn 9M_1153_042018	884	1900-01-12 18:20:00	2018-02-04 18:20:00		0			0
Stn 9M_1153_042018	885	1900-01-12 18:40:00	2018-02-04 18:40:00		0			0
Stn 9M_1153_042018	886	1900-01-12 19:00:00	2018-02-04 19:00:00		0			0
Stn 9M_1153_042018	887	1900-01-12 19:20:00	2018-02-04 19:20:00		0			0
Stn 9M_1153_042018	888	1900-01-12 19:40:00	2018-02-04 19:40:00		0			0
Stn 9M_1153_042018	889	1900-01-12 20:00:00	2018-02-04 20:00:00		0			0
Stn 9M_1153_042018	890	1900-01-12 20:20:00	2018-02-04 20:20:00		0			0
Stn 9M_1153_042018	891	1900-01-12 20:40:00	2018-02-04 20:40:00		0			0
Stn 9M_1153_042018	892	1900-01-12 21:00:00	2018-02-04 21:00:00		0			0
Stn 9M_1153_042018	893	1900-01-12 21:20:00	2018-02-04 21:20:00		0			0
Stn 9M_1153_042018	894	1900-01-12 21:40:00	2018-02-04 21:40:00		0			0
Stn 9M_1153_042018	895	1900-01-12 22:00:00	2018-02-04 22:00:00		0			0
Stn 9M_1153_042018	896	1900-01-12 22:20:00	2018-02-04 22:20:00		0			0
Stn 9M_1153_042018	897	1900-01-12 22:40:00	2018-02-04 22:40:00		0			0
Stn 9M_1153_042018	898	1900-01-12 23:00:00	2018-02-04 23:00:00		0			0
Stn 9M_1153_042018	899	1900-01-12 23:20:00	2018-02-04 23:20:00		0			0
Stn 9M_1153_042018	900	1900-01-12 23:40:00	2018-02-04 23:40:00		0			0
Stn 9M_1153_042018	901	1900-01-13	2018-02-05		0			0
Stn 9M_1153_042018	902	1900-01-13 00:20:00	2018-02-05 00:20:00		0			0
Stn 9M_1153_042018	903	1900-01-13 00:40:00	2018-02-05 00:40:00		0			0
Stn 9M_1153_042018	904	1900-01-13 01:00:00	2018-02-05 01:00:00		0			0
Stn 9M_1153_042018	905	1900-01-13 01:20:00	2018-02-05 01:20:00		0			0
Stn 9M_1153_042018	906	1900-01-13 01:40:00	2018-02-05 01:40:00		0			0
Stn 9M_1153_042018	907	1900-01-13 02:00:00	2018-02-05 02:00:00		0			0
Stn 9M_1153_042018	908	1900-01-13 02:20:00	2018-02-05 02:20:00		0			0
Stn 9M_1153_042018	909	1900-01-13 02:40:00	2018-02-05 02:40:00		0			0
Stn 9M_1153_042018	910	1900-01-13 03:00:00	2018-02-05 03:00:00		0			0
Stn 9M_1153_042018	911	1900-01-13 03:20:00	2018-02-05 03:20:00		0			0
Stn 9M_1153_042018	912	1900-01-13 03:40:00	2018-02-05 03:40:00		0			0
Stn 9M_1153_042018	913	1900-01-13 04:00:00	2018-02-05 04:00:00		0			0
Stn 9M_1153_042018	914	1900-01-13 04:20:00	2018-02-05 04:20:00		0			0
Stn 9M_1153_042018	915	1900-01-13 04:40:00	2018-02-05 04:40:00		0			0
Stn 9M_1153_042018	916	1900-01-13 05:00:00	2018-02-05 05:00:00		0			0
Stn 9M_1153_042018	917	1900-01-13 05:20:00	2018-02-05 05:20:00		0			0
Stn 9M_1153_042018	918	1900-01-13 05:40:00	2018-02-05 05:40:00		0			0
Stn 9M_1153_042018	919	1900-01-13 06:00:00	2018-02-05 06:00:00		0			0
Stn 9M_1153_042018	920	1900-01-13 06:20:00	2018-02-05 06:20:00		0			0
Stn 9M_1153_042018	921	1900-01-13 06:40:00	2018-02-05 06:40:00		0			0
Stn 9M_1153_042018	922	1900-01-13 07:00:00	2018-02-05 07:00:00		0			0
Stn 9M_1153_042018	923	1900-01-13 07:20:00	2018-02-05 07:20:00		0			0
Stn 9M_1153_042018	924	1900-01-13 07:40:00	2018-02-05 07:40:00		0			0
Stn 9M_1153_042018	925	1900-01-13 08:00:00	2018-02-05 08:00:00		0			0
Stn 9M_1153_042018	926	1900-01-13 08:20:00	2018-02-05 08:20:00		0			0
Stn 9M_1153_042018	927	1900-01-13 08:40:00	2018-02-05 08:40:00		0			0
Stn 9M_1153_042018	928	1900-01-13 09:00:00	2018-02-05 09:00:00		0			0
Stn 9M_1153_042018	929	1900-01-13 09:20:00	2018-02-05 09:20:00		0			0
Stn 9M_1153_042018	930	1900-01-13 09:40:00	2018-02-05 09:40:00		0			0
Stn 9M_1153_042018	931	1900-01-13 10:00:00	2018-02-05 10:00:00		0			0
Stn 9M_1153_042018	932	1900-01-13 10:20:00	2018-02-05 10:20:00	Burst Wide	5			7
Stn 9M_1153_042018	933	1900-01-13 10:40:00	2018-02-05 10:40:00		0			0
Stn 9M_1153_042018	934	1900-01-13 11:00:00	2018-02-05 11:00:00		0			0
Stn 9M_1153_042018	935	1900-01-13 11:20:00	2018-02-05 11:20:00		0			0
Stn 9M_1153_042018	936	1900-01-13 11:40:00	2018-02-05 11:40:00		0			0
Stn 9M_1153_042018	937	1900-01-13 12:00:00	2018-02-05 12:00:00		0			0
Stn 9M_1153_042018	938	1900-01-13 12:20:00	2018-02-05 12:20:00		0			0
Stn 9M_1153_042018	939	1900-01-13 12:40:00	2018-02-05 12:40:00		0			0
Stn 9M_1153_042018	940	1900-01-13 13:00:00	2018-02-05 13:00:00		0			0
Stn 9M_1153_042018	941	1900-01-13 13:20:00	2018-02-05 13:20:00		0			0
Stn 9M_1153_042018	942	1900-01-13 13:40:00	2018-02-05 13:40:00		0			0
Stn 9M_1153_042018	943	1900-01-13 14:00:00	2018-02-05 14:00:00		0			0
Stn 9M_1153_042018	944	1900-01-13 14:20:00	2018-02-05 14:20:00		0			0
Stn 9M_1153_042018	945	1900-01-13 14:40:00	2018-02-05 14:40:00		0			0
Stn 9M_1153_042018	946	1900-01-13 15:00:00	2018-02-05 15:00:00		0			0
Stn 9M_1153_042018	947	1900-01-13 15:20:00	2018-02-05 15:20:00		0			0
Stn 9M_1153_042018	948	1900-01-13 15:40:00	2018-02-05 15:40:00		0			0
Stn 9M_1153_042018	949	1900-01-13 16:00:00	2018-02-05 16:00:00		0			0
Stn 9M_1153_042018	950	1900-01-13 16:20:00	2018-02-05 16:20:00		0			0
Stn 9M_1153_042018	951	1900-01-13 16:40:00	2018-02-05 16:40:00		0			0
Stn 9M_1153_042018	952	1900-01-13 17:00:00	2018-02-05 17:00:00		0			0
Stn 9M_1153_042018	953	1900-01-13 17:20:00	2018-02-05 17:20:00		0			0
Stn 9M_1153_042018	954	1900-01-13 17:40:00	2018-02-05 17:40:00		0			0
Stn 9M_1153_042018	955	1900-01-13 18:00:00	2018-02-05 18:00:00		0			0
Stn 9M_1153_042018	956	1900-01-13 18:20:00	2018-02-05 18:20:00		0			0
Stn 9M_1153_042018	957	1900-01-13 18:40:00	2018-02-05 18:40:00		0			0
Stn 9M_1153_042018	958	1900-01-13 19:00:00	2018-02-05 19:00:00		0			0
Stn 9M_1153_042018	959	1900-01-13 19:20:00	2018-02-05 19:20:00		0			0
Stn 9M_1153_042018	960	1900-01-13 19:40:00	2018-02-05 19:40:00		0			0
Stn 9M_1153_042018	961	1900-01-13 20:00:00	2018-02-05 20:00:00		0			0
Stn 9M_1153_042018	962	1900-01-13 20:20:00	2018-02-05 20:20:00		0			0
Stn 9M_1153_042018	963	1900-01-13 20:40:00	2018-02-05 20:40:00		0			0
Stn 9M_1153_042018	964	1900-01-13 21:00:00	2018-02-05 21:00:00		0			0
Stn 9M_1153_042018	965	1900-01-13 21:20:00	2018-02-05 21:20:00		0			0
Stn 9M_1153_042018	966	1900-01-13 21:40:00	2018-02-05 21:40:00		0			0
Stn 9M_1153_042018	967	1900-01-13 22:00:00	2018-02-05 22:00:00		0			0
Stn 9M_1153_042018	968	1900-01-13 22:20:00	2018-02-05 22:20:00		0			0
Stn 9M_1153_042018	969	1900-01-13 22:40:00	2018-02-05 22:40:00		0			0
Stn 9M_1153_042018	970	1900-01-13 23:00:00	2018-02-05 23:00:00		0			0
Stn 9M_1153_042018	971	1900-01-13 23:20:00	2018-02-05 23:20:00		0			0
Stn 9M_1153_042018	972	1900-01-13 23:40:00	2018-02-05 23:40:00		0			0
Stn 9M_1153_042018	973	1900-01-14	2018-02-06		0			0
Stn 9M_1153_042018	974	1900-01-14 00:20:00	2018-02-06 00:20:00		0			0
Stn 9M_1153_042018	975	1900-01-14 00:40:00	2018-02-06 00:40:00		0			0
Stn 9M_1153_042018	976	1900-01-14 01:00:00	2018-02-06 01:00:00		0			0
Stn 9M_1153_042018	977	1900-01-14 01:20:00	2018-02-06 01:20:00		0			0
Stn 9M_1153_042018	978	1900-01-14 01:40:00	2018-02-06 01:40:00		0			0
Stn 9M_1153_042018	979	1900-01-14 02:00:00	2018-02-06 02:00:00		0			0
Stn 9M_1153_042018	980	1900-01-14 02:20:00	2018-02-06 02:20:00		0			0
Stn 9M_1153_042018	981	1900-01-14 02:40:00	2018-02-06 02:40:00		0			0
Stn 9M_1153_042018	982	1900-01-14 03:00:00	2018-02-06 03:00:00		0			0
Stn 9M_1153_042018	983	1900-01-14 03:20:00	2018-02-06 03:20:00		0			0
Stn 9M_1153_042018	984	1900-01-14 03:40:00	2018-02-06 03:40:00		0			0
Stn 9M_1153_042018	985	1900-01-14 04:00:00	2018-02-06 04:00:00		0			0
Stn 9M_1153_042018	986	1900-01-14 04:20:00	2018-02-06 04:20:00		0			0
Stn 9M_1153_042018	987	1900-01-14 04:40:00	2018-02-06 04:40:00		0			0
Stn 9M_1153_042018	988	1900-01-14 05:00:00	2018-02-06 05:00:00		0			0
Stn 9M_1153_042018	989	1900-01-14 05:20:00	2018-02-06 05:20:00		0			0
Stn 9M_1153_042018	990	1900-01-14 05:40:00	2018-02-06 05:40:00		0			0
Stn 9M_1153_042018	991	1900-01-14 06:00:00	2018-02-06 06:00:00		0			0
Stn 9M_1153_042018	992	1900-01-14 06:20:00	2018-02-06 06:20:00		0			0
Stn 9M_1153_042018	993	1900-01-14 06:40:00	2018-02-06 06:40:00		0			0
Stn 9M_1153_042018	994	1900-01-14 07:00:00	2018-02-06 07:00:00		0			0
Stn 9M_1153_042018	995	1900-01-14 07:20:00	2018-02-06 07:20:00		0			0
Stn 9M_1153_042018	996	1900-01-14 07:40:00	2018-02-06 07:40:00		0			0
Stn 9M_1153_042018	997	1900-01-14 08:00:00	2018-02-06 08:00:00		0			0
Stn 9M_1153_042018	998	1900-01-14 08:20:00	2018-02-06 08:20:00		0			0
Stn 9M_1153_042018	999	1900-01-14 08:40:00	2018-02-06 08:40:00		0			0
Stn 9M_1153_042018	1000	1900-01-14 09:00:00	2018-02-06 09:00:00		0			0
Stn 9M_1153_042018	1001	1900-01-14 09:20:00	2018-02-06 09:20:00		0			0
Stn 9M_1153_042018	1002	1900-01-14 09:40:00	2018-02-06 09:40:00		0			0
Stn 9M_1153_042018	1003	1900-01-14 10:00:00	2018-02-06 10:00:00		0			0
Stn 9M_1153_042018	1004	1900-01-14 10:20:00	2018-02-06 10:20:00		0			0
Stn 9M_1153_042018	1005	1900-01-14 10:40:00	2018-02-06 10:40:00		0			0
Stn 9M_1153_042018	1006	1900-01-14 11:00:00	2018-02-06 11:00:00		0			0
Stn 9M_1153_042018	1007	1900-01-14 11:20:00	2018-02-06 11:20:00		0			0
Stn 9M_1153_042018	1008	1900-01-14 11:40:00	2018-02-06 11:40:00		0			0
Stn 9M_1153_042018	1009	1900-01-14 12:00:00	2018-02-06 12:00:00		0			0
Stn 9M_1153_042018	1010	1900-01-14 12:20:00	2018-02-06 12:20:00		0			0
Stn 9M_1153_042018	1011	1900-01-14 12:40:00	2018-02-06 12:40:00		0			0
Stn 9M_1153_042018	1012	1900-01-14 13:00:00	2018-02-06 13:00:00		0			0
Stn 9M_1153_042018	1013	1900-01-14 13:20:00	2018-02-06 13:20:00		0			0
Stn 9M_1153_042018	1014	1900-01-14 13:40:00	2018-02-06 13:40:00		0			0
Stn 9M_1153_042018	1015	1900-01-14 14:00:00	2018-02-06 14:00:00		0			0
Stn 9M_1153_042018	1016	1900-01-14 14:20:00	2018-02-06 14:20:00		0			0
Stn 9M_1153_042018	1017	1900-01-14 14:40:00	2018-02-06 14:40:00		0			0
Stn 9M_1153_042018	1018	1900-01-14 15:00:00	2018-02-06 15:00:00		0			0
Stn 9M_1153_042018	1019	1900-01-14 15:20:00	2018-02-06 15:20:00		0			0
Stn 9M_1153_042018	1020	1900-01-14 15:40:00	2018-02-06 15:40:00		0			0
Stn 9M_1153_042018	1021	1900-01-14 16:00:00	2018-02-06 16:00:00		0			0
Stn 9M_1153_042018	1022	1900-01-14 16:20:00	2018-02-06 16:20:00		0			0
Stn 9M_1153_042018	1023	1900-01-14 16:40:00	2018-02-06 16:40:00		0			0
Stn 9M_1153_042018	1024	1900-01-14 17:00:00	2018-02-06 17:00:00		0			0
Stn 9M_1153_042018	1025	1900-01-14 17:20:00	2018-02-06 17:20:00		0			0
Stn 9M_1153_042018	1026	1900-01-14 17:40:00	2018-02-06 17:40:00		0			0
Stn 9M_1153_042018	1027	1900-01-14 18:00:00	2018-02-06 18:00:00		0			0
Stn 9M_1153_042018	1028	1900-01-14 18:20:00	2018-02-06 18:20:00		0			0
Stn 9M_1153_042018	1029	1900-01-14 18:40:00	2018-02-06 18:40:00		0			0
Stn 9M_1153_042018	1030	1900-01-14 19:00:00	2018-02-06 19:00:00		0			0
Stn 9M_1153_042018	1031	1900-01-14 19:20:00	2018-02-06 19:20:00		0			0
Stn 9M_1153_042018	1032	1900-01-14 19:40:00	2018-02-06 19:40:00		0			0
Stn 9M_1153_042018	1033	1900-01-14 20:00:00	2018-02-06 20:00:00		0			0
Stn 9M_1153_042018	1034	1900-01-14 20:20:00	2018-02-06 20:20:00		0			0
Stn 9M_1153_042018	1035	1900-01-14 20:40:00	2018-02-06 20:40:00		0			0
Stn 9M_1153_042018	1036	1900-01-14 21:00:00	2018-02-06 21:00:00		0			0
Stn 9M_1153_042018	1037	1900-01-14 21:20:00	2018-02-06 21:20:00		0			0
Stn 9M_1153_042018	1038	1900-01-14 21:40:00	2018-02-06 21:40:00		0			0
Stn 9M_1153_042018	1039	1900-01-14 22:00:00	2018-02-06 22:00:00		0			0
Stn 9M_1153_042018	1040	1900-01-14 22:20:00	2018-02-06 22:20:00		0			0
Stn 9M_1153_042018	1041	1900-01-14 22:40:00	2018-02-06 22:40:00		0			0
Stn 9M_1153_042018	1042	1900-01-14 23:00:00	2018-02-06 23:00:00		0			0
Stn 9M_1153_042018	1043	1900-01-14 23:20:00	2018-02-06 23:20:00		0			0
Stn 9M_1153_042018	1044	1900-01-14 23:40:00	2018-02-06 23:40:00		0			0
Stn 9M_1153_042018	1045	1900-01-15	2018-02-07		0			0
Stn 9M_1153_042018	1046	1900-01-15 00:20:00	2018-02-07 00:20:00		0			0
Stn 9M_1153_042018	1047	1900-01-15 00:40:00	2018-02-07 00:40:00		0			0
Stn 9M_1153_042018	1048	1900-01-15 01:00:00	2018-02-07 01:00:00		0			0
Stn 9M_1153_042018	1049	1900-01-15 01:20:00	2018-02-07 01:20:00		0			0
Stn 9M_1153_042018	1050	1900-01-15 01:40:00	2018-02-07 01:40:00		0			0
Stn 9M_1153_042018	1051	1900-01-15 02:00:00	2018-02-07 02:00:00		0			0
Stn 9M_1153_042018	1052	1900-01-15 02:20:00	2018-02-07 02:20:00		0			0
Stn 9M_1153_042018	1053	1900-01-15 02:40:00	2018-02-07 02:40:00		0			0
Stn 9M_1153_042018	1054	1900-01-15 03:00:00	2018-02-07 03:00:00		0			0
Stn 9M_1153_042018	1055	1900-01-15 03:20:00	2018-02-07 03:20:00		0			0
Stn 9M_1153_042018	1056	1900-01-15 03:40:00	2018-02-07 03:40:00		0			0
Stn 9M_1153_042018	1057	1900-01-15 04:00:00	2018-02-07 04:00:00		0			0
Stn 9M_1153_042018	1058	1900-01-15 04:20:00	2018-02-07 04:20:00		0			0
Stn 9M_1153_042018	1059	1900-01-15 04:40:00	2018-02-07 04:40:00		0			0
Stn 9M_1153_042018	1060	1900-01-15 05:00:00	2018-02-07 05:00:00		0			0
Stn 9M_1153_042018	1061	1900-01-15 05:20:00	2018-02-07 05:20:00		0			0
Stn 9M_1153_042018	1062	1900-01-15 05:40:00	2018-02-07 05:40:00		0			0
Stn 9M_1153_042018	1063	1900-01-15 06:00:00	2018-02-07 06:00:00		0			0
Stn 9M_1153_042018	1064	1900-01-15 06:20:00	2018-02-07 06:20:00		0			0
Stn 9M_1153_042018	1065	1900-01-15 06:40:00	2018-02-07 06:40:00		0			0
Stn 9M_1153_042018	1066	1900-01-15 07:00:00	2018-02-07 07:00:00		0			0
Stn 9M_1153_042018	1067	1900-01-15 07:20:00	2018-02-07 07:20:00		0			0
Stn 9M_1153_042018	1068	1900-01-15 07:40:00	2018-02-07 07:40:00		0			0
Stn 9M_1153_042018	1069	1900-01-15 08:00:00	2018-02-07 08:00:00		0			0
Stn 9M_1153_042018	1070	1900-01-15 08:20:00	2018-02-07 08:20:00		0			0
Stn 9M_1153_042018	1071	1900-01-15 08:40:00	2018-02-07 08:40:00		0			0
Stn 9M_1153_042018	1072	1900-01-15 09:00:00	2018-02-07 09:00:00		0			0
Stn 9M_1153_042018	1073	1900-01-15 09:20:00	2018-02-07 09:20:00		0			0
Stn 9M_1153_042018	1074	1900-01-15 09:40:00	2018-02-07 09:40:00		0			0
Stn 9M_1153_042018	1075	1900-01-15 10:00:00	2018-02-07 10:00:00		0			0
Stn 9M_1153_042018	1076	1900-01-15 10:20:00	2018-02-07 10:20:00		0			0
Stn 9M_1153_042018	1077	1900-01-15 10:40:00	2018-02-07 10:40:00		0			0
Stn 9M_1153_042018	1078	1900-01-15 11:00:00	2018-02-07 11:00:00		0			0
Stn 9M_1153_042018	1079	1900-01-15 11:20:00	2018-02-07 11:20:00		0			0
Stn 9M_1153_042018	1080	1900-01-15 11:40:00	2018-02-07 11:40:00		0			0
Stn 9M_1153_042018	1081	1900-01-15 12:00:00	2018-02-07 12:00:00		0			0
Stn 9M_1153_042018	1082	1900-01-15 12:20:00	2018-02-07 12:20:00		0			0
Stn 9M_1153_042018	1083	1900-01-15 12:40:00	2018-02-07 12:40:00		0			0
Stn 9M_1153_042018	1084	1900-01-15 13:00:00	2018-02-07 13:00:00		0			0
Stn 9M_1153_042018	1085	1900-01-15 13:20:00	2018-02-07 13:20:00		0			0
Stn 9M_1153_042018	1086	1900-01-15 13:40:00	2018-02-07 13:40:00		0			0
Stn 9M_1153_042018	1087	1900-01-15 14:00:00	2018-02-07 14:00:00		0			0
Stn 9M_1153_042018	1088	1900-01-15 14:20:00	2018-02-07 14:20:00		0			0
Stn 9M_1153_042018	1089	1900-01-15 14:40:00	2018-02-07 14:40:00		0			0
Stn 9M_1153_042018	1090	1900-01-15 15:00:00	2018-02-07 15:00:00		0			0
Stn 9M_1153_042018	1091	1900-01-15 15:20:00	2018-02-07 15:20:00		0			0
Stn 9M_1153_042018	1092	1900-01-15 15:40:00	2018-02-07 15:40:00		0			0
Stn 9M_1153_042018	1093	1900-01-15 16:00:00	2018-02-07 16:00:00		0			0
Stn 9M_1153_042018	1094	1900-01-15 16:20:00	2018-02-07 16:20:00		0			0
Stn 9M_1153_042018	1095	1900-01-15 16:40:00	2018-02-07 16:40:00		0			0
Stn 9M_1153_042018	1096	1900-01-15 17:00:00	2018-02-07 17:00:00		0			0
Stn 9M_1153_042018	1097	1900-01-15 17:20:00	2018-02-07 17:20:00		0			0
Stn 9M_1153_042018	1098	1900-01-15 17:40:00	2018-02-07 17:40:00		0			0
Stn 9M_1153_042018	1099	1900-01-15 18:00:00	2018-02-07 18:00:00		0			0
Stn 9M_1153_042018	1100	1900-01-15 18:20:00	2018-02-07 18:20:00		0			0
Stn 9M_1153_042018	1101	1900-01-15 18:40:00	2018-02-07 18:40:00		0			0
Stn 9M_1153_042018	1102	1900-01-15 19:00:00	2018-02-07 19:00:00		0			0
Stn 9M_1153_042018	1103	1900-01-15 19:20:00	2018-02-07 19:20:00		0			0
Stn 9M_1153_042018	1104	1900-01-15 19:40:00	2018-02-07 19:40:00		0			0
Stn 9M_1153_042018	1105	1900-01-15 20:00:00	2018-02-07 20:00:00		0			0
Stn 9M_1153_042018	1106	1900-01-15 20:20:00	2018-02-07 20:20:00		0			0
Stn 9M_1153_042018	1107	1900-01-15 20:40:00	2018-02-07 20:40:00		0			0
Stn 9M_1153_042018	1108	1900-01-15 21:00:00	2018-02-07 21:00:00		0			0
Stn 9M_1153_042018	1109	1900-01-15 21:20:00	2018-02-07 21:20:00		0			0
Stn 9M_1153_042018	1110	1900-01-15 21:40:00	2018-02-07 21:40:00		0			0
Stn 9M_1153_042018	1111	1900-01-15 22:00:00	2018-02-07 22:00:00		0			0
Stn 9M_1153_042018	1112	1900-01-15 22:20:00	2018-02-07 22:20:00		0			0
Stn 9M_1153_042018	1113	1900-01-15 22:40:00	2018-02-07 22:40:00		0			0
Stn 9M_1153_042018	1114	1900-01-15 23:00:00	2018-02-07 23:00:00		0			0
Stn 9M_1153_042018	1115	1900-01-15 23:20:00	2018-02-07 23:20:00		0			0
Stn 9M_1153_042018	1116	1900-01-15 23:40:00	2018-02-07 23:40:00		0			0
Stn 9M_1153_042018	1117	1900-01-16	2018-02-08		0			0
Stn 9M_1153_042018	1118	1900-01-16 00:20:00	2018-02-08 00:20:00		0			0
Stn 9M_1153_042018	1119	1900-01-16 00:40:00	2018-02-08 00:40:00		0			0
Stn 9M_1153_042018	1120	1900-01-16 01:00:00	2018-02-08 01:00:00		0			0
Stn 9M_1153_042018	1121	1900-01-16 01:20:00	2018-02-08 01:20:00		0			0
Stn 9M_1153_042018	1122	1900-01-16 01:40:00	2018-02-08 01:40:00		0			0
Stn 9M_1153_042018	1123	1900-01-16 02:00:00	2018-02-08 02:00:00		0			0
Stn 9M_1153_042018	1124	1900-01-16 02:20:00	2018-02-08 02:20:00		0			0
Stn 9M_1153_042018	1125	1900-01-16 02:40:00	2018-02-08 02:40:00		0			0
Stn 9M_1153_042018	1126	1900-01-16 03:00:00	2018-02-08 03:00:00		0			0
Stn 9M_1153_042018	1127	1900-01-16 03:20:00	2018-02-08 03:20:00		0			0
Stn 9M_1153_042018	1128	1900-01-16 03:40:00	2018-02-08 03:40:00		0			0
Stn 9M_1153_042018	1129	1900-01-16 04:00:00	2018-02-08 04:00:00		0			0
Stn 9M_1153_042018	1130	1900-01-16 04:20:00	2018-02-08 04:20:00		0			0
Stn 9M_1153_042018	1131	1900-01-16 04:40:00	2018-02-08 04:40:00		0			0
Stn 9M_1153_042018	1132	1900-01-16 05:00:00	2018-02-08 05:00:00		0			0
Stn 9M_1153_042018	1133	1900-01-16 05:20:00	2018-02-08 05:20:00		0			0
Stn 9M_1153_042018	1134	1900-01-16 05:40:00	2018-02-08 05:40:00		0			0
Stn 9M_1153_042018	1135	1900-01-16 06:00:00	2018-02-08 06:00:00		0			0
Stn 9M_1153_042018	1136	1900-01-16 06:20:00	2018-02-08 06:20:00		0			0
Stn 9M_1153_042018	1137	1900-01-16 06:40:00	2018-02-08 06:40:00		0			0
Stn 9M_1153_042018	1138	1900-01-16 07:00:00	2018-02-08 07:00:00		0			0
Stn 9M_1153_042018	1139	1900-01-16 07:20:00	2018-02-08 07:20:00		0			0
Stn 9M_1153_042018	1140	1900-01-16 07:40:00	2018-02-08 07:40:00		0			0
Stn 9M_1153_042018	1141	1900-01-16 08:00:00	2018-02-08 08:00:00		0			0
Stn 9M_1153_042018	1142	1900-01-16 08:20:00	2018-02-08 08:20:00		0			0
Stn 9M_1153_042018	1143	1900-01-16 08:40:00	2018-02-08 08:40:00		0			0
Stn 9M_1153_042018	1144	1900-01-16 09:00:00	2018-02-08 09:00:00		0			0
Stn 9M_1153_042018	1145	1900-01-16 09:20:00	2018-02-08 09:20:00		0			0
Stn 9M_1153_042018	1146	1900-01-16 09:40:00	2018-02-08 09:40:00		0			0
Stn 9M_1153_042018	1147	1900-01-16 10:00:00	2018-02-08 10:00:00		0			0
Stn 9M_1153_042018	1148	1900-01-16 10:20:00	2018-02-08 10:20:00		0			0
Stn 9M_1153_042018	1149	1900-01-16 10:40:00	2018-02-08 10:40:00		0			0
Stn 9M_1153_042018	1150	1900-01-16 11:00:00	2018-02-08 11:00:00		0			0
Stn 9M_1153_042018	1151	1900-01-16 11:20:00	2018-02-08 11:20:00		0			0
Stn 9M_1153_042018	1152	1900-01-16 11:40:00	2018-02-08 11:40:00		0			0
Stn 9M_1153_042018	1153	1900-01-16 12:00:00	2018-02-08 12:00:00		0			0
Stn 9M_1153_042018	1154	1900-01-16 12:20:00	2018-02-08 12:20:00		0			0
Stn 9M_1153_042018	1155	1900-01-16 12:40:00	2018-02-08 12:40:00		0			0
Stn 9M_1153_042018	1156	1900-01-16 13:00:00	2018-02-08 13:00:00		0			0
Stn 9M_1153_042018	1157	1900-01-16 13:20:00	2018-02-08 13:20:00		0			0
Stn 9M_1153_042018	1158	1900-01-16 13:40:00	2018-02-08 13:40:00		0			0
Stn 9M_1153_042018	1159	1900-01-16 14:00:00	2018-02-08 14:00:00		0			0
Stn 9M_1153_042018	1160	1900-01-16 14:20:00	2018-02-08 14:20:00		0			0
Stn 9M_1153_042018	1161	1900-01-16 14:40:00	2018-02-08 14:40:00		0			0
Stn 9M_1153_042018	1162	1900-01-16 15:00:00	2018-02-08 15:00:00		0			0
Stn 9M_1153_042018	1163	1900-01-16 15:20:00	2018-02-08 15:20:00		0			0
Stn 9M_1153_042018	1164	1900-01-16 15:40:00	2018-02-08 15:40:00		0			0
Stn 9M_1153_042018	1165	1900-01-16 16:00:00	2018-02-08 16:00:00		0			0
Stn 9M_1153_042018	1166	1900-01-16 16:20:00	2018-02-08 16:20:00		0			0
Stn 9M_1153_042018	1167	1900-01-16 16:40:00	2018-02-08 16:40:00		0			0
Stn 9M_1153_042018	1168	1900-01-16 17:00:00	2018-02-08 17:00:00		0			0
Stn 9M_1153_042018	1169	1900-01-16 17:20:00	2018-02-08 17:20:00		0			0
Stn 9M_1153_042018	1170	1900-01-16 17:40:00	2018-02-08 17:40:00		0			0
Stn 9M_1153_042018	1171	1900-01-16 18:00:00	2018-02-08 18:00:00		0			0
Stn 9M_1153_042018	1172	1900-01-16 18:20:00	2018-02-08 18:20:00		0			0
Stn 9M_1153_042018	1173	1900-01-16 18:40:00	2018-02-08 18:40:00		0			0
Stn 9M_1153_042018	1174	1900-01-16 19:00:00	2018-02-08 19:00:00		0			0
Stn 9M_1153_042018	1175	1900-01-16 19:20:00	2018-02-08 19:20:00		0			0
Stn 9M_1153_042018	1176	1900-01-16 19:40:00	2018-02-08 19:40:00		0			0
Stn 9M_1153_042018	1177	1900-01-16 20:00:00	2018-02-08 20:00:00		0			0
Stn 9M_1153_042018	1178	1900-01-16 20:20:00	2018-02-08 20:20:00		0			0
Stn 9M_1153_042018	1179	1900-01-16 20:40:00	2018-02-08 20:40:00		0			0
Stn 9M_1153_042018	1180	1900-01-16 21:00:00	2018-02-08 21:00:00		0			0
Stn 9M_1153_042018	1181	1900-01-16 21:20:00	2018-02-08 21:20:00		0			0
Stn 9M_1153_042018	1182	1900-01-16 21:40:00	2018-02-08 21:40:00		0			0
Stn 9M_1153_042018	1183	1900-01-16 22:00:00	2018-02-08 22:00:00		0			0
Stn 9M_1153_042018	1184	1900-01-16 22:20:00	2018-02-08 22:20:00		0			0
Stn 9M_1153_042018	1185	1900-01-16 22:40:00	2018-02-08 22:40:00		0			0
Stn 9M_1153_042018	1186	1900-01-16 23:00:00	2018-02-08 23:00:00		0			0
Stn 9M_1153_042018	1187	1900-01-16 23:20:00	2018-02-08 23:20:00		0			0
Stn 9M_1153_042018	1188	1900-01-16 23:40:00	2018-02-08 23:40:00		0			0
Stn 9M_1153_042018	1189	1900-01-17	2018-02-09		0			0
Stn 9M_1153_042018	1190	1900-01-17 00:20:00	2018-02-09 00:20:00		0			0
Stn 9M_1153_042018	1191	1900-01-17 00:40:00	2018-02-09 00:40:00		0			0
Stn 9M_1153_042018	1192	1900-01-17 01:00:00	2018-02-09 01:00:00		0			0
Stn 9M_1153_042018	1193	1900-01-17 01:20:00	2018-02-09 01:20:00		0			0
Stn 9M_1153_042018	1194	1900-01-17 01:40:00	2018-02-09 01:40:00		0			0
Stn 9M_1153_042018	1195	1900-01-17 02:00:00	2018-02-09 02:00:00		0			0
Stn 9M_1153_042018	1196	1900-01-17 02:20:00	2018-02-09 02:20:00		0			0
Stn 9M_1153_042018	1197	1900-01-17 02:40:00	2018-02-09 02:40:00		0			0
Stn 9M_1153_042018	1198	1900-01-17 03:00:00	2018-02-09 03:00:00		0			0
Stn 9M_1153_042018	1199	1900-01-17 03:20:00	2018-02-09 03:20:00		0			0
Stn 9M_1153_042018	1200	1900-01-17 03:40:00	2018-02-09 03:40:00		0			0
Stn 9M_1153_042018	1201	1900-01-17 04:00:00	2018-02-09 04:00:00		0			0
Stn 9M_1153_042018	1202	1900-01-17 04:20:00	2018-02-09 04:20:00		0			0
Stn 9M_1153_042018	1203	1900-01-17 04:40:00	2018-02-09 04:40:00		0			0
Stn 9M_1153_042018	1204	1900-01-17 05:00:00	2018-02-09 05:00:00		0			0
Stn 9M_1153_042018	1205	1900-01-17 05:20:00	2018-02-09 05:20:00		0			0
Stn 9M_1153_042018	1206	1900-01-17 05:40:00	2018-02-09 05:40:00		0			0
Stn 9M_1153_042018	1207	1900-01-17 06:00:00	2018-02-09 06:00:00		0			0
Stn 9M_1153_042018	1208	1900-01-17 06:20:00	2018-02-09 06:20:00		0			0
Stn 9M_1153_042018	1209	1900-01-17 06:40:00	2018-02-09 06:40:00		0			0
Stn 9M_1153_042018	1210	1900-01-17 07:00:00	2018-02-09 07:00:00		0			0
Stn 9M_1153_042018	1211	1900-01-17 07:20:00	2018-02-09 07:20:00		0			0
Stn 9M_1153_042018	1212	1900-01-17 07:40:00	2018-02-09 07:40:00		0			0
Stn 9M_1153_042018	1213	1900-01-17 08:00:00	2018-02-09 08:00:00		0			0
Stn 9M_1153_042018	1214	1900-01-17 08:20:00	2018-02-09 08:20:00		0			0
Stn 9M_1153_042018	1215	1900-01-17 08:40:00	2018-02-09 08:40:00		0			0
Stn 9M_1153_042018	1216	1900-01-17 09:00:00	2018-02-09 09:00:00		0			0
Stn 9M_1153_042018	1217	1900-01-17 09:20:00	2018-02-09 09:20:00		0			0
Stn 9M_1153_042018	1218	1900-01-17 09:40:00	2018-02-09 09:40:00		0			0
Stn 9M_1153_042018	1219	1900-01-17 10:00:00	2018-02-09 10:00:00		0			0
Stn 9M_1153_042018	1220	1900-01-17 10:20:00	2018-02-09 10:20:00		0			0
Stn 9M_1153_042018	1221	1900-01-17 10:40:00	2018-02-09 10:40:00		0			0
Stn 9M_1153_042018	1222	1900-01-17 11:00:00	2018-02-09 11:00:00		0			0
Stn 9M_1153_042018	1223	1900-01-17 11:20:00	2018-02-09 11:20:00		0			0
Stn 9M_1153_042018	1224	1900-01-17 11:40:00	2018-02-09 11:40:00		0			0
Stn 9M_1153_042018	1225	1900-01-17 12:00:00	2018-02-09 12:00:00		0			0
Stn 9M_1153_042018	1226	1900-01-17 12:20:00	2018-02-09 12:20:00		0			0
Stn 9M_1153_042018	1227	1900-01-17 12:40:00	2018-02-09 12:40:00		0			0
Stn 9M_1153_042018	1228	1900-01-17 13:00:00	2018-02-09 13:00:00		0			0
Stn 9M_1153_042018	1229	1900-01-17 13:20:00	2018-02-09 13:20:00		0			0
Stn 9M_1153_042018	1230	1900-01-17 13:40:00	2018-02-09 13:40:00		0			0
Stn 9M_1153_042018	1231	1900-01-17 14:00:00	2018-02-09 14:00:00		0			0
Stn 9M_1153_042018	1232	1900-01-17 14:20:00	2018-02-09 14:20:00		0			0
Stn 9M_1153_042018	1233	1900-01-17 14:40:00	2018-02-09 14:40:00		0			0
Stn 9M_1153_042018	1234	1900-01-17 15:00:00	2018-02-09 15:00:00		0			0
Stn 9M_1153_042018	1235	1900-01-17 15:20:00	2018-02-09 15:20:00		0			0
Stn 9M_1153_042018	1236	1900-01-17 15:40:00	2018-02-09 15:40:00		0			0
Stn 9M_1153_042018	1237	1900-01-17 16:00:00	2018-02-09 16:00:00		0			0
Stn 9M_1153_042018	1238	1900-01-17 16:20:00	2018-02-09 16:20:00		0			0
Stn 9M_1153_042018	1239	1900-01-17 16:40:00	2018-02-09 16:40:00		0			0
Stn 9M_1153_042018	1240	1900-01-17 17:00:00	2018-02-09 17:00:00		0			0
Stn 9M_1153_042018	1241	1900-01-17 17:20:00	2018-02-09 17:20:00		0			0
Stn 9M_1153_042018	1242	1900-01-17 17:40:00	2018-02-09 17:40:00		0			0
Stn 9M_1153_042018	1243	1900-01-17 18:00:00	2018-02-09 18:00:00		0			0
Stn 9M_1153_042018	1244	1900-01-17 18:20:00	2018-02-09 18:20:00		0			0
Stn 9M_1153_042018	1245	1900-01-17 18:40:00	2018-02-09 18:40:00		0			0
Stn 9M_1153_042018	1246	1900-01-17 19:00:00	2018-02-09 19:00:00		0			0
Stn 9M_1153_042018	1247	1900-01-17 19:20:00	2018-02-09 19:20:00		0			0
Stn 9M_1153_042018	1248	1900-01-17 19:40:00	2018-02-09 19:40:00		0			0
Stn 9M_1153_042018	1249	1900-01-17 20:00:00	2018-02-09 20:00:00		0			0
Stn 9M_1153_042018	1250	1900-01-17 20:20:00	2018-02-09 20:20:00		0			0
Stn 9M_1153_042018	1251	1900-01-17 20:40:00	2018-02-09 20:40:00		0			0
Stn 9M_1153_042018	1252	1900-01-17 21:00:00	2018-02-09 21:00:00		0			0
Stn 9M_1153_042018	1253	1900-01-17 21:20:00	2018-02-09 21:20:00		0			0
Stn 9M_1153_042018	1254	1900-01-17 21:40:00	2018-02-09 21:40:00		0			0
Stn 9M_1153_042018	1255	1900-01-17 22:00:00	2018-02-09 22:00:00		0			0
Stn 9M_1153_042018	1256	1900-01-17 22:20:00	2018-02-09 22:20:00		0			0
Stn 9M_1153_042018	1257	1900-01-17 22:40:00	2018-02-09 22:40:00		0			0
Stn 9M_1153_042018	1258	1900-01-17 23:00:00	2018-02-09 23:00:00		0			0
Stn 9M_1153_042018	1259	1900-01-17 23:20:00	2018-02-09 23:20:00		0			0
Stn 9M_1153_042018	1260	1900-01-17 23:40:00	2018-02-09 23:40:00		0			0
Stn 9M_1153_042018	1261	1900-01-18	2018-02-10		0			0
Stn 9M_1153_042018	1262	1900-01-18 00:20:00	2018-02-10 00:20:00		0			0
Stn 9M_1153_042018	1263	1900-01-18 00:40:00	2018-02-10 00:40:00		0			0
Stn 9M_1153_042018	1264	1900-01-18 01:00:00	2018-02-10 01:00:00		0			0
Stn 9M_1153_042018	1265	1900-01-18 01:20:00	2018-02-10 01:20:00		0			0
Stn 9M_1153_042018	1266	1900-01-18 01:40:00	2018-02-10 01:40:00		0			0
Stn 9M_1153_042018	1267	1900-01-18 02:00:00	2018-02-10 02:00:00		0			0
Stn 9M_1153_042018	1268	1900-01-18 02:20:00	2018-02-10 02:20:00		0			0
Stn 9M_1153_042018	1269	1900-01-18 02:40:00	2018-02-10 02:40:00		0			0
Stn 9M_1153_042018	1270	1900-01-18 03:00:00	2018-02-10 03:00:00		0			0
Stn 9M_1153_042018	1271	1900-01-18 03:20:00	2018-02-10 03:20:00		0			0
Stn 9M_1153_042018	1272	1900-01-18 03:40:00	2018-02-10 03:40:00		0			0
Stn 9M_1153_042018	1273	1900-01-18 04:00:00	2018-02-10 04:00:00		0			0
Stn 9M_1153_042018	1274	1900-01-18 04:20:00	2018-02-10 04:20:00		0			0
Stn 9M_1153_042018	1275	1900-01-18 04:40:00	2018-02-10 04:40:00		0			0
Stn 9M_1153_042018	1276	1900-01-18 05:00:00	2018-02-10 05:00:00		0			0
Stn 9M_1153_042018	1277	1900-01-18 05:20:00	2018-02-10 05:20:00		0			0
Stn 9M_1153_042018	1278	1900-01-18 05:40:00	2018-02-10 05:40:00		0			0
Stn 9M_1153_042018	1279	1900-01-18 06:00:00	2018-02-10 06:00:00		0			0
Stn 9M_1153_042018	1280	1900-01-18 06:20:00	2018-02-10 06:20:00		0			0
Stn 9M_1153_042018	1281	1900-01-18 06:40:00	2018-02-10 06:40:00		0			0
Stn 9M_1153_042018	1282	1900-01-18 07:00:00	2018-02-10 07:00:00		0			0
Stn 9M_1153_042018	1283	1900-01-18 07:20:00	2018-02-10 07:20:00		0			0
Stn 9M_1153_042018	1284	1900-01-18 07:40:00	2018-02-10 07:40:00		0			0
Stn 9M_1153_042018	1285	1900-01-18 08:00:00	2018-02-10 08:00:00		0			0
Stn 9M_1153_042018	1286	1900-01-18 08:20:00	2018-02-10 08:20:00		0			0
Stn 9M_1153_042018	1287	1900-01-18 08:40:00	2018-02-10 08:40:00		0			0
Stn 9M_1153_042018	1288	1900-01-18 09:00:00	2018-02-10 09:00:00		0			0
Stn 9M_1153_042018	1289	1900-01-18 09:20:00	2018-02-10 09:20:00		0			0
Stn 9M_1153_042018	1290	1900-01-18 09:40:00	2018-02-10 09:40:00		0			0
Stn 9M_1153_042018	1291	1900-01-18 10:00:00	2018-02-10 10:00:00		0			0
Stn 9M_1153_042018	1292	1900-01-18 10:20:00	2018-02-10 10:20:00		0			0
Stn 9M_1153_042018	1293	1900-01-18 10:40:00	2018-02-10 10:40:00		0			0
Stn 9M_1153_042018	1294	1900-01-18 11:00:00	2018-02-10 11:00:00		0			0
Stn 9M_1153_042018	1295	1900-01-18 11:20:00	2018-02-10 11:20:00		0			0
Stn 9M_1153_042018	1296	1900-01-18 11:40:00	2018-02-10 11:40:00		0			0
Stn 9M_1153_042018	1297	1900-01-18 12:00:00	2018-02-10 12:00:00		0			0
Stn 9M_1153_042018	1298	1900-01-18 12:20:00	2018-02-10 12:20:00		0			0
Stn 9M_1153_042018	1299	1900-01-18 12:40:00	2018-02-10 12:40:00		0			0
Stn 9M_1153_042018	1300	1900-01-18 13:00:00	2018-02-10 13:00:00		0			0
Stn 9M_1153_042018	1301	1900-01-18 13:20:00	2018-02-10 13:20:00		0			0
Stn 9M_1153_042018	1302	1900-01-18 13:40:00	2018-02-10 13:40:00		0			0
Stn 9M_1153_042018	1303	1900-01-18 14:00:00	2018-02-10 14:00:00		0			0
Stn 9M_1153_042018	1304	1900-01-18 14:20:00	2018-02-10 14:20:00		0			0
Stn 9M_1153_042018	1305	1900-01-18 14:40:00	2018-02-10 14:40:00		0			0
Stn 9M_1153_042018	1306	1900-01-18 15:00:00	2018-02-10 15:00:00		0			0
Stn 9M_1153_042018	1307	1900-01-18 15:20:00	2018-02-10 15:20:00		0			0
Stn 9M_1153_042018	1308	1900-01-18 15:40:00	2018-02-10 15:40:00		0			0
Stn 9M_1153_042018	1309	1900-01-18 16:00:00	2018-02-10 16:00:00		0			0
Stn 9M_1153_042018	1310	1900-01-18 16:20:00	2018-02-10 16:20:00		0			0
Stn 9M_1153_042018	1311	1900-01-18 16:40:00	2018-02-10 16:40:00		0			0
Stn 9M_1153_042018	1312	1900-01-18 17:00:00	2018-02-10 17:00:00		0			0
Stn 9M_1153_042018	1313	1900-01-18 17:20:00	2018-02-10 17:20:00		0			0
Stn 9M_1153_042018	1314	1900-01-18 17:40:00	2018-02-10 17:40:00		0			0
Stn 9M_1153_042018	1315	1900-01-18 18:00:00	2018-02-10 18:00:00		0			0
Stn 9M_1153_042018	1316	1900-01-18 18:20:00	2018-02-10 18:20:00		0			0
Stn 9M_1153_042018	1317	1900-01-18 18:40:00	2018-02-10 18:40:00		0			0
Stn 9M_1153_042018	1318	1900-01-18 19:00:00	2018-02-10 19:00:00		0			0
Stn 9M_1153_042018	1319	1900-01-18 19:20:00	2018-02-10 19:20:00		0			0
Stn 9M_1153_042018	1320	1900-01-18 19:40:00	2018-02-10 19:40:00		0			0
Stn 9M_1153_042018	1321	1900-01-18 20:00:00	2018-02-10 20:00:00		0			0
Stn 9M_1153_042018	1322	1900-01-18 20:20:00	2018-02-10 20:20:00		0			0
Stn 9M_1153_042018	1323	1900-01-18 20:40:00	2018-02-10 20:40:00		0			0
Stn 9M_1153_042018	1324	1900-01-18 21:00:00	2018-02-10 21:00:00		0			0
Stn 9M_1153_042018	1325	1900-01-18 21:20:00	2018-02-10 21:20:00		0			0
Stn 9M_1153_042018	1326	1900-01-18 21:40:00	2018-02-10 21:40:00		0			0
Stn 9M_1153_042018	1327	1900-01-18 22:00:00	2018-02-10 22:00:00		0			0
Stn 9M_1153_042018	1328	1900-01-18 22:20:00	2018-02-10 22:20:00		0			0
Stn 9M_1153_042018	1329	1900-01-18 22:40:00	2018-02-10 22:40:00		0			0
Stn 9M_1153_042018	1330	1900-01-18 23:00:00	2018-02-10 23:00:00		0			0
Stn 9M_1153_042018	1331	1900-01-18 23:20:00	2018-02-10 23:20:00		0			0
Stn 9M_1153_042018	1332	1900-01-18 23:40:00	2018-02-10 23:40:00		0			0
Stn 9M_1153_042018	1333	1900-01-19	2018-02-11		0			0
Stn 9M_1153_042018	1334	1900-01-19 00:20:00	2018-02-11 00:20:00		0			0
Stn 9M_1153_042018	1335	1900-01-19 00:40:00	2018-02-11 00:40:00		0			0
Stn 9M_1153_042018	1336	1900-01-19 01:00:00	2018-02-11 01:00:00		0			0
Stn 9M_1153_042018	1337	1900-01-19 01:20:00	2018-02-11 01:20:00		0			0
Stn 9M_1153_042018	1338	1900-01-19 01:40:00	2018-02-11 01:40:00		0			0
Stn 9M_1153_042018	1339	1900-01-19 02:00:00	2018-02-11 02:00:00		0			0
Stn 9M_1153_042018	1340	1900-01-19 02:20:00	2018-02-11 02:20:00		0			0
Stn 9M_1153_042018	1341	1900-01-19 02:40:00	2018-02-11 02:40:00		0			0
Stn 9M_1153_042018	1342	1900-01-19 03:00:00	2018-02-11 03:00:00		0			0
Stn 9M_1153_042018	1343	1900-01-19 03:20:00	2018-02-11 03:20:00		0			0
Stn 9M_1153_042018	1344	1900-01-19 03:40:00	2018-02-11 03:40:00		0			0
Stn 9M_1153_042018	1345	1900-01-19 04:00:00	2018-02-11 04:00:00		0			0
Stn 9M_1153_042018	1346	1900-01-19 04:20:00	2018-02-11 04:20:00		0			0
Stn 9M_1153_042018	1347	1900-01-19 04:40:00	2018-02-11 04:40:00		0			0
Stn 9M_1153_042018	1348	1900-01-19 05:00:00	2018-02-11 05:00:00		0			0
Stn 9M_1153_042018	1349	1900-01-19 05:20:00	2018-02-11 05:20:00		0			0
Stn 9M_1153_042018	1350	1900-01-19 05:40:00	2018-02-11 05:40:00		0			0
Stn 9M_1153_042018	1351	1900-01-19 06:00:00	2018-02-11 06:00:00		0			0
Stn 9M_1153_042018	1352	1900-01-19 06:20:00	2018-02-11 06:20:00		0			0
Stn 9M_1153_042018	1353	1900-01-19 06:40:00	2018-02-11 06:40:00		0			0
Stn 9M_1153_042018	1354	1900-01-19 07:00:00	2018-02-11 07:00:00		0			0
Stn 9M_1153_042018	1355	1900-01-19 07:20:00	2018-02-11 07:20:00		0			0
Stn 9M_1153_042018	1356	1900-01-19 07:40:00	2018-02-11 07:40:00		0			0
Stn 9M_1153_042018	1357	1900-01-19 08:00:00	2018-02-11 08:00:00		0			0
Stn 9M_1153_042018	1358	1900-01-19 08:20:00	2018-02-11 08:20:00		0			0
Stn 9M_1153_042018	1359	1900-01-19 08:40:00	2018-02-11 08:40:00		0			0
Stn 9M_1153_042018	1360	1900-01-19 09:00:00	2018-02-11 09:00:00		0			0
Stn 9M_1153_042018	1361	1900-01-19 09:20:00	2018-02-11 09:20:00		0			0
Stn 9M_1153_042018	1362	1900-01-19 09:40:00	2018-02-11 09:40:00		0			0
Stn 9M_1153_042018	1363	1900-01-19 10:00:00	2018-02-11 10:00:00		0			0
Stn 9M_1153_042018	1364	1900-01-19 10:20:00	2018-02-11 10:20:00		0			0
Stn 9M_1153_042018	1365	1900-01-19 10:40:00	2018-02-11 10:40:00		0			0
Stn 9M_1153_042018	1366	1900-01-19 11:00:00	2018-02-11 11:00:00		0			0
Stn 9M_1153_042018	1367	1900-01-19 11:20:00	2018-02-11 11:20:00		0			0
Stn 9M_1153_042018	1368	1900-01-19 11:40:00	2018-02-11 11:40:00		0			0
Stn 9M_1153_042018	1369	1900-01-19 12:00:00	2018-02-11 12:00:00		0			0
Stn 9M_1153_042018	1370	1900-01-19 12:20:00	2018-02-11 12:20:00		0			0
Stn 9M_1153_042018	1371	1900-01-19 12:40:00	2018-02-11 12:40:00		0			0
Stn 9M_1153_042018	1372	1900-01-19 13:00:00	2018-02-11 13:00:00		0			0
Stn 9M_1153_042018	1373	1900-01-19 13:20:00	2018-02-11 13:20:00		0			0
Stn 9M_1153_042018	1374	1900-01-19 13:40:00	2018-02-11 13:40:00		0			0
Stn 9M_1153_042018	1375	1900-01-19 14:00:00	2018-02-11 14:00:00		0			0
Stn 9M_1153_042018	1376	1900-01-19 14:20:00	2018-02-11 14:20:00		0			0
Stn 9M_1153_042018	1377	1900-01-19 14:40:00	2018-02-11 14:40:00		0			0
Stn 9M_1153_042018	1378	1900-01-19 15:00:00	2018-02-11 15:00:00		0			0
Stn 9M_1153_042018	1379	1900-01-19 15:20:00	2018-02-11 15:20:00		0			0
Stn 9M_1153_042018	1380	1900-01-19 15:40:00	2018-02-11 15:40:00		0			0
Stn 9M_1153_042018	1381	1900-01-19 16:00:00	2018-02-11 16:00:00		0			0
Stn 9M_1153_042018	1382	1900-01-19 16:20:00	2018-02-11 16:20:00		0			0
Stn 9M_1153_042018	1383	1900-01-19 16:40:00	2018-02-11 16:40:00		0			0
Stn 9M_1153_042018	1384	1900-01-19 17:00:00	2018-02-11 17:00:00		0			0
Stn 9M_1153_042018	1385	1900-01-19 17:20:00	2018-02-11 17:20:00		0			0
Stn 9M_1153_042018	1386	1900-01-19 17:40:00	2018-02-11 17:40:00		0			0
Stn 9M_1153_042018	1387	1900-01-19 18:00:00	2018-02-11 18:00:00		0			0
Stn 9M_1153_042018	1388	1900-01-19 18:20:00	2018-02-11 18:20:00		0			0
Stn 9M_1153_042018	1389	1900-01-19 18:40:00	2018-02-11 18:40:00		0			0
Stn 9M_1153_042018	1390	1900-01-19 19:00:00	2018-02-11 19:00:00		0			0
Stn 9M_1153_042018	1391	1900-01-19 19:20:00	2018-02-11 19:20:00		0			0
Stn 9M_1153_042018	1392	1900-01-19 19:40:00	2018-02-11 19:40:00		0			0
Stn 9M_1153_042018	1393	1900-01-19 20:00:00	2018-02-11 20:00:00		0			0
Stn 9M_1153_042018	1394	1900-01-19 20:20:00	2018-02-11 20:20:00		0			0
Stn 9M_1153_042018	1395	1900-01-19 20:40:00	2018-02-11 20:40:00		0			0
Stn 9M_1153_042018	1396	1900-01-19 21:00:00	2018-02-11 21:00:00		0			0
Stn 9M_1153_042018	1397	1900-01-19 21:20:00	2018-02-11 21:20:00		0			0
Stn 9M_1153_042018	1398	1900-01-19 21:40:00	2018-02-11 21:40:00		0			0
Stn 9M_1153_042018	1399	1900-01-19 22:00:00	2018-02-11 22:00:00		0			0
Stn 9M_1153_042018	1400	1900-01-19 22:20:00	2018-02-11 22:20:00		0			0
Stn 9M_1153_042018	1401	1900-01-19 22:40:00	2018-02-11 22:40:00		0			0
Stn 9M_1153_042018	1402	1900-01-19 23:00:00	2018-02-11 23:00:00		0			0
Stn 9M_1153_042018	1403	1900-01-19 23:20:00	2018-02-11 23:20:00		0			0
Stn 9M_1153_042018	1404	1900-01-19 23:40:00	2018-02-11 23:40:00		0			0
Stn 9M_1153_042018	1405	1900-01-20	2018-02-12		0			0
Stn 9M_1153_042018	1406	1900-01-20 00:20:00	2018-02-12 00:20:00		0			0
Stn 9M_1153_042018	1407	1900-01-20 00:40:00	2018-02-12 00:40:00		0			0
Stn 9M_1153_042018	1408	1900-01-20 01:00:00	2018-02-12 01:00:00		0			0
Stn 9M_1153_042018	1409	1900-01-20 01:20:00	2018-02-12 01:20:00		0			0
Stn 9M_1153_042018	1410	1900-01-20 01:40:00	2018-02-12 01:40:00		0			0
Stn 9M_1153_042018	1411	1900-01-20 02:00:00	2018-02-12 02:00:00		0			0
Stn 9M_1153_042018	1412	1900-01-20 02:20:00	2018-02-12 02:20:00		0			0
Stn 9M_1153_042018	1413	1900-01-20 02:40:00	2018-02-12 02:40:00		0			0
Stn 9M_1153_042018	1414	1900-01-20 03:00:00	2018-02-12 03:00:00		0			0
Stn 9M_1153_042018	1415	1900-01-20 03:20:00	2018-02-12 03:20:00		0			0
Stn 9M_1153_042018	1416	1900-01-20 03:40:00	2018-02-12 03:40:00		0			0
Stn 9M_1153_042018	1417	1900-01-20 04:00:00	2018-02-12 04:00:00		0			0
Stn 9M_1153_042018	1418	1900-01-20 04:20:00	2018-02-12 04:20:00		0			0
Stn 9M_1153_042018	1419	1900-01-20 04:40:00	2018-02-12 04:40:00		0			0
Stn 9M_1153_042018	1420	1900-01-20 05:00:00	2018-02-12 05:00:00		0			0
Stn 9M_1153_042018	1421	1900-01-20 05:20:00	2018-02-12 05:20:00		0			0
Stn 9M_1153_042018	1422	1900-01-20 05:40:00	2018-02-12 05:40:00		0			0
Stn 9M_1153_042018	1423	1900-01-20 06:00:00	2018-02-12 06:00:00		0			0
Stn 9M_1153_042018	1424	1900-01-20 06:20:00	2018-02-12 06:20:00		0			0
Stn 9M_1153_042018	1425	1900-01-20 06:40:00	2018-02-12 06:40:00		0			0
Stn 9M_1153_042018	1426	1900-01-20 07:00:00	2018-02-12 07:00:00		0			0
Stn 9M_1153_042018	1427	1900-01-20 07:20:00	2018-02-12 07:20:00		0			0
Stn 9M_1153_042018	1428	1900-01-20 07:40:00	2018-02-12 07:40:00		0			0
Stn 9M_1153_042018	1429	1900-01-20 08:00:00	2018-02-12 08:00:00		0			0
Stn 9M_1153_042018	1430	1900-01-20 08:20:00	2018-02-12 08:20:00		0			0
Stn 9M_1153_042018	1431	1900-01-20 08:40:00	2018-02-12 08:40:00		0			0
Stn 9M_1153_042018	1432	1900-01-20 09:00:00	2018-02-12 09:00:00		0			0
Stn 9M_1153_042018	1433	1900-01-20 09:20:00	2018-02-12 09:20:00		0			0
Stn 9M_1153_042018	1434	1900-01-20 09:40:00	2018-02-12 09:40:00		0			0
Stn 9M_1153_042018	1435	1900-01-20 10:00:00	2018-02-12 10:00:00		0			0
Stn 9M_1153_042018	1436	1900-01-20 10:20:00	2018-02-12 10:20:00		0			0
Stn 9M_1153_042018	1437	1900-01-20 10:40:00	2018-02-12 10:40:00		0			0
Stn 9M_1153_042018	1438	1900-01-20 11:00:00	2018-02-12 11:00:00		0			0
Stn 9M_1153_042018	1439	1900-01-20 11:20:00	2018-02-12 11:20:00		0			0
Stn 9M_1153_042018	1440	1900-01-20 11:40:00	2018-02-12 11:40:00		0			0
Stn 9M_1153_042018	1441	1900-01-20 12:00:00	2018-02-12 12:00:00		0			0
Stn 9M_1153_042018	1442	1900-01-20 12:20:00	2018-02-12 12:20:00		0			0
Stn 9M_1153_042018	1443	1900-01-20 12:40:00	2018-02-12 12:40:00		0			0
Stn 9M_1153_042018	1444	1900-01-20 13:00:00	2018-02-12 13:00:00		0			0
Stn 9M_1153_042018	1445	1900-01-20 13:20:00	2018-02-12 13:20:00		0			0
Stn 9M_1153_042018	1446	1900-01-20 13:40:00	2018-02-12 13:40:00		0			0
Stn 9M_1153_042018	1447	1900-01-20 14:00:00	2018-02-12 14:00:00		0			0
Stn 9M_1153_042018	1448	1900-01-20 14:20:00	2018-02-12 14:20:00		0			0
Stn 9M_1153_042018	1449	1900-01-20 14:40:00	2018-02-12 14:40:00		0			0
Stn 9M_1153_042018	1450	1900-01-20 15:00:00	2018-02-12 15:00:00		0			0
Stn 9M_1153_042018	1451	1900-01-20 15:20:00	2018-02-12 15:20:00		0			0
Stn 9M_1153_042018	1452	1900-01-20 15:40:00	2018-02-12 15:40:00		0			0
Stn 9M_1153_042018	1453	1900-01-20 16:00:00	2018-02-12 16:00:00		0			0
Stn 9M_1153_042018	1454	1900-01-20 16:20:00	2018-02-12 16:20:00		0			0
Stn 9M_1153_042018	1455	1900-01-20 16:40:00	2018-02-12 16:40:00		0			0
Stn 9M_1153_042018	1456	1900-01-20 17:00:00	2018-02-12 17:00:00		0			0
Stn 9M_1153_042018	1457	1900-01-20 17:20:00	2018-02-12 17:20:00		0			0
Stn 9M_1153_042018	1458	1900-01-20 17:40:00	2018-02-12 17:40:00		0			0
Stn 9M_1153_042018	1459	1900-01-20 18:00:00	2018-02-12 18:00:00		0			0
Stn 9M_1153_042018	1460	1900-01-20 18:20:00	2018-02-12 18:20:00		0			0
Stn 9M_1153_042018	1461	1900-01-20 18:40:00	2018-02-12 18:40:00		0			0
Stn 9M_1153_042018	1462	1900-01-20 19:00:00	2018-02-12 19:00:00		0			0
Stn 9M_1153_042018	1463	1900-01-20 19:20:00	2018-02-12 19:20:00		0			0
Stn 9M_1153_042018	1464	1900-01-20 19:40:00	2018-02-12 19:40:00		0			0
Stn 9M_1153_042018	1465	1900-01-20 20:00:00	2018-02-12 20:00:00		0			0
Stn 9M_1153_042018	1466	1900-01-20 20:20:00	2018-02-12 20:20:00		0			0
Stn 9M_1153_042018	1467	1900-01-20 20:40:00	2018-02-12 20:40:00		0			0
Stn 9M_1153_042018	1468	1900-01-20 21:00:00	2018-02-12 21:00:00		0			0
Stn 9M_1153_042018	1469	1900-01-20 21:20:00	2018-02-12 21:20:00		0			0
Stn 9M_1153_042018	1470	1900-01-20 21:40:00	2018-02-12 21:40:00		0			0
Stn 9M_1153_042018	1471	1900-01-20 22:00:00	2018-02-12 22:00:00		0			0
Stn 9M_1153_042018	1472	1900-01-20 22:20:00	2018-02-12 22:20:00		0			0
Stn 9M_1153_042018	1473	1900-01-20 22:40:00	2018-02-12 22:40:00		0			0
Stn 9M_1153_042018	1474	1900-01-20 23:00:00	2018-02-12 23:00:00		0			0
Stn 9M_1153_042018	1475	1900-01-20 23:20:00	2018-02-12 23:20:00		0			0
Stn 9M_1153_042018	1476	1900-01-20 23:40:00	2018-02-12 23:40:00		0			0
Stn 9M_1153_042018	1477	1900-01-21	2018-02-13		0			0
Stn 9M_1153_042018	1478	1900-01-21 00:20:00	2018-02-13 00:20:00		0			0
Stn 9M_1153_042018	1479	1900-01-21 00:40:00	2018-02-13 00:40:00		0			0
Stn 9M_1153_042018	1480	1900-01-21 01:00:00	2018-02-13 01:00:00		0			0
Stn 9M_1153_042018	1481	1900-01-21 01:20:00	2018-02-13 01:20:00		0			0
Stn 9M_1153_042018	1482	1900-01-21 01:40:00	2018-02-13 01:40:00		0			0
Stn 9M_1153_042018	1483	1900-01-21 02:00:00	2018-02-13 02:00:00		0			0
Stn 9M_1153_042018	1484	1900-01-21 02:20:00	2018-02-13 02:20:00		0			0
Stn 9M_1153_042018	1485	1900-01-21 02:40:00	2018-02-13 02:40:00		0			0
Stn 9M_1153_042018	1486	1900-01-21 03:00:00	2018-02-13 03:00:00		0			0
Stn 9M_1153_042018	1487	1900-01-21 03:20:00	2018-02-13 03:20:00		0			0
Stn 9M_1153_042018	1488	1900-01-21 03:40:00	2018-02-13 03:40:00		0			0
Stn 9M_1153_042018	1489	1900-01-21 04:00:00	2018-02-13 04:00:00		0			0
Stn 9M_1153_042018	1490	1900-01-21 04:20:00	2018-02-13 04:20:00		0			0
Stn 9M_1153_042018	1491	1900-01-21 04:40:00	2018-02-13 04:40:00		0			0
Stn 9M_1153_042018	1492	1900-01-21 05:00:00	2018-02-13 05:00:00		0			0
Stn 9M_1153_042018	1493	1900-01-21 05:20:00	2018-02-13 05:20:00		0			0
Stn 9M_1153_042018	1494	1900-01-21 05:40:00	2018-02-13 05:40:00		0			0
Stn 9M_1153_042018	1495	1900-01-21 06:00:00	2018-02-13 06:00:00		0			0
Stn 9M_1153_042018	1496	1900-01-21 06:20:00	2018-02-13 06:20:00		0			0
Stn 9M_1153_042018	1497	1900-01-21 06:40:00	2018-02-13 06:40:00		0			0
Stn 9M_1153_042018	1498	1900-01-21 07:00:00	2018-02-13 07:00:00		0			0
Stn 9M_1153_042018	1499	1900-01-21 07:20:00	2018-02-13 07:20:00		0			0
Stn 9M_1153_042018	1500	1900-01-21 07:40:00	2018-02-13 07:40:00		0			0
Stn 9M_1153_042018	1501	1900-01-21 08:00:00	2018-02-13 08:00:00		0			0
Stn 9M_1153_042018	1502	1900-01-21 08:20:00	2018-02-13 08:20:00		0			0
Stn 9M_1153_042018	1503	1900-01-21 08:40:00	2018-02-13 08:40:00		0			0
Stn 9M_1153_042018	1504	1900-01-21 09:00:00	2018-02-13 09:00:00		0			0
Stn 9M_1153_042018	1505	1900-01-21 09:20:00	2018-02-13 09:20:00		0			0
Stn 9M_1153_042018	1506	1900-01-21 09:40:00	2018-02-13 09:40:00		0			0
Stn 9M_1153_042018	1507	1900-01-21 10:00:00	2018-02-13 10:00:00		0			0
Stn 9M_1153_042018	1508	1900-01-21 10:20:00	2018-02-13 10:20:00		0			0
Stn 9M_1153_042018	1509	1900-01-21 10:40:00	2018-02-13 10:40:00		0			0
Stn 9M_1153_042018	1510	1900-01-21 11:00:00	2018-02-13 11:00:00		0			0
Stn 9M_1153_042018	1511	1900-01-21 11:20:00	2018-02-13 11:20:00		0			0
Stn 9M_1153_042018	1512	1900-01-21 11:40:00	2018-02-13 11:40:00		0			0
Stn 9M_1153_042018	1513	1900-01-21 12:00:00	2018-02-13 12:00:00		0			0
Stn 9M_1153_042018	1514	1900-01-21 12:20:00	2018-02-13 12:20:00		0			0
Stn 9M_1153_042018	1515	1900-01-21 12:40:00	2018-02-13 12:40:00		0			0
Stn 9M_1153_042018	1516	1900-01-21 13:00:00	2018-02-13 13:00:00		0			0
Stn 9M_1153_042018	1517	1900-01-21 13:20:00	2018-02-13 13:20:00		0			0
Stn 9M_1153_042018	1518	1900-01-21 13:40:00	2018-02-13 13:40:00		0			0
Stn 9M_1153_042018	1519	1900-01-21 14:00:00	2018-02-13 14:00:00		0			0
Stn 9M_1153_042018	1520	1900-01-21 14:20:00	2018-02-13 14:20:00		0			0
Stn 9M_1153_042018	1521	1900-01-21 14:40:00	2018-02-13 14:40:00		0			0
Stn 9M_1153_042018	1522	1900-01-21 15:00:00	2018-02-13 15:00:00		0			0
Stn 9M_1153_042018	1523	1900-01-21 15:20:00	2018-02-13 15:20:00		0			0
Stn 9M_1153_042018	1524	1900-01-21 15:40:00	2018-02-13 15:40:00		0			0
Stn 9M_1153_042018	1525	1900-01-21 16:00:00	2018-02-13 16:00:00		0			0
Stn 9M_1153_042018	1526	1900-01-21 16:20:00	2018-02-13 16:20:00		0			0
Stn 9M_1153_042018	1527	1900-01-21 16:40:00	2018-02-13 16:40:00		0			0
Stn 9M_1153_042018	1528	1900-01-21 17:00:00	2018-02-13 17:00:00		0			0
Stn 9M_1153_042018	1529	1900-01-21 17:20:00	2018-02-13 17:20:00		0			0
Stn 9M_1153_042018	1530	1900-01-21 17:40:00	2018-02-13 17:40:00		0			0
Stn 9M_1153_042018	1531	1900-01-21 18:00:00	2018-02-13 18:00:00		0			0
Stn 9M_1153_042018	1532	1900-01-21 18:20:00	2018-02-13 18:20:00		0			0
Stn 9M_1153_042018	1533	1900-01-21 18:40:00	2018-02-13 18:40:00		0			0
Stn 9M_1153_042018	1534	1900-01-21 19:00:00	2018-02-13 19:00:00		0			0
Stn 9M_1153_042018	1535	1900-01-21 19:20:00	2018-02-13 19:20:00		0			0
Stn 9M_1153_042018	1536	1900-01-21 19:40:00	2018-02-13 19:40:00		0			0
Stn 9M_1153_042018	1537	1900-01-21 20:00:00	2018-02-13 20:00:00		0			0
Stn 9M_1153_042018	1538	1900-01-21 20:20:00	2018-02-13 20:20:00		0			0
Stn 9M_1153_042018	1539	1900-01-21 20:40:00	2018-02-13 20:40:00		0			0
Stn 9M_1153_042018	1540	1900-01-21 21:00:00	2018-02-13 21:00:00		0			0
Stn 9M_1153_042018	1541	1900-01-21 21:20:00	2018-02-13 21:20:00		0			0
Stn 9M_1153_042018	1542	1900-01-21 21:40:00	2018-02-13 21:40:00		0			0
Stn 9M_1153_042018	1543	1900-01-21 22:00:00	2018-02-13 22:00:00		0			0
Stn 9M_1153_042018	1544	1900-01-21 22:20:00	2018-02-13 22:20:00		0			0
Stn 9M_1153_042018	1545	1900-01-21 22:40:00	2018-02-13 22:40:00		0			0
Stn 9M_1153_042018	1546	1900-01-21 23:00:00	2018-02-13 23:00:00		0			0
Stn 9M_1153_042018	1547	1900-01-21 23:20:00	2018-02-13 23:20:00		0			0
Stn 9M_1153_042018	1548	1900-01-21 23:40:00	2018-02-13 23:40:00		0			0
Stn 9M_1153_042018	1549	1900-01-22	2018-02-14		0			0
Stn 9M_1153_042018	1550	1900-01-22 00:20:00	2018-02-14 00:20:00		0			0
Stn 9M_1153_042018	1551	1900-01-22 00:40:00	2018-02-14 00:40:00		0			0
Stn 9M_1153_042018	1552	1900-01-22 01:00:00	2018-02-14 01:00:00		0			0
Stn 9M_1153_042018	1553	1900-01-22 01:20:00	2018-02-14 01:20:00		0			0
Stn 9M_1153_042018	1554	1900-01-22 01:40:00	2018-02-14 01:40:00		0			0
Stn 9M_1153_042018	1555	1900-01-22 02:00:00	2018-02-14 02:00:00		0			0
Stn 9M_1153_042018	1556	1900-01-22 02:20:00	2018-02-14 02:20:00		0			0
Stn 9M_1153_042018	1557	1900-01-22 02:40:00	2018-02-14 02:40:00		0			0
Stn 9M_1153_042018	1558	1900-01-22 03:00:00	2018-02-14 03:00:00		0			0
Stn 9M_1153_042018	1559	1900-01-22 03:20:00	2018-02-14 03:20:00		0			0
Stn 9M_1153_042018	1560	1900-01-22 03:40:00	2018-02-14 03:40:00		0			0
Stn 9M_1153_042018	1561	1900-01-22 04:00:00	2018-02-14 04:00:00		0			0
Stn 9M_1153_042018	1562	1900-01-22 04:20:00	2018-02-14 04:20:00		0			0
Stn 9M_1153_042018	1563	1900-01-22 04:40:00	2018-02-14 04:40:00		0			0
Stn 9M_1153_042018	1564	1900-01-22 05:00:00	2018-02-14 05:00:00		0			0
Stn 9M_1153_042018	1565	1900-01-22 05:20:00	2018-02-14 05:20:00		0			0
Stn 9M_1153_042018	1566	1900-01-22 05:40:00	2018-02-14 05:40:00		0			0
Stn 9M_1153_042018	1567	1900-01-22 06:00:00	2018-02-14 06:00:00		0			0
Stn 9M_1153_042018	1568	1900-01-22 06:20:00	2018-02-14 06:20:00		0			0
Stn 9M_1153_042018	1569	1900-01-22 06:40:00	2018-02-14 06:40:00		0			0
Stn 9M_1153_042018	1570	1900-01-22 07:00:00	2018-02-14 07:00:00		0			0
Stn 9M_1153_042018	1571	1900-01-22 07:20:00	2018-02-14 07:20:00		0			0
Stn 9M_1153_042018	1572	1900-01-22 07:40:00	2018-02-14 07:40:00		0			0
Stn 9M_1153_042018	1573	1900-01-22 08:00:00	2018-02-14 08:00:00		0			0
Stn 9M_1153_042018	1574	1900-01-22 08:20:00	2018-02-14 08:20:00		0			0
Stn 9M_1153_042018	1575	1900-01-22 08:40:00	2018-02-14 08:40:00		0			0
Stn 9M_1153_042018	1576	1900-01-22 09:00:00	2018-02-14 09:00:00		0			0
Stn 9M_1153_042018	1577	1900-01-22 09:20:00	2018-02-14 09:20:00		0			0
Stn 9M_1153_042018	1578	1900-01-22 09:40:00	2018-02-14 09:40:00		0			0
Stn 9M_1153_042018	1579	1900-01-22 10:00:00	2018-02-14 10:00:00		0			0
Stn 9M_1153_042018	1580	1900-01-22 10:20:00	2018-02-14 10:20:00		0			0
Stn 9M_1153_042018	1581	1900-01-22 10:40:00	2018-02-14 10:40:00		0			0
Stn 9M_1153_042018	1582	1900-01-22 11:00:00	2018-02-14 11:00:00		0			0
Stn 9M_1153_042018	1583	1900-01-22 11:20:00	2018-02-14 11:20:00		0			0
Stn 9M_1153_042018	1584	1900-01-22 11:40:00	2018-02-14 11:40:00		0			0
Stn 9M_1153_042018	1585	1900-01-22 12:00:00	2018-02-14 12:00:00		0			0
Stn 9M_1153_042018	1586	1900-01-22 12:20:00	2018-02-14 12:20:00		0			0
Stn 9M_1153_042018	1587	1900-01-22 12:40:00	2018-02-14 12:40:00		0			0
Stn 9M_1153_042018	1588	1900-01-22 13:00:00	2018-02-14 13:00:00		0			0
Stn 9M_1153_042018	1589	1900-01-22 13:20:00	2018-02-14 13:20:00		0			0
Stn 9M_1153_042018	1590	1900-01-22 13:40:00	2018-02-14 13:40:00		0			0
Stn 9M_1153_042018	1591	1900-01-22 14:00:00	2018-02-14 14:00:00		0			0
Stn 9M_1153_042018	1592	1900-01-22 14:20:00	2018-02-14 14:20:00		0			0
Stn 9M_1153_042018	1593	1900-01-22 14:40:00	2018-02-14 14:40:00		0			0
Stn 9M_1153_042018	1594	1900-01-22 15:00:00	2018-02-14 15:00:00		0			0
Stn 9M_1153_042018	1595	1900-01-22 15:20:00	2018-02-14 15:20:00		0			0
Stn 9M_1153_042018	1596	1900-01-22 15:40:00	2018-02-14 15:40:00		0			0
Stn 9M_1153_042018	1597	1900-01-22 16:00:00	2018-02-14 16:00:00		0			0
Stn 9M_1153_042018	1598	1900-01-22 16:20:00	2018-02-14 16:20:00		0			0
Stn 9M_1153_042018	1599	1900-01-22 16:40:00	2018-02-14 16:40:00		0			0
Stn 9M_1153_042018	1600	1900-01-22 17:00:00	2018-02-14 17:00:00		0			0
Stn 9M_1153_042018	1601	1900-01-22 17:20:00	2018-02-14 17:20:00		0			0
Stn 9M_1153_042018	1602	1900-01-22 17:40:00	2018-02-14 17:40:00		0			0
Stn 9M_1153_042018	1603	1900-01-22 18:00:00	2018-02-14 18:00:00		0			0
Stn 9M_1153_042018	1604	1900-01-22 18:20:00	2018-02-14 18:20:00		0			0
Stn 9M_1153_042018	1605	1900-01-22 18:40:00	2018-02-14 18:40:00		0			0
Stn 9M_1153_042018	1606	1900-01-22 19:00:00	2018-02-14 19:00:00		0			0
Stn 9M_1153_042018	1607	1900-01-22 19:20:00	2018-02-14 19:20:00		0			0
Stn 9M_1153_042018	1608	1900-01-22 19:40:00	2018-02-14 19:40:00		0			0
Stn 9M_1153_042018	1609	1900-01-22 20:00:00	2018-02-14 20:00:00		0			0
Stn 9M_1153_042018	1610	1900-01-22 20:20:00	2018-02-14 20:20:00		0			0
Stn 9M_1153_042018	1611	1900-01-22 20:40:00	2018-02-14 20:40:00		0			0
Stn 9M_1153_042018	1612	1900-01-22 21:00:00	2018-02-14 21:00:00		0			0
Stn 9M_1153_042018	1613	1900-01-22 21:20:00	2018-02-14 21:20:00		0			0
Stn 9M_1153_042018	1614	1900-01-22 21:40:00	2018-02-14 21:40:00		0			0
Stn 9M_1153_042018	1615	1900-01-22 22:00:00	2018-02-14 22:00:00		0			0
Stn 9M_1153_042018	1616	1900-01-22 22:20:00	2018-02-14 22:20:00		0			0
Stn 9M_1153_042018	1617	1900-01-22 22:40:00	2018-02-14 22:40:00		0			0
Stn 9M_1153_042018	1618	1900-01-22 23:00:00	2018-02-14 23:00:00		0			0
Stn 9M_1153_042018	1619	1900-01-22 23:20:00	2018-02-14 23:20:00		0			0
Stn 9M_1153_042018	1620	1900-01-22 23:40:00	2018-02-14 23:40:00		0			0
Stn 9M_1153_042018	1621	1900-01-23	2018-02-15		0			0
Stn 9M_1153_042018	1622	1900-01-23 00:20:00	2018-02-15 00:20:00		0			0
Stn 9M_1153_042018	1623	1900-01-23 00:40:00	2018-02-15 00:40:00		0			0
Stn 9M_1153_042018	1624	1900-01-23 01:00:00	2018-02-15 01:00:00		0			0
Stn 9M_1153_042018	1625	1900-01-23 01:20:00	2018-02-15 01:20:00		0			0
Stn 9M_1153_042018	1626	1900-01-23 01:40:00	2018-02-15 01:40:00		0			0
Stn 9M_1153_042018	1627	1900-01-23 02:00:00	2018-02-15 02:00:00		0			0
Stn 9M_1153_042018	1628	1900-01-23 02:20:00	2018-02-15 02:20:00		0			0
Stn 9M_1153_042018	1629	1900-01-23 02:40:00	2018-02-15 02:40:00		0			0
Stn 9M_1153_042018	1630	1900-01-23 03:00:00	2018-02-15 03:00:00		0			0
Stn 9M_1153_042018	1631	1900-01-23 03:20:00	2018-02-15 03:20:00		0			0
Stn 9M_1153_042018	1632	1900-01-23 03:40:00	2018-02-15 03:40:00		0			0
Stn 9M_1153_042018	1633	1900-01-23 04:00:00	2018-02-15 04:00:00		0			0
Stn 9M_1153_042018	1634	1900-01-23 04:20:00	2018-02-15 04:20:00		0			0
Stn 9M_1153_042018	1635	1900-01-23 04:40:00	2018-02-15 04:40:00		0			0
Stn 9M_1153_042018	1636	1900-01-23 05:00:00	2018-02-15 05:00:00		0			0
Stn 9M_1153_042018	1637	1900-01-23 05:20:00	2018-02-15 05:20:00		0			0
Stn 9M_1153_042018	1638	1900-01-23 05:40:00	2018-02-15 05:40:00		0			0
Stn 9M_1153_042018	1639	1900-01-23 06:00:00	2018-02-15 06:00:00		0			0
Stn 9M_1153_042018	1640	1900-01-23 06:20:00	2018-02-15 06:20:00		0			0
Stn 9M_1153_042018	1641	1900-01-23 06:40:00	2018-02-15 06:40:00		0			0
Stn 9M_1153_042018	1642	1900-01-23 07:00:00	2018-02-15 07:00:00		0			0
Stn 9M_1153_042018	1643	1900-01-23 07:20:00	2018-02-15 07:20:00		0			0
Stn 9M_1153_042018	1644	1900-01-23 07:40:00	2018-02-15 07:40:00		0			0
Stn 9M_1153_042018	1645	1900-01-23 08:00:00	2018-02-15 08:00:00		0			0
Stn 9M_1153_042018	1646	1900-01-23 08:20:00	2018-02-15 08:20:00		0			0
Stn 9M_1153_042018	1647	1900-01-23 08:40:00	2018-02-15 08:40:00		0			0
Stn 9M_1153_042018	1648	1900-01-23 09:00:00	2018-02-15 09:00:00		0			0
Stn 9M_1153_042018	1649	1900-01-23 09:20:00	2018-02-15 09:20:00		0			0
Stn 9M_1153_042018	1650	1900-01-23 09:40:00	2018-02-15 09:40:00		0			0
Stn 9M_1153_042018	1651	1900-01-23 10:00:00	2018-02-15 10:00:00		0			0
Stn 9M_1153_042018	1652	1900-01-23 10:20:00	2018-02-15 10:20:00		0			0
Stn 9M_1153_042018	1653	1900-01-23 10:40:00	2018-02-15 10:40:00		0			0
Stn 9M_1153_042018	1654	1900-01-23 11:00:00	2018-02-15 11:00:00	Burst Wide	0	1		4
Stn 9M_1153_042018	1655	1900-01-23 11:20:00	2018-02-15 11:20:00		0			0
Stn 9M_1153_042018	1656	1900-01-23 11:40:00	2018-02-15 11:40:00		0			0
Stn 9M_1153_042018	1657	1900-01-23 12:00:00	2018-02-15 12:00:00		0			0
Stn 9M_1153_042018	1658	1900-01-23 12:20:00	2018-02-15 12:20:00		0			0
Stn 9M_1153_042018	1659	1900-01-23 12:40:00	2018-02-15 12:40:00		0			0
Stn 9M_1153_042018	1660	1900-01-23 13:00:00	2018-02-15 13:00:00		0			0
Stn 9M_1153_042018	1661	1900-01-23 13:20:00	2018-02-15 13:20:00		0			0
Stn 9M_1153_042018	1662	1900-01-23 13:40:00	2018-02-15 13:40:00		0			0
Stn 9M_1153_042018	1663	1900-01-23 14:00:00	2018-02-15 14:00:00		0			0
Stn 9M_1153_042018	1664	1900-01-23 14:20:00	2018-02-15 14:20:00		0			0
Stn 9M_1153_042018	1665	1900-01-23 14:40:00	2018-02-15 14:40:00		0			0
Stn 9M_1153_042018	1666	1900-01-23 15:00:00	2018-02-15 15:00:00		0			0
Stn 9M_1153_042018	1667	1900-01-23 15:20:00	2018-02-15 15:20:00		0			0
Stn 9M_1153_042018	1668	1900-01-23 15:40:00	2018-02-15 15:40:00		0			0
Stn 9M_1153_042018	1669	1900-01-23 16:00:00	2018-02-15 16:00:00		0			0
Stn 9M_1153_042018	1670	1900-01-23 16:20:00	2018-02-15 16:20:00		0			0
Stn 9M_1153_042018	1671	1900-01-23 16:40:00	2018-02-15 16:40:00		0			0
Stn 9M_1153_042018	1672	1900-01-23 17:00:00	2018-02-15 17:00:00		0			0
Stn 9M_1153_042018	1673	1900-01-23 17:20:00	2018-02-15 17:20:00		0			0
Stn 9M_1153_042018	1674	1900-01-23 17:40:00	2018-02-15 17:40:00		0			0
Stn 9M_1153_042018	1675	1900-01-23 18:00:00	2018-02-15 18:00:00		0			0
Stn 9M_1153_042018	1676	1900-01-23 18:20:00	2018-02-15 18:20:00		0			0
Stn 9M_1153_042018	1677	1900-01-23 18:40:00	2018-02-15 18:40:00		0			0
Stn 9M_1153_042018	1678	1900-01-23 19:00:00	2018-02-15 19:00:00		0			0
Stn 9M_1153_042018	1679	1900-01-23 19:20:00	2018-02-15 19:20:00		0			0
Stn 9M_1153_042018	1680	1900-01-23 19:40:00	2018-02-15 19:40:00		0			0
Stn 9M_1153_042018	1681	1900-01-23 20:00:00	2018-02-15 20:00:00		0			0
Stn 9M_1153_042018	1682	1900-01-23 20:20:00	2018-02-15 20:20:00		0			0
Stn 9M_1153_042018	1683	1900-01-23 20:40:00	2018-02-15 20:40:00		0			0
Stn 9M_1153_042018	1684	1900-01-23 21:00:00	2018-02-15 21:00:00		0			0
Stn 9M_1153_042018	1685	1900-01-23 21:20:00	2018-02-15 21:20:00		0			0
Stn 9M_1153_042018	1686	1900-01-23 21:40:00	2018-02-15 21:40:00		0			0
Stn 9M_1153_042018	1687	1900-01-23 22:00:00	2018-02-15 22:00:00		0			0
Stn 9M_1153_042018	1688	1900-01-23 22:20:00	2018-02-15 22:20:00		0			0
Stn 9M_1153_042018	1689	1900-01-23 22:40:00	2018-02-15 22:40:00		0			0
Stn 9M_1153_042018	1690	1900-01-23 23:00:00	2018-02-15 23:00:00		0			0
Stn 9M_1153_042018	1691	1900-01-23 23:20:00	2018-02-15 23:20:00		0			0
Stn 9M_1153_042018	1692	1900-01-23 23:40:00	2018-02-15 23:40:00		0			0
Stn 9M_1153_042018	1693	1900-01-24	2018-02-16		0			0
Stn 9M_1153_042018	1694	1900-01-24 00:20:00	2018-02-16 00:20:00		0			0
Stn 9M_1153_042018	1695	1900-01-24 00:40:00	2018-02-16 00:40:00		0			0
Stn 9M_1153_042018	1696	1900-01-24 01:00:00	2018-02-16 01:00:00		0			0
Stn 9M_1153_042018	1697	1900-01-24 01:20:00	2018-02-16 01:20:00		0			0
Stn 9M_1153_042018	1698	1900-01-24 01:40:00	2018-02-16 01:40:00		0			0
Stn 9M_1153_042018	1699	1900-01-24 02:00:00	2018-02-16 02:00:00		0			0
Stn 9M_1153_042018	1700	1900-01-24 02:20:00	2018-02-16 02:20:00		0			0
Stn 9M_1153_042018	1701	1900-01-24 02:40:00	2018-02-16 02:40:00		0			0
Stn 9M_1153_042018	1702	1900-01-24 03:00:00	2018-02-16 03:00:00		0			0
Stn 9M_1153_042018	1703	1900-01-24 03:20:00	2018-02-16 03:20:00		0			0
Stn 9M_1153_042018	1704	1900-01-24 03:40:00	2018-02-16 03:40:00		0			0
Stn 9M_1153_042018	1705	1900-01-24 04:00:00	2018-02-16 04:00:00		0			0
Stn 9M_1153_042018	1706	1900-01-24 04:20:00	2018-02-16 04:20:00		0			0
Stn 9M_1153_042018	1707	1900-01-24 04:40:00	2018-02-16 04:40:00		0			0
Stn 9M_1153_042018	1708	1900-01-24 05:00:00	2018-02-16 05:00:00		0			0
Stn 9M_1153_042018	1709	1900-01-24 05:20:00	2018-02-16 05:20:00		0			0
Stn 9M_1153_042018	1710	1900-01-24 05:40:00	2018-02-16 05:40:00		0			0
Stn 9M_1153_042018	1711	1900-01-24 06:00:00	2018-02-16 06:00:00		0			0
Stn 9M_1153_042018	1712	1900-01-24 06:20:00	2018-02-16 06:20:00		0			0
Stn 9M_1153_042018	1713	1900-01-24 06:40:00	2018-02-16 06:40:00		0			0
Stn 9M_1153_042018	1714	1900-01-24 07:00:00	2018-02-16 07:00:00		0			0
Stn 9M_1153_042018	1715	1900-01-24 07:20:00	2018-02-16 07:20:00		0			0
Stn 9M_1153_042018	1716	1900-01-24 07:40:00	2018-02-16 07:40:00		0			0
Stn 9M_1153_042018	1717	1900-01-24 08:00:00	2018-02-16 08:00:00		0			0
Stn 9M_1153_042018	1718	1900-01-24 08:20:00	2018-02-16 08:20:00		0			0
Stn 9M_1153_042018	1719	1900-01-24 08:40:00	2018-02-16 08:40:00		0			0
Stn 9M_1153_042018	1720	1900-01-24 09:00:00	2018-02-16 09:00:00		0			0
Stn 9M_1153_042018	1721	1900-01-24 09:20:00	2018-02-16 09:20:00		0			0
Stn 9M_1153_042018	1722	1900-01-24 09:40:00	2018-02-16 09:40:00		0			0
Stn 9M_1153_042018	1723	1900-01-24 10:00:00	2018-02-16 10:00:00		0			0
Stn 9M_1153_042018	1724	1900-01-24 10:20:00	2018-02-16 10:20:00		0			0
Stn 9M_1153_042018	1725	1900-01-24 10:40:00	2018-02-16 10:40:00		0			0
Stn 9M_1153_042018	1726	1900-01-24 11:00:00	2018-02-16 11:00:00		0			0
Stn 9M_1153_042018	1727	1900-01-24 11:20:00	2018-02-16 11:20:00		0			0
Stn 9M_1153_042018	1728	1900-01-24 11:40:00	2018-02-16 11:40:00		0			0
Stn 9M_1153_042018	1729	1900-01-24 12:00:00	2018-02-16 12:00:00		0			0
Stn 9M_1153_042018	1730	1900-01-24 12:20:00	2018-02-16 12:20:00		0			0
Stn 9M_1153_042018	1731	1900-01-24 12:40:00	2018-02-16 12:40:00		0			0
Stn 9M_1153_042018	1732	1900-01-24 13:00:00	2018-02-16 13:00:00		0			0
Stn 9M_1153_042018	1733	1900-01-24 13:20:00	2018-02-16 13:20:00		0			0
Stn 9M_1153_042018	1734	1900-01-24 13:40:00	2018-02-16 13:40:00		0			0
Stn 9M_1153_042018	1735	1900-01-24 14:00:00	2018-02-16 14:00:00		0			0
Stn 9M_1153_042018	1736	1900-01-24 14:20:00	2018-02-16 14:20:00		0			0
Stn 9M_1153_042018	1737	1900-01-24 14:40:00	2018-02-16 14:40:00		0			0
Stn 9M_1153_042018	1738	1900-01-24 15:00:00	2018-02-16 15:00:00		0			0
Stn 9M_1153_042018	1739	1900-01-24 15:20:00	2018-02-16 15:20:00		0			0
Stn 9M_1153_042018	1740	1900-01-24 15:40:00	2018-02-16 15:40:00		0			0
Stn 9M_1153_042018	1741	1900-01-24 16:00:00	2018-02-16 16:00:00		0			0
Stn 9M_1153_042018	1742	1900-01-24 16:20:00	2018-02-16 16:20:00		0			0
Stn 9M_1153_042018	1743	1900-01-24 16:40:00	2018-02-16 16:40:00		0			0
Stn 9M_1153_042018	1744	1900-01-24 17:00:00	2018-02-16 17:00:00		0			0
Stn 9M_1153_042018	1745	1900-01-24 17:20:00	2018-02-16 17:20:00		0			0
Stn 9M_1153_042018	1746	1900-01-24 17:40:00	2018-02-16 17:40:00		0			0
Stn 9M_1153_042018	1747	1900-01-24 18:00:00	2018-02-16 18:00:00		0			0
Stn 9M_1153_042018	1748	1900-01-24 18:20:00	2018-02-16 18:20:00		0			0
Stn 9M_1153_042018	1749	1900-01-24 18:40:00	2018-02-16 18:40:00		0			0
Stn 9M_1153_042018	1750	1900-01-24 19:00:00	2018-02-16 19:00:00		0			0
Stn 9M_1153_042018	1751	1900-01-24 19:20:00	2018-02-16 19:20:00		0			0
Stn 9M_1153_042018	1752	1900-01-24 19:40:00	2018-02-16 19:40:00		0			0
Stn 9M_1153_042018	1753	1900-01-24 20:00:00	2018-02-16 20:00:00		0			0
Stn 9M_1153_042018	1754	1900-01-24 20:20:00	2018-02-16 20:20:00		0			0
Stn 9M_1153_042018	1755	1900-01-24 20:40:00	2018-02-16 20:40:00		0			0
Stn 9M_1153_042018	1756	1900-01-24 21:00:00	2018-02-16 21:00:00		0			0
Stn 9M_1153_042018	1757	1900-01-24 21:20:00	2018-02-16 21:20:00		0			0
Stn 9M_1153_042018	1758	1900-01-24 21:40:00	2018-02-16 21:40:00		0			0
Stn 9M_1153_042018	1759	1900-01-24 22:00:00	2018-02-16 22:00:00		0			0
Stn 9M_1153_042018	1760	1900-01-24 22:20:00	2018-02-16 22:20:00		0			0
Stn 9M_1153_042018	1761	1900-01-24 22:40:00	2018-02-16 22:40:00		0			0
Stn 9M_1153_042018	1762	1900-01-24 23:00:00	2018-02-16 23:00:00		0			0
Stn 9M_1153_042018	1763	1900-01-24 23:20:00	2018-02-16 23:20:00		0			0
Stn 9M_1153_042018	1764	1900-01-24 23:40:00	2018-02-16 23:40:00		0			0
Stn 9M_1153_042018	1765	1900-01-25	2018-02-17		0			0
Stn 9M_1153_042018	1766	1900-01-25 00:20:00	2018-02-17 00:20:00		0			0
Stn 9M_1153_042018	1767	1900-01-25 00:40:00	2018-02-17 00:40:00		0			0
Stn 9M_1153_042018	1768	1900-01-25 01:00:00	2018-02-17 01:00:00		0			0
Stn 9M_1153_042018	1769	1900-01-25 01:20:00	2018-02-17 01:20:00		0			0
Stn 9M_1153_042018	1770	1900-01-25 01:40:00	2018-02-17 01:40:00		0			0
Stn 9M_1153_042018	1771	1900-01-25 02:00:00	2018-02-17 02:00:00		0			0
Stn 9M_1153_042018	1772	1900-01-25 02:20:00	2018-02-17 02:20:00		0			0
Stn 9M_1153_042018	1773	1900-01-25 02:40:00	2018-02-17 02:40:00		0			0
Stn 9M_1153_042018	1774	1900-01-25 03:00:00	2018-02-17 03:00:00		0			0
Stn 9M_1153_042018	1775	1900-01-25 03:20:00	2018-02-17 03:20:00		0			0
Stn 9M_1153_042018	1776	1900-01-25 03:40:00	2018-02-17 03:40:00		0			0
Stn 9M_1153_042018	1777	1900-01-25 04:00:00	2018-02-17 04:00:00		0			0
Stn 9M_1153_042018	1778	1900-01-25 04:20:00	2018-02-17 04:20:00		0			0
Stn 9M_1153_042018	1779	1900-01-25 04:40:00	2018-02-17 04:40:00		0			0
Stn 9M_1153_042018	1780	1900-01-25 05:00:00	2018-02-17 05:00:00		0			0
Stn 9M_1153_042018	1781	1900-01-25 05:20:00	2018-02-17 05:20:00		0			0
Stn 9M_1153_042018	1782	1900-01-25 05:40:00	2018-02-17 05:40:00		0			0
Stn 9M_1153_042018	1783	1900-01-25 06:00:00	2018-02-17 06:00:00		0			0
Stn 9M_1153_042018	1784	1900-01-25 06:20:00	2018-02-17 06:20:00		0			0
Stn 9M_1153_042018	1785	1900-01-25 06:40:00	2018-02-17 06:40:00		0			0
Stn 9M_1153_042018	1786	1900-01-25 07:00:00	2018-02-17 07:00:00		0			0
Stn 9M_1153_042018	1787	1900-01-25 07:20:00	2018-02-17 07:20:00		0			0
Stn 9M_1153_042018	1788	1900-01-25 07:40:00	2018-02-17 07:40:00		0			0
Stn 9M_1153_042018	1789	1900-01-25 08:00:00	2018-02-17 08:00:00		0			0
Stn 9M_1153_042018	1790	1900-01-25 08:20:00	2018-02-17 08:20:00		0			0
Stn 9M_1153_042018	1791	1900-01-25 08:40:00	2018-02-17 08:40:00		0			0
Stn 9M_1153_042018	1792	1900-01-25 09:00:00	2018-02-17 09:00:00		0			0
Stn 9M_1153_042018	1793	1900-01-25 09:20:00	2018-02-17 09:20:00		0			0
Stn 9M_1153_042018	1794	1900-01-25 09:40:00	2018-02-17 09:40:00		0			0
Stn 9M_1153_042018	1795	1900-01-25 10:00:00	2018-02-17 10:00:00		0			0
Stn 9M_1153_042018	1796	1900-01-25 10:20:00	2018-02-17 10:20:00		0			0
Stn 9M_1153_042018	1797	1900-01-25 10:40:00	2018-02-17 10:40:00		0			0
Stn 9M_1153_042018	1798	1900-01-25 11:00:00	2018-02-17 11:00:00		0			0
Stn 9M_1153_042018	1799	1900-01-25 11:20:00	2018-02-17 11:20:00		0			0
Stn 9M_1153_042018	1800	1900-01-25 11:40:00	2018-02-17 11:40:00		0			0
Stn 9M_1153_042018	1801	1900-01-25 12:00:00	2018-02-17 12:00:00		0			0
Stn 9M_1153_042018	1802	1900-01-25 12:20:00	2018-02-17 12:20:00		0			0
Stn 9M_1153_042018	1803	1900-01-25 12:40:00	2018-02-17 12:40:00		0			0
Stn 9M_1153_042018	1804	1900-01-25 13:00:00	2018-02-17 13:00:00		0			0
Stn 9M_1153_042018	1805	1900-01-25 13:20:00	2018-02-17 13:20:00		0			0
Stn 9M_1153_042018	1806	1900-01-25 13:40:00	2018-02-17 13:40:00		0			0
Stn 9M_1153_042018	1807	1900-01-25 14:00:00	2018-02-17 14:00:00		0			0
Stn 9M_1153_042018	1808	1900-01-25 14:20:00	2018-02-17 14:20:00		0			0
Stn 9M_1153_042018	1809	1900-01-25 14:40:00	2018-02-17 14:40:00		0			0
Stn 9M_1153_042018	1810	1900-01-25 15:00:00	2018-02-17 15:00:00		0			0
Stn 9M_1153_042018	1811	1900-01-25 15:20:00	2018-02-17 15:20:00		0			0
Stn 9M_1153_042018	1812	1900-01-25 15:40:00	2018-02-17 15:40:00		0			0
Stn 9M_1153_042018	1813	1900-01-25 16:00:00	2018-02-17 16:00:00		0			0
Stn 9M_1153_042018	1814	1900-01-25 16:20:00	2018-02-17 16:20:00		0			0
Stn 9M_1153_042018	1815	1900-01-25 16:40:00	2018-02-17 16:40:00		0			0
Stn 9M_1153_042018	1816	1900-01-25 17:00:00	2018-02-17 17:00:00		0			0
Stn 9M_1153_042018	1817	1900-01-25 17:20:00	2018-02-17 17:20:00		0			0
Stn 9M_1153_042018	1818	1900-01-25 17:40:00	2018-02-17 17:40:00		0			0
Stn 9M_1153_042018	1819	1900-01-25 18:00:00	2018-02-17 18:00:00		0			0
Stn 9M_1153_042018	1820	1900-01-25 18:20:00	2018-02-17 18:20:00		0			0
Stn 9M_1153_042018	1821	1900-01-25 18:40:00	2018-02-17 18:40:00		0			0
Stn 9M_1153_042018	1822	1900-01-25 19:00:00	2018-02-17 19:00:00		0			0
Stn 9M_1153_042018	1823	1900-01-25 19:20:00	2018-02-17 19:20:00		0			0
Stn 9M_1153_042018	1824	1900-01-25 19:40:00	2018-02-17 19:40:00		0			0
Stn 9M_1153_042018	1825	1900-01-25 20:00:00	2018-02-17 20:00:00		0			0
Stn 9M_1153_042018	1826	1900-01-25 20:20:00	2018-02-17 20:20:00		0			0
Stn 9M_1153_042018	1827	1900-01-25 20:40:00	2018-02-17 20:40:00		0			0
Stn 9M_1153_042018	1828	1900-01-25 21:00:00	2018-02-17 21:00:00		0			0
Stn 9M_1153_042018	1829	1900-01-25 21:20:00	2018-02-17 21:20:00		0			0
Stn 9M_1153_042018	1830	1900-01-25 21:40:00	2018-02-17 21:40:00		0			0
Stn 9M_1153_042018	1831	1900-01-25 22:00:00	2018-02-17 22:00:00		0			0
Stn 9M_1153_042018	1832	1900-01-25 22:20:00	2018-02-17 22:20:00		0			0
Stn 9M_1153_042018	1833	1900-01-25 22:40:00	2018-02-17 22:40:00		0			0
Stn 9M_1153_042018	1834	1900-01-25 23:00:00	2018-02-17 23:00:00		0			0
Stn 9M_1153_042018	1835	1900-01-25 23:20:00	2018-02-17 23:20:00		0			0
Stn 9M_1153_042018	1836	1900-01-25 23:40:00	2018-02-17 23:40:00		0			0
Stn 9M_1153_042018	1837	1900-01-26	2018-02-18		0			0
Stn 9M_1153_042018	1838	1900-01-26 00:20:00	2018-02-18 00:20:00		0			0
Stn 9M_1153_042018	1839	1900-01-26 00:40:00	2018-02-18 00:40:00		0			0
Stn 9M_1153_042018	1840	1900-01-26 01:00:00	2018-02-18 01:00:00		0			0
Stn 9M_1153_042018	1841	1900-01-26 01:20:00	2018-02-18 01:20:00		0			0
Stn 9M_1153_042018	1842	1900-01-26 01:40:00	2018-02-18 01:40:00		0			0
Stn 9M_1153_042018	1843	1900-01-26 02:00:00	2018-02-18 02:00:00		0			0
Stn 9M_1153_042018	1844	1900-01-26 02:20:00	2018-02-18 02:20:00		0			0
Stn 9M_1153_042018	1845	1900-01-26 02:40:00	2018-02-18 02:40:00		0			0
Stn 9M_1153_042018	1846	1900-01-26 03:00:00	2018-02-18 03:00:00		0			0
Stn 9M_1153_042018	1847	1900-01-26 03:20:00	2018-02-18 03:20:00		0			0
Stn 9M_1153_042018	1848	1900-01-26 03:40:00	2018-02-18 03:40:00		0			0
Stn 9M_1153_042018	1849	1900-01-26 04:00:00	2018-02-18 04:00:00		0			0
Stn 9M_1153_042018	1850	1900-01-26 04:20:00	2018-02-18 04:20:00		0			0
Stn 9M_1153_042018	1851	1900-01-26 04:40:00	2018-02-18 04:40:00		0			0
Stn 9M_1153_042018	1852	1900-01-26 05:00:00	2018-02-18 05:00:00		0			0
Stn 9M_1153_042018	1853	1900-01-26 05:20:00	2018-02-18 05:20:00		0			0
Stn 9M_1153_042018	1854	1900-01-26 05:40:00	2018-02-18 05:40:00		0			0
Stn 9M_1153_042018	1855	1900-01-26 06:00:00	2018-02-18 06:00:00		0			0
Stn 9M_1153_042018	1856	1900-01-26 06:20:00	2018-02-18 06:20:00		0			0
Stn 9M_1153_042018	1857	1900-01-26 06:40:00	2018-02-18 06:40:00		0			0
Stn 9M_1153_042018	1858	1900-01-26 07:00:00	2018-02-18 07:00:00		0			0
Stn 9M_1153_042018	1859	1900-01-26 07:20:00	2018-02-18 07:20:00		0			0
Stn 9M_1153_042018	1860	1900-01-26 07:40:00	2018-02-18 07:40:00		0			0
Stn 9M_1153_042018	1861	1900-01-26 08:00:00	2018-02-18 08:00:00		0			0
Stn 9M_1153_042018	1862	1900-01-26 08:20:00	2018-02-18 08:20:00		0			0
Stn 9M_1153_042018	1863	1900-01-26 08:40:00	2018-02-18 08:40:00		0			0
Stn 9M_1153_042018	1864	1900-01-26 09:00:00	2018-02-18 09:00:00		0			0
Stn 9M_1153_042018	1865	1900-01-26 09:20:00	2018-02-18 09:20:00		0			0
Stn 9M_1153_042018	1866	1900-01-26 09:40:00	2018-02-18 09:40:00		0			0
Stn 9M_1153_042018	1867	1900-01-26 10:00:00	2018-02-18 10:00:00		0			0
Stn 9M_1153_042018	1868	1900-01-26 10:20:00	2018-02-18 10:20:00		0			0
Stn 9M_1153_042018	1869	1900-01-26 10:40:00	2018-02-18 10:40:00		0			0
Stn 9M_1153_042018	1870	1900-01-26 11:00:00	2018-02-18 11:00:00		0			0
Stn 9M_1153_042018	1871	1900-01-26 11:20:00	2018-02-18 11:20:00	Burst Wide	6			1
Stn 9M_1153_042018	1872	1900-01-26 11:40:00	2018-02-18 11:40:00		0			0
Stn 9M_1153_042018	1873	1900-01-26 12:00:00	2018-02-18 12:00:00		0			0
Stn 9M_1153_042018	1874	1900-01-26 12:20:00	2018-02-18 12:20:00		0			0
Stn 9M_1153_042018	1875	1900-01-26 12:40:00	2018-02-18 12:40:00		0			0
Stn 9M_1153_042018	1876	1900-01-26 13:00:00	2018-02-18 13:00:00		0			0
Stn 9M_1153_042018	1877	1900-01-26 13:20:00	2018-02-18 13:20:00		0			0
Stn 9M_1153_042018	1878	1900-01-26 13:40:00	2018-02-18 13:40:00		0			0
Stn 9M_1153_042018	1879	1900-01-26 14:00:00	2018-02-18 14:00:00		0			0
Stn 9M_1153_042018	1880	1900-01-26 14:20:00	2018-02-18 14:20:00		0			0
Stn 9M_1153_042018	1881	1900-01-26 14:40:00	2018-02-18 14:40:00		0			0
Stn 9M_1153_042018	1882	1900-01-26 15:00:00	2018-02-18 15:00:00		0			0
Stn 9M_1153_042018	1883	1900-01-26 15:20:00	2018-02-18 15:20:00		0			0
Stn 9M_1153_042018	1884	1900-01-26 15:40:00	2018-02-18 15:40:00		0			0
Stn 9M_1153_042018	1885	1900-01-26 16:00:00	2018-02-18 16:00:00		0			0
Stn 9M_1153_042018	1886	1900-01-26 16:20:00	2018-02-18 16:20:00		0			0
Stn 9M_1153_042018	1887	1900-01-26 16:40:00	2018-02-18 16:40:00		0			0
Stn 9M_1153_042018	1888	1900-01-26 17:00:00	2018-02-18 17:00:00		0			0
Stn 9M_1153_042018	1889	1900-01-26 17:20:00	2018-02-18 17:20:00		0			0
Stn 9M_1153_042018	1890	1900-01-26 17:40:00	2018-02-18 17:40:00		0			0
Stn 9M_1153_042018	1891	1900-01-26 18:00:00	2018-02-18 18:00:00		0			0
Stn 9M_1153_042018	1892	1900-01-26 18:20:00	2018-02-18 18:20:00		0			0
Stn 9M_1153_042018	1893	1900-01-26 18:40:00	2018-02-18 18:40:00		0			0
Stn 9M_1153_042018	1894	1900-01-26 19:00:00	2018-02-18 19:00:00		0			0
Stn 9M_1153_042018	1895	1900-01-26 19:20:00	2018-02-18 19:20:00		0			0
Stn 9M_1153_042018	1896	1900-01-26 19:40:00	2018-02-18 19:40:00		0			0
Stn 9M_1153_042018	1897	1900-01-26 20:00:00	2018-02-18 20:00:00		0			0
Stn 9M_1153_042018	1898	1900-01-26 20:20:00	2018-02-18 20:20:00		0			0
Stn 9M_1153_042018	1899	1900-01-26 20:40:00	2018-02-18 20:40:00		0			0
Stn 9M_1153_042018	1900	1900-01-26 21:00:00	2018-02-18 21:00:00		0			0
Stn 9M_1153_042018	1901	1900-01-26 21:20:00	2018-02-18 21:20:00		0			0
Stn 9M_1153_042018	1902	1900-01-26 21:40:00	2018-02-18 21:40:00		0			0
Stn 9M_1153_042018	1903	1900-01-26 22:00:00	2018-02-18 22:00:00		0			0
Stn 9M_1153_042018	1904	1900-01-26 22:20:00	2018-02-18 22:20:00		0			0
Stn 9M_1153_042018	1905	1900-01-26 22:40:00	2018-02-18 22:40:00		0			0
Stn 9M_1153_042018	1906	1900-01-26 23:00:00	2018-02-18 23:00:00		0			0
Stn 9M_1153_042018	1907	1900-01-26 23:20:00	2018-02-18 23:20:00		0			0
Stn 9M_1153_042018	1908	1900-01-26 23:40:00	2018-02-18 23:40:00		0			0
Stn 9M_1153_042018	1909	1900-01-27	2018-02-19		0			0
Stn 9M_1153_042018	1910	1900-01-27 00:20:00	2018-02-19 00:20:00		0			0
Stn 9M_1153_042018	1911	1900-01-27 00:40:00	2018-02-19 00:40:00		0			0
Stn 9M_1153_042018	1912	1900-01-27 01:00:00	2018-02-19 01:00:00		0			0
Stn 9M_1153_042018	1913	1900-01-27 01:20:00	2018-02-19 01:20:00		0			0
Stn 9M_1153_042018	1914	1900-01-27 01:40:00	2018-02-19 01:40:00		0			0
Stn 9M_1153_042018	1915	1900-01-27 02:00:00	2018-02-19 02:00:00		0			0
Stn 9M_1153_042018	1916	1900-01-27 02:20:00	2018-02-19 02:20:00		0			0
Stn 9M_1153_042018	1917	1900-01-27 02:40:00	2018-02-19 02:40:00		0			0
Stn 9M_1153_042018	1918	1900-01-27 03:00:00	2018-02-19 03:00:00		0			0
Stn 9M_1153_042018	1919	1900-01-27 03:20:00	2018-02-19 03:20:00		0			0
Stn 9M_1153_042018	1920	1900-01-27 03:40:00	2018-02-19 03:40:00		0			0
Stn 9M_1153_042018	1921	1900-01-27 04:00:00	2018-02-19 04:00:00		0			0
Stn 9M_1153_042018	1922	1900-01-27 04:20:00	2018-02-19 04:20:00		0			0
Stn 9M_1153_042018	1923	1900-01-27 04:40:00	2018-02-19 04:40:00		0			0
Stn 9M_1153_042018	1924	1900-01-27 05:00:00	2018-02-19 05:00:00		0			0
Stn 9M_1153_042018	1925	1900-01-27 05:20:00	2018-02-19 05:20:00		0			0
Stn 9M_1153_042018	1926	1900-01-27 05:40:00	2018-02-19 05:40:00		0			0
Stn 9M_1153_042018	1927	1900-01-27 06:00:00	2018-02-19 06:00:00		0			0
Stn 9M_1153_042018	1928	1900-01-27 06:20:00	2018-02-19 06:20:00		0			0
Stn 9M_1153_042018	1929	1900-01-27 06:40:00	2018-02-19 06:40:00		0			0
Stn 9M_1153_042018	1930	1900-01-27 07:00:00	2018-02-19 07:00:00		0			0
Stn 9M_1153_042018	1931	1900-01-27 07:20:00	2018-02-19 07:20:00		0			0
Stn 9M_1153_042018	1932	1900-01-27 07:40:00	2018-02-19 07:40:00		0			0
Stn 9M_1153_042018	1933	1900-01-27 08:00:00	2018-02-19 08:00:00		0			0
Stn 9M_1153_042018	1934	1900-01-27 08:20:00	2018-02-19 08:20:00		0			0
Stn 9M_1153_042018	1935	1900-01-27 08:40:00	2018-02-19 08:40:00		0			0
Stn 9M_1153_042018	1936	1900-01-27 09:00:00	2018-02-19 09:00:00		0			0
Stn 9M_1153_042018	1937	1900-01-27 09:20:00	2018-02-19 09:20:00		0			0
Stn 9M_1153_042018	1938	1900-01-27 09:40:00	2018-02-19 09:40:00		0			0
Stn 9M_1153_042018	1939	1900-01-27 10:00:00	2018-02-19 10:00:00		0			0
Stn 9M_1153_042018	1940	1900-01-27 10:20:00	2018-02-19 10:20:00		0			0
Stn 9M_1153_042018	1941	1900-01-27 10:40:00	2018-02-19 10:40:00		0			0
Stn 9M_1153_042018	1942	1900-01-27 11:00:00	2018-02-19 11:00:00		0			0
Stn 9M_1153_042018	1943	1900-01-27 11:20:00	2018-02-19 11:20:00		0			0
Stn 9M_1153_042018	1944	1900-01-27 11:40:00	2018-02-19 11:40:00		0			0
Stn 9M_1153_042018	1945	1900-01-27 12:00:00	2018-02-19 12:00:00		0			0
Stn 9M_1153_042018	1946	1900-01-27 12:20:00	2018-02-19 12:20:00		0			0
Stn 9M_1153_042018	1947	1900-01-27 12:40:00	2018-02-19 12:40:00		0			0
Stn 9M_1153_042018	1948	1900-01-27 13:00:00	2018-02-19 13:00:00		0			0
Stn 9M_1153_042018	1949	1900-01-27 13:20:00	2018-02-19 13:20:00		0			0
Stn 9M_1153_042018	1950	1900-01-27 13:40:00	2018-02-19 13:40:00		0			0
Stn 9M_1153_042018	1951	1900-01-27 14:00:00	2018-02-19 14:00:00		0			0
Stn 9M_1153_042018	1952	1900-01-27 14:20:00	2018-02-19 14:20:00		0			0
Stn 9M_1153_042018	1953	1900-01-27 14:40:00	2018-02-19 14:40:00		0			0
Stn 9M_1153_042018	1954	1900-01-27 15:00:00	2018-02-19 15:00:00		0			0
Stn 9M_1153_042018	1955	1900-01-27 15:20:00	2018-02-19 15:20:00		0			0
Stn 9M_1153_042018	1956	1900-01-27 15:40:00	2018-02-19 15:40:00		0			0
Stn 9M_1153_042018	1957	1900-01-27 16:00:00	2018-02-19 16:00:00		0			0
Stn 9M_1153_042018	1958	1900-01-27 16:20:00	2018-02-19 16:20:00		0			0
Stn 9M_1153_042018	1959	1900-01-27 16:40:00	2018-02-19 16:40:00		0			0
Stn 9M_1153_042018	1960	1900-01-27 17:00:00	2018-02-19 17:00:00		0			0
Stn 9M_1153_042018	1961	1900-01-27 17:20:00	2018-02-19 17:20:00		0			0
Stn 9M_1153_042018	1962	1900-01-27 17:40:00	2018-02-19 17:40:00		0			0
Stn 9M_1153_042018	1963	1900-01-27 18:00:00	2018-02-19 18:00:00		0			0
Stn 9M_1153_042018	1964	1900-01-27 18:20:00	2018-02-19 18:20:00		0			0
Stn 9M_1153_042018	1965	1900-01-27 18:40:00	2018-02-19 18:40:00		0			0
Stn 9M_1153_042018	1966	1900-01-27 19:00:00	2018-02-19 19:00:00		0			0
Stn 9M_1153_042018	1967	1900-01-27 19:20:00	2018-02-19 19:20:00		0			0
Stn 9M_1153_042018	1968	1900-01-27 19:40:00	2018-02-19 19:40:00		0			0
Stn 9M_1153_042018	1969	1900-01-27 20:00:00	2018-02-19 20:00:00		0			0
Stn 9M_1153_042018	1970	1900-01-27 20:20:00	2018-02-19 20:20:00		0			0
Stn 9M_1153_042018	1971	1900-01-27 20:40:00	2018-02-19 20:40:00		0			0
Stn 9M_1153_042018	1972	1900-01-27 21:00:00	2018-02-19 21:00:00		0			0
Stn 9M_1153_042018	1973	1900-01-27 21:20:00	2018-02-19 21:20:00		0			0
Stn 9M_1153_042018	1974	1900-01-27 21:40:00	2018-02-19 21:40:00		0			0
Stn 9M_1153_042018	1975	1900-01-27 22:00:00	2018-02-19 22:00:00		0			0
Stn 9M_1153_042018	1976	1900-01-27 22:20:00	2018-02-19 22:20:00		0			0
Stn 9M_1153_042018	1977	1900-01-27 22:40:00	2018-02-19 22:40:00		0			0
Stn 9M_1153_042018	1978	1900-01-27 23:00:00	2018-02-19 23:00:00		0			0
Stn 9M_1153_042018	1979	1900-01-27 23:20:00	2018-02-19 23:20:00		0			0
Stn 9M_1153_042018	1980	1900-01-27 23:40:00	2018-02-19 23:40:00		0			0
Stn 9M_1153_042018	1981	1900-01-28	2018-02-20		0			0
Stn 9M_1153_042018	1982	1900-01-28 00:20:00	2018-02-20 00:20:00		0			0
Stn 9M_1153_042018	1983	1900-01-28 00:40:00	2018-02-20 00:40:00		0			0
Stn 9M_1153_042018	1984	1900-01-28 01:00:00	2018-02-20 01:00:00		0			0
Stn 9M_1153_042018	1985	1900-01-28 01:20:00	2018-02-20 01:20:00		0			0
Stn 9M_1153_042018	1986	1900-01-28 01:40:00	2018-02-20 01:40:00		0			0
Stn 9M_1153_042018	1987	1900-01-28 02:00:00	2018-02-20 02:00:00		0			0
Stn 9M_1153_042018	1988	1900-01-28 02:20:00	2018-02-20 02:20:00		0			0
Stn 9M_1153_042018	1989	1900-01-28 02:40:00	2018-02-20 02:40:00		0			0
Stn 9M_1153_042018	1990	1900-01-28 03:00:00	2018-02-20 03:00:00		0			0
Stn 9M_1153_042018	1991	1900-01-28 03:20:00	2018-02-20 03:20:00		0			0
Stn 9M_1153_042018	1992	1900-01-28 03:40:00	2018-02-20 03:40:00		0			0
Stn 9M_1153_042018	1993	1900-01-28 04:00:00	2018-02-20 04:00:00		0			0
Stn 9M_1153_042018	1994	1900-01-28 04:20:00	2018-02-20 04:20:00		0			0
Stn 9M_1153_042018	1995	1900-01-28 04:40:00	2018-02-20 04:40:00		0			0
Stn 9M_1153_042018	1996	1900-01-28 05:00:00	2018-02-20 05:00:00		0			0
Stn 9M_1153_042018	1997	1900-01-28 05:20:00	2018-02-20 05:20:00		0			0
Stn 9M_1153_042018	1998	1900-01-28 05:40:00	2018-02-20 05:40:00		0			0
Stn 9M_1153_042018	1999	1900-01-28 06:00:00	2018-02-20 06:00:00		0			0
[truncated: 4,277 more rows]

## Sheet: 2018_9M_1082_072618
Comp Folder	File	Time	Date	Note	V_38_SPL	Error		V_389A_SPL	Error
Stn 9M_1082_072618	1	09:00:00	2018-04-20 09:00:00		0			0
Stn 9M_1082_072618	2	09:20:00	2018-04-20 09:20:00		0			0
Stn 9M_1082_072618	3	09:40:00	2018-04-20 09:40:00		0			0
Stn 9M_1082_072618	4	10:00:00	2018-04-20 10:00:00		0			0
Stn 9M_1082_072618	5	10:20:00	2018-04-20 10:20:00		0			0
Stn 9M_1082_072618	6	10:40:00	2018-04-20 10:40:00		0			0
Stn 9M_1082_072618	7	11:00:00	2018-04-20 11:00:00		0			0
Stn 9M_1082_072618	8	11:20:00	2018-04-20 11:20:00		0			0
Stn 9M_1082_072618	9	11:40:00	2018-04-20 11:40:00		0			1	1
Stn 9M_1082_072618	10	12:00:00	2018-04-20 12:00:00		0			0
Stn 9M_1082_072618	11	12:20:00	2018-04-20 12:20:00		0			0
Stn 9M_1082_072618	12	12:40:00	2018-04-20 12:40:00		0			3	1
Stn 9M_1082_072618	13	13:00:00	2018-04-20 13:00:00	variable broadband	0			0
Stn 9M_1082_072618	14	13:20:00	2018-04-20 13:20:00		0			0
Stn 9M_1082_072618	15	13:40:00	2018-04-20 13:40:00		0			0
Stn 9M_1082_072618	16	14:00:00	2018-04-20 14:00:00		0			0
Stn 9M_1082_072618	17	14:20:00	2018-04-20 14:20:00		0			0
Stn 9M_1082_072618	18	14:40:00	2018-04-20 14:40:00		0			0
Stn 9M_1082_072618	19	15:00:00	2018-04-20 15:00:00		0			0
Stn 9M_1082_072618	20	15:20:00	2018-04-20 15:20:00		0			0
Stn 9M_1082_072618	21	15:40:00	2018-04-20 15:40:00		0			0
Stn 9M_1082_072618	22	16:00:00	2018-04-20 16:00:00		0			0
Stn 9M_1082_072618	23	16:20:00	2018-04-20 16:20:00		0			0
Stn 9M_1082_072618	24	16:40:00	2018-04-20 16:40:00		0			0
Stn 9M_1082_072618	25	17:00:00	2018-04-20 17:00:00		0			0
Stn 9M_1082_072618	26	17:20:00	2018-04-20 17:20:00		0			0
Stn 9M_1082_072618	27	17:40:00	2018-04-20 17:40:00		0			0
Stn 9M_1082_072618	28	18:00:00	2018-04-20 18:00:00		0			0
Stn 9M_1082_072618	29	18:20:00	2018-04-20 18:20:00		0			0
Stn 9M_1082_072618	30	18:40:00	2018-04-20 18:40:00		0			0
Stn 9M_1082_072618	31	19:00:00	2018-04-20 19:00:00		0			0
Stn 9M_1082_072618	32	19:20:00	2018-04-20 19:20:00		0			0
Stn 9M_1082_072618	33	19:40:00	2018-04-20 19:40:00		0			0
Stn 9M_1082_072618	34	20:00:00	2018-04-20 20:00:00		0			0
Stn 9M_1082_072618	35	20:20:00	2018-04-20 20:20:00		0			0
Stn 9M_1082_072618	36	20:40:00	2018-04-20 20:40:00		0			0
Stn 9M_1082_072618	37	21:00:00	2018-04-20 21:00:00		0			0
Stn 9M_1082_072618	38	21:20:00	2018-04-20 21:20:00		0			0
Stn 9M_1082_072618	39	21:40:00	2018-04-20 21:40:00		0			0
Stn 9M_1082_072618	40	22:00:00	2018-04-20 22:00:00		0			0
Stn 9M_1082_072618	41	22:20:00	2018-04-20 22:20:00		0			0
Stn 9M_1082_072618	42	22:40:00	2018-04-20 22:40:00		0			0
Stn 9M_1082_072618	43	23:00:00	2018-04-20 23:00:00		0			0
Stn 9M_1082_072618	44	23:20:00	2018-04-20 23:20:00		0			0
Stn 9M_1082_072618	45	23:40:00	2018-04-20 23:40:00		0			0
Stn 9M_1082_072618	46	1900-01-01	2018-04-21		0			0
Stn 9M_1082_072618	47	1900-01-01 00:20:00	2018-04-21 00:20:00		0			0
Stn 9M_1082_072618	48	1900-01-01 00:40:00	2018-04-21 00:40:00		0			0
Stn 9M_1082_072618	49	1900-01-01 01:00:00	2018-04-21 01:00:00		0			0
Stn 9M_1082_072618	50	1900-01-01 01:20:00	2018-04-21 01:20:00		0			0
Stn 9M_1082_072618	51	1900-01-01 01:40:00	2018-04-21 01:40:00		0			0
Stn 9M_1082_072618	52	1900-01-01 02:00:00	2018-04-21 02:00:00		0			0
Stn 9M_1082_072618	53	1900-01-01 02:20:00	2018-04-21 02:20:00		0			0
Stn 9M_1082_072618	54	1900-01-01 02:40:00	2018-04-21 02:40:00		0			0
Stn 9M_1082_072618	55	1900-01-01 03:00:00	2018-04-21 03:00:00		0			0
Stn 9M_1082_072618	56	1900-01-01 03:20:00	2018-04-21 03:20:00		0			0
Stn 9M_1082_072618	57	1900-01-01 03:40:00	2018-04-21 03:40:00		0			0
Stn 9M_1082_072618	58	1900-01-01 04:00:00	2018-04-21 04:00:00		0			0
Stn 9M_1082_072618	59	1900-01-01 04:20:00	2018-04-21 04:20:00		0			0
Stn 9M_1082_072618	60	1900-01-01 04:40:00	2018-04-21 04:40:00		0			0
Stn 9M_1082_072618	61	1900-01-01 05:00:00	2018-04-21 05:00:00		0			0
Stn 9M_1082_072618	62	1900-01-01 05:20:00	2018-04-21 05:20:00		0			0
Stn 9M_1082_072618	63	1900-01-01 05:40:00	2018-04-21 05:40:00		0			0
Stn 9M_1082_072618	64	1900-01-01 06:00:00	2018-04-21 06:00:00		0			0
Stn 9M_1082_072618	65	1900-01-01 06:20:00	2018-04-21 06:20:00		0			0
Stn 9M_1082_072618	66	1900-01-01 06:40:00	2018-04-21 06:40:00		0			0
Stn 9M_1082_072618	67	1900-01-01 07:00:00	2018-04-21 07:00:00		0			0
Stn 9M_1082_072618	68	1900-01-01 07:20:00	2018-04-21 07:20:00		0			0
Stn 9M_1082_072618	69	1900-01-01 07:40:00	2018-04-21 07:40:00		0			0
Stn 9M_1082_072618	70	1900-01-01 08:00:00	2018-04-21 08:00:00		0			0
Stn 9M_1082_072618	71	1900-01-01 08:20:00	2018-04-21 08:20:00		0			0
Stn 9M_1082_072618	72	1900-01-01 08:40:00	2018-04-21 08:40:00		0			0
Stn 9M_1082_072618	73	1900-01-01 09:00:00	2018-04-21 09:00:00		0			0
Stn 9M_1082_072618	74	1900-01-01 09:20:00	2018-04-21 09:20:00		0			0
Stn 9M_1082_072618	75	1900-01-01 09:40:00	2018-04-21 09:40:00		0			0
Stn 9M_1082_072618	76	1900-01-01 10:00:00	2018-04-21 10:00:00		0			0
Stn 9M_1082_072618	77	1900-01-01 10:20:00	2018-04-21 10:20:00		0			0
Stn 9M_1082_072618	78	1900-01-01 10:40:00	2018-04-21 10:40:00		0			0
Stn 9M_1082_072618	79	1900-01-01 11:00:00	2018-04-21 11:00:00	variable broadband	0			0
Stn 9M_1082_072618	80	1900-01-01 11:20:00	2018-04-21 11:20:00		0			0
Stn 9M_1082_072618	81	1900-01-01 11:40:00	2018-04-21 11:40:00		0			0
Stn 9M_1082_072618	82	1900-01-01 12:00:00	2018-04-21 12:00:00		0			0
Stn 9M_1082_072618	83	1900-01-01 12:20:00	2018-04-21 12:20:00		0			0
Stn 9M_1082_072618	84	1900-01-01 12:40:00	2018-04-21 12:40:00		0			0
Stn 9M_1082_072618	85	1900-01-01 13:00:00	2018-04-21 13:00:00	burst, wide	3			1
Stn 9M_1082_072618	86	1900-01-01 13:20:00	2018-04-21 13:20:00		0			0
Stn 9M_1082_072618	87	1900-01-01 13:40:00	2018-04-21 13:40:00		0			0
Stn 9M_1082_072618	88	1900-01-01 14:00:00	2018-04-21 14:00:00		0			0
Stn 9M_1082_072618	89	1900-01-01 14:20:00	2018-04-21 14:20:00		0			0
Stn 9M_1082_072618	90	1900-01-01 14:40:00	2018-04-21 14:40:00		0			0
Stn 9M_1082_072618	91	1900-01-01 15:00:00	2018-04-21 15:00:00		0			0
Stn 9M_1082_072618	92	1900-01-01 15:20:00	2018-04-21 15:20:00		0			0
Stn 9M_1082_072618	93	1900-01-01 15:40:00	2018-04-21 15:40:00		0			0
Stn 9M_1082_072618	94	1900-01-01 16:00:00	2018-04-21 16:00:00		0			0
Stn 9M_1082_072618	95	1900-01-01 16:20:00	2018-04-21 16:20:00		0			0
Stn 9M_1082_072618	96	1900-01-01 16:40:00	2018-04-21 16:40:00		0			0
Stn 9M_1082_072618	97	1900-01-01 17:00:00	2018-04-21 17:00:00		0			0
Stn 9M_1082_072618	98	1900-01-01 17:20:00	2018-04-21 17:20:00		0			0
Stn 9M_1082_072618	99	1900-01-01 17:40:00	2018-04-21 17:40:00		0			0
Stn 9M_1082_072618	100	1900-01-01 18:00:00	2018-04-21 18:00:00		0			0
Stn 9M_1082_072618	101	1900-01-01 18:20:00	2018-04-21 18:20:00		0			0
Stn 9M_1082_072618	102	1900-01-01 18:40:00	2018-04-21 18:40:00		0			0
Stn 9M_1082_072618	103	1900-01-01 19:00:00	2018-04-21 19:00:00		0			0
Stn 9M_1082_072618	104	1900-01-01 19:20:00	2018-04-21 19:20:00		0			0
Stn 9M_1082_072618	105	1900-01-01 19:40:00	2018-04-21 19:40:00		0			0
Stn 9M_1082_072618	106	1900-01-01 20:00:00	2018-04-21 20:00:00		0			0
Stn 9M_1082_072618	107	1900-01-01 20:20:00	2018-04-21 20:20:00		0			0
Stn 9M_1082_072618	108	1900-01-01 20:40:00	2018-04-21 20:40:00		0			0
Stn 9M_1082_072618	109	1900-01-01 21:00:00	2018-04-21 21:00:00		0			0
Stn 9M_1082_072618	110	1900-01-01 21:20:00	2018-04-21 21:20:00		0			0
Stn 9M_1082_072618	111	1900-01-01 21:40:00	2018-04-21 21:40:00		0			0
Stn 9M_1082_072618	112	1900-01-01 22:00:00	2018-04-21 22:00:00		0			0
Stn 9M_1082_072618	113	1900-01-01 22:20:00	2018-04-21 22:20:00		0			0
Stn 9M_1082_072618	114	1900-01-01 22:40:00	2018-04-21 22:40:00		0			0
Stn 9M_1082_072618	115	1900-01-01 23:00:00	2018-04-21 23:00:00		0			0
Stn 9M_1082_072618	116	1900-01-01 23:20:00	2018-04-21 23:20:00		0			0
Stn 9M_1082_072618	117	1900-01-01 23:40:00	2018-04-21 23:40:00		0			0
Stn 9M_1082_072618	118	1900-01-02	2018-04-22		0			0
Stn 9M_1082_072618	119	1900-01-02 00:20:00	2018-04-22 00:20:00		0			0
Stn 9M_1082_072618	120	1900-01-02 00:40:00	2018-04-22 00:40:00		0			0
Stn 9M_1082_072618	121	1900-01-02 01:00:00	2018-04-22 01:00:00		0			0
Stn 9M_1082_072618	122	1900-01-02 01:20:00	2018-04-22 01:20:00		0			0
Stn 9M_1082_072618	123	1900-01-02 01:40:00	2018-04-22 01:40:00		0			0
Stn 9M_1082_072618	124	1900-01-02 02:00:00	2018-04-22 02:00:00		0			0
Stn 9M_1082_072618	125	1900-01-02 02:20:00	2018-04-22 02:20:00		0			0
Stn 9M_1082_072618	126	1900-01-02 02:40:00	2018-04-22 02:40:00		0			0
Stn 9M_1082_072618	127	1900-01-02 03:00:00	2018-04-22 03:00:00		0			0
Stn 9M_1082_072618	128	1900-01-02 03:20:00	2018-04-22 03:20:00		0			0
Stn 9M_1082_072618	129	1900-01-02 03:40:00	2018-04-22 03:40:00		0			0
Stn 9M_1082_072618	130	1900-01-02 04:00:00	2018-04-22 04:00:00		0			0
Stn 9M_1082_072618	131	1900-01-02 04:20:00	2018-04-22 04:20:00		0			0
Stn 9M_1082_072618	132	1900-01-02 04:40:00	2018-04-22 04:40:00		0			0
Stn 9M_1082_072618	133	1900-01-02 05:00:00	2018-04-22 05:00:00		0			0
Stn 9M_1082_072618	134	1900-01-02 05:20:00	2018-04-22 05:20:00		0			0
Stn 9M_1082_072618	135	1900-01-02 05:40:00	2018-04-22 05:40:00		0			0
Stn 9M_1082_072618	136	1900-01-02 06:00:00	2018-04-22 06:00:00		0			0
Stn 9M_1082_072618	137	1900-01-02 06:20:00	2018-04-22 06:20:00		0			0
Stn 9M_1082_072618	138	1900-01-02 06:40:00	2018-04-22 06:40:00		0			0
Stn 9M_1082_072618	139	1900-01-02 07:00:00	2018-04-22 07:00:00		0			0
Stn 9M_1082_072618	140	1900-01-02 07:20:00	2018-04-22 07:20:00		0			0
Stn 9M_1082_072618	141	1900-01-02 07:40:00	2018-04-22 07:40:00		0			0
Stn 9M_1082_072618	142	1900-01-02 08:00:00	2018-04-22 08:00:00		0			0
Stn 9M_1082_072618	143	1900-01-02 08:20:00	2018-04-22 08:20:00		0			0
Stn 9M_1082_072618	144	1900-01-02 08:40:00	2018-04-22 08:40:00		0			0
Stn 9M_1082_072618	145	1900-01-02 09:00:00	2018-04-22 09:00:00		0			0
Stn 9M_1082_072618	146	1900-01-02 09:20:00	2018-04-22 09:20:00		0			0
Stn 9M_1082_072618	147	1900-01-02 09:40:00	2018-04-22 09:40:00		0			0
Stn 9M_1082_072618	148	1900-01-02 10:00:00	2018-04-22 10:00:00		0			0
Stn 9M_1082_072618	149	1900-01-02 10:20:00	2018-04-22 10:20:00		0			0
Stn 9M_1082_072618	150	1900-01-02 10:40:00	2018-04-22 10:40:00		0			0
Stn 9M_1082_072618	151	1900-01-02 11:00:00	2018-04-22 11:00:00		0			0
Stn 9M_1082_072618	152	1900-01-02 11:20:00	2018-04-22 11:20:00		0			0
Stn 9M_1082_072618	153	1900-01-02 11:40:00	2018-04-22 11:40:00	variable broadband/low frequency	3	1		0
Stn 9M_1082_072618	154	1900-01-02 12:00:00	2018-04-22 12:00:00		0			0
Stn 9M_1082_072618	155	1900-01-02 12:20:00	2018-04-22 12:20:00		0			0
Stn 9M_1082_072618	156	1900-01-02 12:40:00	2018-04-22 12:40:00		0			0
Stn 9M_1082_072618	157	1900-01-02 13:00:00	2018-04-22 13:00:00		0			0
Stn 9M_1082_072618	158	1900-01-02 13:20:00	2018-04-22 13:20:00		0			0
Stn 9M_1082_072618	159	1900-01-02 13:40:00	2018-04-22 13:40:00		0			0
Stn 9M_1082_072618	160	1900-01-02 14:00:00	2018-04-22 14:00:00	low frequency	0			0
Stn 9M_1082_072618	161	1900-01-02 14:20:00	2018-04-22 14:20:00		0			0
Stn 9M_1082_072618	162	1900-01-02 14:40:00	2018-04-22 14:40:00		0			0
Stn 9M_1082_072618	163	1900-01-02 15:00:00	2018-04-22 15:00:00		0			0
Stn 9M_1082_072618	164	1900-01-02 15:20:00	2018-04-22 15:20:00		0			0
Stn 9M_1082_072618	165	1900-01-02 15:40:00	2018-04-22 15:40:00		0			0
Stn 9M_1082_072618	166	1900-01-02 16:00:00	2018-04-22 16:00:00		0			0
Stn 9M_1082_072618	167	1900-01-02 16:20:00	2018-04-22 16:20:00		0			0
Stn 9M_1082_072618	168	1900-01-02 16:40:00	2018-04-22 16:40:00		0			0
Stn 9M_1082_072618	169	1900-01-02 17:00:00	2018-04-22 17:00:00		0			0
Stn 9M_1082_072618	170	1900-01-02 17:20:00	2018-04-22 17:20:00		0			0
Stn 9M_1082_072618	171	1900-01-02 17:40:00	2018-04-22 17:40:00		0			0
Stn 9M_1082_072618	172	1900-01-02 18:00:00	2018-04-22 18:00:00		0			0
Stn 9M_1082_072618	173	1900-01-02 18:20:00	2018-04-22 18:20:00		0			0
Stn 9M_1082_072618	174	1900-01-02 18:40:00	2018-04-22 18:40:00		0			0
Stn 9M_1082_072618	175	1900-01-02 19:00:00	2018-04-22 19:00:00		0			0
Stn 9M_1082_072618	176	1900-01-02 19:20:00	2018-04-22 19:20:00		0			0
Stn 9M_1082_072618	177	1900-01-02 19:40:00	2018-04-22 19:40:00		0			0
Stn 9M_1082_072618	178	1900-01-02 20:00:00	2018-04-22 20:00:00		0			0
Stn 9M_1082_072618	179	1900-01-02 20:20:00	2018-04-22 20:20:00		0			0
Stn 9M_1082_072618	180	1900-01-02 20:40:00	2018-04-22 20:40:00		0			0
Stn 9M_1082_072618	181	1900-01-02 21:00:00	2018-04-22 21:00:00		0			0
Stn 9M_1082_072618	182	1900-01-02 21:20:00	2018-04-22 21:20:00		0			0
Stn 9M_1082_072618	183	1900-01-02 21:40:00	2018-04-22 21:40:00		0			0
Stn 9M_1082_072618	184	1900-01-02 22:00:00	2018-04-22 22:00:00		0			0
Stn 9M_1082_072618	185	1900-01-02 22:20:00	2018-04-22 22:20:00		0			0
Stn 9M_1082_072618	186	1900-01-02 22:40:00	2018-04-22 22:40:00		0			0
Stn 9M_1082_072618	187	1900-01-02 23:00:00	2018-04-22 23:00:00		0			0
Stn 9M_1082_072618	188	1900-01-02 23:20:00	2018-04-22 23:20:00		0			0
Stn 9M_1082_072618	189	1900-01-02 23:40:00	2018-04-22 23:40:00		0			0
Stn 9M_1082_072618	190	1900-01-03	2018-04-23		0			0
Stn 9M_1082_072618	191	1900-01-03 00:20:00	2018-04-23 00:20:00		0			0
Stn 9M_1082_072618	192	1900-01-03 00:40:00	2018-04-23 00:40:00		0			0
Stn 9M_1082_072618	193	1900-01-03 01:00:00	2018-04-23 01:00:00		0			0
Stn 9M_1082_072618	194	1900-01-03 01:20:00	2018-04-23 01:20:00		0			0
Stn 9M_1082_072618	195	1900-01-03 01:40:00	2018-04-23 01:40:00		0			0
Stn 9M_1082_072618	196	1900-01-03 02:00:00	2018-04-23 02:00:00		0			0
Stn 9M_1082_072618	197	1900-01-03 02:20:00	2018-04-23 02:20:00		0			0
Stn 9M_1082_072618	198	1900-01-03 02:40:00	2018-04-23 02:40:00		0			0
Stn 9M_1082_072618	199	1900-01-03 03:00:00	2018-04-23 03:00:00		0			0
Stn 9M_1082_072618	200	1900-01-03 03:20:00	2018-04-23 03:20:00		0			0
Stn 9M_1082_072618	201	1900-01-03 03:40:00	2018-04-23 03:40:00		0			0
Stn 9M_1082_072618	202	1900-01-03 04:00:00	2018-04-23 04:00:00		0			0
Stn 9M_1082_072618	203	1900-01-03 04:20:00	2018-04-23 04:20:00		0			0
Stn 9M_1082_072618	204	1900-01-03 04:40:00	2018-04-23 04:40:00		0			0
Stn 9M_1082_072618	205	1900-01-03 05:00:00	2018-04-23 05:00:00		0			0
Stn 9M_1082_072618	206	1900-01-03 05:20:00	2018-04-23 05:20:00		0			0
Stn 9M_1082_072618	207	1900-01-03 05:40:00	2018-04-23 05:40:00		0			0
Stn 9M_1082_072618	208	1900-01-03 06:00:00	2018-04-23 06:00:00		0			0
Stn 9M_1082_072618	209	1900-01-03 06:20:00	2018-04-23 06:20:00		0			0
Stn 9M_1082_072618	210	1900-01-03 06:40:00	2018-04-23 06:40:00		0			0
Stn 9M_1082_072618	211	1900-01-03 07:00:00	2018-04-23 07:00:00		0			0
Stn 9M_1082_072618	212	1900-01-03 07:20:00	2018-04-23 07:20:00		0			0
Stn 9M_1082_072618	213	1900-01-03 07:40:00	2018-04-23 07:40:00		0			0
Stn 9M_1082_072618	214	1900-01-03 08:00:00	2018-04-23 08:00:00		0			0
Stn 9M_1082_072618	215	1900-01-03 08:20:00	2018-04-23 08:20:00		0			0
Stn 9M_1082_072618	216	1900-01-03 08:40:00	2018-04-23 08:40:00		0			0
Stn 9M_1082_072618	217	1900-01-03 09:00:00	2018-04-23 09:00:00		0			0
Stn 9M_1082_072618	218	1900-01-03 09:20:00	2018-04-23 09:20:00		0			0
Stn 9M_1082_072618	219	1900-01-03 09:40:00	2018-04-23 09:40:00		0			0
Stn 9M_1082_072618	220	1900-01-03 10:00:00	2018-04-23 10:00:00		0			0
Stn 9M_1082_072618	221	1900-01-03 10:20:00	2018-04-23 10:20:00		0			0
Stn 9M_1082_072618	222	1900-01-03 10:40:00	2018-04-23 10:40:00		0			0
Stn 9M_1082_072618	223	1900-01-03 11:00:00	2018-04-23 11:00:00		0			0
Stn 9M_1082_072618	224	1900-01-03 11:20:00	2018-04-23 11:20:00		0			0
Stn 9M_1082_072618	225	1900-01-03 11:40:00	2018-04-23 11:40:00		0			0
Stn 9M_1082_072618	226	1900-01-03 12:00:00	2018-04-23 12:00:00	low frequency	0			0
Stn 9M_1082_072618	227	1900-01-03 12:20:00	2018-04-23 12:20:00		0			0
Stn 9M_1082_072618	228	1900-01-03 12:40:00	2018-04-23 12:40:00		0			0
Stn 9M_1082_072618	229	1900-01-03 13:00:00	2018-04-23 13:00:00		0			0
Stn 9M_1082_072618	230	1900-01-03 13:20:00	2018-04-23 13:20:00		0			0
Stn 9M_1082_072618	231	1900-01-03 13:40:00	2018-04-23 13:40:00		0			0
Stn 9M_1082_072618	232	1900-01-03 14:00:00	2018-04-23 14:00:00		0			0
Stn 9M_1082_072618	233	1900-01-03 14:20:00	2018-04-23 14:20:00		0			0
Stn 9M_1082_072618	234	1900-01-03 14:40:00	2018-04-23 14:40:00		0			0
Stn 9M_1082_072618	235	1900-01-03 15:00:00	2018-04-23 15:00:00		0			0
Stn 9M_1082_072618	236	1900-01-03 15:20:00	2018-04-23 15:20:00		0			0
Stn 9M_1082_072618	237	1900-01-03 15:40:00	2018-04-23 15:40:00		0			0
Stn 9M_1082_072618	238	1900-01-03 16:00:00	2018-04-23 16:00:00		0			0
Stn 9M_1082_072618	239	1900-01-03 16:20:00	2018-04-23 16:20:00		0			0
Stn 9M_1082_072618	240	1900-01-03 16:40:00	2018-04-23 16:40:00		0			0
Stn 9M_1082_072618	241	1900-01-03 17:00:00	2018-04-23 17:00:00		0			0
Stn 9M_1082_072618	242	1900-01-03 17:20:00	2018-04-23 17:20:00		0			0
Stn 9M_1082_072618	243	1900-01-03 17:40:00	2018-04-23 17:40:00		0			0
Stn 9M_1082_072618	244	1900-01-03 18:00:00	2018-04-23 18:00:00		0			0
Stn 9M_1082_072618	245	1900-01-03 18:20:00	2018-04-23 18:20:00		0			0
Stn 9M_1082_072618	246	1900-01-03 18:40:00	2018-04-23 18:40:00		0			0
Stn 9M_1082_072618	247	1900-01-03 19:00:00	2018-04-23 19:00:00		0			0
Stn 9M_1082_072618	248	1900-01-03 19:20:00	2018-04-23 19:20:00		0			0
Stn 9M_1082_072618	249	1900-01-03 19:40:00	2018-04-23 19:40:00		0			0
Stn 9M_1082_072618	250	1900-01-03 20:00:00	2018-04-23 20:00:00		0			0
Stn 9M_1082_072618	251	1900-01-03 20:20:00	2018-04-23 20:20:00		0			0
Stn 9M_1082_072618	252	1900-01-03 20:40:00	2018-04-23 20:40:00		0			0
Stn 9M_1082_072618	253	1900-01-03 21:00:00	2018-04-23 21:00:00		0			0
Stn 9M_1082_072618	254	1900-01-03 21:20:00	2018-04-23 21:20:00		0			0
Stn 9M_1082_072618	255	1900-01-03 21:40:00	2018-04-23 21:40:00		0			0
Stn 9M_1082_072618	256	1900-01-03 22:00:00	2018-04-23 22:00:00		0			0
Stn 9M_1082_072618	257	1900-01-03 22:20:00	2018-04-23 22:20:00		0			0
Stn 9M_1082_072618	258	1900-01-03 22:40:00	2018-04-23 22:40:00		0			0
Stn 9M_1082_072618	259	1900-01-03 23:00:00	2018-04-23 23:00:00		0			0
Stn 9M_1082_072618	260	1900-01-03 23:20:00	2018-04-23 23:20:00		0			0
Stn 9M_1082_072618	261	1900-01-03 23:40:00	2018-04-23 23:40:00		0			0
Stn 9M_1082_072618	262	1900-01-04	2018-04-24		0			0
Stn 9M_1082_072618	263	1900-01-04 00:20:00	2018-04-24 00:20:00		0			0
Stn 9M_1082_072618	264	1900-01-04 00:40:00	2018-04-24 00:40:00		0			0
Stn 9M_1082_072618	265	1900-01-04 01:00:00	2018-04-24 01:00:00		0			0
Stn 9M_1082_072618	266	1900-01-04 01:20:00	2018-04-24 01:20:00		0			0
Stn 9M_1082_072618	267	1900-01-04 01:40:00	2018-04-24 01:40:00		0			0
Stn 9M_1082_072618	268	1900-01-04 02:00:00	2018-04-24 02:00:00		0			0
Stn 9M_1082_072618	269	1900-01-04 02:20:00	2018-04-24 02:20:00		0			0
Stn 9M_1082_072618	270	1900-01-04 02:40:00	2018-04-24 02:40:00		0			0
Stn 9M_1082_072618	271	1900-01-04 03:00:00	2018-04-24 03:00:00		0			0
Stn 9M_1082_072618	272	1900-01-04 03:20:00	2018-04-24 03:20:00		0			0
Stn 9M_1082_072618	273	1900-01-04 03:40:00	2018-04-24 03:40:00		0			0
Stn 9M_1082_072618	274	1900-01-04 04:00:00	2018-04-24 04:00:00		0			0
Stn 9M_1082_072618	275	1900-01-04 04:20:00	2018-04-24 04:20:00		0			0
Stn 9M_1082_072618	276	1900-01-04 04:40:00	2018-04-24 04:40:00		0			0
Stn 9M_1082_072618	277	1900-01-04 05:00:00	2018-04-24 05:00:00		0			0
Stn 9M_1082_072618	278	1900-01-04 05:20:00	2018-04-24 05:20:00		0			0
Stn 9M_1082_072618	279	1900-01-04 05:40:00	2018-04-24 05:40:00		0			0
Stn 9M_1082_072618	280	1900-01-04 06:00:00	2018-04-24 06:00:00		0			0
Stn 9M_1082_072618	281	1900-01-04 06:20:00	2018-04-24 06:20:00		0			0
Stn 9M_1082_072618	282	1900-01-04 06:40:00	2018-04-24 06:40:00		0			0
Stn 9M_1082_072618	283	1900-01-04 07:00:00	2018-04-24 07:00:00		0			0
Stn 9M_1082_072618	284	1900-01-04 07:20:00	2018-04-24 07:20:00		0			0
Stn 9M_1082_072618	285	1900-01-04 07:40:00	2018-04-24 07:40:00		0			0
Stn 9M_1082_072618	286	1900-01-04 08:00:00	2018-04-24 08:00:00	variable broadband	0			0
Stn 9M_1082_072618	287	1900-01-04 08:20:00	2018-04-24 08:20:00		0			0
Stn 9M_1082_072618	288	1900-01-04 08:40:00	2018-04-24 08:40:00		0			0
Stn 9M_1082_072618	289	1900-01-04 09:00:00	2018-04-24 09:00:00		0			0
Stn 9M_1082_072618	290	1900-01-04 09:20:00	2018-04-24 09:20:00		0			0
Stn 9M_1082_072618	291	1900-01-04 09:40:00	2018-04-24 09:40:00		0			0
Stn 9M_1082_072618	292	1900-01-04 10:00:00	2018-04-24 10:00:00		0			0
Stn 9M_1082_072618	293	1900-01-04 10:20:00	2018-04-24 10:20:00		0			0
Stn 9M_1082_072618	294	1900-01-04 10:40:00	2018-04-24 10:40:00		0			0
Stn 9M_1082_072618	295	1900-01-04 11:00:00	2018-04-24 11:00:00		0			0
Stn 9M_1082_072618	296	1900-01-04 11:20:00	2018-04-24 11:20:00		0			0
Stn 9M_1082_072618	297	1900-01-04 11:40:00	2018-04-24 11:40:00		0			0
Stn 9M_1082_072618	298	1900-01-04 12:00:00	2018-04-24 12:00:00		0			0
Stn 9M_1082_072618	299	1900-01-04 12:20:00	2018-04-24 12:20:00		0			0
Stn 9M_1082_072618	300	1900-01-04 12:40:00	2018-04-24 12:40:00		0			0
Stn 9M_1082_072618	301	1900-01-04 13:00:00	2018-04-24 13:00:00		0			0
Stn 9M_1082_072618	302	1900-01-04 13:20:00	2018-04-24 13:20:00		0			0
Stn 9M_1082_072618	303	1900-01-04 13:40:00	2018-04-24 13:40:00		0			0
Stn 9M_1082_072618	304	1900-01-04 14:00:00	2018-04-24 14:00:00		0			0
Stn 9M_1082_072618	305	1900-01-04 14:20:00	2018-04-24 14:20:00		0			0
Stn 9M_1082_072618	306	1900-01-04 14:40:00	2018-04-24 14:40:00		0			0
Stn 9M_1082_072618	307	1900-01-04 15:00:00	2018-04-24 15:00:00		0			0
Stn 9M_1082_072618	308	1900-01-04 15:20:00	2018-04-24 15:20:00		0			0
Stn 9M_1082_072618	309	1900-01-04 15:40:00	2018-04-24 15:40:00		0			0
Stn 9M_1082_072618	310	1900-01-04 16:00:00	2018-04-24 16:00:00		0			0
Stn 9M_1082_072618	311	1900-01-04 16:20:00	2018-04-24 16:20:00		0			0
Stn 9M_1082_072618	312	1900-01-04 16:40:00	2018-04-24 16:40:00		0			0
Stn 9M_1082_072618	313	1900-01-04 17:00:00	2018-04-24 17:00:00		0			0
Stn 9M_1082_072618	314	1900-01-04 17:20:00	2018-04-24 17:20:00		0			0
Stn 9M_1082_072618	315	1900-01-04 17:40:00	2018-04-24 17:40:00		0			0
Stn 9M_1082_072618	316	1900-01-04 18:00:00	2018-04-24 18:00:00		0			0
Stn 9M_1082_072618	317	1900-01-04 18:20:00	2018-04-24 18:20:00		0			0
Stn 9M_1082_072618	318	1900-01-04 18:40:00	2018-04-24 18:40:00		0			0
Stn 9M_1082_072618	319	1900-01-04 19:00:00	2018-04-24 19:00:00		0			0
Stn 9M_1082_072618	320	1900-01-04 19:20:00	2018-04-24 19:20:00		0			0
Stn 9M_1082_072618	321	1900-01-04 19:40:00	2018-04-24 19:40:00		0			0
Stn 9M_1082_072618	322	1900-01-04 20:00:00	2018-04-24 20:00:00		0			0
Stn 9M_1082_072618	323	1900-01-04 20:20:00	2018-04-24 20:20:00		0			0
Stn 9M_1082_072618	324	1900-01-04 20:40:00	2018-04-24 20:40:00		0			0
Stn 9M_1082_072618	325	1900-01-04 21:00:00	2018-04-24 21:00:00		0			0
Stn 9M_1082_072618	326	1900-01-04 21:20:00	2018-04-24 21:20:00		0			0
Stn 9M_1082_072618	327	1900-01-04 21:40:00	2018-04-24 21:40:00		0			0
Stn 9M_1082_072618	328	1900-01-04 22:00:00	2018-04-24 22:00:00		0			0
Stn 9M_1082_072618	329	1900-01-04 22:20:00	2018-04-24 22:20:00		0			0
Stn 9M_1082_072618	330	1900-01-04 22:40:00	2018-04-24 22:40:00		0			0
Stn 9M_1082_072618	331	1900-01-04 23:00:00	2018-04-24 23:00:00		0			0
Stn 9M_1082_072618	332	1900-01-04 23:20:00	2018-04-24 23:20:00		0			0
Stn 9M_1082_072618	333	1900-01-04 23:40:00	2018-04-24 23:40:00		0			0
Stn 9M_1082_072618	334	1900-01-05	2018-04-25		0			0
Stn 9M_1082_072618	335	1900-01-05 00:20:00	2018-04-25 00:20:00		0			0
Stn 9M_1082_072618	336	1900-01-05 00:40:00	2018-04-25 00:40:00		0			0
Stn 9M_1082_072618	337	1900-01-05 01:00:00	2018-04-25 01:00:00		0			0
Stn 9M_1082_072618	338	1900-01-05 01:20:00	2018-04-25 01:20:00		0			0
Stn 9M_1082_072618	339	1900-01-05 01:40:00	2018-04-25 01:40:00		0			0
Stn 9M_1082_072618	340	1900-01-05 02:00:00	2018-04-25 02:00:00		0			0
Stn 9M_1082_072618	341	1900-01-05 02:20:00	2018-04-25 02:20:00		0			0
Stn 9M_1082_072618	342	1900-01-05 02:40:00	2018-04-25 02:40:00		0			0
Stn 9M_1082_072618	343	1900-01-05 03:00:00	2018-04-25 03:00:00		0			0
Stn 9M_1082_072618	344	1900-01-05 03:20:00	2018-04-25 03:20:00		0			0
Stn 9M_1082_072618	345	1900-01-05 03:40:00	2018-04-25 03:40:00		0			0
Stn 9M_1082_072618	346	1900-01-05 04:00:00	2018-04-25 04:00:00		0			0
Stn 9M_1082_072618	347	1900-01-05 04:20:00	2018-04-25 04:20:00		0			0
Stn 9M_1082_072618	348	1900-01-05 04:40:00	2018-04-25 04:40:00		0			0
Stn 9M_1082_072618	349	1900-01-05 05:00:00	2018-04-25 05:00:00		0			0
Stn 9M_1082_072618	350	1900-01-05 05:20:00	2018-04-25 05:20:00		0			0
Stn 9M_1082_072618	351	1900-01-05 05:40:00	2018-04-25 05:40:00		0			0
Stn 9M_1082_072618	352	1900-01-05 06:00:00	2018-04-25 06:00:00		0			0
Stn 9M_1082_072618	353	1900-01-05 06:20:00	2018-04-25 06:20:00		0			0
Stn 9M_1082_072618	354	1900-01-05 06:40:00	2018-04-25 06:40:00		0			0
Stn 9M_1082_072618	355	1900-01-05 07:00:00	2018-04-25 07:00:00		0			0
Stn 9M_1082_072618	356	1900-01-05 07:20:00	2018-04-25 07:20:00		0			0
Stn 9M_1082_072618	357	1900-01-05 07:40:00	2018-04-25 07:40:00		0			0
Stn 9M_1082_072618	358	1900-01-05 08:00:00	2018-04-25 08:00:00		0			0
Stn 9M_1082_072618	359	1900-01-05 08:20:00	2018-04-25 08:20:00		0			0
Stn 9M_1082_072618	360	1900-01-05 08:40:00	2018-04-25 08:40:00		0			0
Stn 9M_1082_072618	361	1900-01-05 09:00:00	2018-04-25 09:00:00		0			0
Stn 9M_1082_072618	362	1900-01-05 09:20:00	2018-04-25 09:20:00		0			0
Stn 9M_1082_072618	363	1900-01-05 09:40:00	2018-04-25 09:40:00		0			0
Stn 9M_1082_072618	364	1900-01-05 10:00:00	2018-04-25 10:00:00		0			0
Stn 9M_1082_072618	365	1900-01-05 10:20:00	2018-04-25 10:20:00		0			0
Stn 9M_1082_072618	366	1900-01-05 10:40:00	2018-04-25 10:40:00		0			0
Stn 9M_1082_072618	367	1900-01-05 11:00:00	2018-04-25 11:00:00		0			0
Stn 9M_1082_072618	368	1900-01-05 11:20:00	2018-04-25 11:20:00		0			0
Stn 9M_1082_072618	369	1900-01-05 11:40:00	2018-04-25 11:40:00		0			0
Stn 9M_1082_072618	370	1900-01-05 12:00:00	2018-04-25 12:00:00		0			0
Stn 9M_1082_072618	371	1900-01-05 12:20:00	2018-04-25 12:20:00		0			0
Stn 9M_1082_072618	372	1900-01-05 12:40:00	2018-04-25 12:40:00		0			0
Stn 9M_1082_072618	373	1900-01-05 13:00:00	2018-04-25 13:00:00		0			0
Stn 9M_1082_072618	374	1900-01-05 13:20:00	2018-04-25 13:20:00		0			0
Stn 9M_1082_072618	375	1900-01-05 13:40:00	2018-04-25 13:40:00		0			0
Stn 9M_1082_072618	376	1900-01-05 14:00:00	2018-04-25 14:00:00		0			0
Stn 9M_1082_072618	377	1900-01-05 14:20:00	2018-04-25 14:20:00		0			0
Stn 9M_1082_072618	378	1900-01-05 14:40:00	2018-04-25 14:40:00		0			0
Stn 9M_1082_072618	379	1900-01-05 15:00:00	2018-04-25 15:00:00		0			0
Stn 9M_1082_072618	380	1900-01-05 15:20:00	2018-04-25 15:20:00		0			0
Stn 9M_1082_072618	381	1900-01-05 15:40:00	2018-04-25 15:40:00		0			0
Stn 9M_1082_072618	382	1900-01-05 16:00:00	2018-04-25 16:00:00		0			0
Stn 9M_1082_072618	383	1900-01-05 16:20:00	2018-04-25 16:20:00		0			0
Stn 9M_1082_072618	384	1900-01-05 16:40:00	2018-04-25 16:40:00		0			0
Stn 9M_1082_072618	385	1900-01-05 17:00:00	2018-04-25 17:00:00		0			0
Stn 9M_1082_072618	386	1900-01-05 17:20:00	2018-04-25 17:20:00		0			0
Stn 9M_1082_072618	387	1900-01-05 17:40:00	2018-04-25 17:40:00		0			0
Stn 9M_1082_072618	388	1900-01-05 18:00:00	2018-04-25 18:00:00		0			0
Stn 9M_1082_072618	389	1900-01-05 18:20:00	2018-04-25 18:20:00		0			0
Stn 9M_1082_072618	390	1900-01-05 18:40:00	2018-04-25 18:40:00		0			0
Stn 9M_1082_072618	391	1900-01-05 19:00:00	2018-04-25 19:00:00		0			0
Stn 9M_1082_072618	392	1900-01-05 19:20:00	2018-04-25 19:20:00		0			0
Stn 9M_1082_072618	393	1900-01-05 19:40:00	2018-04-25 19:40:00		0			0
Stn 9M_1082_072618	394	1900-01-05 20:00:00	2018-04-25 20:00:00		0			0
Stn 9M_1082_072618	395	1900-01-05 20:20:00	2018-04-25 20:20:00		0			0
Stn 9M_1082_072618	396	1900-01-05 20:40:00	2018-04-25 20:40:00		0			0
Stn 9M_1082_072618	397	1900-01-05 21:00:00	2018-04-25 21:00:00		0			0
Stn 9M_1082_072618	398	1900-01-05 21:20:00	2018-04-25 21:20:00		0			0
Stn 9M_1082_072618	399	1900-01-05 21:40:00	2018-04-25 21:40:00		0			0
Stn 9M_1082_072618	400	1900-01-05 22:00:00	2018-04-25 22:00:00		0			0
Stn 9M_1082_072618	401	1900-01-05 22:20:00	2018-04-25 22:20:00		0			0
Stn 9M_1082_072618	402	1900-01-05 22:40:00	2018-04-25 22:40:00		0			0
Stn 9M_1082_072618	403	1900-01-05 23:00:00	2018-04-25 23:00:00		0			0
Stn 9M_1082_072618	404	1900-01-05 23:20:00	2018-04-25 23:20:00		0			0
Stn 9M_1082_072618	405	1900-01-05 23:40:00	2018-04-25 23:40:00		0			0
Stn 9M_1082_072618	406	1900-01-06	2018-04-26		0			0
Stn 9M_1082_072618	407	1900-01-06 00:20:00	2018-04-26 00:20:00		0			0
Stn 9M_1082_072618	408	1900-01-06 00:40:00	2018-04-26 00:40:00		0			0
Stn 9M_1082_072618	409	1900-01-06 01:00:00	2018-04-26 01:00:00		0			0
Stn 9M_1082_072618	410	1900-01-06 01:20:00	2018-04-26 01:20:00		0			0
Stn 9M_1082_072618	411	1900-01-06 01:40:00	2018-04-26 01:40:00		0			0
Stn 9M_1082_072618	412	1900-01-06 02:00:00	2018-04-26 02:00:00		0			0
Stn 9M_1082_072618	413	1900-01-06 02:20:00	2018-04-26 02:20:00		0			0
Stn 9M_1082_072618	414	1900-01-06 02:40:00	2018-04-26 02:40:00		0			0
Stn 9M_1082_072618	415	1900-01-06 03:00:00	2018-04-26 03:00:00		0			0
Stn 9M_1082_072618	416	1900-01-06 03:20:00	2018-04-26 03:20:00		0			0
Stn 9M_1082_072618	417	1900-01-06 03:40:00	2018-04-26 03:40:00		0			0
Stn 9M_1082_072618	418	1900-01-06 04:00:00	2018-04-26 04:00:00		0			0
Stn 9M_1082_072618	419	1900-01-06 04:20:00	2018-04-26 04:20:00		0			0
Stn 9M_1082_072618	420	1900-01-06 04:40:00	2018-04-26 04:40:00		0			0
Stn 9M_1082_072618	421	1900-01-06 05:00:00	2018-04-26 05:00:00		0			0
Stn 9M_1082_072618	422	1900-01-06 05:20:00	2018-04-26 05:20:00		0			0
Stn 9M_1082_072618	423	1900-01-06 05:40:00	2018-04-26 05:40:00		0			0
Stn 9M_1082_072618	424	1900-01-06 06:00:00	2018-04-26 06:00:00		0			0
Stn 9M_1082_072618	425	1900-01-06 06:20:00	2018-04-26 06:20:00		0			0
Stn 9M_1082_072618	426	1900-01-06 06:40:00	2018-04-26 06:40:00		0			0
Stn 9M_1082_072618	427	1900-01-06 07:00:00	2018-04-26 07:00:00		0			0
Stn 9M_1082_072618	428	1900-01-06 07:20:00	2018-04-26 07:20:00		0			0
Stn 9M_1082_072618	429	1900-01-06 07:40:00	2018-04-26 07:40:00		0			0
Stn 9M_1082_072618	430	1900-01-06 08:00:00	2018-04-26 08:00:00		0			0
Stn 9M_1082_072618	431	1900-01-06 08:20:00	2018-04-26 08:20:00		0			0
Stn 9M_1082_072618	432	1900-01-06 08:40:00	2018-04-26 08:40:00		0			0
Stn 9M_1082_072618	433	1900-01-06 09:00:00	2018-04-26 09:00:00		0			0
Stn 9M_1082_072618	434	1900-01-06 09:20:00	2018-04-26 09:20:00		0			0
Stn 9M_1082_072618	435	1900-01-06 09:40:00	2018-04-26 09:40:00		0			0
Stn 9M_1082_072618	436	1900-01-06 10:00:00	2018-04-26 10:00:00		0			0
Stn 9M_1082_072618	437	1900-01-06 10:20:00	2018-04-26 10:20:00		0			0
Stn 9M_1082_072618	438	1900-01-06 10:40:00	2018-04-26 10:40:00		0			0
Stn 9M_1082_072618	439	1900-01-06 11:00:00	2018-04-26 11:00:00		0			0
Stn 9M_1082_072618	440	1900-01-06 11:20:00	2018-04-26 11:20:00		0			0
Stn 9M_1082_072618	441	1900-01-06 11:40:00	2018-04-26 11:40:00		0			0
Stn 9M_1082_072618	442	1900-01-06 12:00:00	2018-04-26 12:00:00		0			0
Stn 9M_1082_072618	443	1900-01-06 12:20:00	2018-04-26 12:20:00		0			0
Stn 9M_1082_072618	444	1900-01-06 12:40:00	2018-04-26 12:40:00		0			0
Stn 9M_1082_072618	445	1900-01-06 13:00:00	2018-04-26 13:00:00		0			0
Stn 9M_1082_072618	446	1900-01-06 13:20:00	2018-04-26 13:20:00		0			0
Stn 9M_1082_072618	447	1900-01-06 13:40:00	2018-04-26 13:40:00		0			0
Stn 9M_1082_072618	448	1900-01-06 14:00:00	2018-04-26 14:00:00		0			0
Stn 9M_1082_072618	449	1900-01-06 14:20:00	2018-04-26 14:20:00		0			0
Stn 9M_1082_072618	450	1900-01-06 14:40:00	2018-04-26 14:40:00		0			0
Stn 9M_1082_072618	451	1900-01-06 15:00:00	2018-04-26 15:00:00		0			0
Stn 9M_1082_072618	452	1900-01-06 15:20:00	2018-04-26 15:20:00		0			0
Stn 9M_1082_072618	453	1900-01-06 15:40:00	2018-04-26 15:40:00		0			0
Stn 9M_1082_072618	454	1900-01-06 16:00:00	2018-04-26 16:00:00		0			0
Stn 9M_1082_072618	455	1900-01-06 16:20:00	2018-04-26 16:20:00		0			0
Stn 9M_1082_072618	456	1900-01-06 16:40:00	2018-04-26 16:40:00		0			0
Stn 9M_1082_072618	457	1900-01-06 17:00:00	2018-04-26 17:00:00		0			0
Stn 9M_1082_072618	458	1900-01-06 17:20:00	2018-04-26 17:20:00		0			0
Stn 9M_1082_072618	459	1900-01-06 17:40:00	2018-04-26 17:40:00		0			0
Stn 9M_1082_072618	460	1900-01-06 18:00:00	2018-04-26 18:00:00		0			0
Stn 9M_1082_072618	461	1900-01-06 18:20:00	2018-04-26 18:20:00		0			0
Stn 9M_1082_072618	462	1900-01-06 18:40:00	2018-04-26 18:40:00		0			0
Stn 9M_1082_072618	463	1900-01-06 19:00:00	2018-04-26 19:00:00		0			0
Stn 9M_1082_072618	464	1900-01-06 19:20:00	2018-04-26 19:20:00		0			0
Stn 9M_1082_072618	465	1900-01-06 19:40:00	2018-04-26 19:40:00		0			0
Stn 9M_1082_072618	466	1900-01-06 20:00:00	2018-04-26 20:00:00		0			0
Stn 9M_1082_072618	467	1900-01-06 20:20:00	2018-04-26 20:20:00		0			0
Stn 9M_1082_072618	468	1900-01-06 20:40:00	2018-04-26 20:40:00		0			0
Stn 9M_1082_072618	469	1900-01-06 21:00:00	2018-04-26 21:00:00		0			0
Stn 9M_1082_072618	470	1900-01-06 21:20:00	2018-04-26 21:20:00		0			0
Stn 9M_1082_072618	471	1900-01-06 21:40:00	2018-04-26 21:40:00		0			0
Stn 9M_1082_072618	472	1900-01-06 22:00:00	2018-04-26 22:00:00		0			0
Stn 9M_1082_072618	473	1900-01-06 22:20:00	2018-04-26 22:20:00		0			0
Stn 9M_1082_072618	474	1900-01-06 22:40:00	2018-04-26 22:40:00		0			0
Stn 9M_1082_072618	475	1900-01-06 23:00:00	2018-04-26 23:00:00		0			0
Stn 9M_1082_072618	476	1900-01-06 23:20:00	2018-04-26 23:20:00		0			0
Stn 9M_1082_072618	477	1900-01-06 23:40:00	2018-04-26 23:40:00		0			0
Stn 9M_1082_072618	478	1900-01-07	2018-04-27		0			0
Stn 9M_1082_072618	479	1900-01-07 00:20:00	2018-04-27 00:20:00		0			0
Stn 9M_1082_072618	480	1900-01-07 00:40:00	2018-04-27 00:40:00		0			0
Stn 9M_1082_072618	481	1900-01-07 01:00:00	2018-04-27 01:00:00		0			0
Stn 9M_1082_072618	482	1900-01-07 01:20:00	2018-04-27 01:20:00		0			0
Stn 9M_1082_072618	483	1900-01-07 01:40:00	2018-04-27 01:40:00		0			0
Stn 9M_1082_072618	484	1900-01-07 02:00:00	2018-04-27 02:00:00		0			0
Stn 9M_1082_072618	485	1900-01-07 02:20:00	2018-04-27 02:20:00		0			0
Stn 9M_1082_072618	486	1900-01-07 02:40:00	2018-04-27 02:40:00		0			0
Stn 9M_1082_072618	487	1900-01-07 03:00:00	2018-04-27 03:00:00		0			0
Stn 9M_1082_072618	488	1900-01-07 03:20:00	2018-04-27 03:20:00		0			0
Stn 9M_1082_072618	489	1900-01-07 03:40:00	2018-04-27 03:40:00		0			0
Stn 9M_1082_072618	490	1900-01-07 04:00:00	2018-04-27 04:00:00		0			0
Stn 9M_1082_072618	491	1900-01-07 04:20:00	2018-04-27 04:20:00		0			0
Stn 9M_1082_072618	492	1900-01-07 04:40:00	2018-04-27 04:40:00		0			0
Stn 9M_1082_072618	493	1900-01-07 05:00:00	2018-04-27 05:00:00		0			0
Stn 9M_1082_072618	494	1900-01-07 05:20:00	2018-04-27 05:20:00		0			0
Stn 9M_1082_072618	495	1900-01-07 05:40:00	2018-04-27 05:40:00		0			0
Stn 9M_1082_072618	496	1900-01-07 06:00:00	2018-04-27 06:00:00		0			0
Stn 9M_1082_072618	497	1900-01-07 06:20:00	2018-04-27 06:20:00		0			0
Stn 9M_1082_072618	498	1900-01-07 06:40:00	2018-04-27 06:40:00		0			0
Stn 9M_1082_072618	499	1900-01-07 07:00:00	2018-04-27 07:00:00		0			0
Stn 9M_1082_072618	500	1900-01-07 07:20:00	2018-04-27 07:20:00		0			0
Stn 9M_1082_072618	501	1900-01-07 07:40:00	2018-04-27 07:40:00		0			0
Stn 9M_1082_072618	502	1900-01-07 08:00:00	2018-04-27 08:00:00		0			0
Stn 9M_1082_072618	503	1900-01-07 08:20:00	2018-04-27 08:20:00		0			0
Stn 9M_1082_072618	504	1900-01-07 08:40:00	2018-04-27 08:40:00		0			0
Stn 9M_1082_072618	505	1900-01-07 09:00:00	2018-04-27 09:00:00		0			0
Stn 9M_1082_072618	506	1900-01-07 09:20:00	2018-04-27 09:20:00		0			0
Stn 9M_1082_072618	507	1900-01-07 09:40:00	2018-04-27 09:40:00		0			0
Stn 9M_1082_072618	508	1900-01-07 10:00:00	2018-04-27 10:00:00		0			0
Stn 9M_1082_072618	509	1900-01-07 10:20:00	2018-04-27 10:20:00		0			0
Stn 9M_1082_072618	510	1900-01-07 10:40:00	2018-04-27 10:40:00		0			0
Stn 9M_1082_072618	511	1900-01-07 11:00:00	2018-04-27 11:00:00	low frequency	0			0
Stn 9M_1082_072618	512	1900-01-07 11:20:00	2018-04-27 11:20:00		0			0
Stn 9M_1082_072618	513	1900-01-07 11:40:00	2018-04-27 11:40:00		0			0
Stn 9M_1082_072618	514	1900-01-07 12:00:00	2018-04-27 12:00:00	low frequency	0			0
Stn 9M_1082_072618	515	1900-01-07 12:20:00	2018-04-27 12:20:00		0			0
Stn 9M_1082_072618	516	1900-01-07 12:40:00	2018-04-27 12:40:00		0			0
Stn 9M_1082_072618	517	1900-01-07 13:00:00	2018-04-27 13:00:00		0			0
Stn 9M_1082_072618	518	1900-01-07 13:20:00	2018-04-27 13:20:00		0			0
Stn 9M_1082_072618	519	1900-01-07 13:40:00	2018-04-27 13:40:00		0			0
Stn 9M_1082_072618	520	1900-01-07 14:00:00	2018-04-27 14:00:00		0			0
Stn 9M_1082_072618	521	1900-01-07 14:20:00	2018-04-27 14:20:00		0			0
Stn 9M_1082_072618	522	1900-01-07 14:40:00	2018-04-27 14:40:00		0			0
Stn 9M_1082_072618	523	1900-01-07 15:00:00	2018-04-27 15:00:00		0			0
Stn 9M_1082_072618	524	1900-01-07 15:20:00	2018-04-27 15:20:00		0			0
Stn 9M_1082_072618	525	1900-01-07 15:40:00	2018-04-27 15:40:00		0			0
Stn 9M_1082_072618	526	1900-01-07 16:00:00	2018-04-27 16:00:00		0			0
Stn 9M_1082_072618	527	1900-01-07 16:20:00	2018-04-27 16:20:00		0			0
Stn 9M_1082_072618	528	1900-01-07 16:40:00	2018-04-27 16:40:00		0			0
Stn 9M_1082_072618	529	1900-01-07 17:00:00	2018-04-27 17:00:00		0			0
Stn 9M_1082_072618	530	1900-01-07 17:20:00	2018-04-27 17:20:00		0			0
Stn 9M_1082_072618	531	1900-01-07 17:40:00	2018-04-27 17:40:00		0			0
Stn 9M_1082_072618	532	1900-01-07 18:00:00	2018-04-27 18:00:00		0			0
Stn 9M_1082_072618	533	1900-01-07 18:20:00	2018-04-27 18:20:00		0			0
Stn 9M_1082_072618	534	1900-01-07 18:40:00	2018-04-27 18:40:00		0			0
Stn 9M_1082_072618	535	1900-01-07 19:00:00	2018-04-27 19:00:00		0			0
Stn 9M_1082_072618	536	1900-01-07 19:20:00	2018-04-27 19:20:00		0			0
Stn 9M_1082_072618	537	1900-01-07 19:40:00	2018-04-27 19:40:00		0			0
Stn 9M_1082_072618	538	1900-01-07 20:00:00	2018-04-27 20:00:00		0			0
Stn 9M_1082_072618	539	1900-01-07 20:20:00	2018-04-27 20:20:00		0			0
Stn 9M_1082_072618	540	1900-01-07 20:40:00	2018-04-27 20:40:00		0			0
Stn 9M_1082_072618	541	1900-01-07 21:00:00	2018-04-27 21:00:00		0			0
Stn 9M_1082_072618	542	1900-01-07 21:20:00	2018-04-27 21:20:00		0			0
Stn 9M_1082_072618	543	1900-01-07 21:40:00	2018-04-27 21:40:00		0			0
Stn 9M_1082_072618	544	1900-01-07 22:00:00	2018-04-27 22:00:00		0			0
Stn 9M_1082_072618	545	1900-01-07 22:20:00	2018-04-27 22:20:00		0			0
Stn 9M_1082_072618	546	1900-01-07 22:40:00	2018-04-27 22:40:00		0			0
Stn 9M_1082_072618	547	1900-01-07 23:00:00	2018-04-27 23:00:00		0			0
Stn 9M_1082_072618	548	1900-01-07 23:20:00	2018-04-27 23:20:00		0			0
Stn 9M_1082_072618	549	1900-01-07 23:40:00	2018-04-27 23:40:00		0			0
Stn 9M_1082_072618	550	1900-01-08	2018-04-28		0			0
Stn 9M_1082_072618	551	1900-01-08 00:20:00	2018-04-28 00:20:00		0			0
Stn 9M_1082_072618	552	1900-01-08 00:40:00	2018-04-28 00:40:00		0			0
Stn 9M_1082_072618	553	1900-01-08 01:00:00	2018-04-28 01:00:00		0			0
Stn 9M_1082_072618	554	1900-01-08 01:20:00	2018-04-28 01:20:00		0			0
Stn 9M_1082_072618	555	1900-01-08 01:40:00	2018-04-28 01:40:00		0			0
Stn 9M_1082_072618	556	1900-01-08 02:00:00	2018-04-28 02:00:00		0			0
Stn 9M_1082_072618	557	1900-01-08 02:20:00	2018-04-28 02:20:00		0			0
Stn 9M_1082_072618	558	1900-01-08 02:40:00	2018-04-28 02:40:00		0			0
Stn 9M_1082_072618	559	1900-01-08 03:00:00	2018-04-28 03:00:00		0			0
Stn 9M_1082_072618	560	1900-01-08 03:20:00	2018-04-28 03:20:00		0			0
Stn 9M_1082_072618	561	1900-01-08 03:40:00	2018-04-28 03:40:00		0			0
Stn 9M_1082_072618	562	1900-01-08 04:00:00	2018-04-28 04:00:00		0			0
Stn 9M_1082_072618	563	1900-01-08 04:20:00	2018-04-28 04:20:00		0			0
Stn 9M_1082_072618	564	1900-01-08 04:40:00	2018-04-28 04:40:00		0			0
Stn 9M_1082_072618	565	1900-01-08 05:00:00	2018-04-28 05:00:00		0			0
Stn 9M_1082_072618	566	1900-01-08 05:20:00	2018-04-28 05:20:00		0			0
Stn 9M_1082_072618	567	1900-01-08 05:40:00	2018-04-28 05:40:00		0			0
Stn 9M_1082_072618	568	1900-01-08 06:00:00	2018-04-28 06:00:00		0			0
Stn 9M_1082_072618	569	1900-01-08 06:20:00	2018-04-28 06:20:00		0			0
Stn 9M_1082_072618	570	1900-01-08 06:40:00	2018-04-28 06:40:00		0			0
Stn 9M_1082_072618	571	1900-01-08 07:00:00	2018-04-28 07:00:00		0			0
Stn 9M_1082_072618	572	1900-01-08 07:20:00	2018-04-28 07:20:00		0			0
Stn 9M_1082_072618	573	1900-01-08 07:40:00	2018-04-28 07:40:00		0			0
Stn 9M_1082_072618	574	1900-01-08 08:00:00	2018-04-28 08:00:00		0			0
Stn 9M_1082_072618	575	1900-01-08 08:20:00	2018-04-28 08:20:00		0			0
Stn 9M_1082_072618	576	1900-01-08 08:40:00	2018-04-28 08:40:00		0			0
Stn 9M_1082_072618	577	1900-01-08 09:00:00	2018-04-28 09:00:00		0			0
Stn 9M_1082_072618	578	1900-01-08 09:20:00	2018-04-28 09:20:00		0			0
Stn 9M_1082_072618	579	1900-01-08 09:40:00	2018-04-28 09:40:00		0			0
Stn 9M_1082_072618	580	1900-01-08 10:00:00	2018-04-28 10:00:00		0			0
Stn 9M_1082_072618	581	1900-01-08 10:20:00	2018-04-28 10:20:00		0			0
Stn 9M_1082_072618	582	1900-01-08 10:40:00	2018-04-28 10:40:00		0			0
Stn 9M_1082_072618	583	1900-01-08 11:00:00	2018-04-28 11:00:00		0			0
Stn 9M_1082_072618	584	1900-01-08 11:20:00	2018-04-28 11:20:00	burst, wide	1			7
Stn 9M_1082_072618	585	1900-01-08 11:40:00	2018-04-28 11:40:00		0			0
Stn 9M_1082_072618	586	1900-01-08 12:00:00	2018-04-28 12:00:00		0			0
Stn 9M_1082_072618	587	1900-01-08 12:20:00	2018-04-28 12:20:00		0			0
Stn 9M_1082_072618	588	1900-01-08 12:40:00	2018-04-28 12:40:00		0			0
Stn 9M_1082_072618	589	1900-01-08 13:00:00	2018-04-28 13:00:00		0			0
Stn 9M_1082_072618	590	1900-01-08 13:20:00	2018-04-28 13:20:00		0			0
Stn 9M_1082_072618	591	1900-01-08 13:40:00	2018-04-28 13:40:00		0			0
Stn 9M_1082_072618	592	1900-01-08 14:00:00	2018-04-28 14:00:00		0			0
Stn 9M_1082_072618	593	1900-01-08 14:20:00	2018-04-28 14:20:00		0			0
Stn 9M_1082_072618	594	1900-01-08 14:40:00	2018-04-28 14:40:00		0			0
Stn 9M_1082_072618	595	1900-01-08 15:00:00	2018-04-28 15:00:00		0			0
Stn 9M_1082_072618	596	1900-01-08 15:20:00	2018-04-28 15:20:00		0			0
Stn 9M_1082_072618	597	1900-01-08 15:40:00	2018-04-28 15:40:00		0			0
Stn 9M_1082_072618	598	1900-01-08 16:00:00	2018-04-28 16:00:00		0			0
Stn 9M_1082_072618	599	1900-01-08 16:20:00	2018-04-28 16:20:00		0			0
Stn 9M_1082_072618	600	1900-01-08 16:40:00	2018-04-28 16:40:00		0			0
Stn 9M_1082_072618	601	1900-01-08 17:00:00	2018-04-28 17:00:00		0			0
Stn 9M_1082_072618	602	1900-01-08 17:20:00	2018-04-28 17:20:00		0			0
Stn 9M_1082_072618	603	1900-01-08 17:40:00	2018-04-28 17:40:00		0			0
Stn 9M_1082_072618	604	1900-01-08 18:00:00	2018-04-28 18:00:00		0			0
Stn 9M_1082_072618	605	1900-01-08 18:20:00	2018-04-28 18:20:00		0			0
Stn 9M_1082_072618	606	1900-01-08 18:40:00	2018-04-28 18:40:00		0			0
Stn 9M_1082_072618	607	1900-01-08 19:00:00	2018-04-28 19:00:00		0			0
Stn 9M_1082_072618	608	1900-01-08 19:20:00	2018-04-28 19:20:00		0			0
Stn 9M_1082_072618	609	1900-01-08 19:40:00	2018-04-28 19:40:00		0			0
Stn 9M_1082_072618	610	1900-01-08 20:00:00	2018-04-28 20:00:00		0			0
Stn 9M_1082_072618	611	1900-01-08 20:20:00	2018-04-28 20:20:00		0			0
Stn 9M_1082_072618	612	1900-01-08 20:40:00	2018-04-28 20:40:00		0			0
Stn 9M_1082_072618	613	1900-01-08 21:00:00	2018-04-28 21:00:00		0			0
Stn 9M_1082_072618	614	1900-01-08 21:20:00	2018-04-28 21:20:00		0			0
Stn 9M_1082_072618	615	1900-01-08 21:40:00	2018-04-28 21:40:00		0			0
Stn 9M_1082_072618	616	1900-01-08 22:00:00	2018-04-28 22:00:00		0			0
Stn 9M_1082_072618	617	1900-01-08 22:20:00	2018-04-28 22:20:00		0			0
Stn 9M_1082_072618	618	1900-01-08 22:40:00	2018-04-28 22:40:00		0			0
Stn 9M_1082_072618	619	1900-01-08 23:00:00	2018-04-28 23:00:00		0			0
Stn 9M_1082_072618	620	1900-01-08 23:20:00	2018-04-28 23:20:00		0			0
Stn 9M_1082_072618	621	1900-01-08 23:40:00	2018-04-28 23:40:00		0			0
Stn 9M_1082_072618	622	1900-01-09	2018-04-29		0			0
Stn 9M_1082_072618	623	1900-01-09 00:20:00	2018-04-29 00:20:00		0			0
Stn 9M_1082_072618	624	1900-01-09 00:40:00	2018-04-29 00:40:00		0			0
Stn 9M_1082_072618	625	1900-01-09 01:00:00	2018-04-29 01:00:00		0			0
Stn 9M_1082_072618	626	1900-01-09 01:20:00	2018-04-29 01:20:00		0			0
Stn 9M_1082_072618	627	1900-01-09 01:40:00	2018-04-29 01:40:00		0			0
Stn 9M_1082_072618	628	1900-01-09 02:00:00	2018-04-29 02:00:00		0			0
Stn 9M_1082_072618	629	1900-01-09 02:20:00	2018-04-29 02:20:00		0			0
Stn 9M_1082_072618	630	1900-01-09 02:40:00	2018-04-29 02:40:00		0			0
Stn 9M_1082_072618	631	1900-01-09 03:00:00	2018-04-29 03:00:00		0			0
Stn 9M_1082_072618	632	1900-01-09 03:20:00	2018-04-29 03:20:00		0			0
Stn 9M_1082_072618	633	1900-01-09 03:40:00	2018-04-29 03:40:00		0			0
Stn 9M_1082_072618	634	1900-01-09 04:00:00	2018-04-29 04:00:00		0			0
Stn 9M_1082_072618	635	1900-01-09 04:20:00	2018-04-29 04:20:00		0			0
Stn 9M_1082_072618	636	1900-01-09 04:40:00	2018-04-29 04:40:00		0			0
Stn 9M_1082_072618	637	1900-01-09 05:00:00	2018-04-29 05:00:00		0			0
Stn 9M_1082_072618	638	1900-01-09 05:20:00	2018-04-29 05:20:00		0			0
Stn 9M_1082_072618	639	1900-01-09 05:40:00	2018-04-29 05:40:00		0			0
Stn 9M_1082_072618	640	1900-01-09 06:00:00	2018-04-29 06:00:00		0			0
Stn 9M_1082_072618	641	1900-01-09 06:20:00	2018-04-29 06:20:00		0			0
Stn 9M_1082_072618	642	1900-01-09 06:40:00	2018-04-29 06:40:00		0			0
Stn 9M_1082_072618	643	1900-01-09 07:00:00	2018-04-29 07:00:00		0			0
Stn 9M_1082_072618	644	1900-01-09 07:20:00	2018-04-29 07:20:00		0			0
Stn 9M_1082_072618	645	1900-01-09 07:40:00	2018-04-29 07:40:00		0			0
Stn 9M_1082_072618	646	1900-01-09 08:00:00	2018-04-29 08:00:00		0			0
Stn 9M_1082_072618	647	1900-01-09 08:20:00	2018-04-29 08:20:00		0			0
Stn 9M_1082_072618	648	1900-01-09 08:40:00	2018-04-29 08:40:00		0			0
Stn 9M_1082_072618	649	1900-01-09 09:00:00	2018-04-29 09:00:00		0			0
Stn 9M_1082_072618	650	1900-01-09 09:20:00	2018-04-29 09:20:00		0			0
Stn 9M_1082_072618	651	1900-01-09 09:40:00	2018-04-29 09:40:00		0			0
Stn 9M_1082_072618	652	1900-01-09 10:00:00	2018-04-29 10:00:00	narrow	5			5
Stn 9M_1082_072618	653	1900-01-09 10:20:00	2018-04-29 10:20:00		0			0
Stn 9M_1082_072618	654	1900-01-09 10:40:00	2018-04-29 10:40:00		0			0
Stn 9M_1082_072618	655	1900-01-09 11:00:00	2018-04-29 11:00:00	burst, wide	8			6
Stn 9M_1082_072618	656	1900-01-09 11:20:00	2018-04-29 11:20:00		0			0
Stn 9M_1082_072618	657	1900-01-09 11:40:00	2018-04-29 11:40:00		0			0
Stn 9M_1082_072618	658	1900-01-09 12:00:00	2018-04-29 12:00:00		0			0
Stn 9M_1082_072618	659	1900-01-09 12:20:00	2018-04-29 12:20:00		0			0
Stn 9M_1082_072618	660	1900-01-09 12:40:00	2018-04-29 12:40:00		0			0
Stn 9M_1082_072618	661	1900-01-09 13:00:00	2018-04-29 13:00:00		0			0
Stn 9M_1082_072618	662	1900-01-09 13:20:00	2018-04-29 13:20:00		0			0
Stn 9M_1082_072618	663	1900-01-09 13:40:00	2018-04-29 13:40:00		0			0
Stn 9M_1082_072618	664	1900-01-09 14:00:00	2018-04-29 14:00:00		0			0
Stn 9M_1082_072618	665	1900-01-09 14:20:00	2018-04-29 14:20:00		0			0
Stn 9M_1082_072618	666	1900-01-09 14:40:00	2018-04-29 14:40:00		0			0
Stn 9M_1082_072618	667	1900-01-09 15:00:00	2018-04-29 15:00:00		0			0
Stn 9M_1082_072618	668	1900-01-09 15:20:00	2018-04-29 15:20:00		0			0
Stn 9M_1082_072618	669	1900-01-09 15:40:00	2018-04-29 15:40:00		0			0
Stn 9M_1082_072618	670	1900-01-09 16:00:00	2018-04-29 16:00:00		0			0
Stn 9M_1082_072618	671	1900-01-09 16:20:00	2018-04-29 16:20:00		0			0
Stn 9M_1082_072618	672	1900-01-09 16:40:00	2018-04-29 16:40:00		0			0
Stn 9M_1082_072618	673	1900-01-09 17:00:00	2018-04-29 17:00:00		0			0
Stn 9M_1082_072618	674	1900-01-09 17:20:00	2018-04-29 17:20:00		0			0
Stn 9M_1082_072618	675	1900-01-09 17:40:00	2018-04-29 17:40:00		0			0
Stn 9M_1082_072618	676	1900-01-09 18:00:00	2018-04-29 18:00:00		0			0
Stn 9M_1082_072618	677	1900-01-09 18:20:00	2018-04-29 18:20:00		0			0
Stn 9M_1082_072618	678	1900-01-09 18:40:00	2018-04-29 18:40:00		0			0
Stn 9M_1082_072618	679	1900-01-09 19:00:00	2018-04-29 19:00:00		0			0
Stn 9M_1082_072618	680	1900-01-09 19:20:00	2018-04-29 19:20:00		0			0
Stn 9M_1082_072618	681	1900-01-09 19:40:00	2018-04-29 19:40:00		0			0
Stn 9M_1082_072618	682	1900-01-09 20:00:00	2018-04-29 20:00:00		0			0
Stn 9M_1082_072618	683	1900-01-09 20:20:00	2018-04-29 20:20:00		0			0
Stn 9M_1082_072618	684	1900-01-09 20:40:00	2018-04-29 20:40:00		0			0
Stn 9M_1082_072618	685	1900-01-09 21:00:00	2018-04-29 21:00:00		0			0
Stn 9M_1082_072618	686	1900-01-09 21:20:00	2018-04-29 21:20:00		0			0
Stn 9M_1082_072618	687	1900-01-09 21:40:00	2018-04-29 21:40:00		0			0
Stn 9M_1082_072618	688	1900-01-09 22:00:00	2018-04-29 22:00:00		0			0
Stn 9M_1082_072618	689	1900-01-09 22:20:00	2018-04-29 22:20:00		0			0
Stn 9M_1082_072618	690	1900-01-09 22:40:00	2018-04-29 22:40:00		0			0
Stn 9M_1082_072618	691	1900-01-09 23:00:00	2018-04-29 23:00:00		0			0
Stn 9M_1082_072618	692	1900-01-09 23:20:00	2018-04-29 23:20:00		0			0
Stn 9M_1082_072618	693	1900-01-09 23:40:00	2018-04-29 23:40:00		0			0
Stn 9M_1082_072618	694	1900-01-10	2018-04-30		0			0
Stn 9M_1082_072618	695	1900-01-10 00:20:00	2018-04-30 00:20:00		0			0
Stn 9M_1082_072618	696	1900-01-10 00:40:00	2018-04-30 00:40:00		0			0
Stn 9M_1082_072618	697	1900-01-10 01:00:00	2018-04-30 01:00:00		0			0
Stn 9M_1082_072618	698	1900-01-10 01:20:00	2018-04-30 01:20:00		0			0
Stn 9M_1082_072618	699	1900-01-10 01:40:00	2018-04-30 01:40:00		0			0
Stn 9M_1082_072618	700	1900-01-10 02:00:00	2018-04-30 02:00:00		0			0
Stn 9M_1082_072618	701	1900-01-10 02:20:00	2018-04-30 02:20:00		0			0
Stn 9M_1082_072618	702	1900-01-10 02:40:00	2018-04-30 02:40:00		0			0
Stn 9M_1082_072618	703	1900-01-10 03:00:00	2018-04-30 03:00:00		0			0
Stn 9M_1082_072618	704	1900-01-10 03:20:00	2018-04-30 03:20:00		0			0
Stn 9M_1082_072618	705	1900-01-10 03:40:00	2018-04-30 03:40:00		0			0
Stn 9M_1082_072618	706	1900-01-10 04:00:00	2018-04-30 04:00:00		0			0
Stn 9M_1082_072618	707	1900-01-10 04:20:00	2018-04-30 04:20:00		0			0
Stn 9M_1082_072618	708	1900-01-10 04:40:00	2018-04-30 04:40:00		0			0
Stn 9M_1082_072618	709	1900-01-10 05:00:00	2018-04-30 05:00:00		0			0
Stn 9M_1082_072618	710	1900-01-10 05:20:00	2018-04-30 05:20:00		0			0
Stn 9M_1082_072618	711	1900-01-10 05:40:00	2018-04-30 05:40:00		0			0
Stn 9M_1082_072618	712	1900-01-10 06:00:00	2018-04-30 06:00:00		0			0
Stn 9M_1082_072618	713	1900-01-10 06:20:00	2018-04-30 06:20:00		0			0
Stn 9M_1082_072618	714	1900-01-10 06:40:00	2018-04-30 06:40:00		0			0
Stn 9M_1082_072618	715	1900-01-10 07:00:00	2018-04-30 07:00:00		0			0
Stn 9M_1082_072618	716	1900-01-10 07:20:00	2018-04-30 07:20:00		0			0
Stn 9M_1082_072618	717	1900-01-10 07:40:00	2018-04-30 07:40:00		0			0
Stn 9M_1082_072618	718	1900-01-10 08:00:00	2018-04-30 08:00:00		0			0
Stn 9M_1082_072618	719	1900-01-10 08:20:00	2018-04-30 08:20:00		0			0
Stn 9M_1082_072618	720	1900-01-10 08:40:00	2018-04-30 08:40:00		0			0
Stn 9M_1082_072618	721	1900-01-10 09:00:00	2018-04-30 09:00:00		0			0
Stn 9M_1082_072618	722	1900-01-10 09:20:00	2018-04-30 09:20:00		0			0
Stn 9M_1082_072618	723	1900-01-10 09:40:00	2018-04-30 09:40:00		0			0
Stn 9M_1082_072618	724	1900-01-10 10:00:00	2018-04-30 10:00:00		0			0
Stn 9M_1082_072618	725	1900-01-10 10:20:00	2018-04-30 10:20:00		0			0
Stn 9M_1082_072618	726	1900-01-10 10:40:00	2018-04-30 10:40:00		0			0
Stn 9M_1082_072618	727	1900-01-10 11:00:00	2018-04-30 11:00:00		0			0
Stn 9M_1082_072618	728	1900-01-10 11:20:00	2018-04-30 11:20:00		0			0
Stn 9M_1082_072618	729	1900-01-10 11:40:00	2018-04-30 11:40:00		0			0
Stn 9M_1082_072618	730	1900-01-10 12:00:00	2018-04-30 12:00:00		0			0
Stn 9M_1082_072618	731	1900-01-10 12:20:00	2018-04-30 12:20:00		0			0
Stn 9M_1082_072618	732	1900-01-10 12:40:00	2018-04-30 12:40:00		0			0
Stn 9M_1082_072618	733	1900-01-10 13:00:00	2018-04-30 13:00:00		0			0
Stn 9M_1082_072618	734	1900-01-10 13:20:00	2018-04-30 13:20:00		0			0
Stn 9M_1082_072618	735	1900-01-10 13:40:00	2018-04-30 13:40:00		0			0
Stn 9M_1082_072618	736	1900-01-10 14:00:00	2018-04-30 14:00:00		0			0
Stn 9M_1082_072618	737	1900-01-10 14:20:00	2018-04-30 14:20:00		0			0
Stn 9M_1082_072618	738	1900-01-10 14:40:00	2018-04-30 14:40:00		0			0
Stn 9M_1082_072618	739	1900-01-10 15:00:00	2018-04-30 15:00:00		0			0
Stn 9M_1082_072618	740	1900-01-10 15:20:00	2018-04-30 15:20:00		0			0
Stn 9M_1082_072618	741	1900-01-10 15:40:00	2018-04-30 15:40:00		0			0
Stn 9M_1082_072618	742	1900-01-10 16:00:00	2018-04-30 16:00:00		0			0
Stn 9M_1082_072618	743	1900-01-10 16:20:00	2018-04-30 16:20:00		0			0
Stn 9M_1082_072618	744	1900-01-10 16:40:00	2018-04-30 16:40:00		0			0
Stn 9M_1082_072618	745	1900-01-10 17:00:00	2018-04-30 17:00:00		0			0
Stn 9M_1082_072618	746	1900-01-10 17:20:00	2018-04-30 17:20:00		0			0
Stn 9M_1082_072618	747	1900-01-10 17:40:00	2018-04-30 17:40:00		0			0
Stn 9M_1082_072618	748	1900-01-10 18:00:00	2018-04-30 18:00:00		0			0
Stn 9M_1082_072618	749	1900-01-10 18:20:00	2018-04-30 18:20:00		0			0
Stn 9M_1082_072618	750	1900-01-10 18:40:00	2018-04-30 18:40:00		0			0
Stn 9M_1082_072618	751	1900-01-10 19:00:00	2018-04-30 19:00:00		0			0
Stn 9M_1082_072618	752	1900-01-10 19:20:00	2018-04-30 19:20:00		0			0
Stn 9M_1082_072618	753	1900-01-10 19:40:00	2018-04-30 19:40:00		0			0
Stn 9M_1082_072618	754	1900-01-10 20:00:00	2018-04-30 20:00:00		0			0
Stn 9M_1082_072618	755	1900-01-10 20:20:00	2018-04-30 20:20:00		0			0
Stn 9M_1082_072618	756	1900-01-10 20:40:00	2018-04-30 20:40:00		0			0
Stn 9M_1082_072618	757	1900-01-10 21:00:00	2018-04-30 21:00:00		0			0
Stn 9M_1082_072618	758	1900-01-10 21:20:00	2018-04-30 21:20:00		0			0
Stn 9M_1082_072618	759	1900-01-10 21:40:00	2018-04-30 21:40:00		0			0
Stn 9M_1082_072618	760	1900-01-10 22:00:00	2018-04-30 22:00:00		0			0
Stn 9M_1082_072618	761	1900-01-10 22:20:00	2018-04-30 22:20:00		0			0
Stn 9M_1082_072618	762	1900-01-10 22:40:00	2018-04-30 22:40:00		0			0
Stn 9M_1082_072618	763	1900-01-10 23:00:00	2018-04-30 23:00:00		0			0
Stn 9M_1082_072618	764	1900-01-10 23:20:00	2018-04-30 23:20:00		0			0
Stn 9M_1082_072618	765	1900-01-10 23:40:00	2018-04-30 23:40:00		0			0
Stn 9M_1082_072618	766	1900-01-11	2018-05-01		0			0
Stn 9M_1082_072618	767	1900-01-11 00:20:00	2018-05-01 00:20:00		0			0
Stn 9M_1082_072618	768	1900-01-11 00:40:00	2018-05-01 00:40:00		0			0
Stn 9M_1082_072618	769	1900-01-11 01:00:00	2018-05-01 01:00:00		0			0
Stn 9M_1082_072618	770	1900-01-11 01:20:00	2018-05-01 01:20:00		0			0
Stn 9M_1082_072618	771	1900-01-11 01:40:00	2018-05-01 01:40:00		0			0
Stn 9M_1082_072618	772	1900-01-11 02:00:00	2018-05-01 02:00:00		0			0
Stn 9M_1082_072618	773	1900-01-11 02:20:00	2018-05-01 02:20:00		0			0
Stn 9M_1082_072618	774	1900-01-11 02:40:00	2018-05-01 02:40:00		0			0
Stn 9M_1082_072618	775	1900-01-11 03:00:00	2018-05-01 03:00:00		0			0
Stn 9M_1082_072618	776	1900-01-11 03:20:00	2018-05-01 03:20:00		0			0
Stn 9M_1082_072618	777	1900-01-11 03:40:00	2018-05-01 03:40:00		0			0
Stn 9M_1082_072618	778	1900-01-11 04:00:00	2018-05-01 04:00:00		0			0
Stn 9M_1082_072618	779	1900-01-11 04:20:00	2018-05-01 04:20:00		0			0
Stn 9M_1082_072618	780	1900-01-11 04:40:00	2018-05-01 04:40:00		0			0
Stn 9M_1082_072618	781	1900-01-11 05:00:00	2018-05-01 05:00:00		0			0
Stn 9M_1082_072618	782	1900-01-11 05:20:00	2018-05-01 05:20:00		0			0
Stn 9M_1082_072618	783	1900-01-11 05:40:00	2018-05-01 05:40:00		0			0
Stn 9M_1082_072618	784	1900-01-11 06:00:00	2018-05-01 06:00:00		0			0
Stn 9M_1082_072618	785	1900-01-11 06:20:00	2018-05-01 06:20:00		0			0
Stn 9M_1082_072618	786	1900-01-11 06:40:00	2018-05-01 06:40:00		0			0
Stn 9M_1082_072618	787	1900-01-11 07:00:00	2018-05-01 07:00:00		0			0
Stn 9M_1082_072618	788	1900-01-11 07:20:00	2018-05-01 07:20:00		0			0
Stn 9M_1082_072618	789	1900-01-11 07:40:00	2018-05-01 07:40:00		0			0
Stn 9M_1082_072618	790	1900-01-11 08:00:00	2018-05-01 08:00:00		0			0
Stn 9M_1082_072618	791	1900-01-11 08:20:00	2018-05-01 08:20:00	narrow	4			5
Stn 9M_1082_072618	792	1900-01-11 08:40:00	2018-05-01 08:40:00		0			0
Stn 9M_1082_072618	793	1900-01-11 09:00:00	2018-05-01 09:00:00		0			0
Stn 9M_1082_072618	794	1900-01-11 09:20:00	2018-05-01 09:20:00		0			0
Stn 9M_1082_072618	795	1900-01-11 09:40:00	2018-05-01 09:40:00		0			0
Stn 9M_1082_072618	796	1900-01-11 10:00:00	2018-05-01 10:00:00		0			0
Stn 9M_1082_072618	797	1900-01-11 10:20:00	2018-05-01 10:20:00		0			0
Stn 9M_1082_072618	798	1900-01-11 10:40:00	2018-05-01 10:40:00		0			0
Stn 9M_1082_072618	799	1900-01-11 11:00:00	2018-05-01 11:00:00		0			0
Stn 9M_1082_072618	800	1900-01-11 11:20:00	2018-05-01 11:20:00		0			0
Stn 9M_1082_072618	801	1900-01-11 11:40:00	2018-05-01 11:40:00		0			0
Stn 9M_1082_072618	802	1900-01-11 12:00:00	2018-05-01 12:00:00		0			0
Stn 9M_1082_072618	803	1900-01-11 12:20:00	2018-05-01 12:20:00		0			0
Stn 9M_1082_072618	804	1900-01-11 12:40:00	2018-05-01 12:40:00		0			0
Stn 9M_1082_072618	805	1900-01-11 13:00:00	2018-05-01 13:00:00		0			0
Stn 9M_1082_072618	806	1900-01-11 13:20:00	2018-05-01 13:20:00		0			0
Stn 9M_1082_072618	807	1900-01-11 13:40:00	2018-05-01 13:40:00		0			0
Stn 9M_1082_072618	808	1900-01-11 14:00:00	2018-05-01 14:00:00	variable broadband	0			0
Stn 9M_1082_072618	809	1900-01-11 14:20:00	2018-05-01 14:20:00		0			0
Stn 9M_1082_072618	810	1900-01-11 14:40:00	2018-05-01 14:40:00		0			0
Stn 9M_1082_072618	811	1900-01-11 15:00:00	2018-05-01 15:00:00		0			0
Stn 9M_1082_072618	812	1900-01-11 15:20:00	2018-05-01 15:20:00		0			0
Stn 9M_1082_072618	813	1900-01-11 15:40:00	2018-05-01 15:40:00		0			0
Stn 9M_1082_072618	814	1900-01-11 16:00:00	2018-05-01 16:00:00		0			0
Stn 9M_1082_072618	815	1900-01-11 16:20:00	2018-05-01 16:20:00		0			0
Stn 9M_1082_072618	816	1900-01-11 16:40:00	2018-05-01 16:40:00		0			0
Stn 9M_1082_072618	817	1900-01-11 17:00:00	2018-05-01 17:00:00		0			0
Stn 9M_1082_072618	818	1900-01-11 17:20:00	2018-05-01 17:20:00		0			0
Stn 9M_1082_072618	819	1900-01-11 17:40:00	2018-05-01 17:40:00		0			0
Stn 9M_1082_072618	820	1900-01-11 18:00:00	2018-05-01 18:00:00		0			0
Stn 9M_1082_072618	821	1900-01-11 18:20:00	2018-05-01 18:20:00		0			0
Stn 9M_1082_072618	822	1900-01-11 18:40:00	2018-05-01 18:40:00		0			0
Stn 9M_1082_072618	823	1900-01-11 19:00:00	2018-05-01 19:00:00		0			0
Stn 9M_1082_072618	824	1900-01-11 19:20:00	2018-05-01 19:20:00		0			0
Stn 9M_1082_072618	825	1900-01-11 19:40:00	2018-05-01 19:40:00		0			0
Stn 9M_1082_072618	826	1900-01-11 20:00:00	2018-05-01 20:00:00		0			0
Stn 9M_1082_072618	827	1900-01-11 20:20:00	2018-05-01 20:20:00		0			0
Stn 9M_1082_072618	828	1900-01-11 20:40:00	2018-05-01 20:40:00		0			0
Stn 9M_1082_072618	829	1900-01-11 21:00:00	2018-05-01 21:00:00		0			0
Stn 9M_1082_072618	830	1900-01-11 21:20:00	2018-05-01 21:20:00		0			0
Stn 9M_1082_072618	831	1900-01-11 21:40:00	2018-05-01 21:40:00		0			0
Stn 9M_1082_072618	832	1900-01-11 22:00:00	2018-05-01 22:00:00		0			0
Stn 9M_1082_072618	833	1900-01-11 22:20:00	2018-05-01 22:20:00		0			0
Stn 9M_1082_072618	834	1900-01-11 22:40:00	2018-05-01 22:40:00		0			0
Stn 9M_1082_072618	835	1900-01-11 23:00:00	2018-05-01 23:00:00		0			0
Stn 9M_1082_072618	836	1900-01-11 23:20:00	2018-05-01 23:20:00		0			0
Stn 9M_1082_072618	837	1900-01-11 23:40:00	2018-05-01 23:40:00		0			0
Stn 9M_1082_072618	838	1900-01-12	2018-05-02		0			0
Stn 9M_1082_072618	839	1900-01-12 00:20:00	2018-05-02 00:20:00		0			0
Stn 9M_1082_072618	840	1900-01-12 00:40:00	2018-05-02 00:40:00		0			0
Stn 9M_1082_072618	841	1900-01-12 01:00:00	2018-05-02 01:00:00		0			0
Stn 9M_1082_072618	842	1900-01-12 01:20:00	2018-05-02 01:20:00		0			0
Stn 9M_1082_072618	843	1900-01-12 01:40:00	2018-05-02 01:40:00		0			0
Stn 9M_1082_072618	844	1900-01-12 02:00:00	2018-05-02 02:00:00		0			0
Stn 9M_1082_072618	845	1900-01-12 02:20:00	2018-05-02 02:20:00		0			0
Stn 9M_1082_072618	846	1900-01-12 02:40:00	2018-05-02 02:40:00		0			0
Stn 9M_1082_072618	847	1900-01-12 03:00:00	2018-05-02 03:00:00		0			0
Stn 9M_1082_072618	848	1900-01-12 03:20:00	2018-05-02 03:20:00		0			0
Stn 9M_1082_072618	849	1900-01-12 03:40:00	2018-05-02 03:40:00		0			0
Stn 9M_1082_072618	850	1900-01-12 04:00:00	2018-05-02 04:00:00		0			0
Stn 9M_1082_072618	851	1900-01-12 04:20:00	2018-05-02 04:20:00		0			0
Stn 9M_1082_072618	852	1900-01-12 04:40:00	2018-05-02 04:40:00		0			0
Stn 9M_1082_072618	853	1900-01-12 05:00:00	2018-05-02 05:00:00		0			0
Stn 9M_1082_072618	854	1900-01-12 05:20:00	2018-05-02 05:20:00		0			0
Stn 9M_1082_072618	855	1900-01-12 05:40:00	2018-05-02 05:40:00		0			0
Stn 9M_1082_072618	856	1900-01-12 06:00:00	2018-05-02 06:00:00		0			0
Stn 9M_1082_072618	857	1900-01-12 06:20:00	2018-05-02 06:20:00		0			0
Stn 9M_1082_072618	858	1900-01-12 06:40:00	2018-05-02 06:40:00		0			0
Stn 9M_1082_072618	859	1900-01-12 07:00:00	2018-05-02 07:00:00		0			0
Stn 9M_1082_072618	860	1900-01-12 07:20:00	2018-05-02 07:20:00		0			0
Stn 9M_1082_072618	861	1900-01-12 07:40:00	2018-05-02 07:40:00		0			0
Stn 9M_1082_072618	862	1900-01-12 08:00:00	2018-05-02 08:00:00		0			0
Stn 9M_1082_072618	863	1900-01-12 08:20:00	2018-05-02 08:20:00		0			0
Stn 9M_1082_072618	864	1900-01-12 08:40:00	2018-05-02 08:40:00		0			0
Stn 9M_1082_072618	865	1900-01-12 09:00:00	2018-05-02 09:00:00		0			0
Stn 9M_1082_072618	866	1900-01-12 09:20:00	2018-05-02 09:20:00		0			0
Stn 9M_1082_072618	867	1900-01-12 09:40:00	2018-05-02 09:40:00		0			0
Stn 9M_1082_072618	868	1900-01-12 10:00:00	2018-05-02 10:00:00		0			0
Stn 9M_1082_072618	869	1900-01-12 10:20:00	2018-05-02 10:20:00	narrow	4			5
Stn 9M_1082_072618	870	1900-01-12 10:40:00	2018-05-02 10:40:00		0			0
Stn 9M_1082_072618	871	1900-01-12 11:00:00	2018-05-02 11:00:00		0			0
Stn 9M_1082_072618	872	1900-01-12 11:20:00	2018-05-02 11:20:00		0			0
Stn 9M_1082_072618	873	1900-01-12 11:40:00	2018-05-02 11:40:00		0			0
Stn 9M_1082_072618	874	1900-01-12 12:00:00	2018-05-02 12:00:00		0			0
Stn 9M_1082_072618	875	1900-01-12 12:20:00	2018-05-02 12:20:00		0			0
Stn 9M_1082_072618	876	1900-01-12 12:40:00	2018-05-02 12:40:00		0			0
Stn 9M_1082_072618	877	1900-01-12 13:00:00	2018-05-02 13:00:00		0			0
Stn 9M_1082_072618	878	1900-01-12 13:20:00	2018-05-02 13:20:00		0			0
Stn 9M_1082_072618	879	1900-01-12 13:40:00	2018-05-02 13:40:00		0			0
Stn 9M_1082_072618	880	1900-01-12 14:00:00	2018-05-02 14:00:00	burst, wide	1			0	1
Stn 9M_1082_072618	881	1900-01-12 14:20:00	2018-05-02 14:20:00	burst, wide	5			4
Stn 9M_1082_072618	882	1900-01-12 14:40:00	2018-05-02 14:40:00		0			0
Stn 9M_1082_072618	883	1900-01-12 15:00:00	2018-05-02 15:00:00		0			0
Stn 9M_1082_072618	884	1900-01-12 15:20:00	2018-05-02 15:20:00		0			0
Stn 9M_1082_072618	885	1900-01-12 15:40:00	2018-05-02 15:40:00		0			0
Stn 9M_1082_072618	886	1900-01-12 16:00:00	2018-05-02 16:00:00		0			0
Stn 9M_1082_072618	887	1900-01-12 16:20:00	2018-05-02 16:20:00		0			0
Stn 9M_1082_072618	888	1900-01-12 16:40:00	2018-05-02 16:40:00		0			0
Stn 9M_1082_072618	889	1900-01-12 17:00:00	2018-05-02 17:00:00		0			0
Stn 9M_1082_072618	890	1900-01-12 17:20:00	2018-05-02 17:20:00		0			0
Stn 9M_1082_072618	891	1900-01-12 17:40:00	2018-05-02 17:40:00		0			0
Stn 9M_1082_072618	892	1900-01-12 18:00:00	2018-05-02 18:00:00		0			0
Stn 9M_1082_072618	893	1900-01-12 18:20:00	2018-05-02 18:20:00		0			0
Stn 9M_1082_072618	894	1900-01-12 18:40:00	2018-05-02 18:40:00		0			0
Stn 9M_1082_072618	895	1900-01-12 19:00:00	2018-05-02 19:00:00		0			0
Stn 9M_1082_072618	896	1900-01-12 19:20:00	2018-05-02 19:20:00		0			0
Stn 9M_1082_072618	897	1900-01-12 19:40:00	2018-05-02 19:40:00		0			0
Stn 9M_1082_072618	898	1900-01-12 20:00:00	2018-05-02 20:00:00		0			0
Stn 9M_1082_072618	899	1900-01-12 20:20:00	2018-05-02 20:20:00		0			0
Stn 9M_1082_072618	900	1900-01-12 20:40:00	2018-05-02 20:40:00		0			0
Stn 9M_1082_072618	901	1900-01-12 21:00:00	2018-05-02 21:00:00		0			0
Stn 9M_1082_072618	902	1900-01-12 21:20:00	2018-05-02 21:20:00		0			0
Stn 9M_1082_072618	903	1900-01-12 21:40:00	2018-05-02 21:40:00		0			0
Stn 9M_1082_072618	904	1900-01-12 22:00:00	2018-05-02 22:00:00		0			0
Stn 9M_1082_072618	905	1900-01-12 22:20:00	2018-05-02 22:20:00		0			0
Stn 9M_1082_072618	906	1900-01-12 22:40:00	2018-05-02 22:40:00		0			0
Stn 9M_1082_072618	907	1900-01-12 23:00:00	2018-05-02 23:00:00		0			0
Stn 9M_1082_072618	908	1900-01-12 23:20:00	2018-05-02 23:20:00		0			0
Stn 9M_1082_072618	909	1900-01-12 23:40:00	2018-05-02 23:40:00		0			0
Stn 9M_1082_072618	910	1900-01-13	2018-05-03		0			0
Stn 9M_1082_072618	911	1900-01-13 00:20:00	2018-05-03 00:20:00		0			0
Stn 9M_1082_072618	912	1900-01-13 00:40:00	2018-05-03 00:40:00		0			0
Stn 9M_1082_072618	913	1900-01-13 01:00:00	2018-05-03 01:00:00		0			0
Stn 9M_1082_072618	914	1900-01-13 01:20:00	2018-05-03 01:20:00		0			0
Stn 9M_1082_072618	915	1900-01-13 01:40:00	2018-05-03 01:40:00		0			0
Stn 9M_1082_072618	916	1900-01-13 02:00:00	2018-05-03 02:00:00		0			0
Stn 9M_1082_072618	917	1900-01-13 02:20:00	2018-05-03 02:20:00		0			0
Stn 9M_1082_072618	918	1900-01-13 02:40:00	2018-05-03 02:40:00		0			0
Stn 9M_1082_072618	919	1900-01-13 03:00:00	2018-05-03 03:00:00		0			0
Stn 9M_1082_072618	920	1900-01-13 03:20:00	2018-05-03 03:20:00		0			0
Stn 9M_1082_072618	921	1900-01-13 03:40:00	2018-05-03 03:40:00		0			0
Stn 9M_1082_072618	922	1900-01-13 04:00:00	2018-05-03 04:00:00		0			0
Stn 9M_1082_072618	923	1900-01-13 04:20:00	2018-05-03 04:20:00		0			0
Stn 9M_1082_072618	924	1900-01-13 04:40:00	2018-05-03 04:40:00		0			0
Stn 9M_1082_072618	925	1900-01-13 05:00:00	2018-05-03 05:00:00		0			0
Stn 9M_1082_072618	926	1900-01-13 05:20:00	2018-05-03 05:20:00		0			0
Stn 9M_1082_072618	927	1900-01-13 05:40:00	2018-05-03 05:40:00		0			0
Stn 9M_1082_072618	928	1900-01-13 06:00:00	2018-05-03 06:00:00		0			0
Stn 9M_1082_072618	929	1900-01-13 06:20:00	2018-05-03 06:20:00		0			0
Stn 9M_1082_072618	930	1900-01-13 06:40:00	2018-05-03 06:40:00		0			0
Stn 9M_1082_072618	931	1900-01-13 07:00:00	2018-05-03 07:00:00		0			0
Stn 9M_1082_072618	932	1900-01-13 07:20:00	2018-05-03 07:20:00		0			0
Stn 9M_1082_072618	933	1900-01-13 07:40:00	2018-05-03 07:40:00		0			0
Stn 9M_1082_072618	934	1900-01-13 08:00:00	2018-05-03 08:00:00		0			0
Stn 9M_1082_072618	935	1900-01-13 08:20:00	2018-05-03 08:20:00		0			0
Stn 9M_1082_072618	936	1900-01-13 08:40:00	2018-05-03 08:40:00		0			0
Stn 9M_1082_072618	937	1900-01-13 09:00:00	2018-05-03 09:00:00		0			0
Stn 9M_1082_072618	938	1900-01-13 09:20:00	2018-05-03 09:20:00		0			0
Stn 9M_1082_072618	939	1900-01-13 09:40:00	2018-05-03 09:40:00		0			0
Stn 9M_1082_072618	940	1900-01-13 10:00:00	2018-05-03 10:00:00		0			0
Stn 9M_1082_072618	941	1900-01-13 10:20:00	2018-05-03 10:20:00		0			0
Stn 9M_1082_072618	942	1900-01-13 10:40:00	2018-05-03 10:40:00		0			0
Stn 9M_1082_072618	943	1900-01-13 11:00:00	2018-05-03 11:00:00		0			0
Stn 9M_1082_072618	944	1900-01-13 11:20:00	2018-05-03 11:20:00		0			0
Stn 9M_1082_072618	945	1900-01-13 11:40:00	2018-05-03 11:40:00		0			0
Stn 9M_1082_072618	946	1900-01-13 12:00:00	2018-05-03 12:00:00		0			0
Stn 9M_1082_072618	947	1900-01-13 12:20:00	2018-05-03 12:20:00		0			0
Stn 9M_1082_072618	948	1900-01-13 12:40:00	2018-05-03 12:40:00		0			0
Stn 9M_1082_072618	949	1900-01-13 13:00:00	2018-05-03 13:00:00		0			0
Stn 9M_1082_072618	950	1900-01-13 13:20:00	2018-05-03 13:20:00		0			0
Stn 9M_1082_072618	951	1900-01-13 13:40:00	2018-05-03 13:40:00		0			0
Stn 9M_1082_072618	952	1900-01-13 14:00:00	2018-05-03 14:00:00		0			0
Stn 9M_1082_072618	953	1900-01-13 14:20:00	2018-05-03 14:20:00		0			0
Stn 9M_1082_072618	954	1900-01-13 14:40:00	2018-05-03 14:40:00		0			0
Stn 9M_1082_072618	955	1900-01-13 15:00:00	2018-05-03 15:00:00		0			0
Stn 9M_1082_072618	956	1900-01-13 15:20:00	2018-05-03 15:20:00		0			0
Stn 9M_1082_072618	957	1900-01-13 15:40:00	2018-05-03 15:40:00		0			0
Stn 9M_1082_072618	958	1900-01-13 16:00:00	2018-05-03 16:00:00		0			0
Stn 9M_1082_072618	959	1900-01-13 16:20:00	2018-05-03 16:20:00		0			0
Stn 9M_1082_072618	960	1900-01-13 16:40:00	2018-05-03 16:40:00		0			0
Stn 9M_1082_072618	961	1900-01-13 17:00:00	2018-05-03 17:00:00		0			0
Stn 9M_1082_072618	962	1900-01-13 17:20:00	2018-05-03 17:20:00		0			0
Stn 9M_1082_072618	963	1900-01-13 17:40:00	2018-05-03 17:40:00		0			0
Stn 9M_1082_072618	964	1900-01-13 18:00:00	2018-05-03 18:00:00		0			0
Stn 9M_1082_072618	965	1900-01-13 18:20:00	2018-05-03 18:20:00		0			0
Stn 9M_1082_072618	966	1900-01-13 18:40:00	2018-05-03 18:40:00		0			0
Stn 9M_1082_072618	967	1900-01-13 19:00:00	2018-05-03 19:00:00		0			0
Stn 9M_1082_072618	968	1900-01-13 19:20:00	2018-05-03 19:20:00		0			0
Stn 9M_1082_072618	969	1900-01-13 19:40:00	2018-05-03 19:40:00		0			0
Stn 9M_1082_072618	970	1900-01-13 20:00:00	2018-05-03 20:00:00		0			0
Stn 9M_1082_072618	971	1900-01-13 20:20:00	2018-05-03 20:20:00		0			0
Stn 9M_1082_072618	972	1900-01-13 20:40:00	2018-05-03 20:40:00		0			0
Stn 9M_1082_072618	973	1900-01-13 21:00:00	2018-05-03 21:00:00		0			0
Stn 9M_1082_072618	974	1900-01-13 21:20:00	2018-05-03 21:20:00		0			0
Stn 9M_1082_072618	975	1900-01-13 21:40:00	2018-05-03 21:40:00		0			0
Stn 9M_1082_072618	976	1900-01-13 22:00:00	2018-05-03 22:00:00		0			0
Stn 9M_1082_072618	977	1900-01-13 22:20:00	2018-05-03 22:20:00		0			0
Stn 9M_1082_072618	978	1900-01-13 22:40:00	2018-05-03 22:40:00		0			0
Stn 9M_1082_072618	979	1900-01-13 23:00:00	2018-05-03 23:00:00		0			0
Stn 9M_1082_072618	980	1900-01-13 23:20:00	2018-05-03 23:20:00		0			0
Stn 9M_1082_072618	981	1900-01-13 23:40:00	2018-05-03 23:40:00		0			0
Stn 9M_1082_072618	982	1900-01-14	2018-05-04		0			0
Stn 9M_1082_072618	983	1900-01-14 00:20:00	2018-05-04 00:20:00		0			0
Stn 9M_1082_072618	984	1900-01-14 00:40:00	2018-05-04 00:40:00		0			0
Stn 9M_1082_072618	985	1900-01-14 01:00:00	2018-05-04 01:00:00		0			0
Stn 9M_1082_072618	986	1900-01-14 01:20:00	2018-05-04 01:20:00		0			0
Stn 9M_1082_072618	987	1900-01-14 01:40:00	2018-05-04 01:40:00		0			0
Stn 9M_1082_072618	988	1900-01-14 02:00:00	2018-05-04 02:00:00		0			0
Stn 9M_1082_072618	989	1900-01-14 02:20:00	2018-05-04 02:20:00		0			0
Stn 9M_1082_072618	990	1900-01-14 02:40:00	2018-05-04 02:40:00		0			0
Stn 9M_1082_072618	991	1900-01-14 03:00:00	2018-05-04 03:00:00		0			0
Stn 9M_1082_072618	992	1900-01-14 03:20:00	2018-05-04 03:20:00		0			0
Stn 9M_1082_072618	993	1900-01-14 03:40:00	2018-05-04 03:40:00		0			0
Stn 9M_1082_072618	994	1900-01-14 04:00:00	2018-05-04 04:00:00		0			0
Stn 9M_1082_072618	995	1900-01-14 04:20:00	2018-05-04 04:20:00		0			0
Stn 9M_1082_072618	996	1900-01-14 04:40:00	2018-05-04 04:40:00		0			0
Stn 9M_1082_072618	997	1900-01-14 05:00:00	2018-05-04 05:00:00		0			0
Stn 9M_1082_072618	998	1900-01-14 05:20:00	2018-05-04 05:20:00		0			0
Stn 9M_1082_072618	999	1900-01-14 05:40:00	2018-05-04 05:40:00		0			0
Stn 9M_1082_072618	1000	1900-01-14 06:00:00	2018-05-04 06:00:00		0			0
Stn 9M_1082_072618	1001	1900-01-14 06:20:00	2018-05-04 06:20:00		0			0
Stn 9M_1082_072618	1002	1900-01-14 06:40:00	2018-05-04 06:40:00		0			0
Stn 9M_1082_072618	1003	1900-01-14 07:00:00	2018-05-04 07:00:00		0			0
Stn 9M_1082_072618	1004	1900-01-14 07:20:00	2018-05-04 07:20:00		0			0
Stn 9M_1082_072618	1005	1900-01-14 07:40:00	2018-05-04 07:40:00		0			0
Stn 9M_1082_072618	1006	1900-01-14 08:00:00	2018-05-04 08:00:00		0			0
Stn 9M_1082_072618	1007	1900-01-14 08:20:00	2018-05-04 08:20:00		0			0
Stn 9M_1082_072618	1008	1900-01-14 08:40:00	2018-05-04 08:40:00		0			0
Stn 9M_1082_072618	1009	1900-01-14 09:00:00	2018-05-04 09:00:00		0			0
Stn 9M_1082_072618	1010	1900-01-14 09:20:00	2018-05-04 09:20:00		0			0
Stn 9M_1082_072618	1011	1900-01-14 09:40:00	2018-05-04 09:40:00		0			0
Stn 9M_1082_072618	1012	1900-01-14 10:00:00	2018-05-04 10:00:00		0			0
Stn 9M_1082_072618	1013	1900-01-14 10:20:00	2018-05-04 10:20:00		0			0
Stn 9M_1082_072618	1014	1900-01-14 10:40:00	2018-05-04 10:40:00		0			0
Stn 9M_1082_072618	1015	1900-01-14 11:00:00	2018-05-04 11:00:00		0			0
Stn 9M_1082_072618	1016	1900-01-14 11:20:00	2018-05-04 11:20:00		0			0
Stn 9M_1082_072618	1017	1900-01-14 11:40:00	2018-05-04 11:40:00		0			0
Stn 9M_1082_072618	1018	1900-01-14 12:00:00	2018-05-04 12:00:00		0			0
Stn 9M_1082_072618	1019	1900-01-14 12:20:00	2018-05-04 12:20:00		0			0
Stn 9M_1082_072618	1020	1900-01-14 12:40:00	2018-05-04 12:40:00		0			0
Stn 9M_1082_072618	1021	1900-01-14 13:00:00	2018-05-04 13:00:00		0			0
Stn 9M_1082_072618	1022	1900-01-14 13:20:00	2018-05-04 13:20:00		0			0
Stn 9M_1082_072618	1023	1900-01-14 13:40:00	2018-05-04 13:40:00		0			0
Stn 9M_1082_072618	1024	1900-01-14 14:00:00	2018-05-04 14:00:00	low frequency	0			0
Stn 9M_1082_072618	1025	1900-01-14 14:20:00	2018-05-04 14:20:00		0			0
Stn 9M_1082_072618	1026	1900-01-14 14:40:00	2018-05-04 14:40:00		0			0
Stn 9M_1082_072618	1027	1900-01-14 15:00:00	2018-05-04 15:00:00		0			0
Stn 9M_1082_072618	1028	1900-01-14 15:20:00	2018-05-04 15:20:00		0			0
Stn 9M_1082_072618	1029	1900-01-14 15:40:00	2018-05-04 15:40:00		0			0
Stn 9M_1082_072618	1030	1900-01-14 16:00:00	2018-05-04 16:00:00		0			0
Stn 9M_1082_072618	1031	1900-01-14 16:20:00	2018-05-04 16:20:00		0			0
Stn 9M_1082_072618	1032	1900-01-14 16:40:00	2018-05-04 16:40:00		0			0
Stn 9M_1082_072618	1033	1900-01-14 17:00:00	2018-05-04 17:00:00		0			0
Stn 9M_1082_072618	1034	1900-01-14 17:20:00	2018-05-04 17:20:00		0			0
Stn 9M_1082_072618	1035	1900-01-14 17:40:00	2018-05-04 17:40:00		0			0
Stn 9M_1082_072618	1036	1900-01-14 18:00:00	2018-05-04 18:00:00		0			0
Stn 9M_1082_072618	1037	1900-01-14 18:20:00	2018-05-04 18:20:00		0			0
Stn 9M_1082_072618	1038	1900-01-14 18:40:00	2018-05-04 18:40:00		0			0
Stn 9M_1082_072618	1039	1900-01-14 19:00:00	2018-05-04 19:00:00		0			0
Stn 9M_1082_072618	1040	1900-01-14 19:20:00	2018-05-04 19:20:00		0			0
Stn 9M_1082_072618	1041	1900-01-14 19:40:00	2018-05-04 19:40:00		0			0
Stn 9M_1082_072618	1042	1900-01-14 20:00:00	2018-05-04 20:00:00		0			0
Stn 9M_1082_072618	1043	1900-01-14 20:20:00	2018-05-04 20:20:00		0			0
Stn 9M_1082_072618	1044	1900-01-14 20:40:00	2018-05-04 20:40:00		0			0
Stn 9M_1082_072618	1045	1900-01-14 21:00:00	2018-05-04 21:00:00		0			0
Stn 9M_1082_072618	1046	1900-01-14 21:20:00	2018-05-04 21:20:00		0			0
Stn 9M_1082_072618	1047	1900-01-14 21:40:00	2018-05-04 21:40:00		0			0
Stn 9M_1082_072618	1048	1900-01-14 22:00:00	2018-05-04 22:00:00		0			0
Stn 9M_1082_072618	1049	1900-01-14 22:20:00	2018-05-04 22:20:00		0			0
Stn 9M_1082_072618	1050	1900-01-14 22:40:00	2018-05-04 22:40:00		0			0
Stn 9M_1082_072618	1051	1900-01-14 23:00:00	2018-05-04 23:00:00		0			0
Stn 9M_1082_072618	1052	1900-01-14 23:20:00	2018-05-04 23:20:00		0			0
Stn 9M_1082_072618	1053	1900-01-14 23:40:00	2018-05-04 23:40:00		0			0
Stn 9M_1082_072618	1054	1900-01-15	2018-05-05		0			0
Stn 9M_1082_072618	1055	1900-01-15 00:20:00	2018-05-05 00:20:00		0			0
Stn 9M_1082_072618	1056	1900-01-15 00:40:00	2018-05-05 00:40:00		0			0
Stn 9M_1082_072618	1057	1900-01-15 01:00:00	2018-05-05 01:00:00		0			0
Stn 9M_1082_072618	1058	1900-01-15 01:20:00	2018-05-05 01:20:00		0			0
Stn 9M_1082_072618	1059	1900-01-15 01:40:00	2018-05-05 01:40:00		0			0
Stn 9M_1082_072618	1060	1900-01-15 02:00:00	2018-05-05 02:00:00		0			0
Stn 9M_1082_072618	1061	1900-01-15 02:20:00	2018-05-05 02:20:00		0			0
Stn 9M_1082_072618	1062	1900-01-15 02:40:00	2018-05-05 02:40:00		0			0
Stn 9M_1082_072618	1063	1900-01-15 03:00:00	2018-05-05 03:00:00		0			0
Stn 9M_1082_072618	1064	1900-01-15 03:20:00	2018-05-05 03:20:00		0			0
Stn 9M_1082_072618	1065	1900-01-15 03:40:00	2018-05-05 03:40:00		0			0
Stn 9M_1082_072618	1066	1900-01-15 04:00:00	2018-05-05 04:00:00		0			0
Stn 9M_1082_072618	1067	1900-01-15 04:20:00	2018-05-05 04:20:00		0			0
Stn 9M_1082_072618	1068	1900-01-15 04:40:00	2018-05-05 04:40:00		0			0
Stn 9M_1082_072618	1069	1900-01-15 05:00:00	2018-05-05 05:00:00		0			0
Stn 9M_1082_072618	1070	1900-01-15 05:20:00	2018-05-05 05:20:00		0			0
Stn 9M_1082_072618	1071	1900-01-15 05:40:00	2018-05-05 05:40:00		0			0
Stn 9M_1082_072618	1072	1900-01-15 06:00:00	2018-05-05 06:00:00		0			0
Stn 9M_1082_072618	1073	1900-01-15 06:20:00	2018-05-05 06:20:00		0			0
Stn 9M_1082_072618	1074	1900-01-15 06:40:00	2018-05-05 06:40:00		0			0
Stn 9M_1082_072618	1075	1900-01-15 07:00:00	2018-05-05 07:00:00		0			0
Stn 9M_1082_072618	1076	1900-01-15 07:20:00	2018-05-05 07:20:00		0			0
Stn 9M_1082_072618	1077	1900-01-15 07:40:00	2018-05-05 07:40:00		0			0
Stn 9M_1082_072618	1078	1900-01-15 08:00:00	2018-05-05 08:00:00		0			0
Stn 9M_1082_072618	1079	1900-01-15 08:20:00	2018-05-05 08:20:00		0			0
Stn 9M_1082_072618	1080	1900-01-15 08:40:00	2018-05-05 08:40:00		0			0
Stn 9M_1082_072618	1081	1900-01-15 09:00:00	2018-05-05 09:00:00		0			0
Stn 9M_1082_072618	1082	1900-01-15 09:20:00	2018-05-05 09:20:00		0			0
Stn 9M_1082_072618	1083	1900-01-15 09:40:00	2018-05-05 09:40:00		0			0
Stn 9M_1082_072618	1084	1900-01-15 10:00:00	2018-05-05 10:00:00		0			0
Stn 9M_1082_072618	1085	1900-01-15 10:20:00	2018-05-05 10:20:00		0			0
Stn 9M_1082_072618	1086	1900-01-15 10:40:00	2018-05-05 10:40:00		0			0
Stn 9M_1082_072618	1087	1900-01-15 11:00:00	2018-05-05 11:00:00		0			0
Stn 9M_1082_072618	1088	1900-01-15 11:20:00	2018-05-05 11:20:00		0			0
Stn 9M_1082_072618	1089	1900-01-15 11:40:00	2018-05-05 11:40:00		0			0
Stn 9M_1082_072618	1090	1900-01-15 12:00:00	2018-05-05 12:00:00	burst, wide	4			3
Stn 9M_1082_072618	1091	1900-01-15 12:20:00	2018-05-05 12:20:00		0			0
Stn 9M_1082_072618	1092	1900-01-15 12:40:00	2018-05-05 12:40:00		0			0
Stn 9M_1082_072618	1093	1900-01-15 13:00:00	2018-05-05 13:00:00	low frequency	0			0
Stn 9M_1082_072618	1094	1900-01-15 13:20:00	2018-05-05 13:20:00		0			0
Stn 9M_1082_072618	1095	1900-01-15 13:40:00	2018-05-05 13:40:00		0			0
Stn 9M_1082_072618	1096	1900-01-15 14:00:00	2018-05-05 14:00:00		0			0
Stn 9M_1082_072618	1097	1900-01-15 14:20:00	2018-05-05 14:20:00	burst, wide	5			3
Stn 9M_1082_072618	1098	1900-01-15 14:40:00	2018-05-05 14:40:00		0			0
Stn 9M_1082_072618	1099	1900-01-15 15:00:00	2018-05-05 15:00:00		0			0
Stn 9M_1082_072618	1100	1900-01-15 15:20:00	2018-05-05 15:20:00		0			0
Stn 9M_1082_072618	1101	1900-01-15 15:40:00	2018-05-05 15:40:00		0			0
Stn 9M_1082_072618	1102	1900-01-15 16:00:00	2018-05-05 16:00:00		0			0
Stn 9M_1082_072618	1103	1900-01-15 16:20:00	2018-05-05 16:20:00		0			0
Stn 9M_1082_072618	1104	1900-01-15 16:40:00	2018-05-05 16:40:00		0			0
Stn 9M_1082_072618	1105	1900-01-15 17:00:00	2018-05-05 17:00:00		0			0
Stn 9M_1082_072618	1106	1900-01-15 17:20:00	2018-05-05 17:20:00		0			0
Stn 9M_1082_072618	1107	1900-01-15 17:40:00	2018-05-05 17:40:00		0			0
Stn 9M_1082_072618	1108	1900-01-15 18:00:00	2018-05-05 18:00:00		0			0
Stn 9M_1082_072618	1109	1900-01-15 18:20:00	2018-05-05 18:20:00		0			0
Stn 9M_1082_072618	1110	1900-01-15 18:40:00	2018-05-05 18:40:00		0			0
Stn 9M_1082_072618	1111	1900-01-15 19:00:00	2018-05-05 19:00:00		0			0
Stn 9M_1082_072618	1112	1900-01-15 19:20:00	2018-05-05 19:20:00		0			0
Stn 9M_1082_072618	1113	1900-01-15 19:40:00	2018-05-05 19:40:00		0			0
Stn 9M_1082_072618	1114	1900-01-15 20:00:00	2018-05-05 20:00:00		0			0
Stn 9M_1082_072618	1115	1900-01-15 20:20:00	2018-05-05 20:20:00		0			0
Stn 9M_1082_072618	1116	1900-01-15 20:40:00	2018-05-05 20:40:00		0			0
Stn 9M_1082_072618	1117	1900-01-15 21:00:00	2018-05-05 21:00:00		0			0
Stn 9M_1082_072618	1118	1900-01-15 21:20:00	2018-05-05 21:20:00		0			0
Stn 9M_1082_072618	1119	1900-01-15 21:40:00	2018-05-05 21:40:00		0			0
Stn 9M_1082_072618	1120	1900-01-15 22:00:00	2018-05-05 22:00:00		0			0
Stn 9M_1082_072618	1121	1900-01-15 22:20:00	2018-05-05 22:20:00		0			0
Stn 9M_1082_072618	1122	1900-01-15 22:40:00	2018-05-05 22:40:00		0			0
Stn 9M_1082_072618	1123	1900-01-15 23:00:00	2018-05-05 23:00:00		0			0
Stn 9M_1082_072618	1124	1900-01-15 23:20:00	2018-05-05 23:20:00		0			0
Stn 9M_1082_072618	1125	1900-01-15 23:40:00	2018-05-05 23:40:00		0			0
Stn 9M_1082_072618	1126	1900-01-16	2018-05-06		0			0
Stn 9M_1082_072618	1127	1900-01-16 00:20:00	2018-05-06 00:20:00		0			0
Stn 9M_1082_072618	1128	1900-01-16 00:40:00	2018-05-06 00:40:00		0			0
Stn 9M_1082_072618	1129	1900-01-16 01:00:00	2018-05-06 01:00:00		0			0
Stn 9M_1082_072618	1130	1900-01-16 01:20:00	2018-05-06 01:20:00		0			0
Stn 9M_1082_072618	1131	1900-01-16 01:40:00	2018-05-06 01:40:00		0			0
Stn 9M_1082_072618	1132	1900-01-16 02:00:00	2018-05-06 02:00:00		0			0
Stn 9M_1082_072618	1133	1900-01-16 02:20:00	2018-05-06 02:20:00		0			0
Stn 9M_1082_072618	1134	1900-01-16 02:40:00	2018-05-06 02:40:00		0			0
Stn 9M_1082_072618	1135	1900-01-16 03:00:00	2018-05-06 03:00:00		0			0
Stn 9M_1082_072618	1136	1900-01-16 03:20:00	2018-05-06 03:20:00		0			0
Stn 9M_1082_072618	1137	1900-01-16 03:40:00	2018-05-06 03:40:00		0			0
Stn 9M_1082_072618	1138	1900-01-16 04:00:00	2018-05-06 04:00:00		0			0
Stn 9M_1082_072618	1139	1900-01-16 04:20:00	2018-05-06 04:20:00		0			0
Stn 9M_1082_072618	1140	1900-01-16 04:40:00	2018-05-06 04:40:00		0			0
Stn 9M_1082_072618	1141	1900-01-16 05:00:00	2018-05-06 05:00:00		0			0
Stn 9M_1082_072618	1142	1900-01-16 05:20:00	2018-05-06 05:20:00		0			0
Stn 9M_1082_072618	1143	1900-01-16 05:40:00	2018-05-06 05:40:00		0			0
Stn 9M_1082_072618	1144	1900-01-16 06:00:00	2018-05-06 06:00:00		0			0
Stn 9M_1082_072618	1145	1900-01-16 06:20:00	2018-05-06 06:20:00		0			0
Stn 9M_1082_072618	1146	1900-01-16 06:40:00	2018-05-06 06:40:00		0			0
Stn 9M_1082_072618	1147	1900-01-16 07:00:00	2018-05-06 07:00:00		0			0
Stn 9M_1082_072618	1148	1900-01-16 07:20:00	2018-05-06 07:20:00		0			0
Stn 9M_1082_072618	1149	1900-01-16 07:40:00	2018-05-06 07:40:00		0			0
Stn 9M_1082_072618	1150	1900-01-16 08:00:00	2018-05-06 08:00:00		0			0
Stn 9M_1082_072618	1151	1900-01-16 08:20:00	2018-05-06 08:20:00		0			0
Stn 9M_1082_072618	1152	1900-01-16 08:40:00	2018-05-06 08:40:00		0			0
Stn 9M_1082_072618	1153	1900-01-16 09:00:00	2018-05-06 09:00:00		0			0
Stn 9M_1082_072618	1154	1900-01-16 09:20:00	2018-05-06 09:20:00		0			0
Stn 9M_1082_072618	1155	1900-01-16 09:40:00	2018-05-06 09:40:00		0			0
Stn 9M_1082_072618	1156	1900-01-16 10:00:00	2018-05-06 10:00:00	low frequency	0			0
Stn 9M_1082_072618	1157	1900-01-16 10:20:00	2018-05-06 10:20:00		0			0
Stn 9M_1082_072618	1158	1900-01-16 10:40:00	2018-05-06 10:40:00		0			0
Stn 9M_1082_072618	1159	1900-01-16 11:00:00	2018-05-06 11:00:00		0			0
Stn 9M_1082_072618	1160	1900-01-16 11:20:00	2018-05-06 11:20:00		0			0
Stn 9M_1082_072618	1161	1900-01-16 11:40:00	2018-05-06 11:40:00		0			0
Stn 9M_1082_072618	1162	1900-01-16 12:00:00	2018-05-06 12:00:00		0			0
Stn 9M_1082_072618	1163	1900-01-16 12:20:00	2018-05-06 12:20:00		0			0
Stn 9M_1082_072618	1164	1900-01-16 12:40:00	2018-05-06 12:40:00		0			0
Stn 9M_1082_072618	1165	1900-01-16 13:00:00	2018-05-06 13:00:00	burst, wide	5			6
Stn 9M_1082_072618	1166	1900-01-16 13:20:00	2018-05-06 13:20:00		0			0
Stn 9M_1082_072618	1167	1900-01-16 13:40:00	2018-05-06 13:40:00		0			0
Stn 9M_1082_072618	1168	1900-01-16 14:00:00	2018-05-06 14:00:00	low frequency	0			0
Stn 9M_1082_072618	1169	1900-01-16 14:20:00	2018-05-06 14:20:00	narrow	7			4
Stn 9M_1082_072618	1170	1900-01-16 14:40:00	2018-05-06 14:40:00		0			0
Stn 9M_1082_072618	1171	1900-01-16 15:00:00	2018-05-06 15:00:00		0			0
Stn 9M_1082_072618	1172	1900-01-16 15:20:00	2018-05-06 15:20:00		0			0
Stn 9M_1082_072618	1173	1900-01-16 15:40:00	2018-05-06 15:40:00		0			0
Stn 9M_1082_072618	1174	1900-01-16 16:00:00	2018-05-06 16:00:00	burst, wide	7			6
Stn 9M_1082_072618	1175	1900-01-16 16:20:00	2018-05-06 16:20:00		0			0
Stn 9M_1082_072618	1176	1900-01-16 16:40:00	2018-05-06 16:40:00		0			0
Stn 9M_1082_072618	1177	1900-01-16 17:00:00	2018-05-06 17:00:00		0			0
Stn 9M_1082_072618	1178	1900-01-16 17:20:00	2018-05-06 17:20:00		0			0
Stn 9M_1082_072618	1179	1900-01-16 17:40:00	2018-05-06 17:40:00		0			0
Stn 9M_1082_072618	1180	1900-01-16 18:00:00	2018-05-06 18:00:00		0			0
Stn 9M_1082_072618	1181	1900-01-16 18:20:00	2018-05-06 18:20:00		0			0
Stn 9M_1082_072618	1182	1900-01-16 18:40:00	2018-05-06 18:40:00		0			0
Stn 9M_1082_072618	1183	1900-01-16 19:00:00	2018-05-06 19:00:00		0			0
Stn 9M_1082_072618	1184	1900-01-16 19:20:00	2018-05-06 19:20:00		0			0
Stn 9M_1082_072618	1185	1900-01-16 19:40:00	2018-05-06 19:40:00		0			0
Stn 9M_1082_072618	1186	1900-01-16 20:00:00	2018-05-06 20:00:00		0			0
Stn 9M_1082_072618	1187	1900-01-16 20:20:00	2018-05-06 20:20:00		0			0
Stn 9M_1082_072618	1188	1900-01-16 20:40:00	2018-05-06 20:40:00		0			0
Stn 9M_1082_072618	1189	1900-01-16 21:00:00	2018-05-06 21:00:00		0			0
Stn 9M_1082_072618	1190	1900-01-16 21:20:00	2018-05-06 21:20:00		0			0
Stn 9M_1082_072618	1191	1900-01-16 21:40:00	2018-05-06 21:40:00		0			0
Stn 9M_1082_072618	1192	1900-01-16 22:00:00	2018-05-06 22:00:00		0			0
Stn 9M_1082_072618	1193	1900-01-16 22:20:00	2018-05-06 22:20:00		0			0
Stn 9M_1082_072618	1194	1900-01-16 22:40:00	2018-05-06 22:40:00		0			0
Stn 9M_1082_072618	1195	1900-01-16 23:00:00	2018-05-06 23:00:00		0			0
Stn 9M_1082_072618	1196	1900-01-16 23:20:00	2018-05-06 23:20:00		0			0
Stn 9M_1082_072618	1197	1900-01-16 23:40:00	2018-05-06 23:40:00		0			0
Stn 9M_1082_072618	1198	1900-01-17	2018-05-07		0			0
Stn 9M_1082_072618	1199	1900-01-17 00:20:00	2018-05-07 00:20:00		0			0
Stn 9M_1082_072618	1200	1900-01-17 00:40:00	2018-05-07 00:40:00		0			0
Stn 9M_1082_072618	1201	1900-01-17 01:00:00	2018-05-07 01:00:00		0			0
Stn 9M_1082_072618	1202	1900-01-17 01:20:00	2018-05-07 01:20:00		0			0
Stn 9M_1082_072618	1203	1900-01-17 01:40:00	2018-05-07 01:40:00		0			0
Stn 9M_1082_072618	1204	1900-01-17 02:00:00	2018-05-07 02:00:00		0			0
Stn 9M_1082_072618	1205	1900-01-17 02:20:00	2018-05-07 02:20:00		0			0
Stn 9M_1082_072618	1206	1900-01-17 02:40:00	2018-05-07 02:40:00		0			0
Stn 9M_1082_072618	1207	1900-01-17 03:00:00	2018-05-07 03:00:00		0			0
Stn 9M_1082_072618	1208	1900-01-17 03:20:00	2018-05-07 03:20:00		0			0
Stn 9M_1082_072618	1209	1900-01-17 03:40:00	2018-05-07 03:40:00		0			0
Stn 9M_1082_072618	1210	1900-01-17 04:00:00	2018-05-07 04:00:00		0			0
Stn 9M_1082_072618	1211	1900-01-17 04:20:00	2018-05-07 04:20:00		0			0
Stn 9M_1082_072618	1212	1900-01-17 04:40:00	2018-05-07 04:40:00		0			0
Stn 9M_1082_072618	1213	1900-01-17 05:00:00	2018-05-07 05:00:00		0			0
Stn 9M_1082_072618	1214	1900-01-17 05:20:00	2018-05-07 05:20:00		0			0
Stn 9M_1082_072618	1215	1900-01-17 05:40:00	2018-05-07 05:40:00		0			0
Stn 9M_1082_072618	1216	1900-01-17 06:00:00	2018-05-07 06:00:00		0			0
Stn 9M_1082_072618	1217	1900-01-17 06:20:00	2018-05-07 06:20:00		0			0
Stn 9M_1082_072618	1218	1900-01-17 06:40:00	2018-05-07 06:40:00		0			0
Stn 9M_1082_072618	1219	1900-01-17 07:00:00	2018-05-07 07:00:00		0			0
Stn 9M_1082_072618	1220	1900-01-17 07:20:00	2018-05-07 07:20:00		0			0
Stn 9M_1082_072618	1221	1900-01-17 07:40:00	2018-05-07 07:40:00		0			0
Stn 9M_1082_072618	1222	1900-01-17 08:00:00	2018-05-07 08:00:00		0			0
Stn 9M_1082_072618	1223	1900-01-17 08:20:00	2018-05-07 08:20:00		0			0
Stn 9M_1082_072618	1224	1900-01-17 08:40:00	2018-05-07 08:40:00		0			0
Stn 9M_1082_072618	1225	1900-01-17 09:00:00	2018-05-07 09:00:00		0			0
Stn 9M_1082_072618	1226	1900-01-17 09:20:00	2018-05-07 09:20:00		0			0
Stn 9M_1082_072618	1227	1900-01-17 09:40:00	2018-05-07 09:40:00		0			0
Stn 9M_1082_072618	1228	1900-01-17 10:00:00	2018-05-07 10:00:00		0			0
Stn 9M_1082_072618	1229	1900-01-17 10:20:00	2018-05-07 10:20:00		0			0
Stn 9M_1082_072618	1230	1900-01-17 10:40:00	2018-05-07 10:40:00		0			0
Stn 9M_1082_072618	1231	1900-01-17 11:00:00	2018-05-07 11:00:00		0			0
Stn 9M_1082_072618	1232	1900-01-17 11:20:00	2018-05-07 11:20:00		0			0
Stn 9M_1082_072618	1233	1900-01-17 11:40:00	2018-05-07 11:40:00		0			0
Stn 9M_1082_072618	1234	1900-01-17 12:00:00	2018-05-07 12:00:00		0			0
Stn 9M_1082_072618	1235	1900-01-17 12:20:00	2018-05-07 12:20:00		0			0
Stn 9M_1082_072618	1236	1900-01-17 12:40:00	2018-05-07 12:40:00		0			0
Stn 9M_1082_072618	1237	1900-01-17 13:00:00	2018-05-07 13:00:00		0			0
Stn 9M_1082_072618	1238	1900-01-17 13:20:00	2018-05-07 13:20:00		0			0
Stn 9M_1082_072618	1239	1900-01-17 13:40:00	2018-05-07 13:40:00		0			0
Stn 9M_1082_072618	1240	1900-01-17 14:00:00	2018-05-07 14:00:00		0			0
Stn 9M_1082_072618	1241	1900-01-17 14:20:00	2018-05-07 14:20:00		0			0
Stn 9M_1082_072618	1242	1900-01-17 14:40:00	2018-05-07 14:40:00		0			0
Stn 9M_1082_072618	1243	1900-01-17 15:00:00	2018-05-07 15:00:00		0			0
Stn 9M_1082_072618	1244	1900-01-17 15:20:00	2018-05-07 15:20:00		0			0
Stn 9M_1082_072618	1245	1900-01-17 15:40:00	2018-05-07 15:40:00		0			0
Stn 9M_1082_072618	1246	1900-01-17 16:00:00	2018-05-07 16:00:00		0			0
Stn 9M_1082_072618	1247	1900-01-17 16:20:00	2018-05-07 16:20:00		0			0
Stn 9M_1082_072618	1248	1900-01-17 16:40:00	2018-05-07 16:40:00		0			0
Stn 9M_1082_072618	1249	1900-01-17 17:00:00	2018-05-07 17:00:00		0			0
Stn 9M_1082_072618	1250	1900-01-17 17:20:00	2018-05-07 17:20:00		0			0
Stn 9M_1082_072618	1251	1900-01-17 17:40:00	2018-05-07 17:40:00		0			0
Stn 9M_1082_072618	1252	1900-01-17 18:00:00	2018-05-07 18:00:00		0			0
Stn 9M_1082_072618	1253	1900-01-17 18:20:00	2018-05-07 18:20:00		0			0
Stn 9M_1082_072618	1254	1900-01-17 18:40:00	2018-05-07 18:40:00		0			0
Stn 9M_1082_072618	1255	1900-01-17 19:00:00	2018-05-07 19:00:00		0			0
Stn 9M_1082_072618	1256	1900-01-17 19:20:00	2018-05-07 19:20:00		0			0
Stn 9M_1082_072618	1257	1900-01-17 19:40:00	2018-05-07 19:40:00		0			0
Stn 9M_1082_072618	1258	1900-01-17 20:00:00	2018-05-07 20:00:00		0			0
Stn 9M_1082_072618	1259	1900-01-17 20:20:00	2018-05-07 20:20:00		0			0
Stn 9M_1082_072618	1260	1900-01-17 20:40:00	2018-05-07 20:40:00		0			0
Stn 9M_1082_072618	1261	1900-01-17 21:00:00	2018-05-07 21:00:00		0			0
Stn 9M_1082_072618	1262	1900-01-17 21:20:00	2018-05-07 21:20:00		0			0
Stn 9M_1082_072618	1263	1900-01-17 21:40:00	2018-05-07 21:40:00		0			0
Stn 9M_1082_072618	1264	1900-01-17 22:00:00	2018-05-07 22:00:00		0			0
Stn 9M_1082_072618	1265	1900-01-17 22:20:00	2018-05-07 22:20:00		0			0
Stn 9M_1082_072618	1266	1900-01-17 22:40:00	2018-05-07 22:40:00		0			0
Stn 9M_1082_072618	1267	1900-01-17 23:00:00	2018-05-07 23:00:00		0			0
Stn 9M_1082_072618	1268	1900-01-17 23:20:00	2018-05-07 23:20:00		0			0
Stn 9M_1082_072618	1269	1900-01-17 23:40:00	2018-05-07 23:40:00		0			0
Stn 9M_1082_072618	1270	1900-01-18	2018-05-08		0			0
Stn 9M_1082_072618	1271	1900-01-18 00:20:00	2018-05-08 00:20:00		0			0
Stn 9M_1082_072618	1272	1900-01-18 00:40:00	2018-05-08 00:40:00		0			0
Stn 9M_1082_072618	1273	1900-01-18 01:00:00	2018-05-08 01:00:00		0			0
Stn 9M_1082_072618	1274	1900-01-18 01:20:00	2018-05-08 01:20:00		0			0
Stn 9M_1082_072618	1275	1900-01-18 01:40:00	2018-05-08 01:40:00		0			0
Stn 9M_1082_072618	1276	1900-01-18 02:00:00	2018-05-08 02:00:00		0			0
Stn 9M_1082_072618	1277	1900-01-18 02:20:00	2018-05-08 02:20:00		0			0
Stn 9M_1082_072618	1278	1900-01-18 02:40:00	2018-05-08 02:40:00		0			0
Stn 9M_1082_072618	1279	1900-01-18 03:00:00	2018-05-08 03:00:00		0			0
Stn 9M_1082_072618	1280	1900-01-18 03:20:00	2018-05-08 03:20:00		0			0
Stn 9M_1082_072618	1281	1900-01-18 03:40:00	2018-05-08 03:40:00		0			0
Stn 9M_1082_072618	1282	1900-01-18 04:00:00	2018-05-08 04:00:00		0			0
Stn 9M_1082_072618	1283	1900-01-18 04:20:00	2018-05-08 04:20:00		0			0
Stn 9M_1082_072618	1284	1900-01-18 04:40:00	2018-05-08 04:40:00		0			0
Stn 9M_1082_072618	1285	1900-01-18 05:00:00	2018-05-08 05:00:00		0			0
Stn 9M_1082_072618	1286	1900-01-18 05:20:00	2018-05-08 05:20:00		0			0
Stn 9M_1082_072618	1287	1900-01-18 05:40:00	2018-05-08 05:40:00		0			0
Stn 9M_1082_072618	1288	1900-01-18 06:00:00	2018-05-08 06:00:00		0			0
Stn 9M_1082_072618	1289	1900-01-18 06:20:00	2018-05-08 06:20:00		0			0
Stn 9M_1082_072618	1290	1900-01-18 06:40:00	2018-05-08 06:40:00		0			0
Stn 9M_1082_072618	1291	1900-01-18 07:00:00	2018-05-08 07:00:00		0			0
Stn 9M_1082_072618	1292	1900-01-18 07:20:00	2018-05-08 07:20:00		0			0
Stn 9M_1082_072618	1293	1900-01-18 07:40:00	2018-05-08 07:40:00		0			0
Stn 9M_1082_072618	1294	1900-01-18 08:00:00	2018-05-08 08:00:00		0			0
Stn 9M_1082_072618	1295	1900-01-18 08:20:00	2018-05-08 08:20:00		0			0
Stn 9M_1082_072618	1296	1900-01-18 08:40:00	2018-05-08 08:40:00		0			0
Stn 9M_1082_072618	1297	1900-01-18 09:00:00	2018-05-08 09:00:00		0			0
Stn 9M_1082_072618	1298	1900-01-18 09:20:00	2018-05-08 09:20:00		0			0
Stn 9M_1082_072618	1299	1900-01-18 09:40:00	2018-05-08 09:40:00		0			0
Stn 9M_1082_072618	1300	1900-01-18 10:00:00	2018-05-08 10:00:00		0			0
Stn 9M_1082_072618	1301	1900-01-18 10:20:00	2018-05-08 10:20:00		0			0
Stn 9M_1082_072618	1302	1900-01-18 10:40:00	2018-05-08 10:40:00		0			0
Stn 9M_1082_072618	1303	1900-01-18 11:00:00	2018-05-08 11:00:00		0			0
Stn 9M_1082_072618	1304	1900-01-18 11:20:00	2018-05-08 11:20:00		0			0
Stn 9M_1082_072618	1305	1900-01-18 11:40:00	2018-05-08 11:40:00		0			0
Stn 9M_1082_072618	1306	1900-01-18 12:00:00	2018-05-08 12:00:00		0			0
Stn 9M_1082_072618	1307	1900-01-18 12:20:00	2018-05-08 12:20:00		0			0
Stn 9M_1082_072618	1308	1900-01-18 12:40:00	2018-05-08 12:40:00		0			0
Stn 9M_1082_072618	1309	1900-01-18 13:00:00	2018-05-08 13:00:00		0			0
Stn 9M_1082_072618	1310	1900-01-18 13:20:00	2018-05-08 13:20:00		0			0
Stn 9M_1082_072618	1311	1900-01-18 13:40:00	2018-05-08 13:40:00		0			0
Stn 9M_1082_072618	1312	1900-01-18 14:00:00	2018-05-08 14:00:00		0			0
Stn 9M_1082_072618	1313	1900-01-18 14:20:00	2018-05-08 14:20:00		0			0
Stn 9M_1082_072618	1314	1900-01-18 14:40:00	2018-05-08 14:40:00		0			0
Stn 9M_1082_072618	1315	1900-01-18 15:00:00	2018-05-08 15:00:00		0			0
Stn 9M_1082_072618	1316	1900-01-18 15:20:00	2018-05-08 15:20:00		0			0
Stn 9M_1082_072618	1317	1900-01-18 15:40:00	2018-05-08 15:40:00		0			0
Stn 9M_1082_072618	1318	1900-01-18 16:00:00	2018-05-08 16:00:00		0			0
Stn 9M_1082_072618	1319	1900-01-18 16:20:00	2018-05-08 16:20:00		0			0
Stn 9M_1082_072618	1320	1900-01-18 16:40:00	2018-05-08 16:40:00		0			0
Stn 9M_1082_072618	1321	1900-01-18 17:00:00	2018-05-08 17:00:00		0			0
Stn 9M_1082_072618	1322	1900-01-18 17:20:00	2018-05-08 17:20:00		0			0
Stn 9M_1082_072618	1323	1900-01-18 17:40:00	2018-05-08 17:40:00		0			0
Stn 9M_1082_072618	1324	1900-01-18 18:00:00	2018-05-08 18:00:00		0			0
Stn 9M_1082_072618	1325	1900-01-18 18:20:00	2018-05-08 18:20:00		0			0
Stn 9M_1082_072618	1326	1900-01-18 18:40:00	2018-05-08 18:40:00		0			0
Stn 9M_1082_072618	1327	1900-01-18 19:00:00	2018-05-08 19:00:00		0			0
Stn 9M_1082_072618	1328	1900-01-18 19:20:00	2018-05-08 19:20:00		0			0
Stn 9M_1082_072618	1329	1900-01-18 19:40:00	2018-05-08 19:40:00		0			0
Stn 9M_1082_072618	1330	1900-01-18 20:00:00	2018-05-08 20:00:00		0			0
Stn 9M_1082_072618	1331	1900-01-18 20:20:00	2018-05-08 20:20:00		0			0
Stn 9M_1082_072618	1332	1900-01-18 20:40:00	2018-05-08 20:40:00		0			0
Stn 9M_1082_072618	1333	1900-01-18 21:00:00	2018-05-08 21:00:00		0			0
Stn 9M_1082_072618	1334	1900-01-18 21:20:00	2018-05-08 21:20:00		0			0
Stn 9M_1082_072618	1335	1900-01-18 21:40:00	2018-05-08 21:40:00		0			0
Stn 9M_1082_072618	1336	1900-01-18 22:00:00	2018-05-08 22:00:00		0			0
Stn 9M_1082_072618	1337	1900-01-18 22:20:00	2018-05-08 22:20:00		0			0
Stn 9M_1082_072618	1338	1900-01-18 22:40:00	2018-05-08 22:40:00		0			0
Stn 9M_1082_072618	1339	1900-01-18 23:00:00	2018-05-08 23:00:00		0			0
Stn 9M_1082_072618	1340	1900-01-18 23:20:00	2018-05-08 23:20:00		0			0
Stn 9M_1082_072618	1341	1900-01-18 23:40:00	2018-05-08 23:40:00		0			0
Stn 9M_1082_072618	1342	1900-01-19	2018-05-09		0			0
Stn 9M_1082_072618	1343	1900-01-19 00:20:00	2018-05-09 00:20:00		0			0
Stn 9M_1082_072618	1344	1900-01-19 00:40:00	2018-05-09 00:40:00		0			0
Stn 9M_1082_072618	1345	1900-01-19 01:00:00	2018-05-09 01:00:00		0			0
Stn 9M_1082_072618	1346	1900-01-19 01:20:00	2018-05-09 01:20:00		0			0
Stn 9M_1082_072618	1347	1900-01-19 01:40:00	2018-05-09 01:40:00		0			0
Stn 9M_1082_072618	1348	1900-01-19 02:00:00	2018-05-09 02:00:00		0			0
Stn 9M_1082_072618	1349	1900-01-19 02:20:00	2018-05-09 02:20:00		0			0
Stn 9M_1082_072618	1350	1900-01-19 02:40:00	2018-05-09 02:40:00		0			0
Stn 9M_1082_072618	1351	1900-01-19 03:00:00	2018-05-09 03:00:00		0			0
Stn 9M_1082_072618	1352	1900-01-19 03:20:00	2018-05-09 03:20:00		0			0
Stn 9M_1082_072618	1353	1900-01-19 03:40:00	2018-05-09 03:40:00		0			0
Stn 9M_1082_072618	1354	1900-01-19 04:00:00	2018-05-09 04:00:00		0			0
Stn 9M_1082_072618	1355	1900-01-19 04:20:00	2018-05-09 04:20:00		0			0
Stn 9M_1082_072618	1356	1900-01-19 04:40:00	2018-05-09 04:40:00		0			0
Stn 9M_1082_072618	1357	1900-01-19 05:00:00	2018-05-09 05:00:00		0			0
Stn 9M_1082_072618	1358	1900-01-19 05:20:00	2018-05-09 05:20:00		0			0
Stn 9M_1082_072618	1359	1900-01-19 05:40:00	2018-05-09 05:40:00		0			0
Stn 9M_1082_072618	1360	1900-01-19 06:00:00	2018-05-09 06:00:00		0			0
Stn 9M_1082_072618	1361	1900-01-19 06:20:00	2018-05-09 06:20:00		0			0
Stn 9M_1082_072618	1362	1900-01-19 06:40:00	2018-05-09 06:40:00		0			0
Stn 9M_1082_072618	1363	1900-01-19 07:00:00	2018-05-09 07:00:00		0			0
Stn 9M_1082_072618	1364	1900-01-19 07:20:00	2018-05-09 07:20:00		0			0
Stn 9M_1082_072618	1365	1900-01-19 07:40:00	2018-05-09 07:40:00		0			0
Stn 9M_1082_072618	1366	1900-01-19 08:00:00	2018-05-09 08:00:00		0			0
Stn 9M_1082_072618	1367	1900-01-19 08:20:00	2018-05-09 08:20:00		0			0
Stn 9M_1082_072618	1368	1900-01-19 08:40:00	2018-05-09 08:40:00		0			0
Stn 9M_1082_072618	1369	1900-01-19 09:00:00	2018-05-09 09:00:00		0			0
Stn 9M_1082_072618	1370	1900-01-19 09:20:00	2018-05-09 09:20:00		0			0
Stn 9M_1082_072618	1371	1900-01-19 09:40:00	2018-05-09 09:40:00		0			0
Stn 9M_1082_072618	1372	1900-01-19 10:00:00	2018-05-09 10:00:00		0			0
Stn 9M_1082_072618	1373	1900-01-19 10:20:00	2018-05-09 10:20:00		0			0
Stn 9M_1082_072618	1374	1900-01-19 10:40:00	2018-05-09 10:40:00		0			0
Stn 9M_1082_072618	1375	1900-01-19 11:00:00	2018-05-09 11:00:00		0			0
Stn 9M_1082_072618	1376	1900-01-19 11:20:00	2018-05-09 11:20:00		0			0
Stn 9M_1082_072618	1377	1900-01-19 11:40:00	2018-05-09 11:40:00		0			0
Stn 9M_1082_072618	1378	1900-01-19 12:00:00	2018-05-09 12:00:00		0			0
Stn 9M_1082_072618	1379	1900-01-19 12:20:00	2018-05-09 12:20:00		0			0
Stn 9M_1082_072618	1380	1900-01-19 12:40:00	2018-05-09 12:40:00		0			0
Stn 9M_1082_072618	1381	1900-01-19 13:00:00	2018-05-09 13:00:00		0			0
Stn 9M_1082_072618	1382	1900-01-19 13:20:00	2018-05-09 13:20:00		0			0
Stn 9M_1082_072618	1383	1900-01-19 13:40:00	2018-05-09 13:40:00		0			0
Stn 9M_1082_072618	1384	1900-01-19 14:00:00	2018-05-09 14:00:00		0			0
Stn 9M_1082_072618	1385	1900-01-19 14:20:00	2018-05-09 14:20:00		0			0
Stn 9M_1082_072618	1386	1900-01-19 14:40:00	2018-05-09 14:40:00		0			0
Stn 9M_1082_072618	1387	1900-01-19 15:00:00	2018-05-09 15:00:00		0			0
Stn 9M_1082_072618	1388	1900-01-19 15:20:00	2018-05-09 15:20:00		0			0
Stn 9M_1082_072618	1389	1900-01-19 15:40:00	2018-05-09 15:40:00		0			0
Stn 9M_1082_072618	1390	1900-01-19 16:00:00	2018-05-09 16:00:00		0			0
Stn 9M_1082_072618	1391	1900-01-19 16:20:00	2018-05-09 16:20:00		0			0
Stn 9M_1082_072618	1392	1900-01-19 16:40:00	2018-05-09 16:40:00		0			0
Stn 9M_1082_072618	1393	1900-01-19 17:00:00	2018-05-09 17:00:00		0			0
Stn 9M_1082_072618	1394	1900-01-19 17:20:00	2018-05-09 17:20:00		0			0
Stn 9M_1082_072618	1395	1900-01-19 17:40:00	2018-05-09 17:40:00		0			0
Stn 9M_1082_072618	1396	1900-01-19 18:00:00	2018-05-09 18:00:00		0			0
Stn 9M_1082_072618	1397	1900-01-19 18:20:00	2018-05-09 18:20:00		0			0
Stn 9M_1082_072618	1398	1900-01-19 18:40:00	2018-05-09 18:40:00		0			0
Stn 9M_1082_072618	1399	1900-01-19 19:00:00	2018-05-09 19:00:00		0			0
Stn 9M_1082_072618	1400	1900-01-19 19:20:00	2018-05-09 19:20:00		0			0
Stn 9M_1082_072618	1401	1900-01-19 19:40:00	2018-05-09 19:40:00		0			0
Stn 9M_1082_072618	1402	1900-01-19 20:00:00	2018-05-09 20:00:00		0			0
Stn 9M_1082_072618	1403	1900-01-19 20:20:00	2018-05-09 20:20:00		0			0
Stn 9M_1082_072618	1404	1900-01-19 20:40:00	2018-05-09 20:40:00		0			0
Stn 9M_1082_072618	1405	1900-01-19 21:00:00	2018-05-09 21:00:00		0			0
Stn 9M_1082_072618	1406	1900-01-19 21:20:00	2018-05-09 21:20:00		0			0
Stn 9M_1082_072618	1407	1900-01-19 21:40:00	2018-05-09 21:40:00		0			0
Stn 9M_1082_072618	1408	1900-01-19 22:00:00	2018-05-09 22:00:00		0			0
Stn 9M_1082_072618	1409	1900-01-19 22:20:00	2018-05-09 22:20:00		0			0
Stn 9M_1082_072618	1410	1900-01-19 22:40:00	2018-05-09 22:40:00		0			0
Stn 9M_1082_072618	1411	1900-01-19 23:00:00	2018-05-09 23:00:00		0			0
Stn 9M_1082_072618	1412	1900-01-19 23:20:00	2018-05-09 23:20:00		0			0
Stn 9M_1082_072618	1413	1900-01-19 23:40:00	2018-05-09 23:40:00		0			0
Stn 9M_1082_072618	1414	1900-01-20	2018-05-10		0			0
Stn 9M_1082_072618	1415	1900-01-20 00:20:00	2018-05-10 00:20:00		0			0
Stn 9M_1082_072618	1416	1900-01-20 00:40:00	2018-05-10 00:40:00		0			0
Stn 9M_1082_072618	1417	1900-01-20 01:00:00	2018-05-10 01:00:00		0			0
Stn 9M_1082_072618	1418	1900-01-20 01:20:00	2018-05-10 01:20:00		0			0
Stn 9M_1082_072618	1419	1900-01-20 01:40:00	2018-05-10 01:40:00		0			0
Stn 9M_1082_072618	1420	1900-01-20 02:00:00	2018-05-10 02:00:00		0			0
Stn 9M_1082_072618	1421	1900-01-20 02:20:00	2018-05-10 02:20:00		0			0
Stn 9M_1082_072618	1422	1900-01-20 02:40:00	2018-05-10 02:40:00		0			0
Stn 9M_1082_072618	1423	1900-01-20 03:00:00	2018-05-10 03:00:00		0			0
Stn 9M_1082_072618	1424	1900-01-20 03:20:00	2018-05-10 03:20:00		0			0
Stn 9M_1082_072618	1425	1900-01-20 03:40:00	2018-05-10 03:40:00		0			0
Stn 9M_1082_072618	1426	1900-01-20 04:00:00	2018-05-10 04:00:00		0			0
Stn 9M_1082_072618	1427	1900-01-20 04:20:00	2018-05-10 04:20:00		0			0
Stn 9M_1082_072618	1428	1900-01-20 04:40:00	2018-05-10 04:40:00		0			0
Stn 9M_1082_072618	1429	1900-01-20 05:00:00	2018-05-10 05:00:00		0			0
Stn 9M_1082_072618	1430	1900-01-20 05:20:00	2018-05-10 05:20:00		0			0
Stn 9M_1082_072618	1431	1900-01-20 05:40:00	2018-05-10 05:40:00		0			0
Stn 9M_1082_072618	1432	1900-01-20 06:00:00	2018-05-10 06:00:00		0			0
Stn 9M_1082_072618	1433	1900-01-20 06:20:00	2018-05-10 06:20:00		0			0
Stn 9M_1082_072618	1434	1900-01-20 06:40:00	2018-05-10 06:40:00		0			0
Stn 9M_1082_072618	1435	1900-01-20 07:00:00	2018-05-10 07:00:00		0			0
Stn 9M_1082_072618	1436	1900-01-20 07:20:00	2018-05-10 07:20:00		0			0
Stn 9M_1082_072618	1437	1900-01-20 07:40:00	2018-05-10 07:40:00		0			0
Stn 9M_1082_072618	1438	1900-01-20 08:00:00	2018-05-10 08:00:00		0			0
Stn 9M_1082_072618	1439	1900-01-20 08:20:00	2018-05-10 08:20:00		0			0
Stn 9M_1082_072618	1440	1900-01-20 08:40:00	2018-05-10 08:40:00		0			0
Stn 9M_1082_072618	1441	1900-01-20 09:00:00	2018-05-10 09:00:00		0			0
Stn 9M_1082_072618	1442	1900-01-20 09:20:00	2018-05-10 09:20:00		0			0
Stn 9M_1082_072618	1443	1900-01-20 09:40:00	2018-05-10 09:40:00		0			0
Stn 9M_1082_072618	1444	1900-01-20 10:00:00	2018-05-10 10:00:00		0			0
Stn 9M_1082_072618	1445	1900-01-20 10:20:00	2018-05-10 10:20:00		0			0
Stn 9M_1082_072618	1446	1900-01-20 10:40:00	2018-05-10 10:40:00		0			0
Stn 9M_1082_072618	1447	1900-01-20 11:00:00	2018-05-10 11:00:00		0			0
Stn 9M_1082_072618	1448	1900-01-20 11:20:00	2018-05-10 11:20:00		0			0
Stn 9M_1082_072618	1449	1900-01-20 11:40:00	2018-05-10 11:40:00		0			0
Stn 9M_1082_072618	1450	1900-01-20 12:00:00	2018-05-10 12:00:00	burst, wide	8			4
Stn 9M_1082_072618	1451	1900-01-20 12:20:00	2018-05-10 12:20:00		0			0
Stn 9M_1082_072618	1452	1900-01-20 12:40:00	2018-05-10 12:40:00		0			0
Stn 9M_1082_072618	1453	1900-01-20 13:00:00	2018-05-10 13:00:00		0			0
Stn 9M_1082_072618	1454	1900-01-20 13:20:00	2018-05-10 13:20:00		0			0
Stn 9M_1082_072618	1455	1900-01-20 13:40:00	2018-05-10 13:40:00		0			0
Stn 9M_1082_072618	1456	1900-01-20 14:00:00	2018-05-10 14:00:00		0			0
Stn 9M_1082_072618	1457	1900-01-20 14:20:00	2018-05-10 14:20:00		0			0
Stn 9M_1082_072618	1458	1900-01-20 14:40:00	2018-05-10 14:40:00		0			0
Stn 9M_1082_072618	1459	1900-01-20 15:00:00	2018-05-10 15:00:00		0			0
Stn 9M_1082_072618	1460	1900-01-20 15:20:00	2018-05-10 15:20:00		0			0
Stn 9M_1082_072618	1461	1900-01-20 15:40:00	2018-05-10 15:40:00		0			0
Stn 9M_1082_072618	1462	1900-01-20 16:00:00	2018-05-10 16:00:00		0			0
Stn 9M_1082_072618	1463	1900-01-20 16:20:00	2018-05-10 16:20:00		0			0
Stn 9M_1082_072618	1464	1900-01-20 16:40:00	2018-05-10 16:40:00		0			0
Stn 9M_1082_072618	1465	1900-01-20 17:00:00	2018-05-10 17:00:00		0			0
Stn 9M_1082_072618	1466	1900-01-20 17:20:00	2018-05-10 17:20:00		0			0
Stn 9M_1082_072618	1467	1900-01-20 17:40:00	2018-05-10 17:40:00		0			0
Stn 9M_1082_072618	1468	1900-01-20 18:00:00	2018-05-10 18:00:00		0			0
Stn 9M_1082_072618	1469	1900-01-20 18:20:00	2018-05-10 18:20:00		0			0
Stn 9M_1082_072618	1470	1900-01-20 18:40:00	2018-05-10 18:40:00		0			0
Stn 9M_1082_072618	1471	1900-01-20 19:00:00	2018-05-10 19:00:00		0			0
Stn 9M_1082_072618	1472	1900-01-20 19:20:00	2018-05-10 19:20:00		0			0
Stn 9M_1082_072618	1473	1900-01-20 19:40:00	2018-05-10 19:40:00		0			0
Stn 9M_1082_072618	1474	1900-01-20 20:00:00	2018-05-10 20:00:00		0			0
Stn 9M_1082_072618	1475	1900-01-20 20:20:00	2018-05-10 20:20:00		0			0
Stn 9M_1082_072618	1476	1900-01-20 20:40:00	2018-05-10 20:40:00		0			0
Stn 9M_1082_072618	1477	1900-01-20 21:00:00	2018-05-10 21:00:00		0			0
Stn 9M_1082_072618	1478	1900-01-20 21:20:00	2018-05-10 21:20:00		0			0
Stn 9M_1082_072618	1479	1900-01-20 21:40:00	2018-05-10 21:40:00		0			0
Stn 9M_1082_072618	1480	1900-01-20 22:00:00	2018-05-10 22:00:00		0			0
Stn 9M_1082_072618	1481	1900-01-20 22:20:00	2018-05-10 22:20:00		0			0
Stn 9M_1082_072618	1482	1900-01-20 22:40:00	2018-05-10 22:40:00		0			0
Stn 9M_1082_072618	1483	1900-01-20 23:00:00	2018-05-10 23:00:00		0			0
Stn 9M_1082_072618	1484	1900-01-20 23:20:00	2018-05-10 23:20:00		0			0
Stn 9M_1082_072618	1485	1900-01-20 23:40:00	2018-05-10 23:40:00		0			0
Stn 9M_1082_072618	1486	1900-01-21	2018-05-11		0			0
Stn 9M_1082_072618	1487	1900-01-21 00:20:00	2018-05-11 00:20:00		0			0
Stn 9M_1082_072618	1488	1900-01-21 00:40:00	2018-05-11 00:40:00		0			0
Stn 9M_1082_072618	1489	1900-01-21 01:00:00	2018-05-11 01:00:00		0			0
Stn 9M_1082_072618	1490	1900-01-21 01:20:00	2018-05-11 01:20:00		0			0
Stn 9M_1082_072618	1491	1900-01-21 01:40:00	2018-05-11 01:40:00		0			0
Stn 9M_1082_072618	1492	1900-01-21 02:00:00	2018-05-11 02:00:00		0			0
Stn 9M_1082_072618	1493	1900-01-21 02:20:00	2018-05-11 02:20:00		0			0
Stn 9M_1082_072618	1494	1900-01-21 02:40:00	2018-05-11 02:40:00		0			0
Stn 9M_1082_072618	1495	1900-01-21 03:00:00	2018-05-11 03:00:00		0			0
Stn 9M_1082_072618	1496	1900-01-21 03:20:00	2018-05-11 03:20:00		0			0
Stn 9M_1082_072618	1497	1900-01-21 03:40:00	2018-05-11 03:40:00		0			0
Stn 9M_1082_072618	1498	1900-01-21 04:00:00	2018-05-11 04:00:00		0			0
Stn 9M_1082_072618	1499	1900-01-21 04:20:00	2018-05-11 04:20:00		0			0
Stn 9M_1082_072618	1500	1900-01-21 04:40:00	2018-05-11 04:40:00		0			0
Stn 9M_1082_072618	1501	1900-01-21 05:00:00	2018-05-11 05:00:00		0			0
Stn 9M_1082_072618	1502	1900-01-21 05:20:00	2018-05-11 05:20:00		0			0
Stn 9M_1082_072618	1503	1900-01-21 05:40:00	2018-05-11 05:40:00		0			0
Stn 9M_1082_072618	1504	1900-01-21 06:00:00	2018-05-11 06:00:00		0			0
Stn 9M_1082_072618	1505	1900-01-21 06:20:00	2018-05-11 06:20:00		0			0
Stn 9M_1082_072618	1506	1900-01-21 06:40:00	2018-05-11 06:40:00		0			0
Stn 9M_1082_072618	1507	1900-01-21 07:00:00	2018-05-11 07:00:00		0			0
Stn 9M_1082_072618	1508	1900-01-21 07:20:00	2018-05-11 07:20:00		0			0
Stn 9M_1082_072618	1509	1900-01-21 07:40:00	2018-05-11 07:40:00		0			0
Stn 9M_1082_072618	1510	1900-01-21 08:00:00	2018-05-11 08:00:00		0			0
Stn 9M_1082_072618	1511	1900-01-21 08:20:00	2018-05-11 08:20:00		0			0
Stn 9M_1082_072618	1512	1900-01-21 08:40:00	2018-05-11 08:40:00		0			0
Stn 9M_1082_072618	1513	1900-01-21 09:00:00	2018-05-11 09:00:00		0			0
Stn 9M_1082_072618	1514	1900-01-21 09:20:00	2018-05-11 09:20:00		0			0
Stn 9M_1082_072618	1515	1900-01-21 09:40:00	2018-05-11 09:40:00		0			0
Stn 9M_1082_072618	1516	1900-01-21 10:00:00	2018-05-11 10:00:00		0			0
Stn 9M_1082_072618	1517	1900-01-21 10:20:00	2018-05-11 10:20:00		0			0
Stn 9M_1082_072618	1518	1900-01-21 10:40:00	2018-05-11 10:40:00		0			0
Stn 9M_1082_072618	1519	1900-01-21 11:00:00	2018-05-11 11:00:00		0			0
Stn 9M_1082_072618	1520	1900-01-21 11:20:00	2018-05-11 11:20:00		0			0
Stn 9M_1082_072618	1521	1900-01-21 11:40:00	2018-05-11 11:40:00		0			0
Stn 9M_1082_072618	1522	1900-01-21 12:00:00	2018-05-11 12:00:00		0			0
Stn 9M_1082_072618	1523	1900-01-21 12:20:00	2018-05-11 12:20:00		0			0
Stn 9M_1082_072618	1524	1900-01-21 12:40:00	2018-05-11 12:40:00		0			0
Stn 9M_1082_072618	1525	1900-01-21 13:00:00	2018-05-11 13:00:00		0			0
Stn 9M_1082_072618	1526	1900-01-21 13:20:00	2018-05-11 13:20:00		0			0
Stn 9M_1082_072618	1527	1900-01-21 13:40:00	2018-05-11 13:40:00		0			0
Stn 9M_1082_072618	1528	1900-01-21 14:00:00	2018-05-11 14:00:00		0			0
Stn 9M_1082_072618	1529	1900-01-21 14:20:00	2018-05-11 14:20:00		0			0
Stn 9M_1082_072618	1530	1900-01-21 14:40:00	2018-05-11 14:40:00		0			0
Stn 9M_1082_072618	1531	1900-01-21 15:00:00	2018-05-11 15:00:00	low frequency	0			0
Stn 9M_1082_072618	1532	1900-01-21 15:20:00	2018-05-11 15:20:00		0			0
Stn 9M_1082_072618	1533	1900-01-21 15:40:00	2018-05-11 15:40:00		0			0
Stn 9M_1082_072618	1534	1900-01-21 16:00:00	2018-05-11 16:00:00		0			0
Stn 9M_1082_072618	1535	1900-01-21 16:20:00	2018-05-11 16:20:00		0			0
Stn 9M_1082_072618	1536	1900-01-21 16:40:00	2018-05-11 16:40:00		0			0
Stn 9M_1082_072618	1537	1900-01-21 17:00:00	2018-05-11 17:00:00	burst, wide	4			5
Stn 9M_1082_072618	1538	1900-01-21 17:20:00	2018-05-11 17:20:00		0			0
Stn 9M_1082_072618	1539	1900-01-21 17:40:00	2018-05-11 17:40:00		0			0
Stn 9M_1082_072618	1540	1900-01-21 18:00:00	2018-05-11 18:00:00		0			0
Stn 9M_1082_072618	1541	1900-01-21 18:20:00	2018-05-11 18:20:00		0			0
Stn 9M_1082_072618	1542	1900-01-21 18:40:00	2018-05-11 18:40:00	narrow	4			5
Stn 9M_1082_072618	1543	1900-01-21 19:00:00	2018-05-11 19:00:00		0			0
Stn 9M_1082_072618	1544	1900-01-21 19:20:00	2018-05-11 19:20:00		0			0
Stn 9M_1082_072618	1545	1900-01-21 19:40:00	2018-05-11 19:40:00		0			0
Stn 9M_1082_072618	1546	1900-01-21 20:00:00	2018-05-11 20:00:00		0			0
Stn 9M_1082_072618	1547	1900-01-21 20:20:00	2018-05-11 20:20:00		0			0
Stn 9M_1082_072618	1548	1900-01-21 20:40:00	2018-05-11 20:40:00		0			0
Stn 9M_1082_072618	1549	1900-01-21 21:00:00	2018-05-11 21:00:00		0			0
Stn 9M_1082_072618	1550	1900-01-21 21:20:00	2018-05-11 21:20:00		0			0
Stn 9M_1082_072618	1551	1900-01-21 21:40:00	2018-05-11 21:40:00		0			0
Stn 9M_1082_072618	1552	1900-01-21 22:00:00	2018-05-11 22:00:00		0			0
Stn 9M_1082_072618	1553	1900-01-21 22:20:00	2018-05-11 22:20:00		0			0
Stn 9M_1082_072618	1554	1900-01-21 22:40:00	2018-05-11 22:40:00		0			0
Stn 9M_1082_072618	1555	1900-01-21 23:00:00	2018-05-11 23:00:00		0			0
Stn 9M_1082_072618	1556	1900-01-21 23:20:00	2018-05-11 23:20:00		0			0
Stn 9M_1082_072618	1557	1900-01-21 23:40:00	2018-05-11 23:40:00		0			0
Stn 9M_1082_072618	1558	1900-01-22	2018-05-12		0			0
Stn 9M_1082_072618	1559	1900-01-22 00:20:00	2018-05-12 00:20:00		0			0
Stn 9M_1082_072618	1560	1900-01-22 00:40:00	2018-05-12 00:40:00		0			0
Stn 9M_1082_072618	1561	1900-01-22 01:00:00	2018-05-12 01:00:00		0			0
Stn 9M_1082_072618	1562	1900-01-22 01:20:00	2018-05-12 01:20:00		0			0
Stn 9M_1082_072618	1563	1900-01-22 01:40:00	2018-05-12 01:40:00		0			0
Stn 9M_1082_072618	1564	1900-01-22 02:00:00	2018-05-12 02:00:00		0			0
Stn 9M_1082_072618	1565	1900-01-22 02:20:00	2018-05-12 02:20:00		0			0
Stn 9M_1082_072618	1566	1900-01-22 02:40:00	2018-05-12 02:40:00		0			0
Stn 9M_1082_072618	1567	1900-01-22 03:00:00	2018-05-12 03:00:00		0			0
Stn 9M_1082_072618	1568	1900-01-22 03:20:00	2018-05-12 03:20:00		0			0
Stn 9M_1082_072618	1569	1900-01-22 03:40:00	2018-05-12 03:40:00		0			0
Stn 9M_1082_072618	1570	1900-01-22 04:00:00	2018-05-12 04:00:00		0			0
Stn 9M_1082_072618	1571	1900-01-22 04:20:00	2018-05-12 04:20:00		0			0
Stn 9M_1082_072618	1572	1900-01-22 04:40:00	2018-05-12 04:40:00		0			0
Stn 9M_1082_072618	1573	1900-01-22 05:00:00	2018-05-12 05:00:00		0			0
Stn 9M_1082_072618	1574	1900-01-22 05:20:00	2018-05-12 05:20:00		0			0
Stn 9M_1082_072618	1575	1900-01-22 05:40:00	2018-05-12 05:40:00		0			0
Stn 9M_1082_072618	1576	1900-01-22 06:00:00	2018-05-12 06:00:00		0			0
Stn 9M_1082_072618	1577	1900-01-22 06:20:00	2018-05-12 06:20:00		0			0
Stn 9M_1082_072618	1578	1900-01-22 06:40:00	2018-05-12 06:40:00		0			0
Stn 9M_1082_072618	1579	1900-01-22 07:00:00	2018-05-12 07:00:00		0			0
Stn 9M_1082_072618	1580	1900-01-22 07:20:00	2018-05-12 07:20:00		0			0
Stn 9M_1082_072618	1581	1900-01-22 07:40:00	2018-05-12 07:40:00		0			0
Stn 9M_1082_072618	1582	1900-01-22 08:00:00	2018-05-12 08:00:00		0			0
Stn 9M_1082_072618	1583	1900-01-22 08:20:00	2018-05-12 08:20:00		0			0
Stn 9M_1082_072618	1584	1900-01-22 08:40:00	2018-05-12 08:40:00		0			0
Stn 9M_1082_072618	1585	1900-01-22 09:00:00	2018-05-12 09:00:00		0			0
Stn 9M_1082_072618	1586	1900-01-22 09:20:00	2018-05-12 09:20:00		0			0
Stn 9M_1082_072618	1587	1900-01-22 09:40:00	2018-05-12 09:40:00		0			0
Stn 9M_1082_072618	1588	1900-01-22 10:00:00	2018-05-12 10:00:00		0			0
Stn 9M_1082_072618	1589	1900-01-22 10:20:00	2018-05-12 10:20:00		0			0
Stn 9M_1082_072618	1590	1900-01-22 10:40:00	2018-05-12 10:40:00	burst, wide	4			3
Stn 9M_1082_072618	1591	1900-01-22 11:00:00	2018-05-12 11:00:00		0			0
Stn 9M_1082_072618	1592	1900-01-22 11:20:00	2018-05-12 11:20:00		0			0
Stn 9M_1082_072618	1593	1900-01-22 11:40:00	2018-05-12 11:40:00		0			0
Stn 9M_1082_072618	1594	1900-01-22 12:00:00	2018-05-12 12:00:00		0			0
Stn 9M_1082_072618	1595	1900-01-22 12:20:00	2018-05-12 12:20:00		0			0
Stn 9M_1082_072618	1596	1900-01-22 12:40:00	2018-05-12 12:40:00		0			0
Stn 9M_1082_072618	1597	1900-01-22 13:00:00	2018-05-12 13:00:00		0			0
Stn 9M_1082_072618	1598	1900-01-22 13:20:00	2018-05-12 13:20:00		0			0
Stn 9M_1082_072618	1599	1900-01-22 13:40:00	2018-05-12 13:40:00		0			0
Stn 9M_1082_072618	1600	1900-01-22 14:00:00	2018-05-12 14:00:00		0			0
Stn 9M_1082_072618	1601	1900-01-22 14:20:00	2018-05-12 14:20:00		0			0
Stn 9M_1082_072618	1602	1900-01-22 14:40:00	2018-05-12 14:40:00		0			0
Stn 9M_1082_072618	1603	1900-01-22 15:00:00	2018-05-12 15:00:00		0			0
Stn 9M_1082_072618	1604	1900-01-22 15:20:00	2018-05-12 15:20:00		0			0
Stn 9M_1082_072618	1605	1900-01-22 15:40:00	2018-05-12 15:40:00		0			0
Stn 9M_1082_072618	1606	1900-01-22 16:00:00	2018-05-12 16:00:00	variable broadband	0			0
Stn 9M_1082_072618	1607	1900-01-22 16:20:00	2018-05-12 16:20:00		0			0
Stn 9M_1082_072618	1608	1900-01-22 16:40:00	2018-05-12 16:40:00		0			0
Stn 9M_1082_072618	1609	1900-01-22 17:00:00	2018-05-12 17:00:00		0			0
Stn 9M_1082_072618	1610	1900-01-22 17:20:00	2018-05-12 17:20:00		0			0
Stn 9M_1082_072618	1611	1900-01-22 17:40:00	2018-05-12 17:40:00		0			0
Stn 9M_1082_072618	1612	1900-01-22 18:00:00	2018-05-12 18:00:00		0			0
Stn 9M_1082_072618	1613	1900-01-22 18:20:00	2018-05-12 18:20:00		0			0
Stn 9M_1082_072618	1614	1900-01-22 18:40:00	2018-05-12 18:40:00		0			0
Stn 9M_1082_072618	1615	1900-01-22 19:00:00	2018-05-12 19:00:00		0			0
Stn 9M_1082_072618	1616	1900-01-22 19:20:00	2018-05-12 19:20:00		0			0
Stn 9M_1082_072618	1617	1900-01-22 19:40:00	2018-05-12 19:40:00		0			0
Stn 9M_1082_072618	1618	1900-01-22 20:00:00	2018-05-12 20:00:00		0			0
Stn 9M_1082_072618	1619	1900-01-22 20:20:00	2018-05-12 20:20:00		0			0
Stn 9M_1082_072618	1620	1900-01-22 20:40:00	2018-05-12 20:40:00		0			0
Stn 9M_1082_072618	1621	1900-01-22 21:00:00	2018-05-12 21:00:00		0			0
Stn 9M_1082_072618	1622	1900-01-22 21:20:00	2018-05-12 21:20:00		0			0
Stn 9M_1082_072618	1623	1900-01-22 21:40:00	2018-05-12 21:40:00		0			0
Stn 9M_1082_072618	1624	1900-01-22 22:00:00	2018-05-12 22:00:00		0			0
Stn 9M_1082_072618	1625	1900-01-22 22:20:00	2018-05-12 22:20:00		0			0
Stn 9M_1082_072618	1626	1900-01-22 22:40:00	2018-05-12 22:40:00		0			0
Stn 9M_1082_072618	1627	1900-01-22 23:00:00	2018-05-12 23:00:00		0			0
Stn 9M_1082_072618	1628	1900-01-22 23:20:00	2018-05-12 23:20:00		0			0
Stn 9M_1082_072618	1629	1900-01-22 23:40:00	2018-05-12 23:40:00		0			0
Stn 9M_1082_072618	1630	1900-01-23	2018-05-13		0			0
Stn 9M_1082_072618	1631	1900-01-23 00:20:00	2018-05-13 00:20:00		0			0
Stn 9M_1082_072618	1632	1900-01-23 00:40:00	2018-05-13 00:40:00		0			0
Stn 9M_1082_072618	1633	1900-01-23 01:00:00	2018-05-13 01:00:00		0			0
Stn 9M_1082_072618	1634	1900-01-23 01:20:00	2018-05-13 01:20:00		0			0
Stn 9M_1082_072618	1635	1900-01-23 01:40:00	2018-05-13 01:40:00		0			0
Stn 9M_1082_072618	1636	1900-01-23 02:00:00	2018-05-13 02:00:00		0			0
Stn 9M_1082_072618	1637	1900-01-23 02:20:00	2018-05-13 02:20:00		0			0
Stn 9M_1082_072618	1638	1900-01-23 02:40:00	2018-05-13 02:40:00		0			0
Stn 9M_1082_072618	1639	1900-01-23 03:00:00	2018-05-13 03:00:00		0			0
Stn 9M_1082_072618	1640	1900-01-23 03:20:00	2018-05-13 03:20:00		0			0
Stn 9M_1082_072618	1641	1900-01-23 03:40:00	2018-05-13 03:40:00		0			0
Stn 9M_1082_072618	1642	1900-01-23 04:00:00	2018-05-13 04:00:00		0			0
Stn 9M_1082_072618	1643	1900-01-23 04:20:00	2018-05-13 04:20:00		0			0
[truncated: 5,174 more rows]

## Sheet: 2018_9M_1153_101618
	File	Time	Date	Burst Status	V_38_SPL	Error		V_389A_SPL	Error
[truncated: 5,388 more rows]

[truncated: 8 more sheets: 2018_14M_1215_012318, 2018_14M_1154_042018, 2018_14M_072618, 2018_14M_1154_101618, 2018_37M_1216_012318, 2018_37M_1217_042018, 2018_37M_1084_072618, 2018_37M_1217_101618]
