# Supplementary material for: Deep-Learning-Based detection of recreational vessels in an estuarine soundscape in the May River, South Carolina, USA
Source: PLoS One. 2024 Jul 8;19(7):e0302497. doi: 10.1371/journal.pone.0302497 (PMC11230565; doi:10.1371/journal.pone.0302497)
Supplement: S1 Data — (ZIP) [file pone.0302497.s001.zip › S3-Data_2021_Comparison_Summary.xlsx]

## Sheet: 2021_9M_1083_012521
Comp Folder	File	Time	Date	Boat Status	V_38_SPL	Error		V_389A_SPL	Error
Stn 9M_1083_012521	4	16:00:00	2020-10-26 16:00:00		0			0
Stn 9M_1083_012521	5	17:00:00	2020-10-26 17:00:00		0			0
Stn 9M_1083_012521	6	18:00:00	2020-10-26 18:00:00		0			0
Stn 9M_1083_012521	7	19:00:00	2020-10-26 19:00:00		0			0
Stn 9M_1083_012521	8	20:00:00	2020-10-26 20:00:00		0			0
Stn 9M_1083_012521	9	21:00:00	2020-10-26 21:00:00		0			0
Stn 9M_1083_012521	10	22:00:00	2020-10-26 22:00:00		0			0
Stn 9M_1083_012521	11	23:00:00	2020-10-26 23:00:00		0			0
Stn 9M_1083_012521	12	1900-01-01	2020-10-27 00:00:00		0			0
Stn 9M_1083_012521	13	1900-01-01 01:00:00	2020-10-27 01:00:00		0			0
Stn 9M_1083_012521	14	1900-01-01 02:00:00	2020-10-27 02:00:00		0			0
Stn 9M_1083_012521	15	1900-01-01 03:00:00	2020-10-27 03:00:00		0			0
Stn 9M_1083_012521	16	1900-01-01 04:00:00	2020-10-27 04:00:00		0			0
Stn 9M_1083_012521	17	1900-01-01 05:00:00	2020-10-27 05:00:00		0			0
Stn 9M_1083_012521	18	1900-01-01 06:00:00	2020-10-27 06:00:00		0			0
Stn 9M_1083_012521	19	1900-01-01 07:00:00	2020-10-27 07:00:00		0			0
Stn 9M_1083_012521	20	1900-01-01 08:00:00	2020-10-27 08:00:00		0			0
Stn 9M_1083_012521	21	1900-01-01 09:00:00	2020-10-27 09:00:00		0			0
Stn 9M_1083_012521	22	1900-01-01 10:00:00	2020-10-27 10:00:00		0			0
Stn 9M_1083_012521	23	1900-01-01 11:00:00	2020-10-27 11:00:00		0			0
Stn 9M_1083_012521	24	1900-01-01 12:00:00	2020-10-27 12:00:00		0			0
Stn 9M_1083_012521	25	1900-01-01 13:00:00	2020-10-27 13:00:00		0			0
Stn 9M_1083_012521	26	1900-01-01 14:00:00	2020-10-27 14:00:00		0			0
Stn 9M_1083_012521	27	1900-01-01 15:00:00	2020-10-27 15:00:00		0			0
Stn 9M_1083_012521	28	1900-01-01 16:00:00	2020-10-27 16:00:00		0			0
Stn 9M_1083_012521	29	1900-01-01 17:00:00	2020-10-27 17:00:00		0			0
Stn 9M_1083_012521	30	1900-01-01 18:00:00	2020-10-27 18:00:00		0			0
Stn 9M_1083_012521	31	1900-01-01 19:00:00	2020-10-27 19:00:00		0			0
Stn 9M_1083_012521	32	1900-01-01 20:00:00	2020-10-27 20:00:00		0			0
Stn 9M_1083_012521	33	1900-01-01 21:00:00	2020-10-27 21:00:00		0			0
Stn 9M_1083_012521	34	1900-01-01 22:00:00	2020-10-27 22:00:00		0			0
Stn 9M_1083_012521	35	1900-01-01 23:00:00	2020-10-27 23:00:00		0			0
Stn 9M_1083_012521	36	1900-01-02	2020-10-28 00:00:00		0			0
Stn 9M_1083_012521	37	1900-01-02 01:00:00	2020-10-28 01:00:00		0			0
Stn 9M_1083_012521	38	1900-01-02 02:00:00	2020-10-28 02:00:00		0			0
Stn 9M_1083_012521	39	1900-01-02 03:00:00	2020-10-28 03:00:00		0			0
Stn 9M_1083_012521	40	1900-01-02 04:00:00	2020-10-28 04:00:00		0			0
Stn 9M_1083_012521	41	1900-01-02 05:00:00	2020-10-28 05:00:00		0			0
Stn 9M_1083_012521	42	1900-01-02 06:00:00	2020-10-28 06:00:00		0			0
Stn 9M_1083_012521	43	1900-01-02 07:00:00	2020-10-28 07:00:00		0			0
Stn 9M_1083_012521	44	1900-01-02 08:00:00	2020-10-28 08:00:00		0			0
Stn 9M_1083_012521	45	1900-01-02 09:00:00	2020-10-28 09:00:00		0			0
Stn 9M_1083_012521	46	1900-01-02 10:00:00	2020-10-28 10:00:00		0			0
Stn 9M_1083_012521	47	1900-01-02 11:00:00	2020-10-28 11:00:00		0			0
Stn 9M_1083_012521	48	1900-01-02 12:00:00	2020-10-28 12:00:00	Low Frequency	0			0
Stn 9M_1083_012521	49	1900-01-02 13:00:00	2020-10-28 13:00:00		0			0
Stn 9M_1083_012521	50	1900-01-02 14:00:00	2020-10-28 14:00:00		0			0
Stn 9M_1083_012521	51	1900-01-02 15:00:00	2020-10-28 15:00:00		0			0
Stn 9M_1083_012521	52	1900-01-02 16:00:00	2020-10-28 16:00:00		0			0
Stn 9M_1083_012521	53	1900-01-02 17:00:00	2020-10-28 17:00:00		0			0
Stn 9M_1083_012521	54	1900-01-02 18:00:00	2020-10-28 18:00:00		0			0
Stn 9M_1083_012521	55	1900-01-02 19:00:00	2020-10-28 19:00:00		0			0
Stn 9M_1083_012521	56	1900-01-02 20:00:00	2020-10-28 20:00:00		0			0
Stn 9M_1083_012521	57	1900-01-02 21:00:00	2020-10-28 21:00:00		0			0
Stn 9M_1083_012521	58	1900-01-02 22:00:00	2020-10-28 22:00:00		0			0
Stn 9M_1083_012521	59	1900-01-02 23:00:00	2020-10-28 23:00:00		0			0
Stn 9M_1083_012521	60	1900-01-03	2020-10-29 00:00:00		0			0
Stn 9M_1083_012521	61	1900-01-03 01:00:00	2020-10-29 01:00:00		0			0
Stn 9M_1083_012521	62	1900-01-03 02:00:00	2020-10-29 02:00:00		0			0
Stn 9M_1083_012521	63	1900-01-03 03:00:00	2020-10-29 03:00:00		0			0
Stn 9M_1083_012521	64	1900-01-03 04:00:00	2020-10-29 04:00:00		0			0
Stn 9M_1083_012521	65	1900-01-03 05:00:00	2020-10-29 05:00:00		0			0
Stn 9M_1083_012521	66	1900-01-03 06:00:00	2020-10-29 06:00:00		0			0
Stn 9M_1083_012521	67	1900-01-03 07:00:00	2020-10-29 07:00:00		0			0
Stn 9M_1083_012521	68	1900-01-03 08:00:00	2020-10-29 08:00:00		0			0
Stn 9M_1083_012521	69	1900-01-03 09:00:00	2020-10-29 09:00:00		0			0
Stn 9M_1083_012521	70	1900-01-03 10:00:00	2020-10-29 10:00:00		0			0
Stn 9M_1083_012521	71	1900-01-03 11:00:00	2020-10-29 11:00:00		0			0
Stn 9M_1083_012521	72	1900-01-03 12:00:00	2020-10-29 12:00:00		0			0
Stn 9M_1083_012521	73	1900-01-03 13:00:00	2020-10-29 13:00:00		0			0
Stn 9M_1083_012521	74	1900-01-03 14:00:00	2020-10-29 14:00:00		0			0
Stn 9M_1083_012521	75	1900-01-03 15:00:00	2020-10-29 15:00:00		0			0
Stn 9M_1083_012521	76	1900-01-03 16:00:00	2020-10-29 16:00:00		0			0
Stn 9M_1083_012521	77	1900-01-03 17:00:00	2020-10-29 17:00:00		0			0
Stn 9M_1083_012521	78	1900-01-03 18:00:00	2020-10-29 18:00:00		0			0
Stn 9M_1083_012521	79	1900-01-03 19:00:00	2020-10-29 19:00:00		0			0
Stn 9M_1083_012521	80	1900-01-03 20:00:00	2020-10-29 20:00:00		0			0
Stn 9M_1083_012521	81	1900-01-03 21:00:00	2020-10-29 21:00:00		0			0
Stn 9M_1083_012521	82	1900-01-03 22:00:00	2020-10-29 22:00:00		0			0
Stn 9M_1083_012521	83	1900-01-03 23:00:00	2020-10-29 23:00:00		0			0
Stn 9M_1083_012521	84	1900-01-04	2020-10-30 00:00:00		0			0
Stn 9M_1083_012521	85	1900-01-04 01:00:00	2020-10-30 01:00:00		0			0
Stn 9M_1083_012521	86	1900-01-04 02:00:00	2020-10-30 02:00:00		0			0
Stn 9M_1083_012521	87	1900-01-04 03:00:00	2020-10-30 03:00:00		0			0
Stn 9M_1083_012521	88	1900-01-04 04:00:00	2020-10-30 04:00:00		0			0
Stn 9M_1083_012521	89	1900-01-04 05:00:00	2020-10-30 05:00:00		0			0
Stn 9M_1083_012521	90	1900-01-04 06:00:00	2020-10-30 06:00:00		0			0
Stn 9M_1083_012521	91	1900-01-04 07:00:00	2020-10-30 07:00:00		0			0
Stn 9M_1083_012521	92	1900-01-04 08:00:00	2020-10-30 08:00:00	Broadband/Low Frequency	0			0
Stn 9M_1083_012521	93	1900-01-04 09:00:00	2020-10-30 09:00:00		0			0
Stn 9M_1083_012521	94	1900-01-04 10:00:00	2020-10-30 10:00:00		0			0
Stn 9M_1083_012521	95	1900-01-04 11:00:00	2020-10-30 11:00:00		0			0
Stn 9M_1083_012521	96	1900-01-04 12:00:00	2020-10-30 12:00:00		0			0
Stn 9M_1083_012521	97	1900-01-04 13:00:00	2020-10-30 13:00:00		0			0
Stn 9M_1083_012521	98	1900-01-04 14:00:00	2020-10-30 14:00:00		0			0
Stn 9M_1083_012521	99	1900-01-04 15:00:00	2020-10-30 15:00:00		0			0
Stn 9M_1083_012521	100	1900-01-04 16:00:00	2020-10-30 16:00:00		0			0
Stn 9M_1083_012521	101	1900-01-04 17:00:00	2020-10-30 17:00:00		0			0
Stn 9M_1083_012521	102	1900-01-04 18:00:00	2020-10-30 18:00:00		0			0
Stn 9M_1083_012521	103	1900-01-04 19:00:00	2020-10-30 19:00:00		0			0
Stn 9M_1083_012521	104	1900-01-04 20:00:00	2020-10-30 20:00:00		0			0
Stn 9M_1083_012521	105	1900-01-04 21:00:00	2020-10-30 21:00:00		0			0
Stn 9M_1083_012521	106	1900-01-04 22:00:00	2020-10-30 22:00:00		0			0
Stn 9M_1083_012521	107	1900-01-04 23:00:00	2020-10-30 23:00:00		0			0
Stn 9M_1083_012521	108	1900-01-05	2020-10-31 00:00:00		0			0
Stn 9M_1083_012521	109	1900-01-05 01:00:00	2020-10-31 01:00:00		0			0
Stn 9M_1083_012521	110	1900-01-05 02:00:00	2020-10-31 02:00:00		0			0
Stn 9M_1083_012521	111	1900-01-05 03:00:00	2020-10-31 03:00:00		0			0
Stn 9M_1083_012521	112	1900-01-05 04:00:00	2020-10-31 04:00:00		0			0
Stn 9M_1083_012521	113	1900-01-05 05:00:00	2020-10-31 05:00:00		0			0
Stn 9M_1083_012521	114	1900-01-05 06:00:00	2020-10-31 06:00:00		0			0
Stn 9M_1083_012521	115	1900-01-05 07:00:00	2020-10-31 07:00:00		0			0
Stn 9M_1083_012521	116	1900-01-05 08:00:00	2020-10-31 08:00:00		0			0
Stn 9M_1083_012521	117	1900-01-05 09:00:00	2020-10-31 09:00:00		0			0
Stn 9M_1083_012521	118	1900-01-05 10:00:00	2020-10-31 10:00:00	Burst Wide	0	1		0	1
Stn 9M_1083_012521	119	1900-01-05 11:00:00	2020-10-31 11:00:00		0			0
Stn 9M_1083_012521	120	1900-01-05 12:00:00	2020-10-31 12:00:00	Low Frequency	0			0
Stn 9M_1083_012521	121	1900-01-05 13:00:00	2020-10-31 13:00:00		0			0
Stn 9M_1083_012521	122	1900-01-05 14:00:00	2020-10-31 14:00:00		0			0
Stn 9M_1083_012521	123	1900-01-05 15:00:00	2020-10-31 15:00:00		0			0
Stn 9M_1083_012521	124	1900-01-05 16:00:00	2020-10-31 16:00:00		0			0
Stn 9M_1083_012521	125	1900-01-05 17:00:00	2020-10-31 17:00:00		0			0
Stn 9M_1083_012521	126	1900-01-05 18:00:00	2020-10-31 18:00:00		0			0
Stn 9M_1083_012521	127	1900-01-05 19:00:00	2020-10-31 19:00:00		0			0
Stn 9M_1083_012521	128	1900-01-05 20:00:00	2020-10-31 20:00:00		0			0
Stn 9M_1083_012521	129	1900-01-05 21:00:00	2020-10-31 21:00:00		0			0
Stn 9M_1083_012521	130	1900-01-05 22:00:00	2020-10-31 22:00:00		0			0
Stn 9M_1083_012521	131	1900-01-05 23:00:00	2020-10-31 23:00:00		0			0
Stn 9M_1083_012521	132	1900-01-06	2020-11-01 00:00:00		0			0
Stn 9M_1083_012521	133	1900-01-06 01:00:00	2020-11-01 01:00:00		0			0
Stn 9M_1083_012521	134	1900-01-06 02:00:00	2020-11-01 02:00:00		0			0
Stn 9M_1083_012521	135	1900-01-06 03:00:00	2020-11-01 03:00:00		0			0
Stn 9M_1083_012521	136	1900-01-06 04:00:00	2020-11-01 04:00:00		0			0
Stn 9M_1083_012521	137	1900-01-06 05:00:00	2020-11-01 05:00:00		0			0
Stn 9M_1083_012521	138	1900-01-06 06:00:00	2020-11-01 06:00:00		0			0
Stn 9M_1083_012521	139	1900-01-06 07:00:00	2020-11-01 07:00:00		0			0
Stn 9M_1083_012521	140	1900-01-06 08:00:00	2020-11-01 08:00:00		0			0
Stn 9M_1083_012521	141	1900-01-06 09:00:00	2020-11-01 09:00:00		0			0
Stn 9M_1083_012521	142	1900-01-06 10:00:00	2020-11-01 10:00:00		0			0
Stn 9M_1083_012521	143	1900-01-06 11:00:00	2020-11-01 11:00:00		0			0
Stn 9M_1083_012521	144	1900-01-06 12:00:00	2020-11-01 12:00:00		0			0
Stn 9M_1083_012521	145	1900-01-06 13:00:00	2020-11-01 13:00:00		0			0
Stn 9M_1083_012521	146	1900-01-06 14:00:00	2020-11-01 14:00:00		0			0
Stn 9M_1083_012521	147	1900-01-06 15:00:00	2020-11-01 15:00:00		0			0
Stn 9M_1083_012521	148	1900-01-06 16:00:00	2020-11-01 16:00:00		0			0
Stn 9M_1083_012521	149	1900-01-06 17:00:00	2020-11-01 17:00:00		0			0
Stn 9M_1083_012521	150	1900-01-06 18:00:00	2020-11-01 18:00:00		0			0
Stn 9M_1083_012521	151	1900-01-06 19:00:00	2020-11-01 19:00:00		0			0
Stn 9M_1083_012521	152	1900-01-06 20:00:00	2020-11-01 20:00:00		0			0
Stn 9M_1083_012521	153	1900-01-06 21:00:00	2020-11-01 21:00:00		0			0
Stn 9M_1083_012521	154	1900-01-06 22:00:00	2020-11-01 22:00:00		0			0
Stn 9M_1083_012521	155	1900-01-06 23:00:00	2020-11-01 23:00:00		0			0
Stn 9M_1083_012521	156	1900-01-07	2020-11-02 00:00:00		0			0
Stn 9M_1083_012521	157	1900-01-07 01:00:00	2020-11-02 01:00:00		0			0
Stn 9M_1083_012521	158	1900-01-07 02:00:00	2020-11-02 02:00:00		0			0
Stn 9M_1083_012521	159	1900-01-07 03:00:00	2020-11-02 03:00:00		0			0
Stn 9M_1083_012521	160	1900-01-07 04:00:00	2020-11-02 04:00:00		0			0
Stn 9M_1083_012521	161	1900-01-07 05:00:00	2020-11-02 05:00:00		0			0
Stn 9M_1083_012521	162	1900-01-07 06:00:00	2020-11-02 06:00:00		0			0
Stn 9M_1083_012521	163	1900-01-07 07:00:00	2020-11-02 07:00:00		0			0
Stn 9M_1083_012521	164	1900-01-07 08:00:00	2020-11-02 08:00:00		0			0
Stn 9M_1083_012521	165	1900-01-07 09:00:00	2020-11-02 09:00:00		0			0
Stn 9M_1083_012521	166	1900-01-07 10:00:00	2020-11-02 10:00:00		0			0
Stn 9M_1083_012521	167	1900-01-07 11:00:00	2020-11-02 11:00:00		0			0
Stn 9M_1083_012521	168	1900-01-07 12:00:00	2020-11-02 12:00:00	Burst Wide	1			2
Stn 9M_1083_012521	169	1900-01-07 13:00:00	2020-11-02 13:00:00		0			0
Stn 9M_1083_012521	170	1900-01-07 14:00:00	2020-11-02 14:00:00		0			0
Stn 9M_1083_012521	171	1900-01-07 15:00:00	2020-11-02 15:00:00		0			0
Stn 9M_1083_012521	172	1900-01-07 16:00:00	2020-11-02 16:00:00		0			0
Stn 9M_1083_012521	173	1900-01-07 17:00:00	2020-11-02 17:00:00		0			0
Stn 9M_1083_012521	174	1900-01-07 18:00:00	2020-11-02 18:00:00		0			0
Stn 9M_1083_012521	175	1900-01-07 19:00:00	2020-11-02 19:00:00		0			0
Stn 9M_1083_012521	176	1900-01-07 20:00:00	2020-11-02 20:00:00		0			0
Stn 9M_1083_012521	177	1900-01-07 21:00:00	2020-11-02 21:00:00		0			0
Stn 9M_1083_012521	178	1900-01-07 22:00:00	2020-11-02 22:00:00		0			0
Stn 9M_1083_012521	179	1900-01-07 23:00:00	2020-11-02 23:00:00		0			0
Stn 9M_1083_012521	180	1900-01-08	2020-11-03 00:00:00		0			0
Stn 9M_1083_012521	181	1900-01-08 01:00:00	2020-11-03 01:00:00		0			0
Stn 9M_1083_012521	182	1900-01-08 02:00:00	2020-11-03 02:00:00		0			0
Stn 9M_1083_012521	183	1900-01-08 03:00:00	2020-11-03 03:00:00		0			0
Stn 9M_1083_012521	184	1900-01-08 04:00:00	2020-11-03 04:00:00		0			0
Stn 9M_1083_012521	185	1900-01-08 05:00:00	2020-11-03 05:00:00		0			0
Stn 9M_1083_012521	186	1900-01-08 06:00:00	2020-11-03 06:00:00		0			0
Stn 9M_1083_012521	187	1900-01-08 07:00:00	2020-11-03 07:00:00		0			0
Stn 9M_1083_012521	188	1900-01-08 08:00:00	2020-11-03 08:00:00		0			0
Stn 9M_1083_012521	189	1900-01-08 09:00:00	2020-11-03 09:00:00		0			0
Stn 9M_1083_012521	190	1900-01-08 10:00:00	2020-11-03 10:00:00	Low Frequency	0			0
Stn 9M_1083_012521	191	1900-01-08 11:00:00	2020-11-03 11:00:00		0			0
Stn 9M_1083_012521	192	1900-01-08 12:00:00	2020-11-03 12:00:00		0			0
Stn 9M_1083_012521	193	1900-01-08 13:00:00	2020-11-03 13:00:00		0			0
Stn 9M_1083_012521	194	1900-01-08 14:00:00	2020-11-03 14:00:00		0			0
Stn 9M_1083_012521	195	1900-01-08 15:00:00	2020-11-03 15:00:00		0			0
Stn 9M_1083_012521	196	1900-01-08 16:00:00	2020-11-03 16:00:00		0			0
Stn 9M_1083_012521	197	1900-01-08 17:00:00	2020-11-03 17:00:00		0			0
Stn 9M_1083_012521	198	1900-01-08 18:00:00	2020-11-03 18:00:00		0			0
Stn 9M_1083_012521	199	1900-01-08 19:00:00	2020-11-03 19:00:00		0			0
Stn 9M_1083_012521	200	1900-01-08 20:00:00	2020-11-03 20:00:00		0			0
Stn 9M_1083_012521	201	1900-01-08 21:00:00	2020-11-03 21:00:00		0			0
Stn 9M_1083_012521	202	1900-01-08 22:00:00	2020-11-03 22:00:00		0			0
Stn 9M_1083_012521	203	1900-01-08 23:00:00	2020-11-03 23:00:00		0			0
Stn 9M_1083_012521	204	1900-01-09	2020-11-04 00:00:00		0			0
Stn 9M_1083_012521	205	1900-01-09 01:00:00	2020-11-04 01:00:01		0			0
Stn 9M_1083_012521	206	1900-01-09 02:00:00	2020-11-04 02:00:01		0			0
Stn 9M_1083_012521	207	1900-01-09 03:00:00	2020-11-04 03:00:01		0			0
Stn 9M_1083_012521	208	1900-01-09 04:00:00	2020-11-04 04:00:01		0			0
Stn 9M_1083_012521	209	1900-01-09 05:00:00	2020-11-04 05:00:01		0			0
Stn 9M_1083_012521	210	1900-01-09 06:00:00	2020-11-04 06:00:01		0			0
Stn 9M_1083_012521	211	1900-01-09 07:00:00	2020-11-04 07:00:01		0			0
Stn 9M_1083_012521	212	1900-01-09 08:00:00	2020-11-04 08:00:01		0			0
Stn 9M_1083_012521	213	1900-01-09 09:00:00	2020-11-04 09:00:01		0			0
Stn 9M_1083_012521	214	1900-01-09 10:00:00	2020-11-04 10:00:01		0			0
Stn 9M_1083_012521	215	1900-01-09 11:00:00	2020-11-04 11:00:01		0			0
Stn 9M_1083_012521	216	1900-01-09 12:00:00	2020-11-04 12:00:01		0			0
Stn 9M_1083_012521	217	1900-01-09 13:00:00	2020-11-04 13:00:01		0			0
Stn 9M_1083_012521	218	1900-01-09 14:00:00	2020-11-04 14:00:01		0			0
Stn 9M_1083_012521	219	1900-01-09 15:00:00	2020-11-04 15:00:01		0			0
Stn 9M_1083_012521	220	1900-01-09 16:00:00	2020-11-04 16:00:01		0			0
Stn 9M_1083_012521	221	1900-01-09 17:00:00	2020-11-04 17:00:01		0			0
Stn 9M_1083_012521	222	1900-01-09 18:00:00	2020-11-04 18:00:01		0			0
Stn 9M_1083_012521	223	1900-01-09 19:00:00	2020-11-04 19:00:01		0			0
Stn 9M_1083_012521	224	1900-01-09 20:00:00	2020-11-04 20:00:01		0			0
Stn 9M_1083_012521	225	1900-01-09 21:00:00	2020-11-04 21:00:01		0			0
Stn 9M_1083_012521	226	1900-01-09 22:00:00	2020-11-04 22:00:01		0			0
Stn 9M_1083_012521	227	1900-01-09 23:00:00	2020-11-04 23:00:01		0			0
Stn 9M_1083_012521	228	1900-01-10	2020-11-05 00:00:01		0			0
Stn 9M_1083_012521	229	1900-01-10 01:00:00	2020-11-05 01:00:01		0			0
Stn 9M_1083_012521	230	1900-01-10 02:00:00	2020-11-05 02:00:01		0			0
Stn 9M_1083_012521	231	1900-01-10 03:00:00	2020-11-05 03:00:01		0			0
Stn 9M_1083_012521	232	1900-01-10 04:00:00	2020-11-05 04:00:01		0			0
Stn 9M_1083_012521	233	1900-01-10 05:00:00	2020-11-05 05:00:01		0			0
Stn 9M_1083_012521	234	1900-01-10 06:00:00	2020-11-05 06:00:01	Low Frequency	0			0
Stn 9M_1083_012521	235	1900-01-10 07:00:00	2020-11-05 07:00:01		0			0
Stn 9M_1083_012521	236	1900-01-10 08:00:00	2020-11-05 08:00:01		0			0
Stn 9M_1083_012521	237	1900-01-10 09:00:00	2020-11-05 09:00:01		0			0
Stn 9M_1083_012521	238	1900-01-10 10:00:00	2020-11-05 10:00:01	Low Frequency	0			0
Stn 9M_1083_012521	239	1900-01-10 11:00:00	2020-11-05 11:00:01		0			0
Stn 9M_1083_012521	240	1900-01-10 12:00:00	2020-11-05 12:00:01		0			0
Stn 9M_1083_012521	241	1900-01-10 13:00:00	2020-11-05 13:00:01		0			0
Stn 9M_1083_012521	242	1900-01-10 14:00:00	2020-11-05 14:00:01		0			0
Stn 9M_1083_012521	243	1900-01-10 15:00:00	2020-11-05 15:00:01		0			0
Stn 9M_1083_012521	244	1900-01-10 16:00:00	2020-11-05 16:00:01		0			0
Stn 9M_1083_012521	245	1900-01-10 17:00:00	2020-11-05 17:00:01		0			0
Stn 9M_1083_012521	246	1900-01-10 18:00:00	2020-11-05 18:00:01		0			0
Stn 9M_1083_012521	247	1900-01-10 19:00:00	2020-11-05 19:00:01		0			0
Stn 9M_1083_012521	248	1900-01-10 20:00:00	2020-11-05 20:00:01		0			0
Stn 9M_1083_012521	249	1900-01-10 21:00:00	2020-11-05 21:00:01		0			0
Stn 9M_1083_012521	250	1900-01-10 22:00:00	2020-11-05 22:00:01		0			0
Stn 9M_1083_012521	251	1900-01-10 23:00:00	2020-11-05 23:00:01		0			0
Stn 9M_1083_012521	252	1900-01-11	2020-11-06 00:00:01		0			0
Stn 9M_1083_012521	253	1900-01-11 01:00:00	2020-11-06 01:00:01		0			0
Stn 9M_1083_012521	254	1900-01-11 02:00:00	2020-11-06 02:00:01		0			0
Stn 9M_1083_012521	255	1900-01-11 03:00:00	2020-11-06 03:00:01		0			0
Stn 9M_1083_012521	256	1900-01-11 04:00:00	2020-11-06 04:00:01		0			0
Stn 9M_1083_012521	257	1900-01-11 05:00:00	2020-11-06 05:00:01		0			0
Stn 9M_1083_012521	258	1900-01-11 06:00:00	2020-11-06 06:00:01		0			0
Stn 9M_1083_012521	259	1900-01-11 07:00:00	2020-11-06 07:00:01		0			0
Stn 9M_1083_012521	260	1900-01-11 08:00:00	2020-11-06 08:00:01	Broadband/Low Frequency	0			0
Stn 9M_1083_012521	261	1900-01-11 09:00:00	2020-11-06 09:00:01		0			0
Stn 9M_1083_012521	262	1900-01-11 10:00:00	2020-11-06 10:00:01		0			0
Stn 9M_1083_012521	263	1900-01-11 11:00:00	2020-11-06 11:00:01		0			0
Stn 9M_1083_012521	264	1900-01-11 12:00:00	2020-11-06 12:00:01		0			0
Stn 9M_1083_012521	265	1900-01-11 13:00:00	2020-11-06 13:00:01		0			0
Stn 9M_1083_012521	266	1900-01-11 14:00:00	2020-11-06 14:00:01		0			0
Stn 9M_1083_012521	267	1900-01-11 15:00:00	2020-11-06 15:00:01		0			0
Stn 9M_1083_012521	268	1900-01-11 16:00:00	2020-11-06 16:00:01		0			0
Stn 9M_1083_012521	269	1900-01-11 17:00:00	2020-11-06 17:00:01		0			0
Stn 9M_1083_012521	270	1900-01-11 18:00:00	2020-11-06 18:00:01		0			0
Stn 9M_1083_012521	271	1900-01-11 19:00:00	2020-11-06 19:00:01		0			0
Stn 9M_1083_012521	272	1900-01-11 20:00:00	2020-11-06 20:00:01		0			0
Stn 9M_1083_012521	273	1900-01-11 21:00:00	2020-11-06 21:00:01		0			0
Stn 9M_1083_012521	274	1900-01-11 22:00:00	2020-11-06 22:00:01		0			0
Stn 9M_1083_012521	275	1900-01-11 23:00:00	2020-11-06 23:00:01		0			0
Stn 9M_1083_012521	276	1900-01-12	2020-11-07 00:00:01		0			0
Stn 9M_1083_012521	277	1900-01-12 01:00:00	2020-11-07 01:00:01		0			0
Stn 9M_1083_012521	278	1900-01-12 02:00:00	2020-11-07 02:00:01		0			0
Stn 9M_1083_012521	279	1900-01-12 03:00:00	2020-11-07 03:00:01		0			0
Stn 9M_1083_012521	280	1900-01-12 04:00:00	2020-11-07 04:00:01		0			0
Stn 9M_1083_012521	281	1900-01-12 05:00:00	2020-11-07 05:00:01		0			0
Stn 9M_1083_012521	282	1900-01-12 06:00:00	2020-11-07 06:00:01		0			0
Stn 9M_1083_012521	283	1900-01-12 07:00:00	2020-11-07 07:00:01		0			0
Stn 9M_1083_012521	284	1900-01-12 08:00:00	2020-11-07 08:00:01	Broadband	0			0
Stn 9M_1083_012521	285	1900-01-12 09:00:00	2020-11-07 09:00:01		0			0
Stn 9M_1083_012521	286	1900-01-12 10:00:00	2020-11-07 10:00:01	Broadband	0			0
Stn 9M_1083_012521	287	1900-01-12 11:00:00	2020-11-07 11:00:01	Broadband	2	1		2	1
Stn 9M_1083_012521	288	1900-01-12 12:00:00	2020-11-07 12:00:01	Burst Wide	1			1
Stn 9M_1083_012521	289	1900-01-12 13:00:00	2020-11-07 13:00:01	Burst Wide	1			1
Stn 9M_1083_012521	290	1900-01-12 14:00:00	2020-11-07 14:00:01		0			0
Stn 9M_1083_012521	291	1900-01-12 15:00:00	2020-11-07 15:00:01		0			0
Stn 9M_1083_012521	292	1900-01-12 16:00:00	2020-11-07 16:00:01	Burst Wide	1			1
Stn 9M_1083_012521	293	1900-01-12 17:00:00	2020-11-07 17:00:01		0			0
Stn 9M_1083_012521	294	1900-01-12 18:00:00	2020-11-07 18:00:01		0			0
Stn 9M_1083_012521	295	1900-01-12 19:00:00	2020-11-07 19:00:01		0			0
Stn 9M_1083_012521	296	1900-01-12 20:00:00	2020-11-07 20:00:01		0			0
Stn 9M_1083_012521	297	1900-01-12 21:00:00	2020-11-07 21:00:01		0			0
Stn 9M_1083_012521	298	1900-01-12 22:00:00	2020-11-07 22:00:01		0			0
Stn 9M_1083_012521	299	1900-01-12 23:00:00	2020-11-07 23:00:01		0			0
Stn 9M_1083_012521	300	1900-01-13	2020-11-08 00:00:01		0			0
Stn 9M_1083_012521	301	1900-01-13 01:00:00	2020-11-08 01:00:01		0			0
Stn 9M_1083_012521	302	1900-01-13 02:00:00	2020-11-08 02:00:01		0			0
Stn 9M_1083_012521	303	1900-01-13 03:00:00	2020-11-08 03:00:01		0			0
Stn 9M_1083_012521	304	1900-01-13 04:00:00	2020-11-08 04:00:01		0			0
Stn 9M_1083_012521	305	1900-01-13 05:00:00	2020-11-08 05:00:01		0			0
Stn 9M_1083_012521	306	1900-01-13 06:00:00	2020-11-08 06:00:01		0			0
Stn 9M_1083_012521	307	1900-01-13 07:00:00	2020-11-08 07:00:01		0			0
Stn 9M_1083_012521	308	1900-01-13 08:00:00	2020-11-08 08:00:01		0			0
Stn 9M_1083_012521	309	1900-01-13 09:00:00	2020-11-08 09:00:01		0			0
Stn 9M_1083_012521	310	1900-01-13 10:00:00	2020-11-08 10:00:01		0			0
Stn 9M_1083_012521	311	1900-01-13 11:00:00	2020-11-08 11:00:01		0			0
Stn 9M_1083_012521	312	1900-01-13 12:00:00	2020-11-08 12:00:01		0			0
Stn 9M_1083_012521	313	1900-01-13 13:00:00	2020-11-08 13:00:01		0			0
Stn 9M_1083_012521	314	1900-01-13 14:00:00	2020-11-08 14:00:01		0			0
Stn 9M_1083_012521	315	1900-01-13 15:00:00	2020-11-08 15:00:01		0			0
Stn 9M_1083_012521	316	1900-01-13 16:00:00	2020-11-08 16:00:01		0			0
Stn 9M_1083_012521	317	1900-01-13 17:00:00	2020-11-08 17:00:01		0			0
Stn 9M_1083_012521	318	1900-01-13 18:00:00	2020-11-08 18:00:01		0			0
Stn 9M_1083_012521	319	1900-01-13 19:00:00	2020-11-08 19:00:01		0			0
Stn 9M_1083_012521	320	1900-01-13 20:00:00	2020-11-08 20:00:01		0			0
Stn 9M_1083_012521	321	1900-01-13 21:00:00	2020-11-08 21:00:01		0			0
Stn 9M_1083_012521	322	1900-01-13 22:00:00	2020-11-08 22:00:01		0			0
Stn 9M_1083_012521	323	1900-01-13 23:00:00	2020-11-08 23:00:01		0			0
Stn 9M_1083_012521	324	1900-01-14	2020-11-09 00:00:01		0			0
Stn 9M_1083_012521	325	1900-01-14 01:00:00	2020-11-09 01:00:01		0			0
Stn 9M_1083_012521	326	1900-01-14 02:00:00	2020-11-09 02:00:01		0			0
Stn 9M_1083_012521	327	1900-01-14 03:00:00	2020-11-09 03:00:01		0			0
Stn 9M_1083_012521	328	1900-01-14 04:00:00	2020-11-09 04:00:01		0			0
Stn 9M_1083_012521	329	1900-01-14 05:00:00	2020-11-09 05:00:01		0			0
Stn 9M_1083_012521	330	1900-01-14 06:00:00	2020-11-09 06:00:01		0			0
Stn 9M_1083_012521	331	1900-01-14 07:00:00	2020-11-09 07:00:01		0			0
Stn 9M_1083_012521	332	1900-01-14 08:00:00	2020-11-09 08:00:01		0			0
Stn 9M_1083_012521	333	1900-01-14 09:00:00	2020-11-09 09:00:01		0			0
Stn 9M_1083_012521	334	1900-01-14 10:00:00	2020-11-09 10:00:01	Burst Wide	1			1
Stn 9M_1083_012521	335	1900-01-14 11:00:00	2020-11-09 11:00:01		0			0
Stn 9M_1083_012521	336	1900-01-14 12:00:00	2020-11-09 12:00:01		0			0
Stn 9M_1083_012521	337	1900-01-14 13:00:00	2020-11-09 13:00:01		0			0
Stn 9M_1083_012521	338	1900-01-14 14:00:00	2020-11-09 14:00:01		0			0
Stn 9M_1083_012521	339	1900-01-14 15:00:00	2020-11-09 15:00:01		0			0
Stn 9M_1083_012521	340	1900-01-14 16:00:00	2020-11-09 16:00:01		0			0
Stn 9M_1083_012521	341	1900-01-14 17:00:00	2020-11-09 17:00:01		0			0
Stn 9M_1083_012521	342	1900-01-14 18:00:00	2020-11-09 18:00:01		0			0
Stn 9M_1083_012521	343	1900-01-14 19:00:00	2020-11-09 19:00:01		0			0
Stn 9M_1083_012521	344	1900-01-14 20:00:00	2020-11-09 20:00:01		0			0
Stn 9M_1083_012521	345	1900-01-14 21:00:00	2020-11-09 21:00:01		0			0
Stn 9M_1083_012521	346	1900-01-14 22:00:00	2020-11-09 22:00:01		0			0
Stn 9M_1083_012521	347	1900-01-14 23:00:00	2020-11-09 23:00:01		0			0
Stn 9M_1083_012521	348	1900-01-15	2020-11-10 00:00:01		0			0
Stn 9M_1083_012521	349	1900-01-15 01:00:00	2020-11-10 01:00:01		0			0
Stn 9M_1083_012521	350	1900-01-15 02:00:00	2020-11-10 02:00:01		0			0
Stn 9M_1083_012521	351	1900-01-15 03:00:00	2020-11-10 03:00:01		0			0
Stn 9M_1083_012521	352	1900-01-15 04:00:00	2020-11-10 04:00:01		0			0
Stn 9M_1083_012521	353	1900-01-15 05:00:00	2020-11-10 05:00:01		0			0
Stn 9M_1083_012521	354	1900-01-15 06:00:00	2020-11-10 06:00:01		0			0
Stn 9M_1083_012521	355	1900-01-15 07:00:00	2020-11-10 07:00:01		0			0
Stn 9M_1083_012521	356	1900-01-15 08:00:00	2020-11-10 08:00:01		0			0
Stn 9M_1083_012521	357	1900-01-15 09:00:00	2020-11-10 09:00:01		0			0
Stn 9M_1083_012521	358	1900-01-15 10:00:00	2020-11-10 10:00:01	Low Frequency	0			0
Stn 9M_1083_012521	359	1900-01-15 11:00:00	2020-11-10 11:00:01		0			0
Stn 9M_1083_012521	360	1900-01-15 12:00:00	2020-11-10 12:00:01		0			0
Stn 9M_1083_012521	361	1900-01-15 13:00:00	2020-11-10 13:00:01		0			0
Stn 9M_1083_012521	362	1900-01-15 14:00:00	2020-11-10 14:00:01		0			0
Stn 9M_1083_012521	363	1900-01-15 15:00:00	2020-11-10 15:00:01		0			0
Stn 9M_1083_012521	364	1900-01-15 16:00:00	2020-11-10 16:00:01		0			0
Stn 9M_1083_012521	365	1900-01-15 17:00:00	2020-11-10 17:00:01		0			0
Stn 9M_1083_012521	366	1900-01-15 18:00:00	2020-11-10 18:00:01		0			0
Stn 9M_1083_012521	367	1900-01-15 19:00:00	2020-11-10 19:00:01		0			0
Stn 9M_1083_012521	368	1900-01-15 20:00:00	2020-11-10 20:00:01		0			0
Stn 9M_1083_012521	369	1900-01-15 21:00:00	2020-11-10 21:00:01		0			0
Stn 9M_1083_012521	370	1900-01-15 22:00:00	2020-11-10 22:00:01		0			0
Stn 9M_1083_012521	371	1900-01-15 23:00:00	2020-11-10 23:00:01		0			0
Stn 9M_1083_012521	372	1900-01-16	2020-11-11 00:00:01		0			0
Stn 9M_1083_012521	373	1900-01-16 01:00:00	2020-11-11 01:00:01		0			0
Stn 9M_1083_012521	374	1900-01-16 02:00:00	2020-11-11 02:00:01		0			0
Stn 9M_1083_012521	375	1900-01-16 03:00:00	2020-11-11 03:00:01		0			0
Stn 9M_1083_012521	376	1900-01-16 04:00:00	2020-11-11 04:00:01		0			0
Stn 9M_1083_012521	377	1900-01-16 05:00:00	2020-11-11 05:00:01		0			0
Stn 9M_1083_012521	378	1900-01-16 06:00:00	2020-11-11 06:00:01		0			0
Stn 9M_1083_012521	379	1900-01-16 07:00:00	2020-11-11 07:00:01		0			0
Stn 9M_1083_012521	380	1900-01-16 08:00:00	2020-11-11 08:00:01		0			0
Stn 9M_1083_012521	381	1900-01-16 09:00:00	2020-11-11 09:00:01		0			0
Stn 9M_1083_012521	382	1900-01-16 10:00:00	2020-11-11 10:00:01		0			0
Stn 9M_1083_012521	383	1900-01-16 11:00:00	2020-11-11 11:00:01		0			0
Stn 9M_1083_012521	384	1900-01-16 12:00:00	2020-11-11 12:00:01		0			0
Stn 9M_1083_012521	385	1900-01-16 13:00:00	2020-11-11 13:00:01		0			0
Stn 9M_1083_012521	386	1900-01-16 14:00:00	2020-11-11 14:00:01		0			0
Stn 9M_1083_012521	387	1900-01-16 15:00:00	2020-11-11 15:00:01		0			0
Stn 9M_1083_012521	388	1900-01-16 16:00:00	2020-11-11 16:00:01		0			0
Stn 9M_1083_012521	389	1900-01-16 17:00:00	2020-11-11 17:00:01		0			0
Stn 9M_1083_012521	390	1900-01-16 18:00:00	2020-11-11 18:00:01		0			0
Stn 9M_1083_012521	391	1900-01-16 19:00:00	2020-11-11 19:00:01		0			0
Stn 9M_1083_012521	392	1900-01-16 20:00:00	2020-11-11 20:00:01		0			0
Stn 9M_1083_012521	393	1900-01-16 21:00:00	2020-11-11 21:00:01		0			0
Stn 9M_1083_012521	394	1900-01-16 22:00:00	2020-11-11 22:00:01		0			0
Stn 9M_1083_012521	395	1900-01-16 23:00:00	2020-11-11 23:00:01		0			0
Stn 9M_1083_012521	396	1900-01-17	2020-11-12 00:00:01		0			0
Stn 9M_1083_012521	397	1900-01-17 01:00:00	2020-11-12 01:00:01		0			0
Stn 9M_1083_012521	398	1900-01-17 02:00:00	2020-11-12 02:00:01		0			0
Stn 9M_1083_012521	399	1900-01-17 03:00:00	2020-11-12 03:00:01		0			0
Stn 9M_1083_012521	400	1900-01-17 04:00:00	2020-11-12 04:00:01		0			0
Stn 9M_1083_012521	401	1900-01-17 05:00:00	2020-11-12 05:00:01		0			0
Stn 9M_1083_012521	402	1900-01-17 06:00:00	2020-11-12 06:00:01		0			0
Stn 9M_1083_012521	403	1900-01-17 07:00:00	2020-11-12 07:00:01		0			0
Stn 9M_1083_012521	404	1900-01-17 08:00:00	2020-11-12 08:00:01		0			0
Stn 9M_1083_012521	405	1900-01-17 09:00:00	2020-11-12 09:00:02		0			0
Stn 9M_1083_012521	406	1900-01-17 10:00:00	2020-11-12 10:00:02		0			0
Stn 9M_1083_012521	407	1900-01-17 11:00:00	2020-11-12 11:00:02		0			0
Stn 9M_1083_012521	408	1900-01-17 12:00:00	2020-11-12 12:00:02		0			0
Stn 9M_1083_012521	409	1900-01-17 13:00:00	2020-11-12 13:00:02		0			0
Stn 9M_1083_012521	410	1900-01-17 14:00:00	2020-11-12 14:00:02		0			0
Stn 9M_1083_012521	411	1900-01-17 15:00:00	2020-11-12 15:00:02		0			0
Stn 9M_1083_012521	412	1900-01-17 16:00:00	2020-11-12 16:00:02		0			0
Stn 9M_1083_012521	413	1900-01-17 17:00:00	2020-11-12 17:00:02		0			0
Stn 9M_1083_012521	414	1900-01-17 18:00:00	2020-11-12 18:00:02		0			0
Stn 9M_1083_012521	415	1900-01-17 19:00:00	2020-11-12 19:00:02		0			0
Stn 9M_1083_012521	416	1900-01-17 20:00:00	2020-11-12 20:00:02		0			0
Stn 9M_1083_012521	417	1900-01-17 21:00:00	2020-11-12 21:00:02		0			0
Stn 9M_1083_012521	418	1900-01-17 22:00:00	2020-11-12 22:00:02		0			0
Stn 9M_1083_012521	419	1900-01-17 23:00:00	2020-11-12 23:00:02		0			0
Stn 9M_1083_012521	420	1900-01-18	2020-11-13 00:00:02		0			0
Stn 9M_1083_012521	421	1900-01-18 01:00:00	2020-11-13 01:00:02		0			0
Stn 9M_1083_012521	422	1900-01-18 02:00:00	2020-11-13 02:00:02		0			0
Stn 9M_1083_012521	423	1900-01-18 03:00:00	2020-11-13 03:00:02		0			0
Stn 9M_1083_012521	424	1900-01-18 04:00:00	2020-11-13 04:00:02		0			0
Stn 9M_1083_012521	425	1900-01-18 05:00:00	2020-11-13 05:00:02		0			0
Stn 9M_1083_012521	426	1900-01-18 06:00:00	2020-11-13 06:00:02		0			0
Stn 9M_1083_012521	427	1900-01-18 07:00:00	2020-11-13 07:00:02		0			0
Stn 9M_1083_012521	428	1900-01-18 08:00:00	2020-11-13 08:00:02		0			0
Stn 9M_1083_012521	429	1900-01-18 09:00:00	2020-11-13 09:00:02		0			0
Stn 9M_1083_012521	430	1900-01-18 10:00:00	2020-11-13 10:00:02		0			0
Stn 9M_1083_012521	431	1900-01-18 11:00:00	2020-11-13 11:00:02		0			0
Stn 9M_1083_012521	432	1900-01-18 12:00:00	2020-11-13 12:00:02	Low Frequency	0			0
Stn 9M_1083_012521	433	1900-01-18 13:00:00	2020-11-13 13:00:02		0			0
Stn 9M_1083_012521	434	1900-01-18 14:00:00	2020-11-13 14:00:02		0			0
Stn 9M_1083_012521	435	1900-01-18 15:00:00	2020-11-13 15:00:02		0			0
Stn 9M_1083_012521	436	1900-01-18 16:00:00	2020-11-13 16:00:02		0			0
Stn 9M_1083_012521	437	1900-01-18 17:00:00	2020-11-13 17:00:02		0			0
Stn 9M_1083_012521	438	1900-01-18 18:00:00	2020-11-13 18:00:02		0			0
Stn 9M_1083_012521	439	1900-01-18 19:00:00	2020-11-13 19:00:02		0			0
Stn 9M_1083_012521	440	1900-01-18 20:00:00	2020-11-13 20:00:02		0			0
Stn 9M_1083_012521	441	1900-01-18 21:00:00	2020-11-13 21:00:02		0			0
Stn 9M_1083_012521	442	1900-01-18 22:00:00	2020-11-13 22:00:02		0			0
Stn 9M_1083_012521	443	1900-01-18 23:00:00	2020-11-13 23:00:02		0			0
Stn 9M_1083_012521	444	1900-01-19	2020-11-14 00:00:02		0			0
Stn 9M_1083_012521	445	1900-01-19 01:00:00	2020-11-14 01:00:02		0			0
Stn 9M_1083_012521	446	1900-01-19 02:00:00	2020-11-14 02:00:02		0			0
Stn 9M_1083_012521	447	1900-01-19 03:00:00	2020-11-14 03:00:02		0			0
Stn 9M_1083_012521	448	1900-01-19 04:00:00	2020-11-14 04:00:02		0			0
Stn 9M_1083_012521	449	1900-01-19 05:00:00	2020-11-14 05:00:02		0			0
Stn 9M_1083_012521	450	1900-01-19 06:00:00	2020-11-14 06:00:02		0			0
Stn 9M_1083_012521	451	1900-01-19 07:00:00	2020-11-14 07:00:02		0			0
Stn 9M_1083_012521	452	1900-01-19 08:00:00	2020-11-14 08:00:02		0			0
Stn 9M_1083_012521	453	1900-01-19 09:00:00	2020-11-14 09:00:02		0			0
Stn 9M_1083_012521	454	1900-01-19 10:00:00	2020-11-14 10:00:02		0			0
Stn 9M_1083_012521	455	1900-01-19 11:00:00	2020-11-14 11:00:02		0			0
Stn 9M_1083_012521	456	1900-01-19 12:00:00	2020-11-14 12:00:02	Broadband	0			0
Stn 9M_1083_012521	457	1900-01-19 13:00:00	2020-11-14 13:00:02		0			0
Stn 9M_1083_012521	458	1900-01-19 14:00:00	2020-11-14 14:00:02		0			0
Stn 9M_1083_012521	459	1900-01-19 15:00:00	2020-11-14 15:00:02		0			0
Stn 9M_1083_012521	460	1900-01-19 16:00:00	2020-11-14 16:00:02		0			0
Stn 9M_1083_012521	461	1900-01-19 17:00:00	2020-11-14 17:00:02		0			0
Stn 9M_1083_012521	462	1900-01-19 18:00:00	2020-11-14 18:00:02		0			0
Stn 9M_1083_012521	463	1900-01-19 19:00:00	2020-11-14 19:00:02		0			0
Stn 9M_1083_012521	464	1900-01-19 20:00:00	2020-11-14 20:00:02		0			0
Stn 9M_1083_012521	465	1900-01-19 21:00:00	2020-11-14 21:00:02		0			0
Stn 9M_1083_012521	466	1900-01-19 22:00:00	2020-11-14 22:00:02		0			0
Stn 9M_1083_012521	467	1900-01-19 23:00:00	2020-11-14 23:00:02		0			0
Stn 9M_1083_012521	468	1900-01-20	2020-11-15 00:00:02		0			0
Stn 9M_1083_012521	469	1900-01-20 01:00:00	2020-11-15 01:00:02		0			0
Stn 9M_1083_012521	470	1900-01-20 02:00:00	2020-11-15 02:00:02		0			0
Stn 9M_1083_012521	471	1900-01-20 03:00:00	2020-11-15 03:00:02		0			0
Stn 9M_1083_012521	472	1900-01-20 04:00:00	2020-11-15 04:00:02		0			0
Stn 9M_1083_012521	473	1900-01-20 05:00:00	2020-11-15 05:00:02		0			0
Stn 9M_1083_012521	474	1900-01-20 06:00:00	2020-11-15 06:00:02		0			0
Stn 9M_1083_012521	475	1900-01-20 07:00:00	2020-11-15 07:00:02		0			0
Stn 9M_1083_012521	476	1900-01-20 08:00:00	2020-11-15 08:00:02		0			0
Stn 9M_1083_012521	477	1900-01-20 09:00:00	2020-11-15 09:00:02		0			0
Stn 9M_1083_012521	478	1900-01-20 10:00:00	2020-11-15 10:00:02		0			0
Stn 9M_1083_012521	479	1900-01-20 11:00:00	2020-11-15 11:00:02	Burst Wide	1			1
Stn 9M_1083_012521	480	1900-01-20 12:00:00	2020-11-15 12:00:02	Low Frequency	0			0
Stn 9M_1083_012521	481	1900-01-20 13:00:00	2020-11-15 13:00:02		0			0
Stn 9M_1083_012521	482	1900-01-20 14:00:00	2020-11-15 14:00:02	Broadband	0			0
Stn 9M_1083_012521	483	1900-01-20 15:00:00	2020-11-15 15:00:02		0			0
Stn 9M_1083_012521	484	1900-01-20 16:00:00	2020-11-15 16:00:02		0			0
Stn 9M_1083_012521	485	1900-01-20 17:00:00	2020-11-15 17:00:02		0			0
Stn 9M_1083_012521	486	1900-01-20 18:00:00	2020-11-15 18:00:02		0			0
Stn 9M_1083_012521	487	1900-01-20 19:00:00	2020-11-15 19:00:02		0			0
Stn 9M_1083_012521	488	1900-01-20 20:00:00	2020-11-15 20:00:02		0			0
Stn 9M_1083_012521	489	1900-01-20 21:00:00	2020-11-15 21:00:02		0			0
Stn 9M_1083_012521	490	1900-01-20 22:00:00	2020-11-15 22:00:02		0			0
Stn 9M_1083_012521	491	1900-01-20 23:00:00	2020-11-15 23:00:02		0			0
Stn 9M_1083_012521	492	1900-01-21	2020-11-16 00:00:02		0			0
Stn 9M_1083_012521	493	1900-01-21 01:00:00	2020-11-16 01:00:02		0			0
Stn 9M_1083_012521	494	1900-01-21 02:00:00	2020-11-16 02:00:02		0			0
Stn 9M_1083_012521	495	1900-01-21 03:00:00	2020-11-16 03:00:02		0			0
Stn 9M_1083_012521	496	1900-01-21 04:00:00	2020-11-16 04:00:02		0			0
Stn 9M_1083_012521	497	1900-01-21 05:00:00	2020-11-16 05:00:02		0			0
Stn 9M_1083_012521	498	1900-01-21 06:00:00	2020-11-16 06:00:02		0			0
Stn 9M_1083_012521	499	1900-01-21 07:00:00	2020-11-16 07:00:02		0			0
Stn 9M_1083_012521	500	1900-01-21 08:00:00	2020-11-16 08:00:02	Low Frequency	0			0
Stn 9M_1083_012521	501	1900-01-21 09:00:00	2020-11-16 09:00:02		0			0
Stn 9M_1083_012521	502	1900-01-21 10:00:00	2020-11-16 10:00:02		0			0
Stn 9M_1083_012521	503	1900-01-21 11:00:00	2020-11-16 11:00:02		0			0
Stn 9M_1083_012521	504	1900-01-21 12:00:00	2020-11-16 12:00:02	Low Frequency	0			0
Stn 9M_1083_012521	505	1900-01-21 13:00:00	2020-11-16 13:00:02		0			0
Stn 9M_1083_012521	506	1900-01-21 14:00:00	2020-11-16 14:00:02		0			0
Stn 9M_1083_012521	507	1900-01-21 15:00:00	2020-11-16 15:00:02		0			0
Stn 9M_1083_012521	508	1900-01-21 16:00:00	2020-11-16 16:00:02		0			0
Stn 9M_1083_012521	509	1900-01-21 17:00:00	2020-11-16 17:00:02		0			0
Stn 9M_1083_012521	510	1900-01-21 18:00:00	2020-11-16 18:00:02		0			0
Stn 9M_1083_012521	511	1900-01-21 19:00:00	2020-11-16 19:00:02		0			0
Stn 9M_1083_012521	512	1900-01-21 20:00:00	2020-11-16 20:00:02		0			0
Stn 9M_1083_012521	513	1900-01-21 21:00:00	2020-11-16 21:00:02		0			0
Stn 9M_1083_012521	514	1900-01-21 22:00:00	2020-11-16 22:00:02		0			0
Stn 9M_1083_012521	515	1900-01-21 23:00:00	2020-11-16 23:00:02		0			0
Stn 9M_1083_012521	516	1900-01-22	2020-11-17 00:00:02		0			0
Stn 9M_1083_012521	517	1900-01-22 01:00:00	2020-11-17 01:00:02		0			0
Stn 9M_1083_012521	518	1900-01-22 02:00:00	2020-11-17 02:00:02		0			0
Stn 9M_1083_012521	519	1900-01-22 03:00:00	2020-11-17 03:00:02		0			0
Stn 9M_1083_012521	520	1900-01-22 04:00:00	2020-11-17 04:00:02		0			0
Stn 9M_1083_012521	521	1900-01-22 05:00:00	2020-11-17 05:00:02		0			0
Stn 9M_1083_012521	522	1900-01-22 06:00:00	2020-11-17 06:00:02		0			0
Stn 9M_1083_012521	523	1900-01-22 07:00:00	2020-11-17 07:00:02		0			0
Stn 9M_1083_012521	524	1900-01-22 08:00:00	2020-11-17 08:00:02		0			0
Stn 9M_1083_012521	525	1900-01-22 09:00:00	2020-11-17 09:00:02		0			0
Stn 9M_1083_012521	526	1900-01-22 10:00:00	2020-11-17 10:00:02		0			0
Stn 9M_1083_012521	527	1900-01-22 11:00:00	2020-11-17 11:00:02		0			0
Stn 9M_1083_012521	528	1900-01-22 12:00:00	2020-11-17 12:00:02		0			0
Stn 9M_1083_012521	529	1900-01-22 13:00:00	2020-11-17 13:00:02		0			0
Stn 9M_1083_012521	530	1900-01-22 14:00:00	2020-11-17 14:00:02		0			0
Stn 9M_1083_012521	531	1900-01-22 15:00:00	2020-11-17 15:00:02		0			0
Stn 9M_1083_012521	532	1900-01-22 16:00:00	2020-11-17 16:00:02		0			0
Stn 9M_1083_012521	533	1900-01-22 17:00:00	2020-11-17 17:00:02		0			0
Stn 9M_1083_012521	534	1900-01-22 18:00:00	2020-11-17 18:00:02		0			0
Stn 9M_1083_012521	535	1900-01-22 19:00:00	2020-11-17 19:00:02		0			0
Stn 9M_1083_012521	536	1900-01-22 20:00:00	2020-11-17 20:00:02		0			0
Stn 9M_1083_012521	537	1900-01-22 21:00:00	2020-11-17 21:00:02		0			0
Stn 9M_1083_012521	538	1900-01-22 22:00:00	2020-11-17 22:00:02		0			0
Stn 9M_1083_012521	539	1900-01-22 23:00:00	2020-11-17 23:00:02		0			0
Stn 9M_1083_012521	540	1900-01-23	2020-11-18 00:00:02		0			0
Stn 9M_1083_012521	541	1900-01-23 01:00:00	2020-11-18 01:00:02		0			0
Stn 9M_1083_012521	542	1900-01-23 02:00:00	2020-11-18 02:00:02		0			0
Stn 9M_1083_012521	543	1900-01-23 03:00:00	2020-11-18 03:00:02		0			0
Stn 9M_1083_012521	544	1900-01-23 04:00:00	2020-11-18 04:00:02		0			0
Stn 9M_1083_012521	545	1900-01-23 05:00:00	2020-11-18 05:00:02		0			0
Stn 9M_1083_012521	546	1900-01-23 06:00:00	2020-11-18 06:00:02		0			0
Stn 9M_1083_012521	547	1900-01-23 07:00:00	2020-11-18 07:00:02		0			0
Stn 9M_1083_012521	548	1900-01-23 08:00:00	2020-11-18 08:00:02		0			0
Stn 9M_1083_012521	549	1900-01-23 09:00:00	2020-11-18 09:00:02		0			0
Stn 9M_1083_012521	550	1900-01-23 10:00:00	2020-11-18 10:00:02		0			0
Stn 9M_1083_012521	551	1900-01-23 11:00:00	2020-11-18 11:00:02		0			0
Stn 9M_1083_012521	552	1900-01-23 12:00:00	2020-11-18 12:00:02		0			0
Stn 9M_1083_012521	553	1900-01-23 13:00:00	2020-11-18 13:00:02		0			0
Stn 9M_1083_012521	554	1900-01-23 14:00:00	2020-11-18 14:00:02		0			0
Stn 9M_1083_012521	555	1900-01-23 15:00:00	2020-11-18 15:00:02		0			0
Stn 9M_1083_012521	556	1900-01-23 16:00:00	2020-11-18 16:00:02		0			0
Stn 9M_1083_012521	557	1900-01-23 17:00:00	2020-11-18 17:00:02		0			0
Stn 9M_1083_012521	558	1900-01-23 18:00:00	2020-11-18 18:00:02		0			0
Stn 9M_1083_012521	559	1900-01-23 19:00:00	2020-11-18 19:00:02		0			0
Stn 9M_1083_012521	560	1900-01-23 20:00:00	2020-11-18 20:00:02		0			0
Stn 9M_1083_012521	561	1900-01-23 21:00:00	2020-11-18 21:00:02		0			0
Stn 9M_1083_012521	562	1900-01-23 22:00:00	2020-11-18 22:00:02		0			0
Stn 9M_1083_012521	563	1900-01-23 23:00:00	2020-11-18 23:00:02		0			0
Stn 9M_1083_012521	564	1900-01-24	2020-11-19 00:00:02		0			0
Stn 9M_1083_012521	565	1900-01-24 01:00:00	2020-11-19 01:00:02		0			0
Stn 9M_1083_012521	566	1900-01-24 02:00:00	2020-11-19 02:00:02		0			0
Stn 9M_1083_012521	567	1900-01-24 03:00:00	2020-11-19 03:00:02		0			0
Stn 9M_1083_012521	568	1900-01-24 04:00:00	2020-11-19 04:00:02		0			0
Stn 9M_1083_012521	569	1900-01-24 05:00:00	2020-11-19 05:00:02		0			0
Stn 9M_1083_012521	570	1900-01-24 06:00:00	2020-11-19 06:00:02		0			0
Stn 9M_1083_012521	571	1900-01-24 07:00:00	2020-11-19 07:00:02	Burst Wide	1			1
Stn 9M_1083_012521	572	1900-01-24 08:00:00	2020-11-19 08:00:02		0			0
Stn 9M_1083_012521	573	1900-01-24 09:00:00	2020-11-19 09:00:02		0			0
Stn 9M_1083_012521	574	1900-01-24 10:00:00	2020-11-19 10:00:02		0			0
Stn 9M_1083_012521	575	1900-01-24 11:00:00	2020-11-19 11:00:02		0			0
Stn 9M_1083_012521	576	1900-01-24 12:00:00	2020-11-19 12:00:02	Low Frequency	0			0
Stn 9M_1083_012521	577	1900-01-24 13:00:00	2020-11-19 13:00:02		0			0
Stn 9M_1083_012521	578	1900-01-24 14:00:00	2020-11-19 14:00:02	Burst Narrow	1			1
Stn 9M_1083_012521	579	1900-01-24 15:00:00	2020-11-19 15:00:02		0			0
Stn 9M_1083_012521	580	1900-01-24 16:00:00	2020-11-19 16:00:02		0			0
Stn 9M_1083_012521	581	1900-01-24 17:00:00	2020-11-19 17:00:02		0			0
Stn 9M_1083_012521	582	1900-01-24 18:00:00	2020-11-19 18:00:02		0			0
Stn 9M_1083_012521	583	1900-01-24 19:00:00	2020-11-19 19:00:02		0			0
Stn 9M_1083_012521	584	1900-01-24 20:00:00	2020-11-19 20:00:02		0			0
Stn 9M_1083_012521	585	1900-01-24 21:00:00	2020-11-19 21:00:02		0			0
Stn 9M_1083_012521	586	1900-01-24 22:00:00	2020-11-19 22:00:02		0			0
Stn 9M_1083_012521	587	1900-01-24 23:00:00	2020-11-19 23:00:02		0			0
Stn 9M_1083_012521	588	1900-01-25	2020-11-20 00:00:02		0			0
Stn 9M_1083_012521	589	1900-01-25 01:00:00	2020-11-20 01:00:02		0			0
Stn 9M_1083_012521	590	1900-01-25 02:00:00	2020-11-20 02:00:02		0			0
Stn 9M_1083_012521	591	1900-01-25 03:00:00	2020-11-20 03:00:02		0			0
Stn 9M_1083_012521	592	1900-01-25 04:00:00	2020-11-20 04:00:02		0			0
Stn 9M_1083_012521	593	1900-01-25 05:00:00	2020-11-20 05:00:02		0			0
Stn 9M_1083_012521	594	1900-01-25 06:00:00	2020-11-20 06:00:02	Low Frequency	0			0
Stn 9M_1083_012521	595	1900-01-25 07:00:00	2020-11-20 07:00:02		0			0
Stn 9M_1083_012521	596	1900-01-25 08:00:00	2020-11-20 08:00:02	Burst Narrow	1			1
Stn 9M_1083_012521	597	1900-01-25 09:00:00	2020-11-20 09:00:02		0			0
Stn 9M_1083_012521	598	1900-01-25 10:00:00	2020-11-20 10:00:02		0			0
Stn 9M_1083_012521	599	1900-01-25 11:00:00	2020-11-20 11:00:02		0			0
Stn 9M_1083_012521	600	1900-01-25 12:00:00	2020-11-20 12:00:02		0			0
Stn 9M_1083_012521	601	1900-01-25 13:00:00	2020-11-20 13:00:02		0			0
Stn 9M_1083_012521	602	1900-01-25 14:00:00	2020-11-20 14:00:02		0			0
Stn 9M_1083_012521	603	1900-01-25 15:00:00	2020-11-20 15:00:02		0			0
Stn 9M_1083_012521	604	1900-01-25 16:00:00	2020-11-20 16:00:02		0			0
Stn 9M_1083_012521	605	1900-01-25 17:00:00	2020-11-20 17:00:03		0			0
Stn 9M_1083_012521	606	1900-01-25 18:00:00	2020-11-20 18:00:03		0			0
Stn 9M_1083_012521	607	1900-01-25 19:00:00	2020-11-20 19:00:03		0			0
Stn 9M_1083_012521	608	1900-01-25 20:00:00	2020-11-20 20:00:03		0			0
Stn 9M_1083_012521	609	1900-01-25 21:00:00	2020-11-20 21:00:03		0			0
Stn 9M_1083_012521	610	1900-01-25 22:00:00	2020-11-20 22:00:03		0			0
Stn 9M_1083_012521	611	1900-01-25 23:00:00	2020-11-20 23:00:03		0			0
Stn 9M_1083_012521	612	1900-01-26	2020-11-21 00:00:03		0			0
Stn 9M_1083_012521	613	1900-01-26 01:00:00	2020-11-21 01:00:03		0			0
Stn 9M_1083_012521	614	1900-01-26 02:00:00	2020-11-21 02:00:03		0			0
Stn 9M_1083_012521	615	1900-01-26 03:00:00	2020-11-21 03:00:03		0			0
Stn 9M_1083_012521	616	1900-01-26 04:00:00	2020-11-21 04:00:03		0			0
Stn 9M_1083_012521	617	1900-01-26 05:00:00	2020-11-21 05:00:03		0			0
Stn 9M_1083_012521	618	1900-01-26 06:00:00	2020-11-21 06:00:03		0			0
Stn 9M_1083_012521	619	1900-01-26 07:00:00	2020-11-21 07:00:03		0			0
Stn 9M_1083_012521	620	1900-01-26 08:00:00	2020-11-21 08:00:03		0			0
Stn 9M_1083_012521	621	1900-01-26 09:00:00	2020-11-21 09:00:03		0			0
Stn 9M_1083_012521	622	1900-01-26 10:00:00	2020-11-21 10:00:03		0			0
Stn 9M_1083_012521	623	1900-01-26 11:00:00	2020-11-21 11:00:03		0			0
Stn 9M_1083_012521	624	1900-01-26 12:00:00	2020-11-21 12:00:03		0			0
Stn 9M_1083_012521	625	1900-01-26 13:00:00	2020-11-21 13:00:03	Burst Wide	1			1
Stn 9M_1083_012521	626	1900-01-26 14:00:00	2020-11-21 14:00:03	Low Frequency	0			0
Stn 9M_1083_012521	627	1900-01-26 15:00:00	2020-11-21 15:00:03		0			0
Stn 9M_1083_012521	628	1900-01-26 16:00:00	2020-11-21 16:00:03		0			0
Stn 9M_1083_012521	629	1900-01-26 17:00:00	2020-11-21 17:00:03		0			0
Stn 9M_1083_012521	630	1900-01-26 18:00:00	2020-11-21 18:00:03		0			0
Stn 9M_1083_012521	631	1900-01-26 19:00:00	2020-11-21 19:00:03		0			0
Stn 9M_1083_012521	632	1900-01-26 20:00:00	2020-11-21 20:00:03		0			0
Stn 9M_1083_012521	633	1900-01-26 21:00:00	2020-11-21 21:00:03		0			0
Stn 9M_1083_012521	634	1900-01-26 22:00:00	2020-11-21 22:00:03		0			0
Stn 9M_1083_012521	635	1900-01-26 23:00:00	2020-11-21 23:00:03		0			0
Stn 9M_1083_012521	636	1900-01-27	2020-11-22 00:00:03		0			0
Stn 9M_1083_012521	637	1900-01-27 01:00:00	2020-11-22 01:00:03		0			0
Stn 9M_1083_012521	638	1900-01-27 02:00:00	2020-11-22 02:00:03		0			0
Stn 9M_1083_012521	639	1900-01-27 03:00:00	2020-11-22 03:00:03		0			0
Stn 9M_1083_012521	640	1900-01-27 04:00:00	2020-11-22 04:00:03		0			0
Stn 9M_1083_012521	641	1900-01-27 05:00:00	2020-11-22 05:00:03		0			0
Stn 9M_1083_012521	642	1900-01-27 06:00:00	2020-11-22 06:00:03		0			0
Stn 9M_1083_012521	643	1900-01-27 07:00:00	2020-11-22 07:00:03		0			0
Stn 9M_1083_012521	644	1900-01-27 08:00:00	2020-11-22 08:00:03		0			0
Stn 9M_1083_012521	645	1900-01-27 09:00:00	2020-11-22 09:00:03		0			0
Stn 9M_1083_012521	646	1900-01-27 10:00:00	2020-11-22 10:00:03		0			0
Stn 9M_1083_012521	647	1900-01-27 11:00:00	2020-11-22 11:00:03		0			0
Stn 9M_1083_012521	648	1900-01-27 12:00:00	2020-11-22 12:00:03	Broadband/Low Frequency	0			0
Stn 9M_1083_012521	649	1900-01-27 13:00:00	2020-11-22 13:00:03	Burst Wide	2			1
Stn 9M_1083_012521	650	1900-01-27 14:00:00	2020-11-22 14:00:03		0			0
Stn 9M_1083_012521	651	1900-01-27 15:00:00	2020-11-22 15:00:03		0			0
Stn 9M_1083_012521	652	1900-01-27 16:00:00	2020-11-22 16:00:03		0			0
Stn 9M_1083_012521	653	1900-01-27 17:00:00	2020-11-22 17:00:03		0			0
Stn 9M_1083_012521	654	1900-01-27 18:00:00	2020-11-22 18:00:03		0			0
Stn 9M_1083_012521	655	1900-01-27 19:00:00	2020-11-22 19:00:03		0			0
Stn 9M_1083_012521	656	1900-01-27 20:00:00	2020-11-22 20:00:03		0			0
Stn 9M_1083_012521	657	1900-01-27 21:00:00	2020-11-22 21:00:03		0			0
Stn 9M_1083_012521	658	1900-01-27 22:00:00	2020-11-22 22:00:03		0			0
Stn 9M_1083_012521	659	1900-01-27 23:00:00	2020-11-22 23:00:03		0			0
Stn 9M_1083_012521	660	1900-01-28	2020-11-23 00:00:03		0			0
Stn 9M_1083_012521	661	1900-01-28 01:00:00	2020-11-23 01:00:03		0			0
Stn 9M_1083_012521	662	1900-01-28 02:00:00	2020-11-23 02:00:03		0			0
Stn 9M_1083_012521	663	1900-01-28 03:00:00	2020-11-23 03:00:03		0			0
Stn 9M_1083_012521	664	1900-01-28 04:00:00	2020-11-23 04:00:03		0			0
Stn 9M_1083_012521	665	1900-01-28 05:00:00	2020-11-23 05:00:03		0			0
Stn 9M_1083_012521	666	1900-01-28 06:00:00	2020-11-23 06:00:03		0			0
Stn 9M_1083_012521	667	1900-01-28 07:00:00	2020-11-23 07:00:03		0			0
Stn 9M_1083_012521	668	1900-01-28 08:00:00	2020-11-23 08:00:03		0			0
Stn 9M_1083_012521	669	1900-01-28 09:00:00	2020-11-23 09:00:03		0			0
Stn 9M_1083_012521	670	1900-01-28 10:00:00	2020-11-23 10:00:03	Broadband	0			0
Stn 9M_1083_012521	671	1900-01-28 11:00:00	2020-11-23 11:00:03		0			0
Stn 9M_1083_012521	672	1900-01-28 12:00:00	2020-11-23 12:00:03		0			0
Stn 9M_1083_012521	673	1900-01-28 13:00:00	2020-11-23 13:00:03		0			0
Stn 9M_1083_012521	674	1900-01-28 14:00:00	2020-11-23 14:00:03		0			0
Stn 9M_1083_012521	675	1900-01-28 15:00:00	2020-11-23 15:00:03		0			0
Stn 9M_1083_012521	676	1900-01-28 16:00:00	2020-11-23 16:00:03		0			0
Stn 9M_1083_012521	677	1900-01-28 17:00:00	2020-11-23 17:00:03		0			0
Stn 9M_1083_012521	678	1900-01-28 18:00:00	2020-11-23 18:00:03		0			0
Stn 9M_1083_012521	679	1900-01-28 19:00:00	2020-11-23 19:00:03		0			0
Stn 9M_1083_012521	680	1900-01-28 20:00:00	2020-11-23 20:00:03		0			0
Stn 9M_1083_012521	681	1900-01-28 21:00:00	2020-11-23 21:00:03		0			0
Stn 9M_1083_012521	682	1900-01-28 22:00:00	2020-11-23 22:00:03		0			0
Stn 9M_1083_012521	683	1900-01-28 23:00:00	2020-11-23 23:00:03		0			0
Stn 9M_1083_012521	684	1900-01-29	2020-11-24 00:00:03		0			0
Stn 9M_1083_012521	685	1900-01-29 01:00:00	2020-11-24 01:00:03		0			0
Stn 9M_1083_012521	686	1900-01-29 02:00:00	2020-11-24 02:00:03		0			0
Stn 9M_1083_012521	687	1900-01-29 03:00:00	2020-11-24 03:00:03		0			0
Stn 9M_1083_012521	688	1900-01-29 04:00:00	2020-11-24 04:00:03		0			0
Stn 9M_1083_012521	689	1900-01-29 05:00:00	2020-11-24 05:00:03		0			0
Stn 9M_1083_012521	690	1900-01-29 06:00:00	2020-11-24 06:00:03		0			0
Stn 9M_1083_012521	691	1900-01-29 07:00:00	2020-11-24 07:00:03		0			0
Stn 9M_1083_012521	692	1900-01-29 08:00:00	2020-11-24 08:00:03		0			0
Stn 9M_1083_012521	693	1900-01-29 09:00:00	2020-11-24 09:00:03		0			0
Stn 9M_1083_012521	694	1900-01-29 10:00:00	2020-11-24 10:00:03		0			0
Stn 9M_1083_012521	695	1900-01-29 11:00:00	2020-11-24 11:00:03		0			0
Stn 9M_1083_012521	696	1900-01-29 12:00:00	2020-11-24 12:00:03		0			0
Stn 9M_1083_012521	697	1900-01-29 13:00:00	2020-11-24 13:00:03		0			0
Stn 9M_1083_012521	698	1900-01-29 14:00:00	2020-11-24 14:00:03		0			0
Stn 9M_1083_012521	699	1900-01-29 15:00:00	2020-11-24 15:00:03		0			0
Stn 9M_1083_012521	700	1900-01-29 16:00:00	2020-11-24 16:00:03		0			0
Stn 9M_1083_012521	701	1900-01-29 17:00:00	2020-11-24 17:00:03		0			0
Stn 9M_1083_012521	702	1900-01-29 18:00:00	2020-11-24 18:00:03		0			0
Stn 9M_1083_012521	703	1900-01-29 19:00:00	2020-11-24 19:00:03		0			0
Stn 9M_1083_012521	704	1900-01-29 20:00:00	2020-11-24 20:00:03		0			0
Stn 9M_1083_012521	705	1900-01-29 21:00:00	2020-11-24 21:00:03		0			0
Stn 9M_1083_012521	706	1900-01-29 22:00:00	2020-11-24 22:00:03		0			0
Stn 9M_1083_012521	707	1900-01-29 23:00:00	2020-11-24 23:00:03		0			0
Stn 9M_1083_012521	708	1900-01-30	2020-11-25 00:00:03		0			0
Stn 9M_1083_012521	709	1900-01-30 01:00:00	2020-11-25 01:00:03		0			0
Stn 9M_1083_012521	710	1900-01-30 02:00:00	2020-11-25 02:00:03		0			0
Stn 9M_1083_012521	711	1900-01-30 03:00:00	2020-11-25 03:00:03		0			0
Stn 9M_1083_012521	712	1900-01-30 04:00:00	2020-11-25 04:00:03		0			0
Stn 9M_1083_012521	713	1900-01-30 05:00:00	2020-11-25 05:00:03		0			0
Stn 9M_1083_012521	714	1900-01-30 06:00:00	2020-11-25 06:00:03		0			0
Stn 9M_1083_012521	715	1900-01-30 07:00:00	2020-11-25 07:00:03		0			0
Stn 9M_1083_012521	716	1900-01-30 08:00:00	2020-11-25 08:00:03		0			0
Stn 9M_1083_012521	717	1900-01-30 09:00:00	2020-11-25 09:00:03		0			0
Stn 9M_1083_012521	718	1900-01-30 10:00:00	2020-11-25 10:00:03		0			0
Stn 9M_1083_012521	719	1900-01-30 11:00:00	2020-11-25 11:00:03		0			0
Stn 9M_1083_012521	720	1900-01-30 12:00:00	2020-11-25 12:00:03		0			0
Stn 9M_1083_012521	721	1900-01-30 13:00:00	2020-11-25 13:00:03		0			0
Stn 9M_1083_012521	722	1900-01-30 14:00:00	2020-11-25 14:00:03		0			0
Stn 9M_1083_012521	723	1900-01-30 15:00:00	2020-11-25 15:00:03	Burst Wide	1			1
Stn 9M_1083_012521	724	1900-01-30 16:00:00	2020-11-25 16:00:03		0			0
Stn 9M_1083_012521	725	1900-01-30 17:00:00	2020-11-25 17:00:03	Burst Wide	1			1
Stn 9M_1083_012521	726	1900-01-30 18:00:00	2020-11-25 18:00:03		0			0
Stn 9M_1083_012521	727	1900-01-30 19:00:00	2020-11-25 19:00:03		0			0
Stn 9M_1083_012521	728	1900-01-30 20:00:00	2020-11-25 20:00:03		0			0
Stn 9M_1083_012521	729	1900-01-30 21:00:00	2020-11-25 21:00:03		0			0
Stn 9M_1083_012521	730	1900-01-30 22:00:00	2020-11-25 22:00:03		0			0
Stn 9M_1083_012521	731	1900-01-30 23:00:00	2020-11-25 23:00:03		0			0
Stn 9M_1083_012521	732	1900-01-31	2020-11-26 00:00:03		0			0
Stn 9M_1083_012521	733	1900-01-31 01:00:00	2020-11-26 01:00:03		0			0
Stn 9M_1083_012521	734	1900-01-31 02:00:00	2020-11-26 02:00:03		0			0
Stn 9M_1083_012521	735	1900-01-31 03:00:00	2020-11-26 03:00:03		0			0
Stn 9M_1083_012521	736	1900-01-31 04:00:00	2020-11-26 04:00:03		0			0
Stn 9M_1083_012521	737	1900-01-31 05:00:00	2020-11-26 05:00:03		0			0
Stn 9M_1083_012521	738	1900-01-31 06:00:00	2020-11-26 06:00:03		0			0
Stn 9M_1083_012521	739	1900-01-31 07:00:00	2020-11-26 07:00:03		0			0
Stn 9M_1083_012521	740	1900-01-31 08:00:00	2020-11-26 08:00:03		0			0
Stn 9M_1083_012521	741	1900-01-31 09:00:00	2020-11-26 09:00:03		0			0
Stn 9M_1083_012521	742	1900-01-31 10:00:00	2020-11-26 10:00:03		0			0
Stn 9M_1083_012521	743	1900-01-31 11:00:00	2020-11-26 11:00:03		0			0
Stn 9M_1083_012521	744	1900-01-31 12:00:00	2020-11-26 12:00:03		0			0
Stn 9M_1083_012521	745	1900-01-31 13:00:00	2020-11-26 13:00:03		0			0
Stn 9M_1083_012521	746	1900-01-31 14:00:00	2020-11-26 14:00:03		0			0
Stn 9M_1083_012521	747	1900-01-31 15:00:00	2020-11-26 15:00:03		0			0
Stn 9M_1083_012521	748	1900-01-31 16:00:00	2020-11-26 16:00:03		0			0
Stn 9M_1083_012521	749	1900-01-31 17:00:00	2020-11-26 17:00:03		0			0
Stn 9M_1083_012521	750	1900-01-31 18:00:00	2020-11-26 18:00:03		0			0
Stn 9M_1083_012521	751	1900-01-31 19:00:00	2020-11-26 19:00:03		0			0
Stn 9M_1083_012521	752	1900-01-31 20:00:00	2020-11-26 20:00:03		0			0
Stn 9M_1083_012521	753	1900-01-31 21:00:00	2020-11-26 21:00:03		0			0
Stn 9M_1083_012521	754	1900-01-31 22:00:00	2020-11-26 22:00:03		0			0
Stn 9M_1083_012521	755	1900-01-31 23:00:00	2020-11-26 23:00:03		0			0
Stn 9M_1083_012521	756	1900-02-01	2020-11-27 00:00:03		0			0
Stn 9M_1083_012521	757	1900-02-01 01:00:00	2020-11-27 01:00:03		0			0
Stn 9M_1083_012521	758	1900-02-01 02:00:00	2020-11-27 02:00:03		0			0
Stn 9M_1083_012521	759	1900-02-01 03:00:00	2020-11-27 03:00:03		0			0
Stn 9M_1083_012521	760	1900-02-01 04:00:00	2020-11-27 04:00:03		0			0
Stn 9M_1083_012521	761	1900-02-01 05:00:00	2020-11-27 05:00:03		0			0
Stn 9M_1083_012521	762	1900-02-01 06:00:00	2020-11-27 06:00:03		0			0
Stn 9M_1083_012521	763	1900-02-01 07:00:00	2020-11-27 07:00:03		0			0
Stn 9M_1083_012521	764	1900-02-01 08:00:00	2020-11-27 08:00:03		0			0
Stn 9M_1083_012521	765	1900-02-01 09:00:00	2020-11-27 09:00:03		0			0
Stn 9M_1083_012521	766	1900-02-01 10:00:00	2020-11-27 10:00:03		0			0
Stn 9M_1083_012521	767	1900-02-01 11:00:00	2020-11-27 11:00:03		0			0
Stn 9M_1083_012521	768	1900-02-01 12:00:00	2020-11-27 12:00:03		0			0
Stn 9M_1083_012521	769	1900-02-01 13:00:00	2020-11-27 13:00:03		0			0
Stn 9M_1083_012521	770	1900-02-01 14:00:00	2020-11-27 14:00:03		0			0
Stn 9M_1083_012521	771	1900-02-01 15:00:00	2020-11-27 15:00:03		0			0
Stn 9M_1083_012521	772	1900-02-01 16:00:00	2020-11-27 16:00:03		0			0
Stn 9M_1083_012521	773	1900-02-01 17:00:00	2020-11-27 17:00:03		0			0
Stn 9M_1083_012521	774	1900-02-01 18:00:00	2020-11-27 18:00:03		0			0
Stn 9M_1083_012521	775	1900-02-01 19:00:00	2020-11-27 19:00:03		0			0
Stn 9M_1083_012521	776	1900-02-01 20:00:00	2020-11-27 20:00:03		0			0
Stn 9M_1083_012521	777	1900-02-01 21:00:00	2020-11-27 21:00:03		0			0
Stn 9M_1083_012521	778	1900-02-01 22:00:00	2020-11-27 22:00:03		0			0
Stn 9M_1083_012521	779	1900-02-01 23:00:00	2020-11-27 23:00:03		0			0
Stn 9M_1083_012521	780	1900-02-02	2020-11-28 00:00:03		0			0
Stn 9M_1083_012521	781	1900-02-02 01:00:00	2020-11-28 01:00:03		0			0
Stn 9M_1083_012521	782	1900-02-02 02:00:00	2020-11-28 02:00:03		0			0
Stn 9M_1083_012521	783	1900-02-02 03:00:00	2020-11-28 03:00:03		0			0
Stn 9M_1083_012521	784	1900-02-02 04:00:00	2020-11-28 04:00:03		0			0
Stn 9M_1083_012521	785	1900-02-02 05:00:00	2020-11-28 05:00:03		0			0
Stn 9M_1083_012521	786	1900-02-02 06:00:00	2020-11-28 06:00:03		0			0
Stn 9M_1083_012521	787	1900-02-02 07:00:00	2020-11-28 07:00:03		0			0
Stn 9M_1083_012521	788	1900-02-02 08:00:00	2020-11-28 08:00:03		0			0
Stn 9M_1083_012521	789	1900-02-02 09:00:00	2020-11-28 09:00:03		0			0
Stn 9M_1083_012521	790	1900-02-02 10:00:00	2020-11-28 10:00:03		0			0
Stn 9M_1083_012521	791	1900-02-02 11:00:00	2020-11-28 11:00:03		0			0
Stn 9M_1083_012521	792	1900-02-02 12:00:00	2020-11-28 12:00:03		0			0
Stn 9M_1083_012521	793	1900-02-02 13:00:00	2020-11-28 13:00:03		0			0
Stn 9M_1083_012521	794	1900-02-02 14:00:00	2020-11-28 14:00:03		0			0
Stn 9M_1083_012521	795	1900-02-02 15:00:00	2020-11-28 15:00:03		0			0
Stn 9M_1083_012521	796	1900-02-02 16:00:00	2020-11-28 16:00:03		0			0
Stn 9M_1083_012521	797	1900-02-02 17:00:00	2020-11-28 17:00:03		0			0
Stn 9M_1083_012521	798	1900-02-02 18:00:00	2020-11-28 18:00:03		0			0
Stn 9M_1083_012521	799	1900-02-02 19:00:00	2020-11-28 19:00:03		0			0
Stn 9M_1083_012521	800	1900-02-02 20:00:00	2020-11-28 20:00:03		0			0
Stn 9M_1083_012521	801	1900-02-02 21:00:00	2020-11-28 21:00:03		0			0
Stn 9M_1083_012521	802	1900-02-02 22:00:00	2020-11-28 22:00:03		0			0
Stn 9M_1083_012521	803	1900-02-02 23:00:00	2020-11-28 23:00:03		0			0
Stn 9M_1083_012521	804	1900-02-03	2020-11-29 00:00:03		0			0
Stn 9M_1083_012521	805	1900-02-03 01:00:00	2020-11-29 01:00:04		0			0
Stn 9M_1083_012521	806	1900-02-03 02:00:00	2020-11-29 02:00:04		0			0
Stn 9M_1083_012521	807	1900-02-03 03:00:00	2020-11-29 03:00:04		0			0
Stn 9M_1083_012521	808	1900-02-03 04:00:00	2020-11-29 04:00:04		0			0
Stn 9M_1083_012521	809	1900-02-03 05:00:00	2020-11-29 05:00:04		0			0
Stn 9M_1083_012521	810	1900-02-03 06:00:00	2020-11-29 06:00:04		0			0
Stn 9M_1083_012521	811	1900-02-03 07:00:00	2020-11-29 07:00:04		0			0
Stn 9M_1083_012521	812	1900-02-03 08:00:00	2020-11-29 08:00:04		0			0
Stn 9M_1083_012521	813	1900-02-03 09:00:00	2020-11-29 09:00:04		0			0
Stn 9M_1083_012521	814	1900-02-03 10:00:00	2020-11-29 10:00:04		0			0
Stn 9M_1083_012521	815	1900-02-03 11:00:00	2020-11-29 11:00:04		0			0
Stn 9M_1083_012521	816	1900-02-03 12:00:00	2020-11-29 12:00:04		0			0
Stn 9M_1083_012521	817	1900-02-03 13:00:00	2020-11-29 13:00:04		0			0
Stn 9M_1083_012521	818	1900-02-03 14:00:00	2020-11-29 14:00:04		0			0
Stn 9M_1083_012521	819	1900-02-03 15:00:00	2020-11-29 15:00:04		0			0
Stn 9M_1083_012521	820	1900-02-03 16:00:00	2020-11-29 16:00:04		0			0
Stn 9M_1083_012521	821	1900-02-03 17:00:00	2020-11-29 17:00:04		0			0
Stn 9M_1083_012521	822	1900-02-03 18:00:00	2020-11-29 18:00:04		0			0
Stn 9M_1083_012521	823	1900-02-03 19:00:00	2020-11-29 19:00:04		0			0
Stn 9M_1083_012521	824	1900-02-03 20:00:00	2020-11-29 20:00:04		0			0
Stn 9M_1083_012521	825	1900-02-03 21:00:00	2020-11-29 21:00:04		0			0
Stn 9M_1083_012521	826	1900-02-03 22:00:00	2020-11-29 22:00:04		0			0
Stn 9M_1083_012521	827	1900-02-03 23:00:00	2020-11-29 23:00:04		0			0
Stn 9M_1083_012521	828	1900-02-04	2020-11-30 00:00:04		0			0
Stn 9M_1083_012521	829	1900-02-04 01:00:00	2020-11-30 01:00:04		0			0
Stn 9M_1083_012521	830	1900-02-04 02:00:00	2020-11-30 02:00:04		0			0
Stn 9M_1083_012521	831	1900-02-04 03:00:00	2020-11-30 03:00:04		0			0
Stn 9M_1083_012521	832	1900-02-04 04:00:00	2020-11-30 04:00:04		0			0
Stn 9M_1083_012521	833	1900-02-04 05:00:00	2020-11-30 05:00:04		0			0
Stn 9M_1083_012521	834	1900-02-04 06:00:00	2020-11-30 06:00:04		0			0
Stn 9M_1083_012521	835	1900-02-04 07:00:00	2020-11-30 07:00:04		0			0
Stn 9M_1083_012521	836	1900-02-04 08:00:00	2020-11-30 08:00:04		0			0
Stn 9M_1083_012521	837	1900-02-04 09:00:00	2020-11-30 09:00:04		0			0
Stn 9M_1083_012521	838	1900-02-04 10:00:00	2020-11-30 10:00:04		0			0
Stn 9M_1083_012521	839	1900-02-04 11:00:00	2020-11-30 11:00:04		0			0
Stn 9M_1083_012521	840	1900-02-04 12:00:00	2020-11-30 12:00:04		0			0
Stn 9M_1083_012521	841	1900-02-04 13:00:00	2020-11-30 13:00:04		0			0
Stn 9M_1083_012521	842	1900-02-04 14:00:00	2020-11-30 14:00:04		0			0
Stn 9M_1083_012521	843	1900-02-04 15:00:00	2020-11-30 15:00:04		0			0
Stn 9M_1083_012521	844	1900-02-04 16:00:00	2020-11-30 16:00:04		0			0
Stn 9M_1083_012521	845	1900-02-04 17:00:00	2020-11-30 17:00:04		0			0
Stn 9M_1083_012521	846	1900-02-04 18:00:00	2020-11-30 18:00:04		0			0
Stn 9M_1083_012521	847	1900-02-04 19:00:00	2020-11-30 19:00:04		0			0
Stn 9M_1083_012521	848	1900-02-04 20:00:00	2020-11-30 20:00:04		0			0
Stn 9M_1083_012521	849	1900-02-04 21:00:00	2020-11-30 21:00:04		0			0
Stn 9M_1083_012521	850	1900-02-04 22:00:00	2020-11-30 22:00:04		0			0
Stn 9M_1083_012521	851	1900-02-04 23:00:00	2020-11-30 23:00:04		0			0
Stn 9M_1083_012521	852	1900-02-05	2020-12-01 00:00:04		0			0
Stn 9M_1083_012521	853	1900-02-05 01:00:00	2020-12-01 01:00:04		0			0
Stn 9M_1083_012521	854	1900-02-05 02:00:00	2020-12-01 02:00:04		0			0
Stn 9M_1083_012521	855	1900-02-05 03:00:00	2020-12-01 03:00:04		0			0
Stn 9M_1083_012521	856	1900-02-05 04:00:00	2020-12-01 04:00:04		0			0
Stn 9M_1083_012521	857	1900-02-05 05:00:00	2020-12-01 05:00:04		0			0
Stn 9M_1083_012521	858	1900-02-05 06:00:00	2020-12-01 06:00:04		0			0
Stn 9M_1083_012521	859	1900-02-05 07:00:00	2020-12-01 07:00:04		0			0
Stn 9M_1083_012521	860	1900-02-05 08:00:00	2020-12-01 08:00:04		0			0
Stn 9M_1083_012521	861	1900-02-05 09:00:00	2020-12-01 09:00:04		0			0
Stn 9M_1083_012521	862	1900-02-05 10:00:00	2020-12-01 10:00:04		0			0
Stn 9M_1083_012521	863	1900-02-05 11:00:00	2020-12-01 11:00:04		0			0
Stn 9M_1083_012521	864	1900-02-05 12:00:00	2020-12-01 12:00:04		0			0
Stn 9M_1083_012521	865	1900-02-05 13:00:00	2020-12-01 13:00:04		0			0
Stn 9M_1083_012521	866	1900-02-05 14:00:00	2020-12-01 14:00:04	Low Frequency	0			0
Stn 9M_1083_012521	867	1900-02-05 15:00:00	2020-12-01 15:00:04		0			0
Stn 9M_1083_012521	868	1900-02-05 16:00:00	2020-12-01 16:00:04		0			0
Stn 9M_1083_012521	869	1900-02-05 17:00:00	2020-12-01 17:00:04		0			0
Stn 9M_1083_012521	870	1900-02-05 18:00:00	2020-12-01 18:00:04		0			0
Stn 9M_1083_012521	871	1900-02-05 19:00:00	2020-12-01 19:00:04		0			0
Stn 9M_1083_012521	872	1900-02-05 20:00:00	2020-12-01 20:00:04		0			0
Stn 9M_1083_012521	873	1900-02-05 21:00:00	2020-12-01 21:00:04		0			0
Stn 9M_1083_012521	874	1900-02-05 22:00:00	2020-12-01 22:00:04		0			0
Stn 9M_1083_012521	875	1900-02-05 23:00:00	2020-12-01 23:00:04		0			0
Stn 9M_1083_012521	876	1900-02-06	2020-12-02 00:00:04		0			0
Stn 9M_1083_012521	877	1900-02-06 01:00:00	2020-12-02 01:00:04		0			0
Stn 9M_1083_012521	878	1900-02-06 02:00:00	2020-12-02 02:00:04		0			0
Stn 9M_1083_012521	879	1900-02-06 03:00:00	2020-12-02 03:00:04		0			0
Stn 9M_1083_012521	880	1900-02-06 04:00:00	2020-12-02 04:00:04		0			0
Stn 9M_1083_012521	881	1900-02-06 05:00:00	2020-12-02 05:00:04		0			0
Stn 9M_1083_012521	882	1900-02-06 06:00:00	2020-12-02 06:00:04		0			0
Stn 9M_1083_012521	883	1900-02-06 07:00:00	2020-12-02 07:00:04		0			0
Stn 9M_1083_012521	884	1900-02-06 08:00:00	2020-12-02 08:00:04		0			0
Stn 9M_1083_012521	885	1900-02-06 09:00:00	2020-12-02 09:00:04		0			0
Stn 9M_1083_012521	886	1900-02-06 10:00:00	2020-12-02 10:00:04		0			0
Stn 9M_1083_012521	887	1900-02-06 11:00:00	2020-12-02 11:00:04		0			0
Stn 9M_1083_012521	888	1900-02-06 12:00:00	2020-12-02 12:00:04		0			0
Stn 9M_1083_012521	889	1900-02-06 13:00:00	2020-12-02 13:00:04		0			0
Stn 9M_1083_012521	890	1900-02-06 14:00:00	2020-12-02 14:00:04		0			0
Stn 9M_1083_012521	891	1900-02-06 15:00:00	2020-12-02 15:00:04		0			0
Stn 9M_1083_012521	892	1900-02-06 16:00:00	2020-12-02 16:00:04		0			0
Stn 9M_1083_012521	893	1900-02-06 17:00:00	2020-12-02 17:00:04		0			0
Stn 9M_1083_012521	894	1900-02-06 18:00:00	2020-12-02 18:00:04		0			0
Stn 9M_1083_012521	895	1900-02-06 19:00:00	2020-12-02 19:00:04		0			0
Stn 9M_1083_012521	896	1900-02-06 20:00:00	2020-12-02 20:00:04		0			0
Stn 9M_1083_012521	897	1900-02-06 21:00:00	2020-12-02 21:00:04		0			0
Stn 9M_1083_012521	898	1900-02-06 22:00:00	2020-12-02 22:00:04		0			0
Stn 9M_1083_012521	899	1900-02-06 23:00:00	2020-12-02 23:00:04		0			0
Stn 9M_1083_012521	900	1900-02-07	2020-12-03 00:00:04		0			0
Stn 9M_1083_012521	901	1900-02-07 01:00:00	2020-12-03 01:00:04		0			0
Stn 9M_1083_012521	902	1900-02-07 02:00:00	2020-12-03 02:00:04		0			0
Stn 9M_1083_012521	903	1900-02-07 03:00:00	2020-12-03 03:00:04		0			0
Stn 9M_1083_012521	904	1900-02-07 04:00:00	2020-12-03 04:00:04		0			0
Stn 9M_1083_012521	905	1900-02-07 05:00:00	2020-12-03 05:00:04		0			0
Stn 9M_1083_012521	906	1900-02-07 06:00:00	2020-12-03 06:00:04		0			0
Stn 9M_1083_012521	907	1900-02-07 07:00:00	2020-12-03 07:00:04		0			0
Stn 9M_1083_012521	908	1900-02-07 08:00:00	2020-12-03 08:00:04		0			0
Stn 9M_1083_012521	909	1900-02-07 09:00:00	2020-12-03 09:00:04		0			0
Stn 9M_1083_012521	910	1900-02-07 10:00:00	2020-12-03 10:00:04		0			0
Stn 9M_1083_012521	911	1900-02-07 11:00:00	2020-12-03 11:00:04		0			0
Stn 9M_1083_012521	912	1900-02-07 12:00:00	2020-12-03 12:00:04		0			0
Stn 9M_1083_012521	913	1900-02-07 13:00:00	2020-12-03 13:00:04		0			0
Stn 9M_1083_012521	914	1900-02-07 14:00:00	2020-12-03 14:00:04		0			0
Stn 9M_1083_012521	915	1900-02-07 15:00:00	2020-12-03 15:00:04		0			0
Stn 9M_1083_012521	916	1900-02-07 16:00:00	2020-12-03 16:00:04		0			0
Stn 9M_1083_012521	917	1900-02-07 17:00:00	2020-12-03 17:00:04		0			0
Stn 9M_1083_012521	918	1900-02-07 18:00:00	2020-12-03 18:00:04		0			0
Stn 9M_1083_012521	919	1900-02-07 19:00:00	2020-12-03 19:00:04		0			0
Stn 9M_1083_012521	920	1900-02-07 20:00:00	2020-12-03 20:00:04		0			0
Stn 9M_1083_012521	921	1900-02-07 21:00:00	2020-12-03 21:00:04		0			0
Stn 9M_1083_012521	922	1900-02-07 22:00:00	2020-12-03 22:00:04		0			0
Stn 9M_1083_012521	923	1900-02-07 23:00:00	2020-12-03 23:00:04		0			0
Stn 9M_1083_012521	924	1900-02-08	2020-12-04 00:00:04		0			0
Stn 9M_1083_012521	925	1900-02-08 01:00:00	2020-12-04 01:00:04		0			0
Stn 9M_1083_012521	926	1900-02-08 02:00:00	2020-12-04 02:00:04		0			0
Stn 9M_1083_012521	927	1900-02-08 03:00:00	2020-12-04 03:00:04		0			0
Stn 9M_1083_012521	928	1900-02-08 04:00:00	2020-12-04 04:00:04		0			0
Stn 9M_1083_012521	929	1900-02-08 05:00:00	2020-12-04 05:00:04		0			0
Stn 9M_1083_012521	930	1900-02-08 06:00:00	2020-12-04 06:00:04		0			0
Stn 9M_1083_012521	931	1900-02-08 07:00:00	2020-12-04 07:00:04		0			0
Stn 9M_1083_012521	932	1900-02-08 08:00:00	2020-12-04 08:00:04		0			0
Stn 9M_1083_012521	933	1900-02-08 09:00:00	2020-12-04 09:00:04		0			0
Stn 9M_1083_012521	934	1900-02-08 10:00:00	2020-12-04 10:00:04		0			0
Stn 9M_1083_012521	935	1900-02-08 11:00:00	2020-12-04 11:00:04		0			0
Stn 9M_1083_012521	936	1900-02-08 12:00:00	2020-12-04 12:00:04	Low Frequency	0			0
Stn 9M_1083_012521	937	1900-02-08 13:00:00	2020-12-04 13:00:04		0			0
Stn 9M_1083_012521	938	1900-02-08 14:00:00	2020-12-04 14:00:04		0			0
Stn 9M_1083_012521	939	1900-02-08 15:00:00	2020-12-04 15:00:04		0			0
Stn 9M_1083_012521	940	1900-02-08 16:00:00	2020-12-04 16:00:04		0			0
Stn 9M_1083_012521	941	1900-02-08 17:00:00	2020-12-04 17:00:04		0			0
Stn 9M_1083_012521	942	1900-02-08 18:00:00	2020-12-04 18:00:04		0			0
Stn 9M_1083_012521	943	1900-02-08 19:00:00	2020-12-04 19:00:04		0			0
Stn 9M_1083_012521	944	1900-02-08 20:00:00	2020-12-04 20:00:04		0			0
Stn 9M_1083_012521	945	1900-02-08 21:00:00	2020-12-04 21:00:04		0			0
Stn 9M_1083_012521	946	1900-02-08 22:00:00	2020-12-04 22:00:04		0			0
Stn 9M_1083_012521	947	1900-02-08 23:00:00	2020-12-04 23:00:04		0			0
Stn 9M_1083_012521	948	1900-02-09	2020-12-05 00:00:04		0			0
Stn 9M_1083_012521	949	1900-02-09 01:00:00	2020-12-05 01:00:04		0			0
Stn 9M_1083_012521	950	1900-02-09 02:00:00	2020-12-05 02:00:04		0			0
Stn 9M_1083_012521	951	1900-02-09 03:00:00	2020-12-05 03:00:04		0			0
Stn 9M_1083_012521	952	1900-02-09 04:00:00	2020-12-05 04:00:04		0			0
Stn 9M_1083_012521	953	1900-02-09 05:00:00	2020-12-05 05:00:04		0			0
Stn 9M_1083_012521	954	1900-02-09 06:00:00	2020-12-05 06:00:04		0			0
Stn 9M_1083_012521	955	1900-02-09 07:00:00	2020-12-05 07:00:04		0			0
Stn 9M_1083_012521	956	1900-02-09 08:00:00	2020-12-05 08:00:04		0			0
Stn 9M_1083_012521	957	1900-02-09 09:00:00	2020-12-05 09:00:04		0			0
Stn 9M_1083_012521	958	1900-02-09 10:00:00	2020-12-05 10:00:04		0			0
Stn 9M_1083_012521	959	1900-02-09 11:00:00	2020-12-05 11:00:04		0			0
Stn 9M_1083_012521	960	1900-02-09 12:00:00	2020-12-05 12:00:04		0			0
Stn 9M_1083_012521	961	1900-02-09 13:00:00	2020-12-05 13:00:04		0			0
Stn 9M_1083_012521	962	1900-02-09 14:00:00	2020-12-05 14:00:04		0			0
Stn 9M_1083_012521	963	1900-02-09 15:00:00	2020-12-05 15:00:04		0			0
Stn 9M_1083_012521	964	1900-02-09 16:00:00	2020-12-05 16:00:04		0			0
Stn 9M_1083_012521	965	1900-02-09 17:00:00	2020-12-05 17:00:04		0			0
Stn 9M_1083_012521	966	1900-02-09 18:00:00	2020-12-05 18:00:04		0			0
Stn 9M_1083_012521	967	1900-02-09 19:00:00	2020-12-05 19:00:04		0			0
Stn 9M_1083_012521	968	1900-02-09 20:00:00	2020-12-05 20:00:04		0			0
Stn 9M_1083_012521	969	1900-02-09 21:00:00	2020-12-05 21:00:04		0			0
Stn 9M_1083_012521	970	1900-02-09 22:00:00	2020-12-05 22:00:04		0			0
Stn 9M_1083_012521	971	1900-02-09 23:00:00	2020-12-05 23:00:04		0			0
Stn 9M_1083_012521	972	1900-02-10	2020-12-06 00:00:04		0			0
Stn 9M_1083_012521	973	1900-02-10 01:00:00	2020-12-06 01:00:04		0			0
Stn 9M_1083_012521	974	1900-02-10 02:00:00	2020-12-06 02:00:04		0			0
Stn 9M_1083_012521	975	1900-02-10 03:00:00	2020-12-06 03:00:04		0			0
Stn 9M_1083_012521	976	1900-02-10 04:00:00	2020-12-06 04:00:04		0			0
Stn 9M_1083_012521	977	1900-02-10 05:00:00	2020-12-06 05:00:04		0			0
Stn 9M_1083_012521	978	1900-02-10 06:00:00	2020-12-06 06:00:04		0			0
Stn 9M_1083_012521	979	1900-02-10 07:00:00	2020-12-06 07:00:04		0			0
Stn 9M_1083_012521	980	1900-02-10 08:00:00	2020-12-06 08:00:04		0			0
Stn 9M_1083_012521	981	1900-02-10 09:00:00	2020-12-06 09:00:04		0			0
Stn 9M_1083_012521	982	1900-02-10 10:00:00	2020-12-06 10:00:04		0			0
Stn 9M_1083_012521	983	1900-02-10 11:00:00	2020-12-06 11:00:04		0			0
Stn 9M_1083_012521	984	1900-02-10 12:00:00	2020-12-06 12:00:04		0			0
Stn 9M_1083_012521	985	1900-02-10 13:00:00	2020-12-06 13:00:04		0			0
Stn 9M_1083_012521	986	1900-02-10 14:00:00	2020-12-06 14:00:04		0			0
Stn 9M_1083_012521	987	1900-02-10 15:00:00	2020-12-06 15:00:04		0			0
Stn 9M_1083_012521	988	1900-02-10 16:00:00	2020-12-06 16:00:04	Burst Narrow	1			1
Stn 9M_1083_012521	989	1900-02-10 17:00:00	2020-12-06 17:00:04		0			0
Stn 9M_1083_012521	990	1900-02-10 18:00:00	2020-12-06 18:00:04		0			0
Stn 9M_1083_012521	991	1900-02-10 19:00:00	2020-12-06 19:00:04		0			0
Stn 9M_1083_012521	992	1900-02-10 20:00:00	2020-12-06 20:00:04		0			0
Stn 9M_1083_012521	993	1900-02-10 21:00:00	2020-12-06 21:00:04		0			0
Stn 9M_1083_012521	994	1900-02-10 22:00:00	2020-12-06 22:00:04		0			0
Stn 9M_1083_012521	995	1900-02-10 23:00:00	2020-12-06 23:00:04		0			0
Stn 9M_1083_012521	996	1900-02-11	2020-12-07 00:00:04		0			0
Stn 9M_1083_012521	997	1900-02-11 01:00:00	2020-12-07 01:00:04		0			0
Stn 9M_1083_012521	998	1900-02-11 02:00:00	2020-12-07 02:00:04		0			0
Stn 9M_1083_012521	999	1900-02-11 03:00:00	2020-12-07 03:00:04		0			0
Stn 9M_1083_012521	1000	1900-02-11 04:00:00	2020-12-07 04:00:04		0			0
Stn 9M_1083_012521	1001	1900-02-11 05:00:00	2020-12-07 05:00:04		0			0
Stn 9M_1083_012521	1002	1900-02-11 06:00:00	2020-12-07 06:00:04		0			0
Stn 9M_1083_012521	1003	1900-02-11 07:00:00	2020-12-07 07:00:04		0			0
Stn 9M_1083_012521	1004	1900-02-11 08:00:00	2020-12-07 08:00:04		0			0
Stn 9M_1083_012521	1005	1900-02-11 09:00:00	2020-12-07 09:00:05		0			0
Stn 9M_1083_012521	1006	1900-02-11 10:00:00	2020-12-07 10:00:05		0			0
Stn 9M_1083_012521	1007	1900-02-11 11:00:00	2020-12-07 11:00:05		0			0
Stn 9M_1083_012521	1008	1900-02-11 12:00:00	2020-12-07 12:00:05		0			0
Stn 9M_1083_012521	1009	1900-02-11 13:00:00	2020-12-07 13:00:05		0			0
Stn 9M_1083_012521	1010	1900-02-11 14:00:00	2020-12-07 14:00:05		0			0
Stn 9M_1083_012521	1011	1900-02-11 15:00:00	2020-12-07 15:00:05		0			0
Stn 9M_1083_012521	1012	1900-02-11 16:00:00	2020-12-07 16:00:05		0			0
Stn 9M_1083_012521	1013	1900-02-11 17:00:00	2020-12-07 17:00:05		0			0
Stn 9M_1083_012521	1014	1900-02-11 18:00:00	2020-12-07 18:00:05		0			0
Stn 9M_1083_012521	1015	1900-02-11 19:00:00	2020-12-07 19:00:05		0			0
Stn 9M_1083_012521	1016	1900-02-11 20:00:00	2020-12-07 20:00:05		0			0
Stn 9M_1083_012521	1017	1900-02-11 21:00:00	2020-12-07 21:00:05		0			0
Stn 9M_1083_012521	1018	1900-02-11 22:00:00	2020-12-07 22:00:05		0			0
Stn 9M_1083_012521	1019	1900-02-11 23:00:00	2020-12-07 23:00:05		0			0
Stn 9M_1083_012521	1020	1900-02-12	2020-12-08 00:00:05		0			0
Stn 9M_1083_012521	1021	1900-02-12 01:00:00	2020-12-08 01:00:05		0			0
Stn 9M_1083_012521	1022	1900-02-12 02:00:00	2020-12-08 02:00:05		0			0
Stn 9M_1083_012521	1023	1900-02-12 03:00:00	2020-12-08 03:00:05		0			0
Stn 9M_1083_012521	1024	1900-02-12 04:00:00	2020-12-08 04:00:05		0			0
Stn 9M_1083_012521	1025	1900-02-12 05:00:00	2020-12-08 05:00:05		0			0
Stn 9M_1083_012521	1026	1900-02-12 06:00:00	2020-12-08 06:00:05		0			0
Stn 9M_1083_012521	1027	1900-02-12 07:00:00	2020-12-08 07:00:05		0			0
Stn 9M_1083_012521	1028	1900-02-12 08:00:00	2020-12-08 08:00:05		0			0
Stn 9M_1083_012521	1029	1900-02-12 09:00:00	2020-12-08 09:00:05		0			0
Stn 9M_1083_012521	1030	1900-02-12 10:00:00	2020-12-08 10:00:05		0			0
Stn 9M_1083_012521	1031	1900-02-12 11:00:00	2020-12-08 11:00:05		0			0
Stn 9M_1083_012521	1032	1900-02-12 12:00:00	2020-12-08 12:00:05	Low Frequency	0			0
Stn 9M_1083_012521	1033	1900-02-12 13:00:00	2020-12-08 13:00:05		0			0
Stn 9M_1083_012521	1034	1900-02-12 14:00:00	2020-12-08 14:00:05		0			0
Stn 9M_1083_012521	1035	1900-02-12 15:00:00	2020-12-08 15:00:05		0			0
Stn 9M_1083_012521	1036	1900-02-12 16:00:00	2020-12-08 16:00:05		0			0
Stn 9M_1083_012521	1037	1900-02-12 17:00:00	2020-12-08 17:00:05		0			0
Stn 9M_1083_012521	1038	1900-02-12 18:00:00	2020-12-08 18:00:05		0			0
Stn 9M_1083_012521	1039	1900-02-12 19:00:00	2020-12-08 19:00:05		0			0
Stn 9M_1083_012521	1040	1900-02-12 20:00:00	2020-12-08 20:00:05		0			0
Stn 9M_1083_012521	1041	1900-02-12 21:00:00	2020-12-08 21:00:05		0			0
Stn 9M_1083_012521	1042	1900-02-12 22:00:00	2020-12-08 22:00:05		0			0
Stn 9M_1083_012521	1043	1900-02-12 23:00:00	2020-12-08 23:00:05		0			0
Stn 9M_1083_012521	1044	1900-02-13	2020-12-09 00:00:05		0			0
Stn 9M_1083_012521	1045	1900-02-13 01:00:00	2020-12-09 01:00:05		0			0
Stn 9M_1083_012521	1046	1900-02-13 02:00:00	2020-12-09 02:00:05		0			0
Stn 9M_1083_012521	1047	1900-02-13 03:00:00	2020-12-09 03:00:05		0			0
Stn 9M_1083_012521	1048	1900-02-13 04:00:00	2020-12-09 04:00:05		0			0
Stn 9M_1083_012521	1049	1900-02-13 05:00:00	2020-12-09 05:00:05		0			0
Stn 9M_1083_012521	1050	1900-02-13 06:00:00	2020-12-09 06:00:05		0			0
Stn 9M_1083_012521	1051	1900-02-13 07:00:00	2020-12-09 07:00:05		0			0
Stn 9M_1083_012521	1052	1900-02-13 08:00:00	2020-12-09 08:00:05		0			0
Stn 9M_1083_012521	1053	1900-02-13 09:00:00	2020-12-09 09:00:05		0			0
Stn 9M_1083_012521	1054	1900-02-13 10:00:00	2020-12-09 10:00:05	Low Frequency	0			0
Stn 9M_1083_012521	1055	1900-02-13 11:00:00	2020-12-09 11:00:05		0			0
Stn 9M_1083_012521	1056	1900-02-13 12:00:00	2020-12-09 12:00:05		0			0
Stn 9M_1083_012521	1057	1900-02-13 13:00:00	2020-12-09 13:00:05		0			0
Stn 9M_1083_012521	1058	1900-02-13 14:00:00	2020-12-09 14:00:05		0			0
Stn 9M_1083_012521	1059	1900-02-13 15:00:00	2020-12-09 15:00:05		0			0
Stn 9M_1083_012521	1060	1900-02-13 16:00:00	2020-12-09 16:00:05		0			0
Stn 9M_1083_012521	1061	1900-02-13 17:00:00	2020-12-09 17:00:05		0			0
Stn 9M_1083_012521	1062	1900-02-13 18:00:00	2020-12-09 18:00:05		0			0
Stn 9M_1083_012521	1063	1900-02-13 19:00:00	2020-12-09 19:00:05		0			0
Stn 9M_1083_012521	1064	1900-02-13 20:00:00	2020-12-09 20:00:05		0			0
Stn 9M_1083_012521	1065	1900-02-13 21:00:00	2020-12-09 21:00:05		0			0
Stn 9M_1083_012521	1066	1900-02-13 22:00:00	2020-12-09 22:00:05		0			0
Stn 9M_1083_012521	1067	1900-02-13 23:00:00	2020-12-09 23:00:05		0			0
Stn 9M_1083_012521	1068	1900-02-14	2020-12-10 00:00:05		0			0
Stn 9M_1083_012521	1069	1900-02-14 01:00:00	2020-12-10 01:00:05		0			0
Stn 9M_1083_012521	1070	1900-02-14 02:00:00	2020-12-10 02:00:05		0			0
Stn 9M_1083_012521	1071	1900-02-14 03:00:00	2020-12-10 03:00:05		0			0
Stn 9M_1083_012521	1072	1900-02-14 04:00:00	2020-12-10 04:00:05		0			0
Stn 9M_1083_012521	1073	1900-02-14 05:00:00	2020-12-10 05:00:05		0			0
Stn 9M_1083_012521	1074	1900-02-14 06:00:00	2020-12-10 06:00:05		0			0
Stn 9M_1083_012521	1075	1900-02-14 07:00:00	2020-12-10 07:00:05		0			0
Stn 9M_1083_012521	1076	1900-02-14 08:00:00	2020-12-10 08:00:05		0			0
Stn 9M_1083_012521	1077	1900-02-14 09:00:00	2020-12-10 09:00:05		0			0
Stn 9M_1083_012521	1078	1900-02-14 10:00:00	2020-12-10 10:00:05		0			0
Stn 9M_1083_012521	1079	1900-02-14 11:00:00	2020-12-10 11:00:05		0			0
Stn 9M_1083_012521	1080	1900-02-14 12:00:00	2020-12-10 12:00:05		0			0
Stn 9M_1083_012521	1081	1900-02-14 13:00:00	2020-12-10 13:00:05		0			0
Stn 9M_1083_012521	1082	1900-02-14 14:00:00	2020-12-10 14:00:05		0			0
Stn 9M_1083_012521	1083	1900-02-14 15:00:00	2020-12-10 15:00:05		0			0
Stn 9M_1083_012521	1084	1900-02-14 16:00:00	2020-12-10 16:00:05		0			0
Stn 9M_1083_012521	1085	1900-02-14 17:00:00	2020-12-10 17:00:05		0			0
Stn 9M_1083_012521	1086	1900-02-14 18:00:00	2020-12-10 18:00:05		0			0
Stn 9M_1083_012521	1087	1900-02-14 19:00:00	2020-12-10 19:00:05		0			0
Stn 9M_1083_012521	1088	1900-02-14 20:00:00	2020-12-10 20:00:05		0			0
Stn 9M_1083_012521	1089	1900-02-14 21:00:00	2020-12-10 21:00:05		0			0
Stn 9M_1083_012521	1090	1900-02-14 22:00:00	2020-12-10 22:00:05		0			0
Stn 9M_1083_012521	1091	1900-02-14 23:00:00	2020-12-10 23:00:05		0			0
Stn 9M_1083_012521	1092	1900-02-15	2020-12-11 00:00:05		0			0
Stn 9M_1083_012521	1093	1900-02-15 01:00:00	2020-12-11 01:00:05		0			0
Stn 9M_1083_012521	1094	1900-02-15 02:00:00	2020-12-11 02:00:05		0			0
Stn 9M_1083_012521	1095	1900-02-15 03:00:00	2020-12-11 03:00:05		0			0
Stn 9M_1083_012521	1096	1900-02-15 04:00:00	2020-12-11 04:00:05		0			0
Stn 9M_1083_012521	1097	1900-02-15 05:00:00	2020-12-11 05:00:05		0			0
Stn 9M_1083_012521	1098	1900-02-15 06:00:00	2020-12-11 06:00:05		0			0
Stn 9M_1083_012521	1099	1900-02-15 07:00:00	2020-12-11 07:00:05		0			0
Stn 9M_1083_012521	1100	1900-02-15 08:00:00	2020-12-11 08:00:05		0			0
Stn 9M_1083_012521	1101	1900-02-15 09:00:00	2020-12-11 09:00:05		0			0
Stn 9M_1083_012521	1102	1900-02-15 10:00:00	2020-12-11 10:00:05		0			0
Stn 9M_1083_012521	1103	1900-02-15 11:00:00	2020-12-11 11:00:05		0			0
Stn 9M_1083_012521	1104	1900-02-15 12:00:00	2020-12-11 12:00:05	Low Frequency	0			0
Stn 9M_1083_012521	1105	1900-02-15 13:00:00	2020-12-11 13:00:05		0			0
Stn 9M_1083_012521	1106	1900-02-15 14:00:00	2020-12-11 14:00:05		0			0
Stn 9M_1083_012521	1107	1900-02-15 15:00:00	2020-12-11 15:00:05		0			0
Stn 9M_1083_012521	1108	1900-02-15 16:00:00	2020-12-11 16:00:05	Burst Wide	2			1
Stn 9M_1083_012521	1109	1900-02-15 17:00:00	2020-12-11 17:00:05		0			0
Stn 9M_1083_012521	1110	1900-02-15 18:00:00	2020-12-11 18:00:05		0			0
Stn 9M_1083_012521	1111	1900-02-15 19:00:00	2020-12-11 19:00:05		0			0
Stn 9M_1083_012521	1112	1900-02-15 20:00:00	2020-12-11 20:00:05		0			0
Stn 9M_1083_012521	1113	1900-02-15 21:00:00	2020-12-11 21:00:05		0			0
Stn 9M_1083_012521	1114	1900-02-15 22:00:00	2020-12-11 22:00:05		0			0
Stn 9M_1083_012521	1115	1900-02-15 23:00:00	2020-12-11 23:00:05		0			0
Stn 9M_1083_012521	1116	1900-02-16	2020-12-12 00:00:05		0			0
Stn 9M_1083_012521	1117	1900-02-16 01:00:00	2020-12-12 01:00:05		0			0
Stn 9M_1083_012521	1118	1900-02-16 02:00:00	2020-12-12 02:00:05		0			0
Stn 9M_1083_012521	1119	1900-02-16 03:00:00	2020-12-12 03:00:05		0			0
Stn 9M_1083_012521	1120	1900-02-16 04:00:00	2020-12-12 04:00:05		0			0
Stn 9M_1083_012521	1121	1900-02-16 05:00:00	2020-12-12 05:00:05		0			0
Stn 9M_1083_012521	1122	1900-02-16 06:00:00	2020-12-12 06:00:05		0			0
Stn 9M_1083_012521	1123	1900-02-16 07:00:00	2020-12-12 07:00:05		0			0
Stn 9M_1083_012521	1124	1900-02-16 08:00:00	2020-12-12 08:00:05		0			0
Stn 9M_1083_012521	1125	1900-02-16 09:00:00	2020-12-12 09:00:05		0			0
Stn 9M_1083_012521	1126	1900-02-16 10:00:00	2020-12-12 10:00:05		0			0
Stn 9M_1083_012521	1127	1900-02-16 11:00:00	2020-12-12 11:00:05		0			0
Stn 9M_1083_012521	1128	1900-02-16 12:00:00	2020-12-12 12:00:05	Low Frequency	0			0
Stn 9M_1083_012521	1129	1900-02-16 13:00:00	2020-12-12 13:00:05		0			0
Stn 9M_1083_012521	1130	1900-02-16 14:00:00	2020-12-12 14:00:05	Low Frequency	0			0
Stn 9M_1083_012521	1131	1900-02-16 15:00:00	2020-12-12 15:00:05		0			0
Stn 9M_1083_012521	1132	1900-02-16 16:00:00	2020-12-12 16:00:05	Burst Wide	1			1
Stn 9M_1083_012521	1133	1900-02-16 17:00:00	2020-12-12 17:00:05		0			0
Stn 9M_1083_012521	1134	1900-02-16 18:00:00	2020-12-12 18:00:05		0			0
Stn 9M_1083_012521	1135	1900-02-16 19:00:00	2020-12-12 19:00:05		0			0
Stn 9M_1083_012521	1136	1900-02-16 20:00:00	2020-12-12 20:00:05		0			0
Stn 9M_1083_012521	1137	1900-02-16 21:00:00	2020-12-12 21:00:05		0			0
Stn 9M_1083_012521	1138	1900-02-16 22:00:00	2020-12-12 22:00:05		0			0
Stn 9M_1083_012521	1139	1900-02-16 23:00:00	2020-12-12 23:00:05		0			0
Stn 9M_1083_012521	1140	1900-02-17	2020-12-13 00:00:05		0			0
Stn 9M_1083_012521	1141	1900-02-17 01:00:00	2020-12-13 01:00:05		0			0
Stn 9M_1083_012521	1142	1900-02-17 02:00:00	2020-12-13 02:00:05		0			0
Stn 9M_1083_012521	1143	1900-02-17 03:00:00	2020-12-13 03:00:05		0			0
Stn 9M_1083_012521	1144	1900-02-17 04:00:00	2020-12-13 04:00:05		0			0
Stn 9M_1083_012521	1145	1900-02-17 05:00:00	2020-12-13 05:00:05		0			0
Stn 9M_1083_012521	1146	1900-02-17 06:00:00	2020-12-13 06:00:05		0			0
Stn 9M_1083_012521	1147	1900-02-17 07:00:00	2020-12-13 07:00:05		0			0
Stn 9M_1083_012521	1148	1900-02-17 08:00:00	2020-12-13 08:00:05		0			0
Stn 9M_1083_012521	1149	1900-02-17 09:00:00	2020-12-13 09:00:05		0			0
Stn 9M_1083_012521	1150	1900-02-17 10:00:00	2020-12-13 10:00:05		0			0
Stn 9M_1083_012521	1151	1900-02-17 11:00:00	2020-12-13 11:00:05		0			0
Stn 9M_1083_012521	1152	1900-02-17 12:00:00	2020-12-13 12:00:05	Broadband	0			0
Stn 9M_1083_012521	1153	1900-02-17 13:00:00	2020-12-13 13:00:05	Burst Wide	1			1
Stn 9M_1083_012521	1154	1900-02-17 14:00:00	2020-12-13 14:00:05		0			0
Stn 9M_1083_012521	1155	1900-02-17 15:00:00	2020-12-13 15:00:05		0			0
Stn 9M_1083_012521	1156	1900-02-17 16:00:00	2020-12-13 16:00:05		0			0
Stn 9M_1083_012521	1157	1900-02-17 17:00:00	2020-12-13 17:00:05	Burst Wide	2			2
Stn 9M_1083_012521	1158	1900-02-17 18:00:00	2020-12-13 18:00:05		0			0
Stn 9M_1083_012521	1159	1900-02-17 19:00:00	2020-12-13 19:00:05		0			0
Stn 9M_1083_012521	1160	1900-02-17 20:00:00	2020-12-13 20:00:05		0			0
Stn 9M_1083_012521	1161	1900-02-17 21:00:00	2020-12-13 21:00:05		0			0
Stn 9M_1083_012521	1162	1900-02-17 22:00:00	2020-12-13 22:00:05		0			0
Stn 9M_1083_012521	1163	1900-02-17 23:00:00	2020-12-13 23:00:05		0			0
Stn 9M_1083_012521	1164	1900-02-18	2020-12-14 00:00:05		0			0
Stn 9M_1083_012521	1165	1900-02-18 01:00:00	2020-12-14 01:00:05		0			0
Stn 9M_1083_012521	1166	1900-02-18 02:00:00	2020-12-14 02:00:05		0			0
Stn 9M_1083_012521	1167	1900-02-18 03:00:00	2020-12-14 03:00:05		0			0
Stn 9M_1083_012521	1168	1900-02-18 04:00:00	2020-12-14 04:00:05		0			0
Stn 9M_1083_012521	1169	1900-02-18 05:00:00	2020-12-14 05:00:05		0			0
Stn 9M_1083_012521	1170	1900-02-18 06:00:00	2020-12-14 06:00:05		0			0
Stn 9M_1083_012521	1171	1900-02-18 07:00:00	2020-12-14 07:00:05		0			0
Stn 9M_1083_012521	1172	1900-02-18 08:00:00	2020-12-14 08:00:05		0			0
Stn 9M_1083_012521	1173	1900-02-18 09:00:00	2020-12-14 09:00:05		0			0
Stn 9M_1083_012521	1174	1900-02-18 10:00:00	2020-12-14 10:00:05		0			0
Stn 9M_1083_012521	1175	1900-02-18 11:00:00	2020-12-14 11:00:05		0			0
Stn 9M_1083_012521	1176	1900-02-18 12:00:00	2020-12-14 12:00:05		0			0
Stn 9M_1083_012521	1177	1900-02-18 13:00:00	2020-12-14 13:00:05		0			0
Stn 9M_1083_012521	1178	1900-02-18 14:00:00	2020-12-14 14:00:05		0			0
Stn 9M_1083_012521	1179	1900-02-18 15:00:00	2020-12-14 15:00:05		0			0
Stn 9M_1083_012521	1180	1900-02-18 16:00:00	2020-12-14 16:00:05		0			0
Stn 9M_1083_012521	1181	1900-02-18 17:00:00	2020-12-14 17:00:05		0			0
Stn 9M_1083_012521	1182	1900-02-18 18:00:00	2020-12-14 18:00:05		0			0
Stn 9M_1083_012521	1183	1900-02-18 19:00:00	2020-12-14 19:00:05		0			0
Stn 9M_1083_012521	1184	1900-02-18 20:00:00	2020-12-14 20:00:05		0			0
Stn 9M_1083_012521	1185	1900-02-18 21:00:00	2020-12-14 21:00:05		0			0
Stn 9M_1083_012521	1186	1900-02-18 22:00:00	2020-12-14 22:00:05		0			0
Stn 9M_1083_012521	1187	1900-02-18 23:00:00	2020-12-14 23:00:05		0			0
Stn 9M_1083_012521	1188	1900-02-19	2020-12-15 00:00:05		0			0
Stn 9M_1083_012521	1189	1900-02-19 01:00:00	2020-12-15 01:00:05		0			0
Stn 9M_1083_012521	1190	1900-02-19 02:00:00	2020-12-15 02:00:05		0			0
Stn 9M_1083_012521	1191	1900-02-19 03:00:00	2020-12-15 03:00:05		0			0
Stn 9M_1083_012521	1192	1900-02-19 04:00:00	2020-12-15 04:00:05		0			0
Stn 9M_1083_012521	1193	1900-02-19 05:00:00	2020-12-15 05:00:05		0			0
Stn 9M_1083_012521	1194	1900-02-19 06:00:00	2020-12-15 06:00:05		0			0
Stn 9M_1083_012521	1195	1900-02-19 07:00:00	2020-12-15 07:00:05		0			0
Stn 9M_1083_012521	1196	1900-02-19 08:00:00	2020-12-15 08:00:05		0			0
Stn 9M_1083_012521	1197	1900-02-19 09:00:00	2020-12-15 09:00:05		0			0
Stn 9M_1083_012521	1198	1900-02-19 10:00:00	2020-12-15 10:00:05		0			0
Stn 9M_1083_012521	1199	1900-02-19 11:00:00	2020-12-15 11:00:05		0			0
Stn 9M_1083_012521	1200	1900-02-19 12:00:00	2020-12-15 12:00:05		0			0
Stn 9M_1083_012521	1201	1900-02-19 13:00:00	2020-12-15 13:00:05		0			0
Stn 9M_1083_012521	1202	1900-02-19 14:00:00	2020-12-15 14:00:05		0			0
Stn 9M_1083_012521	1203	1900-02-19 15:00:00	2020-12-15 15:00:05		0			0
Stn 9M_1083_012521	1204	1900-02-19 16:00:00	2020-12-15 16:00:05		0			0
Stn 9M_1083_012521	1205	1900-02-19 17:00:00	2020-12-15 17:00:06		0			0
Stn 9M_1083_012521	1206	1900-02-19 18:00:00	2020-12-15 18:00:06		0			0
Stn 9M_1083_012521	1207	1900-02-19 19:00:00	2020-12-15 19:00:06		0			0
Stn 9M_1083_012521	1208	1900-02-19 20:00:00	2020-12-15 20:00:06		0			0
Stn 9M_1083_012521	1209	1900-02-19 21:00:00	2020-12-15 21:00:06		0			0
Stn 9M_1083_012521	1210	1900-02-19 22:00:00	2020-12-15 22:00:06		0			0
Stn 9M_1083_012521	1211	1900-02-19 23:00:00	2020-12-15 23:00:06		0			0
Stn 9M_1083_012521	1212	1900-02-20	2020-12-16 00:00:06		0			0
Stn 9M_1083_012521	1213	1900-02-20 01:00:00	2020-12-16 01:00:06		0			0
Stn 9M_1083_012521	1214	1900-02-20 02:00:00	2020-12-16 02:00:06		0			0
Stn 9M_1083_012521	1215	1900-02-20 03:00:00	2020-12-16 03:00:06		0			0
Stn 9M_1083_012521	1216	1900-02-20 04:00:00	2020-12-16 04:00:06		0			0
Stn 9M_1083_012521	1217	1900-02-20 05:00:00	2020-12-16 05:00:06		0			0
Stn 9M_1083_012521	1218	1900-02-20 06:00:00	2020-12-16 06:00:06		0			0
Stn 9M_1083_012521	1219	1900-02-20 07:00:00	2020-12-16 07:00:06		0			0
Stn 9M_1083_012521	1220	1900-02-20 08:00:00	2020-12-16 08:00:06		0			0
Stn 9M_1083_012521	1221	1900-02-20 09:00:00	2020-12-16 09:00:06		0			0
Stn 9M_1083_012521	1222	1900-02-20 10:00:00	2020-12-16 10:00:06		0			0
Stn 9M_1083_012521	1223	1900-02-20 11:00:00	2020-12-16 11:00:06		0			0
Stn 9M_1083_012521	1224	1900-02-20 12:00:00	2020-12-16 12:00:06		0			0
Stn 9M_1083_012521	1225	1900-02-20 13:00:00	2020-12-16 13:00:06		0			0
Stn 9M_1083_012521	1226	1900-02-20 14:00:00	2020-12-16 14:00:06		0			0
Stn 9M_1083_012521	1227	1900-02-20 15:00:00	2020-12-16 15:00:06		0			0
Stn 9M_1083_012521	1228	1900-02-20 16:00:00	2020-12-16 16:00:06		0			0
Stn 9M_1083_012521	1229	1900-02-20 17:00:00	2020-12-16 17:00:06		0			0
Stn 9M_1083_012521	1230	1900-02-20 18:00:00	2020-12-16 18:00:06		0			0
Stn 9M_1083_012521	1231	1900-02-20 19:00:00	2020-12-16 19:00:06		0			0
Stn 9M_1083_012521	1232	1900-02-20 20:00:00	2020-12-16 20:00:06		0			0
Stn 9M_1083_012521	1233	1900-02-20 21:00:00	2020-12-16 21:00:06		0			0
Stn 9M_1083_012521	1234	1900-02-20 22:00:00	2020-12-16 22:00:06		0			0
Stn 9M_1083_012521	1235	1900-02-20 23:00:00	2020-12-16 23:00:06		0			0
Stn 9M_1083_012521	1236	1900-02-21	2020-12-17 00:00:06		0			0
Stn 9M_1083_012521	1237	1900-02-21 01:00:00	2020-12-17 01:00:06		0			0
Stn 9M_1083_012521	1238	1900-02-21 02:00:00	2020-12-17 02:00:06		0			0
Stn 9M_1083_012521	1239	1900-02-21 03:00:00	2020-12-17 03:00:06		0			0
Stn 9M_1083_012521	1240	1900-02-21 04:00:00	2020-12-17 04:00:06		0			0
Stn 9M_1083_012521	1241	1900-02-21 05:00:00	2020-12-17 05:00:06		0			0
Stn 9M_1083_012521	1242	1900-02-21 06:00:00	2020-12-17 06:00:06		0			0
Stn 9M_1083_012521	1243	1900-02-21 07:00:00	2020-12-17 07:00:06		0			0
Stn 9M_1083_012521	1244	1900-02-21 08:00:00	2020-12-17 08:00:06		0			0
Stn 9M_1083_012521	1245	1900-02-21 09:00:00	2020-12-17 09:00:06		0			0
Stn 9M_1083_012521	1246	1900-02-21 10:00:00	2020-12-17 10:00:06		0			0
Stn 9M_1083_012521	1247	1900-02-21 11:00:00	2020-12-17 11:00:06		0			0
Stn 9M_1083_012521	1248	1900-02-21 12:00:00	2020-12-17 12:00:06		0			0
Stn 9M_1083_012521	1249	1900-02-21 13:00:00	2020-12-17 13:00:06		0			0
Stn 9M_1083_012521	1250	1900-02-21 14:00:00	2020-12-17 14:00:06		0			0
Stn 9M_1083_012521	1251	1900-02-21 15:00:00	2020-12-17 15:00:06		0			0
Stn 9M_1083_012521	1252	1900-02-21 16:00:00	2020-12-17 16:00:06		0			0
Stn 9M_1083_012521	1253	1900-02-21 17:00:00	2020-12-17 17:00:06		0			0
Stn 9M_1083_012521	1254	1900-02-21 18:00:00	2020-12-17 18:00:06		0			0
Stn 9M_1083_012521	1255	1900-02-21 19:00:00	2020-12-17 19:00:06		0			0
Stn 9M_1083_012521	1256	1900-02-21 20:00:00	2020-12-17 20:00:06		0			0
Stn 9M_1083_012521	1257	1900-02-21 21:00:00	2020-12-17 21:00:06		0			0
Stn 9M_1083_012521	1258	1900-02-21 22:00:00	2020-12-17 22:00:06		0			0
Stn 9M_1083_012521	1259	1900-02-21 23:00:00	2020-12-17 23:00:06		0			0
Stn 9M_1083_012521	1260	1900-02-22	2020-12-18 00:00:06		0			0
Stn 9M_1083_012521	1261	1900-02-22 01:00:00	2020-12-18 01:00:06		0			0
Stn 9M_1083_012521	1262	1900-02-22 02:00:00	2020-12-18 02:00:06		0			0
Stn 9M_1083_012521	1263	1900-02-22 03:00:00	2020-12-18 03:00:06		0			0
Stn 9M_1083_012521	1264	1900-02-22 04:00:00	2020-12-18 04:00:06		0			0
Stn 9M_1083_012521	1265	1900-02-22 05:00:00	2020-12-18 05:00:06		0			0
Stn 9M_1083_012521	1266	1900-02-22 06:00:00	2020-12-18 06:00:06		0			0
Stn 9M_1083_012521	1267	1900-02-22 07:00:00	2020-12-18 07:00:06		0			0
Stn 9M_1083_012521	1268	1900-02-22 08:00:00	2020-12-18 08:00:06		0			0
Stn 9M_1083_012521	1269	1900-02-22 09:00:00	2020-12-18 09:00:06		0			0
Stn 9M_1083_012521	1270	1900-02-22 10:00:00	2020-12-18 10:00:06		0			0
Stn 9M_1083_012521	1271	1900-02-22 11:00:00	2020-12-18 11:00:06		0			0
Stn 9M_1083_012521	1272	1900-02-22 12:00:00	2020-12-18 12:00:06		0			0
Stn 9M_1083_012521	1273	1900-02-22 13:00:00	2020-12-18 13:00:06		0			0
Stn 9M_1083_012521	1274	1900-02-22 14:00:00	2020-12-18 14:00:06		0			0
Stn 9M_1083_012521	1275	1900-02-22 15:00:00	2020-12-18 15:00:06		0			0
Stn 9M_1083_012521	1276	1900-02-22 16:00:00	2020-12-18 16:00:06		0			0
Stn 9M_1083_012521	1277	1900-02-22 17:00:00	2020-12-18 17:00:06		0			0
Stn 9M_1083_012521	1278	1900-02-22 18:00:00	2020-12-18 18:00:06		0			0
Stn 9M_1083_012521	1279	1900-02-22 19:00:00	2020-12-18 19:00:06		0			0
Stn 9M_1083_012521	1280	1900-02-22 20:00:00	2020-12-18 20:00:06		0			0
Stn 9M_1083_012521	1281	1900-02-22 21:00:00	2020-12-18 21:00:06		0			0
Stn 9M_1083_012521	1282	1900-02-22 22:00:00	2020-12-18 22:00:06		0			0
Stn 9M_1083_012521	1283	1900-02-22 23:00:00	2020-12-18 23:00:06		0			0
Stn 9M_1083_012521	1284	1900-02-23	2020-12-19 00:00:06		0			0
Stn 9M_1083_012521	1285	1900-02-23 01:00:00	2020-12-19 01:00:06		0			0
Stn 9M_1083_012521	1286	1900-02-23 02:00:00	2020-12-19 02:00:06		0			0
Stn 9M_1083_012521	1287	1900-02-23 03:00:00	2020-12-19 03:00:06		0			0
Stn 9M_1083_012521	1288	1900-02-23 04:00:00	2020-12-19 04:00:06		0			0
Stn 9M_1083_012521	1289	1900-02-23 05:00:00	2020-12-19 05:00:06		0			0
Stn 9M_1083_012521	1290	1900-02-23 06:00:00	2020-12-19 06:00:06		0			0
Stn 9M_1083_012521	1291	1900-02-23 07:00:00	2020-12-19 07:00:06		0			0
Stn 9M_1083_012521	1292	1900-02-23 08:00:00	2020-12-19 08:00:06		0			0
Stn 9M_1083_012521	1293	1900-02-23 09:00:00	2020-12-19 09:00:06	Burst Wide	1			1
Stn 9M_1083_012521	1294	1900-02-23 10:00:00	2020-12-19 10:00:06		0			0
Stn 9M_1083_012521	1295	1900-02-23 11:00:00	2020-12-19 11:00:06		0			0
Stn 9M_1083_012521	1296	1900-02-23 12:00:00	2020-12-19 12:00:06	Low Frequency	0			0
Stn 9M_1083_012521	1297	1900-02-23 13:00:00	2020-12-19 13:00:06		0			0
Stn 9M_1083_012521	1298	1900-02-23 14:00:00	2020-12-19 14:00:06		0			0
Stn 9M_1083_012521	1299	1900-02-23 15:00:00	2020-12-19 15:00:06		0			0
Stn 9M_1083_012521	1300	1900-02-23 16:00:00	2020-12-19 16:00:06		0			0
Stn 9M_1083_012521	1301	1900-02-23 17:00:00	2020-12-19 17:00:06		0			0
Stn 9M_1083_012521	1302	1900-02-23 18:00:00	2020-12-19 18:00:06		0			0
Stn 9M_1083_012521	1303	1900-02-23 19:00:00	2020-12-19 19:00:06		0			0
Stn 9M_1083_012521	1304	1900-02-23 20:00:00	2020-12-19 20:00:06		0			0
Stn 9M_1083_012521	1305	1900-02-23 21:00:00	2020-12-19 21:00:06		0			0
Stn 9M_1083_012521	1306	1900-02-23 22:00:00	2020-12-19 22:00:06		0			0
Stn 9M_1083_012521	1307	1900-02-23 23:00:00	2020-12-19 23:00:06		0			0
Stn 9M_1083_012521	1308	1900-02-24	2020-12-20 00:00:06		0			0
Stn 9M_1083_012521	1309	1900-02-24 01:00:00	2020-12-20 01:00:06		0			0
Stn 9M_1083_012521	1310	1900-02-24 02:00:00	2020-12-20 02:00:06		0			0
Stn 9M_1083_012521	1311	1900-02-24 03:00:00	2020-12-20 03:00:06		0			0
Stn 9M_1083_012521	1312	1900-02-24 04:00:00	2020-12-20 04:00:06		0			0
Stn 9M_1083_012521	1313	1900-02-24 05:00:00	2020-12-20 05:00:06		0			0
Stn 9M_1083_012521	1314	1900-02-24 06:00:00	2020-12-20 06:00:06		0			0
Stn 9M_1083_012521	1315	1900-02-24 07:00:00	2020-12-20 07:00:06		0			0
Stn 9M_1083_012521	1316	1900-02-24 08:00:00	2020-12-20 08:00:06		0			0
Stn 9M_1083_012521	1317	1900-02-24 09:00:00	2020-12-20 09:00:06		0			0
Stn 9M_1083_012521	1318	1900-02-24 10:00:00	2020-12-20 10:00:06		0			0
Stn 9M_1083_012521	1319	1900-02-24 11:00:00	2020-12-20 11:00:06		0			0
Stn 9M_1083_012521	1320	1900-02-24 12:00:00	2020-12-20 12:00:06		0			0
Stn 9M_1083_012521	1321	1900-02-24 13:00:00	2020-12-20 13:00:06		0			0
Stn 9M_1083_012521	1322	1900-02-24 14:00:00	2020-12-20 14:00:06		0			0
Stn 9M_1083_012521	1323	1900-02-24 15:00:00	2020-12-20 15:00:06		0			0
Stn 9M_1083_012521	1324	1900-02-24 16:00:00	2020-12-20 16:00:06		0			0
Stn 9M_1083_012521	1325	1900-02-24 17:00:00	2020-12-20 17:00:06		0			0
Stn 9M_1083_012521	1326	1900-02-24 18:00:00	2020-12-20 18:00:06		0			0
Stn 9M_1083_012521	1327	1900-02-24 19:00:00	2020-12-20 19:00:06		0			0
Stn 9M_1083_012521	1328	1900-02-24 20:00:00	2020-12-20 20:00:06		0			0
Stn 9M_1083_012521	1329	1900-02-24 21:00:00	2020-12-20 21:00:06		0			0
Stn 9M_1083_012521	1330	1900-02-24 22:00:00	2020-12-20 22:00:06		0			0
Stn 9M_1083_012521	1331	1900-02-24 23:00:00	2020-12-20 23:00:06		0			0
Stn 9M_1083_012521	1332	1900-02-25	2020-12-21 00:00:06		0			0
Stn 9M_1083_012521	1333	1900-02-25 01:00:00	2020-12-21 01:00:06		0			0
Stn 9M_1083_012521	1334	1900-02-25 02:00:00	2020-12-21 02:00:06		0			0
Stn 9M_1083_012521	1335	1900-02-25 03:00:00	2020-12-21 03:00:06		0			0
Stn 9M_1083_012521	1336	1900-02-25 04:00:00	2020-12-21 04:00:06		0			0
Stn 9M_1083_012521	1337	1900-02-25 05:00:00	2020-12-21 05:00:06		0			0
Stn 9M_1083_012521	1338	1900-02-25 06:00:00	2020-12-21 06:00:06		0			0
Stn 9M_1083_012521	1339	1900-02-25 07:00:00	2020-12-21 07:00:06		0			0
Stn 9M_1083_012521	1340	1900-02-25 08:00:00	2020-12-21 08:00:06		0			0
Stn 9M_1083_012521	1341	1900-02-25 09:00:00	2020-12-21 09:00:06		0			0
Stn 9M_1083_012521	1342	1900-02-25 10:00:00	2020-12-21 10:00:06		0			0
Stn 9M_1083_012521	1343	1900-02-25 11:00:00	2020-12-21 11:00:06		0			0
Stn 9M_1083_012521	1344	1900-02-25 12:00:00	2020-12-21 12:00:06		0			0
Stn 9M_1083_012521	1345	1900-02-25 13:00:00	2020-12-21 13:00:06		0			0
Stn 9M_1083_012521	1346	1900-02-25 14:00:00	2020-12-21 14:00:06		0			0
Stn 9M_1083_012521	1347	1900-02-25 15:00:00	2020-12-21 15:00:06		0			0
Stn 9M_1083_012521	1348	1900-02-25 16:00:00	2020-12-21 16:00:06		0			0
Stn 9M_1083_012521	1349	1900-02-25 17:00:00	2020-12-21 17:00:06		0			0
Stn 9M_1083_012521	1350	1900-02-25 18:00:00	2020-12-21 18:00:06		0			0
Stn 9M_1083_012521	1351	1900-02-25 19:00:00	2020-12-21 19:00:06		0			0
Stn 9M_1083_012521	1352	1900-02-25 20:00:00	2020-12-21 20:00:06		0			0
Stn 9M_1083_012521	1353	1900-02-25 21:00:00	2020-12-21 21:00:06		0			0
Stn 9M_1083_012521	1354	1900-02-25 22:00:00	2020-12-21 22:00:06		0			0
Stn 9M_1083_012521	1355	1900-02-25 23:00:00	2020-12-21 23:00:06		0			0
Stn 9M_1083_012521	1356	1900-02-26	2020-12-22 00:00:06		0			0
Stn 9M_1083_012521	1357	1900-02-26 01:00:00	2020-12-22 01:00:06		0			0
Stn 9M_1083_012521	1358	1900-02-26 02:00:00	2020-12-22 02:00:06		0			0
Stn 9M_1083_012521	1359	1900-02-26 03:00:00	2020-12-22 03:00:06		0			0
Stn 9M_1083_012521	1360	1900-02-26 04:00:00	2020-12-22 04:00:06		0			0
Stn 9M_1083_012521	1361	1900-02-26 05:00:00	2020-12-22 05:00:06		0			0
Stn 9M_1083_012521	1362	1900-02-26 06:00:00	2020-12-22 06:00:06		0			0
Stn 9M_1083_012521	1363	1900-02-26 07:00:00	2020-12-22 07:00:06		0			0
Stn 9M_1083_012521	1364	1900-02-26 08:00:00	2020-12-22 08:00:06	Low Frequency	0			0
Stn 9M_1083_012521	1365	1900-02-26 09:00:00	2020-12-22 09:00:06		0			0
Stn 9M_1083_012521	1366	1900-02-26 10:00:00	2020-12-22 10:00:06		0			0
Stn 9M_1083_012521	1367	1900-02-26 11:00:00	2020-12-22 11:00:06		0			0
Stn 9M_1083_012521	1368	1900-02-26 12:00:00	2020-12-22 12:00:06	Low Frequency	0			0
Stn 9M_1083_012521	1369	1900-02-26 13:00:00	2020-12-22 13:00:06		0			0
Stn 9M_1083_012521	1370	1900-02-26 14:00:00	2020-12-22 14:00:06		0			0
Stn 9M_1083_012521	1371	1900-02-26 15:00:00	2020-12-22 15:00:06		0			0
Stn 9M_1083_012521	1372	1900-02-26 16:00:00	2020-12-22 16:00:06		0			0
Stn 9M_1083_012521	1373	1900-02-26 17:00:00	2020-12-22 17:00:06		0			0
Stn 9M_1083_012521	1374	1900-02-26 18:00:00	2020-12-22 18:00:06		0			0
Stn 9M_1083_012521	1375	1900-02-26 19:00:00	2020-12-22 19:00:06		0			0
Stn 9M_1083_012521	1376	1900-02-26 20:00:00	2020-12-22 20:00:06		0			0
Stn 9M_1083_012521	1377	1900-02-26 21:00:00	2020-12-22 21:00:06		0			0
Stn 9M_1083_012521	1378	1900-02-26 22:00:00	2020-12-22 22:00:06		0			0
Stn 9M_1083_012521	1379	1900-02-26 23:00:00	2020-12-22 23:00:06		0			0
Stn 9M_1083_012521	1380	1900-02-27	2020-12-23 00:00:06		0			0
Stn 9M_1083_012521	1381	1900-02-27 01:00:00	2020-12-23 01:00:06		0			0
Stn 9M_1083_012521	1382	1900-02-27 02:00:00	2020-12-23 02:00:06		0			0
Stn 9M_1083_012521	1383	1900-02-27 03:00:00	2020-12-23 03:00:06		0			0
Stn 9M_1083_012521	1384	1900-02-27 04:00:00	2020-12-23 04:00:06		0			0
Stn 9M_1083_012521	1385	1900-02-27 05:00:00	2020-12-23 05:00:06		0			0
Stn 9M_1083_012521	1386	1900-02-27 06:00:00	2020-12-23 06:00:06		0			0
Stn 9M_1083_012521	1387	1900-02-27 07:00:00	2020-12-23 07:00:06		0			0
Stn 9M_1083_012521	1388	1900-02-27 08:00:00	2020-12-23 08:00:06		0			0
Stn 9M_1083_012521	1389	1900-02-27 09:00:00	2020-12-23 09:00:06		0			0
Stn 9M_1083_012521	1390	1900-02-27 10:00:00	2020-12-23 10:00:06		0			0
Stn 9M_1083_012521	1391	1900-02-27 11:00:00	2020-12-23 11:00:06		0			0
Stn 9M_1083_012521	1392	1900-02-27 12:00:00	2020-12-23 12:00:06		0			0
Stn 9M_1083_012521	1393	1900-02-27 13:00:00	2020-12-23 13:00:06		0			0
Stn 9M_1083_012521	1394	1900-02-27 14:00:00	2020-12-23 14:00:06		0			0
Stn 9M_1083_012521	1395	1900-02-27 15:00:00	2020-12-23 15:00:06		0			0
Stn 9M_1083_012521	1396	1900-02-27 16:00:00	2020-12-23 16:00:06	Low Frequency	0			0
Stn 9M_1083_012521	1397	1900-02-27 17:00:00	2020-12-23 17:00:06		0			0
Stn 9M_1083_012521	1398	1900-02-27 18:00:00	2020-12-23 18:00:06		0			0
Stn 9M_1083_012521	1399	1900-02-27 19:00:00	2020-12-23 19:00:06		0			0
Stn 9M_1083_012521	1400	1900-02-27 20:00:00	2020-12-23 20:00:06		0			0
Stn 9M_1083_012521	1401	1900-02-27 21:00:00	2020-12-23 21:00:06		0			0
Stn 9M_1083_012521	1402	1900-02-27 22:00:00	2020-12-23 22:00:06		0			0
Stn 9M_1083_012521	1403	1900-02-27 23:00:00	2020-12-23 23:00:06		0			0
Stn 9M_1083_012521	1404	1900-02-28	2020-12-24 00:00:06		0			0
Stn 9M_1083_012521	1405	1900-02-28 01:00:00	2020-12-24 01:00:07		0			0
Stn 9M_1083_012521	1406	1900-02-28 02:00:00	2020-12-24 02:00:07		0			0
Stn 9M_1083_012521	1407	1900-02-28 03:00:00	2020-12-24 03:00:07		0			0
Stn 9M_1083_012521	1408	1900-02-28 04:00:00	2020-12-24 04:00:07		0			0
Stn 9M_1083_012521	1409	1900-02-28 05:00:00	2020-12-24 05:00:07		0			0
Stn 9M_1083_012521	1410	1900-02-28 06:00:00	2020-12-24 06:00:07		0			0
Stn 9M_1083_012521	1411	1900-02-28 07:00:00	2020-12-24 07:00:07		0			0
Stn 9M_1083_012521	1412	1900-02-28 08:00:00	2020-12-24 08:00:07		0			0
Stn 9M_1083_012521	1413	1900-02-28 09:00:00	2020-12-24 09:00:07		0			0
Stn 9M_1083_012521	1414	1900-02-28 10:00:00	2020-12-24 10:00:07		0			0
Stn 9M_1083_012521	1415	1900-02-28 11:00:00	2020-12-24 11:00:07		0			0
Stn 9M_1083_012521	1416	1900-02-28 12:00:00	2020-12-24 12:00:07		0			0
Stn 9M_1083_012521	1417	1900-02-28 13:00:00	2020-12-24 13:00:07		0			0
Stn 9M_1083_012521	1418	1900-02-28 14:00:00	2020-12-24 14:00:07		0			0
Stn 9M_1083_012521	1419	1900-02-28 15:00:00	2020-12-24 15:00:07		0			0
Stn 9M_1083_012521	1420	1900-02-28 16:00:00	2020-12-24 16:00:07		0			0
Stn 9M_1083_012521	1421	1900-02-28 17:00:00	2020-12-24 17:00:07		0			0
Stn 9M_1083_012521	1422	1900-02-28 18:00:00	2020-12-24 18:00:07		0			0
Stn 9M_1083_012521	1423	1900-02-28 19:00:00	2020-12-24 19:00:07		0			0
Stn 9M_1083_012521	1424	1900-02-28 20:00:00	2020-12-24 20:00:07		0			0
Stn 9M_1083_012521	1425	1900-02-28 21:00:00	2020-12-24 21:00:07		0			0
Stn 9M_1083_012521	1426	1900-02-28 22:00:00	2020-12-24 22:00:07		0			0
Stn 9M_1083_012521	1427	1900-02-28 23:00:00	2020-12-24 23:00:07		0			0
Stn 9M_1083_012521	1428	1900-02-28	2020-12-25 00:00:07		0			0
Stn 9M_1083_012521	1429	1900-02-28 01:00:00	2020-12-25 01:00:07		0			0
Stn 9M_1083_012521	1430	1900-02-28 02:00:00	2020-12-25 02:00:07		0			0
Stn 9M_1083_012521	1431	1900-02-28 03:00:00	2020-12-25 03:00:07		0			0
Stn 9M_1083_012521	1432	1900-02-28 04:00:00	2020-12-25 04:00:07		0			0
Stn 9M_1083_012521	1433	1900-02-28 05:00:00	2020-12-25 05:00:07		0			0
Stn 9M_1083_012521	1434	1900-02-28 06:00:00	2020-12-25 06:00:07		0			0
Stn 9M_1083_012521	1435	1900-02-28 07:00:00	2020-12-25 07:00:07		0			0
Stn 9M_1083_012521	1436	1900-02-28 08:00:00	2020-12-25 08:00:07		0			0
Stn 9M_1083_012521	1437	1900-02-28 09:00:00	2020-12-25 09:00:07		0			0
Stn 9M_1083_012521	1438	1900-02-28 10:00:00	2020-12-25 10:00:07		0			0
Stn 9M_1083_012521	1439	1900-02-28 11:00:00	2020-12-25 11:00:07		0			0
Stn 9M_1083_012521	1440	1900-02-28 12:00:00	2020-12-25 12:00:07		0			0
Stn 9M_1083_012521	1441	1900-02-28 13:00:00	2020-12-25 13:00:07		0			0
Stn 9M_1083_012521	1442	1900-02-28 14:00:00	2020-12-25 14:00:07		0			0
Stn 9M_1083_012521	1443	1900-02-28 15:00:00	2020-12-25 15:00:07		0			0
Stn 9M_1083_012521	1444	1900-02-28 16:00:00	2020-12-25 16:00:07		0			0
Stn 9M_1083_012521	1445	1900-02-28 17:00:00	2020-12-25 17:00:07		0			0
Stn 9M_1083_012521	1446	1900-02-28 18:00:00	2020-12-25 18:00:07		0			0
Stn 9M_1083_012521	1447	1900-02-28 19:00:00	2020-12-25 19:00:07		0			0
Stn 9M_1083_012521	1448	1900-02-28 20:00:00	2020-12-25 20:00:07		0			0
Stn 9M_1083_012521	1449	1900-02-28 21:00:00	2020-12-25 21:00:07		0			0
Stn 9M_1083_012521	1450	1900-02-28 22:00:00	2020-12-25 22:00:07		0			0
Stn 9M_1083_012521	1451	1900-02-28 23:00:00	2020-12-25 23:00:07		0			0
Stn 9M_1083_012521	1452	1900-03-01	2020-12-26 00:00:07		0			0
Stn 9M_1083_012521	1453	1900-03-01 01:00:00	2020-12-26 01:00:07		0			0
Stn 9M_1083_012521	1454	1900-03-01 02:00:00	2020-12-26 02:00:07		0			0
Stn 9M_1083_012521	1455	1900-03-01 03:00:00	2020-12-26 03:00:07		0			0
Stn 9M_1083_012521	1456	1900-03-01 04:00:00	2020-12-26 04:00:07		0			0
Stn 9M_1083_012521	1457	1900-03-01 05:00:00	2020-12-26 05:00:07		0			0
Stn 9M_1083_012521	1458	1900-03-01 06:00:00	2020-12-26 06:00:07		0			0
Stn 9M_1083_012521	1459	1900-03-01 07:00:00	2020-12-26 07:00:07		0			0
Stn 9M_1083_012521	1460	1900-03-01 08:00:00	2020-12-26 08:00:07		0			0
Stn 9M_1083_012521	1461	1900-03-01 09:00:00	2020-12-26 09:00:07		0			0
Stn 9M_1083_012521	1462	1900-03-01 10:00:00	2020-12-26 10:00:07		0			0
Stn 9M_1083_012521	1463	1900-03-01 11:00:00	2020-12-26 11:00:07		0			0
Stn 9M_1083_012521	1464	1900-03-01 12:00:00	2020-12-26 12:00:07		0			0
Stn 9M_1083_012521	1465	1900-03-01 13:00:00	2020-12-26 13:00:07		0			0
Stn 9M_1083_012521	1466	1900-03-01 14:00:00	2020-12-26 14:00:07	Low Frequency	0			0
Stn 9M_1083_012521	1467	1900-03-01 15:00:00	2020-12-26 15:00:07		0			0
Stn 9M_1083_012521	1468	1900-03-01 16:00:00	2020-12-26 16:00:07		0			0
Stn 9M_1083_012521	1469	1900-03-01 17:00:00	2020-12-26 17:00:07		0			0
Stn 9M_1083_012521	1470	1900-03-01 18:00:00	2020-12-26 18:00:07		0			0
Stn 9M_1083_012521	1471	1900-03-01 19:00:00	2020-12-26 19:00:07		0			0
Stn 9M_1083_012521	1472	1900-03-01 20:00:00	2020-12-26 20:00:07		0			0
Stn 9M_1083_012521	1473	1900-03-01 21:00:00	2020-12-26 21:00:07		0			0
Stn 9M_1083_012521	1474	1900-03-01 22:00:00	2020-12-26 22:00:07		0			0
Stn 9M_1083_012521	1475	1900-03-01 23:00:00	2020-12-26 23:00:07		0			0
Stn 9M_1083_012521	1476	1900-03-02	2020-12-27 00:00:07		0			0
Stn 9M_1083_012521	1477	1900-03-02 01:00:00	2020-12-27 01:00:07		0			0
Stn 9M_1083_012521	1478	1900-03-02 02:00:00	2020-12-27 02:00:07		0			0
Stn 9M_1083_012521	1479	1900-03-02 03:00:00	2020-12-27 03:00:07		0			0
Stn 9M_1083_012521	1480	1900-03-02 04:00:00	2020-12-27 04:00:07		0			0
Stn 9M_1083_012521	1481	1900-03-02 05:00:00	2020-12-27 05:00:07		0			0
Stn 9M_1083_012521	1482	1900-03-02 06:00:00	2020-12-27 06:00:07		0			0
Stn 9M_1083_012521	1483	1900-03-02 07:00:00	2020-12-27 07:00:07		0			0
Stn 9M_1083_012521	1484	1900-03-02 08:00:00	2020-12-27 08:00:07		0			0
Stn 9M_1083_012521	1485	1900-03-02 09:00:00	2020-12-27 09:00:07		0			0
Stn 9M_1083_012521	1486	1900-03-02 10:00:00	2020-12-27 10:00:07		0			0
Stn 9M_1083_012521	1487	1900-03-02 11:00:00	2020-12-27 11:00:07		0			0
Stn 9M_1083_012521	1488	1900-03-02 12:00:00	2020-12-27 12:00:07		0			0
Stn 9M_1083_012521	1489	1900-03-02 13:00:00	2020-12-27 13:00:07		0			0
Stn 9M_1083_012521	1490	1900-03-02 14:00:00	2020-12-27 14:00:07		0			0
Stn 9M_1083_012521	1491	1900-03-02 15:00:00	2020-12-27 15:00:07		0			0
Stn 9M_1083_012521	1492	1900-03-02 16:00:00	2020-12-27 16:00:07		0			0
Stn 9M_1083_012521	1493	1900-03-02 17:00:00	2020-12-27 17:00:07		0			0
Stn 9M_1083_012521	1494	1900-03-02 18:00:00	2020-12-27 18:00:07		0			0
Stn 9M_1083_012521	1495	1900-03-02 19:00:00	2020-12-27 19:00:07		0			0
Stn 9M_1083_012521	1496	1900-03-02 20:00:00	2020-12-27 20:00:07		0			0
Stn 9M_1083_012521	1497	1900-03-02 21:00:00	2020-12-27 21:00:07		0			0
Stn 9M_1083_012521	1498	1900-03-02 22:00:00	2020-12-27 22:00:07		0			0
Stn 9M_1083_012521	1499	1900-03-02 23:00:00	2020-12-27 23:00:07		0			0
Stn 9M_1083_012521	1500	1900-03-03	2020-12-28 00:00:07		0			0
Stn 9M_1083_012521	1501	1900-03-03 01:00:00	2020-12-28 01:00:07		0			0
Stn 9M_1083_012521	1502	1900-03-03 02:00:00	2020-12-28 02:00:07		0			0
Stn 9M_1083_012521	1503	1900-03-03 03:00:00	2020-12-28 03:00:07		0			0
Stn 9M_1083_012521	1504	1900-03-03 04:00:00	2020-12-28 04:00:07		0			0
Stn 9M_1083_012521	1505	1900-03-03 05:00:00	2020-12-28 05:00:07		0			0
Stn 9M_1083_012521	1506	1900-03-03 06:00:00	2020-12-28 06:00:07		0			0
Stn 9M_1083_012521	1507	1900-03-03 07:00:00	2020-12-28 07:00:07		0			0
Stn 9M_1083_012521	1508	1900-03-03 08:00:00	2020-12-28 08:00:07		0			0
Stn 9M_1083_012521	1509	1900-03-03 09:00:00	2020-12-28 09:00:07		0			0
Stn 9M_1083_012521	1510	1900-03-03 10:00:00	2020-12-28 10:00:07		0			0
Stn 9M_1083_012521	1511	1900-03-03 11:00:00	2020-12-28 11:00:07		0			0
Stn 9M_1083_012521	1512	1900-03-03 12:00:00	2020-12-28 12:00:07		0			0
Stn 9M_1083_012521	1513	1900-03-03 13:00:00	2020-12-28 13:00:07		0			0
Stn 9M_1083_012521	1514	1900-03-03 14:00:00	2020-12-28 14:00:07		0			0
Stn 9M_1083_012521	1515	1900-03-03 15:00:00	2020-12-28 15:00:07		0			0
Stn 9M_1083_012521	1516	1900-03-03 16:00:00	2020-12-28 16:00:07		0			0
Stn 9M_1083_012521	1517	1900-03-03 17:00:00	2020-12-28 17:00:07		0			0
Stn 9M_1083_012521	1518	1900-03-03 18:00:00	2020-12-28 18:00:07		0			0
Stn 9M_1083_012521	1519	1900-03-03 19:00:00	2020-12-28 19:00:07		0			0
Stn 9M_1083_012521	1520	1900-03-03 20:00:00	2020-12-28 20:00:07		0			0
Stn 9M_1083_012521	1521	1900-03-03 21:00:00	2020-12-28 21:00:07		0			0
Stn 9M_1083_012521	1522	1900-03-03 22:00:00	2020-12-28 22:00:07		0			0
Stn 9M_1083_012521	1523	1900-03-03 23:00:00	2020-12-28 23:00:07		0			0
Stn 9M_1083_012521	1524	1900-03-04	2020-12-29 00:00:07		0			0
Stn 9M_1083_012521	1525	1900-03-04 01:00:00	2020-12-29 01:00:07		0			0
Stn 9M_1083_012521	1526	1900-03-04 02:00:00	2020-12-29 02:00:07		0			0
Stn 9M_1083_012521	1527	1900-03-04 03:00:00	2020-12-29 03:00:07		0			0
Stn 9M_1083_012521	1528	1900-03-04 04:00:00	2020-12-29 04:00:07		0			0
Stn 9M_1083_012521	1529	1900-03-04 05:00:00	2020-12-29 05:00:07		0			0
Stn 9M_1083_012521	1530	1900-03-04 06:00:00	2020-12-29 06:00:07		0			0
Stn 9M_1083_012521	1531	1900-03-04 07:00:00	2020-12-29 07:00:07		0			0
Stn 9M_1083_012521	1532	1900-03-04 08:00:00	2020-12-29 08:00:07		0			0
Stn 9M_1083_012521	1533	1900-03-04 09:00:00	2020-12-29 09:00:07		0			0
Stn 9M_1083_012521	1534	1900-03-04 10:00:00	2020-12-29 10:00:07		0			0
Stn 9M_1083_012521	1535	1900-03-04 11:00:00	2020-12-29 11:00:07		0			0
Stn 9M_1083_012521	1536	1900-03-04 12:00:00	2020-12-29 12:00:07		0			0
Stn 9M_1083_012521	1537	1900-03-04 13:00:00	2020-12-29 13:00:07		0			0
Stn 9M_1083_012521	1538	1900-03-04 14:00:00	2020-12-29 14:00:07		0			0
Stn 9M_1083_012521	1539	1900-03-04 15:00:00	2020-12-29 15:00:07		0			0
Stn 9M_1083_012521	1540	1900-03-04 16:00:00	2020-12-29 16:00:07		0			0
Stn 9M_1083_012521	1541	1900-03-04 17:00:00	2020-12-29 17:00:07		0			0
Stn 9M_1083_012521	1542	1900-03-04 18:00:00	2020-12-29 18:00:07		0			0
Stn 9M_1083_012521	1543	1900-03-04 19:00:00	2020-12-29 19:00:07		0			0
Stn 9M_1083_012521	1544	1900-03-04 20:00:00	2020-12-29 20:00:07		0			0
Stn 9M_1083_012521	1545	1900-03-04 21:00:00	2020-12-29 21:00:07		0			0
Stn 9M_1083_012521	1546	1900-03-04 22:00:00	2020-12-29 22:00:07		0			0
Stn 9M_1083_012521	1547	1900-03-04 23:00:00	2020-12-29 23:00:07		0			0
Stn 9M_1083_012521	1548	1900-03-05	2020-12-30 00:00:07		0			0
Stn 9M_1083_012521	1549	1900-03-05 01:00:00	2020-12-30 01:00:07		0			0
Stn 9M_1083_012521	1550	1900-03-05 02:00:00	2020-12-30 02:00:07		0			0
Stn 9M_1083_012521	1551	1900-03-05 03:00:00	2020-12-30 03:00:07		0			0
Stn 9M_1083_012521	1552	1900-03-05 04:00:00	2020-12-30 04:00:07		0			0
Stn 9M_1083_012521	1553	1900-03-05 05:00:00	2020-12-30 05:00:07		0			0
Stn 9M_1083_012521	1554	1900-03-05 06:00:00	2020-12-30 06:00:07		0			0
Stn 9M_1083_012521	1555	1900-03-05 07:00:00	2020-12-30 07:00:07		0			0
Stn 9M_1083_012521	1556	1900-03-05 08:00:00	2020-12-30 08:00:07		0			0
Stn 9M_1083_012521	1557	1900-03-05 09:00:00	2020-12-30 09:00:07		0			0
Stn 9M_1083_012521	1558	1900-03-05 10:00:00	2020-12-30 10:00:07		0			0
Stn 9M_1083_012521	1559	1900-03-05 11:00:00	2020-12-30 11:00:07		0			0
Stn 9M_1083_012521	1560	1900-03-05 12:00:00	2020-12-30 12:00:07		0			0
Stn 9M_1083_012521	1561	1900-03-05 13:00:00	2020-12-30 13:00:07		0			0
Stn 9M_1083_012521	1562	1900-03-05 14:00:00	2020-12-30 14:00:07		0			0
Stn 9M_1083_012521	1563	1900-03-05 15:00:00	2020-12-30 15:00:07		0			0
Stn 9M_1083_012521	1564	1900-03-05 16:00:00	2020-12-30 16:00:07		0			0
Stn 9M_1083_012521	1565	1900-03-05 17:00:00	2020-12-30 17:00:07		0			0
Stn 9M_1083_012521	1566	1900-03-05 18:00:00	2020-12-30 18:00:07		0			0
Stn 9M_1083_012521	1567	1900-03-05 19:00:00	2020-12-30 19:00:07		0			0
Stn 9M_1083_012521	1568	1900-03-05 20:00:00	2020-12-30 20:00:07		0			0
Stn 9M_1083_012521	1569	1900-03-05 21:00:00	2020-12-30 21:00:07		0			0
Stn 9M_1083_012521	1570	1900-03-05 22:00:00	2020-12-30 22:00:07		0			0
Stn 9M_1083_012521	1571	1900-03-05 23:00:00	2020-12-30 23:00:07		0			0
Stn 9M_1083_012521	1572	1900-03-06	2020-12-31 00:00:07		0			0
Stn 9M_1083_012521	1573	1900-03-06 01:00:00	2020-12-31 01:00:07		0			0
Stn 9M_1083_012521	1574	1900-03-06 02:00:00	2020-12-31 02:00:07		0			0
Stn 9M_1083_012521	1575	1900-03-06 03:00:00	2020-12-31 03:00:07		0			0
Stn 9M_1083_012521	1576	1900-03-06 04:00:00	2020-12-31 04:00:07		0			0
Stn 9M_1083_012521	1577	1900-03-06 05:00:00	2020-12-31 05:00:07		0			0
Stn 9M_1083_012521	1578	1900-03-06 06:00:00	2020-12-31 06:00:07		0			0
Stn 9M_1083_012521	1579	1900-03-06 07:00:00	2020-12-31 07:00:07		0			0
Stn 9M_1083_012521	1580	1900-03-06 08:00:00	2020-12-31 08:00:07		0			0
Stn 9M_1083_012521	1581	1900-03-06 09:00:00	2020-12-31 09:00:07		0			0
Stn 9M_1083_012521	1582	1900-03-06 10:00:00	2020-12-31 10:00:07		0			0
Stn 9M_1083_012521	1583	1900-03-06 11:00:00	2020-12-31 11:00:07		0			0
Stn 9M_1083_012521	1584	1900-03-06 12:00:00	2020-12-31 12:00:07		0			0
Stn 9M_1083_012521	1585	1900-03-06 13:00:00	2020-12-31 13:00:07		0			0
Stn 9M_1083_012521	1586	1900-03-06 14:00:00	2020-12-31 14:00:07		0			0
Stn 9M_1083_012521	1587	1900-03-06 15:00:00	2020-12-31 15:00:07		0			0
Stn 9M_1083_012521	1588	1900-03-06 16:00:00	2020-12-31 16:00:07		0			0
Stn 9M_1083_012521	1589	1900-03-06 17:00:00	2020-12-31 17:00:07		0			0
Stn 9M_1083_012521	1590	1900-03-06 18:00:00	2020-12-31 18:00:07		0			0
Stn 9M_1083_012521	1591	1900-03-06 19:00:00	2020-12-31 19:00:07		0			0
Stn 9M_1083_012521	1592	1900-03-06 20:00:00	2020-12-31 20:00:07		0			0
Stn 9M_1083_012521	1593	1900-03-06 21:00:00	2020-12-31 21:00:07		0			0
Stn 9M_1083_012521	1594	1900-03-06 22:00:00	2020-12-31 22:00:07		0			0
Stn 9M_1083_012521	1595	1900-03-06 23:00:00	2020-12-31 23:00:07		0			0
Stn 9M_1083_012521	1596	1900-03-08	2021-01-02 00:00:08		0			0
Stn 9M_1083_012521	1597	1900-03-08 01:00:00	2021-01-02 01:00:08		0			0
Stn 9M_1083_012521	1598	1900-03-08 02:00:00	2021-01-02 02:00:08		0			0
Stn 9M_1083_012521	1599	1900-03-08 03:00:00	2021-01-02 03:00:08		0			0
Stn 9M_1083_012521	1600	1900-03-08 04:00:00	2021-01-02 04:00:08		0			0
Stn 9M_1083_012521	1601	1900-03-08 05:00:00	2021-01-02 05:00:08		0			0
Stn 9M_1083_012521	1602	1900-03-08 06:00:00	2021-01-02 06:00:08		0			0
Stn 9M_1083_012521	1603	1900-03-08 07:00:00	2021-01-02 07:00:08		0			0
Stn 9M_1083_012521	1604	1900-03-08 08:00:00	2021-01-02 08:00:08		0			0
Stn 9M_1083_012521	1605	1900-03-08 09:00:00	2021-01-02 09:00:08		0			0
Stn 9M_1083_012521	1606	1900-03-08 10:00:00	2021-01-02 10:00:08		0			0
Stn 9M_1083_012521	1607	1900-03-08 11:00:00	2021-01-02 11:00:08		0			0
Stn 9M_1083_012521	1608	1900-03-08 12:00:00	2021-01-02 12:00:08		0			0
Stn 9M_1083_012521	1609	1900-03-08 13:00:00	2021-01-02 13:00:08		0			0
Stn 9M_1083_012521	1610	1900-03-08 14:00:00	2021-01-02 14:00:08		0			0
Stn 9M_1083_012521	1611	1900-03-08 15:00:00	2021-01-02 15:00:08		0			0
Stn 9M_1083_012521	1612	1900-03-08 16:00:00	2021-01-02 16:00:08		0			0
Stn 9M_1083_012521	1613	1900-03-08 17:00:00	2021-01-02 17:00:08		0			0
Stn 9M_1083_012521	1614	1900-03-08 18:00:00	2021-01-02 18:00:08		0			0
Stn 9M_1083_012521	1615	1900-03-08 19:00:00	2021-01-02 19:00:08		0			0
Stn 9M_1083_012521	1616	1900-03-08 20:00:00	2021-01-02 20:00:08		0			0
Stn 9M_1083_012521	1617	1900-03-08 21:00:00	2021-01-02 21:00:08		0			0
Stn 9M_1083_012521	1618	1900-03-08 22:00:00	2021-01-02 22:00:08		0			0
Stn 9M_1083_012521	1619	1900-03-08 23:00:00	2021-01-02 23:00:08		0			0
Stn 9M_1083_012521	1620	1900-03-09	2021-01-03 00:00:08		0			0
Stn 9M_1083_012521	1621	1900-03-09 01:00:00	2021-01-03 01:00:08		0			0
Stn 9M_1083_012521	1622	1900-03-09 02:00:00	2021-01-03 02:00:08		0			0
Stn 9M_1083_012521	1623	1900-03-09 03:00:00	2021-01-03 03:00:08		0			0
Stn 9M_1083_012521	1624	1900-03-09 04:00:00	2021-01-03 04:00:08		0			0
Stn 9M_1083_012521	1625	1900-03-09 05:00:00	2021-01-03 05:00:08		0			0
Stn 9M_1083_012521	1626	1900-03-09 06:00:00	2021-01-03 06:00:08		0			0
Stn 9M_1083_012521	1627	1900-03-09 07:00:00	2021-01-03 07:00:08		0			0
Stn 9M_1083_012521	1628	1900-03-09 08:00:00	2021-01-03 08:00:08		0			0
Stn 9M_1083_012521	1629	1900-03-09 09:00:00	2021-01-03 09:00:08		0			0
Stn 9M_1083_012521	1630	1900-03-09 10:00:00	2021-01-03 10:00:08		0			0
Stn 9M_1083_012521	1631	1900-03-09 11:00:00	2021-01-03 11:00:08		0			0
Stn 9M_1083_012521	1632	1900-03-09 12:00:00	2021-01-03 12:00:08		0			0
Stn 9M_1083_012521	1633	1900-03-09 13:00:00	2021-01-03 13:00:08		0			0
Stn 9M_1083_012521	1634	1900-03-09 14:00:00	2021-01-03 14:00:08	Low Frequency	0			0
Stn 9M_1083_012521	1635	1900-03-09 15:00:00	2021-01-03 15:00:08		0			0
Stn 9M_1083_012521	1636	1900-03-09 16:00:00	2021-01-03 16:00:08		0			0
Stn 9M_1083_012521	1637	1900-03-09 17:00:00	2021-01-03 17:00:08		0			0
Stn 9M_1083_012521	1638	1900-03-09 18:00:00	2021-01-03 18:00:08		0			0
Stn 9M_1083_012521	1639	1900-03-09 19:00:00	2021-01-03 19:00:08		0			0
Stn 9M_1083_012521	1640	1900-03-09 20:00:00	2021-01-03 20:00:08		0			0
Stn 9M_1083_012521	1641	1900-03-09 21:00:00	2021-01-03 21:00:08		0			0
Stn 9M_1083_012521	1642	1900-03-09 22:00:00	2021-01-03 22:00:08		0			0
Stn 9M_1083_012521	1643	1900-03-09 23:00:00	2021-01-03 23:00:08		0			0
Stn 9M_1083_012521	1644	1900-03-10	2021-01-04 00:00:08		0			0
Stn 9M_1083_012521	1645	1900-03-10 01:00:00	2021-01-04 01:00:08		0			0
Stn 9M_1083_012521	1646	1900-03-10 02:00:00	2021-01-04 02:00:08		0			0
Stn 9M_1083_012521	1647	1900-03-10 03:00:00	2021-01-04 03:00:08		0			0
Stn 9M_1083_012521	1648	1900-03-10 04:00:00	2021-01-04 04:00:08		0			0
Stn 9M_1083_012521	1649	1900-03-10 05:00:00	2021-01-04 05:00:08		0			0
Stn 9M_1083_012521	1650	1900-03-10 06:00:00	2021-01-04 06:00:08		0			0
Stn 9M_1083_012521	1651	1900-03-10 07:00:00	2021-01-04 07:00:08		0			0
Stn 9M_1083_012521	1652	1900-03-10 08:00:00	2021-01-04 08:00:08		0			0
Stn 9M_1083_012521	1653	1900-03-10 09:00:00	2021-01-04 09:00:08		0			0
Stn 9M_1083_012521	1654	1900-03-10 10:00:00	2021-01-04 10:00:08		0			0
Stn 9M_1083_012521	1655	1900-03-10 11:00:00	2021-01-04 11:00:08		0			0
Stn 9M_1083_012521	1656	1900-03-10 12:00:00	2021-01-04 12:00:08		0			0
Stn 9M_1083_012521	1657	1900-03-10 13:00:00	2021-01-04 13:00:08		0			0
Stn 9M_1083_012521	1658	1900-03-10 14:00:00	2021-01-04 14:00:08		0			0
Stn 9M_1083_012521	1659	1900-03-10 15:00:00	2021-01-04 15:00:08		0			0
Stn 9M_1083_012521	1660	1900-03-10 16:00:00	2021-01-04 16:00:08		0			0
Stn 9M_1083_012521	1661	1900-03-10 17:00:00	2021-01-04 17:00:08		0			0
Stn 9M_1083_012521	1662	1900-03-10 18:00:00	2021-01-04 18:00:08		0			0
Stn 9M_1083_012521	1663	1900-03-10 19:00:00	2021-01-04 19:00:08		0			0
Stn 9M_1083_012521	1664	1900-03-10 20:00:00	2021-01-04 20:00:08		0			0
Stn 9M_1083_012521	1665	1900-03-10 21:00:00	2021-01-04 21:00:08		0			0
Stn 9M_1083_012521	1666	1900-03-10 22:00:00	2021-01-04 22:00:08		0			0
Stn 9M_1083_012521	1667	1900-03-10 23:00:00	2021-01-04 23:00:08		0			0
Stn 9M_1083_012521	1668	1900-03-11	2021-01-05 00:00:08		0			0
Stn 9M_1083_012521	1669	1900-03-11 01:00:00	2021-01-05 01:00:08		0			0
Stn 9M_1083_012521	1670	1900-03-11 02:00:00	2021-01-05 02:00:08		0			0
Stn 9M_1083_012521	1671	1900-03-11 03:00:00	2021-01-05 03:00:08		0			0
Stn 9M_1083_012521	1672	1900-03-11 04:00:00	2021-01-05 04:00:08		0			0
Stn 9M_1083_012521	1673	1900-03-11 05:00:00	2021-01-05 05:00:08		0			0
Stn 9M_1083_012521	1674	1900-03-11 06:00:00	2021-01-05 06:00:08		0			0
Stn 9M_1083_012521	1675	1900-03-11 07:00:00	2021-01-05 07:00:08		0			0
Stn 9M_1083_012521	1676	1900-03-11 08:00:00	2021-01-05 08:00:08		0			0
Stn 9M_1083_012521	1677	1900-03-11 09:00:00	2021-01-05 09:00:08		0			0
Stn 9M_1083_012521	1678	1900-03-11 10:00:00	2021-01-05 10:00:08		0			0
Stn 9M_1083_012521	1679	1900-03-11 11:00:00	2021-01-05 11:00:08		0			0
Stn 9M_1083_012521	1680	1900-03-11 12:00:00	2021-01-05 12:00:08		0			0
Stn 9M_1083_012521	1681	1900-03-11 13:00:00	2021-01-05 13:00:08		0			0
Stn 9M_1083_012521	1682	1900-03-11 14:00:00	2021-01-05 14:00:08		0			0
Stn 9M_1083_012521	1683	1900-03-11 15:00:00	2021-01-05 15:00:08		0			0
Stn 9M_1083_012521	1684	1900-03-11 16:00:00	2021-01-05 16:00:08		0			0
Stn 9M_1083_012521	1685	1900-03-11 17:00:00	2021-01-05 17:00:08		0			0
Stn 9M_1083_012521	1686	1900-03-11 18:00:00	2021-01-05 18:00:08		0			0
Stn 9M_1083_012521	1687	1900-03-11 19:00:00	2021-01-05 19:00:08		0			0
Stn 9M_1083_012521	1688	1900-03-11 20:00:00	2021-01-05 20:00:08		0			0
Stn 9M_1083_012521	1689	1900-03-11 21:00:00	2021-01-05 21:00:08		0			0
Stn 9M_1083_012521	1690	1900-03-11 22:00:00	2021-01-05 22:00:08		0			0
Stn 9M_1083_012521	1691	1900-03-11 23:00:00	2021-01-05 23:00:08		0			0
Stn 9M_1083_012521	1692	1900-03-12	2021-01-06 00:00:08		0			0
Stn 9M_1083_012521	1693	1900-03-12 01:00:00	2021-01-06 01:00:08		0			0
Stn 9M_1083_012521	1694	1900-03-12 02:00:00	2021-01-06 02:00:08		0			0
Stn 9M_1083_012521	1695	1900-03-12 03:00:00	2021-01-06 03:00:08		0			0
Stn 9M_1083_012521	1696	1900-03-12 04:00:00	2021-01-06 04:00:08		0			0
Stn 9M_1083_012521	1697	1900-03-12 05:00:00	2021-01-06 05:00:08		0			0
Stn 9M_1083_012521	1698	1900-03-12 06:00:00	2021-01-06 06:00:08		0			0
Stn 9M_1083_012521	1699	1900-03-12 07:00:00	2021-01-06 07:00:08		0			0
Stn 9M_1083_012521	1700	1900-03-12 08:00:00	2021-01-06 08:00:08		0			0
Stn 9M_1083_012521	1701	1900-03-12 09:00:00	2021-01-06 09:00:08		0			0
Stn 9M_1083_012521	1702	1900-03-12 10:00:00	2021-01-06 10:00:08		0			0
Stn 9M_1083_012521	1703	1900-03-12 11:00:00	2021-01-06 11:00:08		0			0
Stn 9M_1083_012521	1704	1900-03-12 12:00:00	2021-01-06 12:00:08		0			0
Stn 9M_1083_012521	1705	1900-03-12 13:00:00	2021-01-06 13:00:08		0			0
Stn 9M_1083_012521	1706	1900-03-12 14:00:00	2021-01-06 14:00:08		0			0
Stn 9M_1083_012521	1707	1900-03-12 15:00:00	2021-01-06 15:00:08		0			0
Stn 9M_1083_012521	1708	1900-03-12 16:00:00	2021-01-06 16:00:08	Low Frequency	0			0
Stn 9M_1083_012521	1709	1900-03-12 17:00:00	2021-01-06 17:00:08		0			0
Stn 9M_1083_012521	1710	1900-03-12 18:00:00	2021-01-06 18:00:08		0			0
Stn 9M_1083_012521	1711	1900-03-12 19:00:00	2021-01-06 19:00:08		0			0
Stn 9M_1083_012521	1712	1900-03-12 20:00:00	2021-01-06 20:00:08		0			0
Stn 9M_1083_012521	1713	1900-03-12 21:00:00	2021-01-06 21:00:08		0			0
Stn 9M_1083_012521	1714	1900-03-12 22:00:00	2021-01-06 22:00:08		0			0
Stn 9M_1083_012521	1715	1900-03-12 23:00:00	2021-01-06 23:00:08		0			0
Stn 9M_1083_012521	1716	1900-03-13	2021-01-07 00:00:08		0			0
Stn 9M_1083_012521	1717	1900-03-13 01:00:00	2021-01-07 01:00:08		0			0
Stn 9M_1083_012521	1718	1900-03-13 02:00:00	2021-01-07 02:00:08		0			0
Stn 9M_1083_012521	1719	1900-03-13 03:00:00	2021-01-07 03:00:08		0			0
Stn 9M_1083_012521	1720	1900-03-13 04:00:00	2021-01-07 04:00:08		0			0
Stn 9M_1083_012521	1721	1900-03-13 05:00:00	2021-01-07 05:00:08		0			0
Stn 9M_1083_012521	1722	1900-03-13 06:00:00	2021-01-07 06:00:08		0			0
Stn 9M_1083_012521	1723	1900-03-13 07:00:00	2021-01-07 07:00:08		0			0
Stn 9M_1083_012521	1724	1900-03-13 08:00:00	2021-01-07 08:00:08		0			0
Stn 9M_1083_012521	1725	1900-03-13 09:00:00	2021-01-07 09:00:08		0			0
Stn 9M_1083_012521	1726	1900-03-13 10:00:00	2021-01-07 10:00:08		0			0
Stn 9M_1083_012521	1727	1900-03-13 11:00:00	2021-01-07 11:00:08		0			0
Stn 9M_1083_012521	1728	1900-03-13 12:00:00	2021-01-07 12:00:08		0			0
Stn 9M_1083_012521	1729	1900-03-13 13:00:00	2021-01-07 13:00:08		0			0
Stn 9M_1083_012521	1730	1900-03-13 14:00:00	2021-01-07 14:00:08		0			0
Stn 9M_1083_012521	1731	1900-03-13 15:00:00	2021-01-07 15:00:08		0			0
Stn 9M_1083_012521	1732	1900-03-13 16:00:00	2021-01-07 16:00:08		0			0
Stn 9M_1083_012521	1733	1900-03-13 17:00:00	2021-01-07 17:00:08		0			0
Stn 9M_1083_012521	1734	1900-03-13 18:00:00	2021-01-07 18:00:08		0			0
Stn 9M_1083_012521	1735	1900-03-13 19:00:00	2021-01-07 19:00:08		0			0
Stn 9M_1083_012521	1736	1900-03-13 20:00:00	2021-01-07 20:00:08		0			0
Stn 9M_1083_012521	1737	1900-03-13 21:00:00	2021-01-07 21:00:08		0			0
Stn 9M_1083_012521	1738	1900-03-13 22:00:00	2021-01-07 22:00:08		0			0
Stn 9M_1083_012521	1739	1900-03-13 23:00:00	2021-01-07 23:00:08		0			0
Stn 9M_1083_012521	1740	1900-03-14	2021-01-08 00:00:08		0			0
Stn 9M_1083_012521	1741	1900-03-14 01:00:00	2021-01-08 01:00:08		0			0
Stn 9M_1083_012521	1742	1900-03-14 02:00:00	2021-01-08 02:00:08		0			0
Stn 9M_1083_012521	1743	1900-03-14 03:00:00	2021-01-08 03:00:08		0			0
Stn 9M_1083_012521	1744	1900-03-14 04:00:00	2021-01-08 04:00:08		0			0
Stn 9M_1083_012521	1745	1900-03-14 05:00:00	2021-01-08 05:00:08		0			0
Stn 9M_1083_012521	1746	1900-03-14 06:00:00	2021-01-08 06:00:08		0			0
Stn 9M_1083_012521	1747	1900-03-14 07:00:00	2021-01-08 07:00:08		0			0
Stn 9M_1083_012521	1748	1900-03-14 08:00:00	2021-01-08 08:00:08		0			0
Stn 9M_1083_012521	1749	1900-03-14 09:00:00	2021-01-08 09:00:08		0			0
Stn 9M_1083_012521	1750	1900-03-14 10:00:00	2021-01-08 10:00:08		0			0
Stn 9M_1083_012521	1751	1900-03-14 11:00:00	2021-01-08 11:00:08		0			0
Stn 9M_1083_012521	1752	1900-03-14 12:00:00	2021-01-08 12:00:08		0			0
Stn 9M_1083_012521	1753	1900-03-14 13:00:00	2021-01-08 13:00:08		0			0
Stn 9M_1083_012521	1754	1900-03-14 14:00:00	2021-01-08 14:00:08		0			0
Stn 9M_1083_012521	1755	1900-03-14 15:00:00	2021-01-08 15:00:08		0			0
Stn 9M_1083_012521	1756	1900-03-14 16:00:00	2021-01-08 16:00:08		0			0
Stn 9M_1083_012521	1757	1900-03-14 17:00:00	2021-01-08 17:00:08		0			0
Stn 9M_1083_012521	1758	1900-03-14 18:00:00	2021-01-08 18:00:08		0			0
Stn 9M_1083_012521	1759	1900-03-14 19:00:00	2021-01-08 19:00:08		0			0
Stn 9M_1083_012521	1760	1900-03-14 20:00:00	2021-01-08 20:00:08		0			0
Stn 9M_1083_012521	1761	1900-03-14 21:00:00	2021-01-08 21:00:08		0			0
Stn 9M_1083_012521	1762	1900-03-14 22:00:00	2021-01-08 22:00:08		0			0
Stn 9M_1083_012521	1763	1900-03-14 23:00:00	2021-01-08 23:00:08		0			0
Stn 9M_1083_012521	1764	1900-03-15	2021-01-09 00:00:08		0			0
Stn 9M_1083_012521	1765	1900-03-15 01:00:00	2021-01-09 01:00:08		0			0
Stn 9M_1083_012521	1766	1900-03-15 02:00:00	2021-01-09 02:00:08		0			0
Stn 9M_1083_012521	1767	1900-03-15 03:00:00	2021-01-09 03:00:08		0			0
Stn 9M_1083_012521	1768	1900-03-15 04:00:00	2021-01-09 04:00:08		0			0
Stn 9M_1083_012521	1769	1900-03-15 05:00:00	2021-01-09 05:00:08		0			0
Stn 9M_1083_012521	1770	1900-03-15 06:00:00	2021-01-09 06:00:08		0			0
Stn 9M_1083_012521	1771	1900-03-15 07:00:00	2021-01-09 07:00:08		0			0
Stn 9M_1083_012521	1772	1900-03-15 08:00:00	2021-01-09 08:00:08		0			0
Stn 9M_1083_012521	1773	1900-03-15 09:00:00	2021-01-09 09:00:08		0			0
Stn 9M_1083_012521	1774	1900-03-15 10:00:00	2021-01-09 10:00:08		0			0
Stn 9M_1083_012521	1775	1900-03-15 11:00:00	2021-01-09 11:00:08		0			0
Stn 9M_1083_012521	1776	1900-03-15 12:00:00	2021-01-09 12:00:08	Low Frequency	0			0
Stn 9M_1083_012521	1777	1900-03-15 13:00:00	2021-01-09 13:00:08		0			0
Stn 9M_1083_012521	1778	1900-03-15 14:00:00	2021-01-09 14:00:08		0			0
Stn 9M_1083_012521	1779	1900-03-15 15:00:00	2021-01-09 15:00:08		0			0
Stn 9M_1083_012521	1780	1900-03-15 16:00:00	2021-01-09 16:00:08		0			0
Stn 9M_1083_012521	1781	1900-03-15 17:00:00	2021-01-09 17:00:09		0			0
Stn 9M_1083_012521	1782	1900-03-15 18:00:00	2021-01-09 18:00:09		0			0
Stn 9M_1083_012521	1783	1900-03-15 19:00:00	2021-01-09 19:00:09		0			0
Stn 9M_1083_012521	1784	1900-03-15 20:00:00	2021-01-09 20:00:09		0			0
Stn 9M_1083_012521	1785	1900-03-15 21:00:00	2021-01-09 21:00:09		0			0
Stn 9M_1083_012521	1786	1900-03-15 22:00:00	2021-01-09 22:00:09		0			0
Stn 9M_1083_012521	1787	1900-03-15 23:00:00	2021-01-09 23:00:09		0			0
Stn 9M_1083_012521	1788	1900-03-16	2021-01-10 00:00:09		0			0
Stn 9M_1083_012521	1789	1900-03-16 01:00:00	2021-01-10 01:00:09		0			0
Stn 9M_1083_012521	1790	1900-03-16 02:00:00	2021-01-10 02:00:09		0			0
Stn 9M_1083_012521	1791	1900-03-16 03:00:00	2021-01-10 03:00:09		0			0
Stn 9M_1083_012521	1792	1900-03-16 04:00:00	2021-01-10 04:00:09		0			0
Stn 9M_1083_012521	1793	1900-03-16 05:00:00	2021-01-10 05:00:09		0			0
Stn 9M_1083_012521	1794	1900-03-16 06:00:00	2021-01-10 06:00:09		0			0
Stn 9M_1083_012521	1795	1900-03-16 07:00:00	2021-01-10 07:00:09		0			0
Stn 9M_1083_012521	1796	1900-03-16 08:00:00	2021-01-10 08:00:09		0			0
Stn 9M_1083_012521	1797	1900-03-16 09:00:00	2021-01-10 09:00:09		0			0
Stn 9M_1083_012521	1798	1900-03-16 10:00:00	2021-01-10 10:00:09		0			0
Stn 9M_1083_012521	1799	1900-03-16 11:00:00	2021-01-10 11:00:09		0			0
Stn 9M_1083_012521	1800	1900-03-16 12:00:00	2021-01-10 12:00:09		0			0
Stn 9M_1083_012521	1801	1900-03-16 13:00:00	2021-01-10 13:00:09		0			0
Stn 9M_1083_012521	1802	1900-03-16 14:00:00	2021-01-10 14:00:09		0			0
Stn 9M_1083_012521	1803	1900-03-16 15:00:00	2021-01-10 15:00:09		0			0
Stn 9M_1083_012521	1804	1900-03-16 16:00:00	2021-01-10 16:00:09	Low Frequency	0			0
Stn 9M_1083_012521	1805	1900-03-16 17:00:00	2021-01-10 17:00:09		0			0
Stn 9M_1083_012521	1806	1900-03-16 18:00:00	2021-01-10 18:00:09		0			0
Stn 9M_1083_012521	1807	1900-03-16 19:00:00	2021-01-10 19:00:09		0			0
Stn 9M_1083_012521	1808	1900-03-16 20:00:00	2021-01-10 20:00:09		0			0
Stn 9M_1083_012521	1809	1900-03-16 21:00:00	2021-01-10 21:00:09		0			0
Stn 9M_1083_012521	1810	1900-03-16 22:00:00	2021-01-10 22:00:09		0			0
Stn 9M_1083_012521	1811	1900-03-16 23:00:00	2021-01-10 23:00:09		0			0
Stn 9M_1083_012521	1812	1900-03-17	2021-01-11 00:00:09		0			0
Stn 9M_1083_012521	1813	1900-03-17 01:00:00	2021-01-11 01:00:09		0			0
Stn 9M_1083_012521	1814	1900-03-17 02:00:00	2021-01-11 02:00:09		0			0
Stn 9M_1083_012521	1815	1900-03-17 03:00:00	2021-01-11 03:00:09		0			0
Stn 9M_1083_012521	1816	1900-03-17 04:00:00	2021-01-11 04:00:09		0			0
Stn 9M_1083_012521	1817	1900-03-17 05:00:00	2021-01-11 05:00:09		0			0
Stn 9M_1083_012521	1818	1900-03-17 06:00:00	2021-01-11 06:00:09		0			0
Stn 9M_1083_012521	1819	1900-03-17 07:00:00	2021-01-11 07:00:09		0			0
Stn 9M_1083_012521	1820	1900-03-17 08:00:00	2021-01-11 08:00:09		0			0
Stn 9M_1083_012521	1821	1900-03-17 09:00:00	2021-01-11 09:00:09		0			0
Stn 9M_1083_012521	1822	1900-03-17 10:00:00	2021-01-11 10:00:09		0			0
Stn 9M_1083_012521	1823	1900-03-17 11:00:00	2021-01-11 11:00:09		0			0
Stn 9M_1083_012521	1824	1900-03-17 12:00:00	2021-01-11 12:00:09		0			0
Stn 9M_1083_012521	1825	1900-03-17 13:00:00	2021-01-11 13:00:09		0			0
Stn 9M_1083_012521	1826	1900-03-17 14:00:00	2021-01-11 14:00:09		0			0
Stn 9M_1083_012521	1827	1900-03-17 15:00:00	2021-01-11 15:00:09		0			0
Stn 9M_1083_012521	1828	1900-03-17 16:00:00	2021-01-11 16:00:09		0			0
Stn 9M_1083_012521	1829	1900-03-17 17:00:00	2021-01-11 17:00:09		0			0
Stn 9M_1083_012521	1830	1900-03-17 18:00:00	2021-01-11 18:00:09		0			0
Stn 9M_1083_012521	1831	1900-03-17 19:00:00	2021-01-11 19:00:09		0			0
Stn 9M_1083_012521	1832	1900-03-17 20:00:00	2021-01-11 20:00:09		0			0
Stn 9M_1083_012521	1833	1900-03-17 21:00:00	2021-01-11 21:00:09		0			0
Stn 9M_1083_012521	1834	1900-03-17 22:00:00	2021-01-11 22:00:09		0			0
Stn 9M_1083_012521	1835	1900-03-17 23:00:00	2021-01-11 23:00:09		0			0
Stn 9M_1083_012521	1836	1900-03-18	2021-01-12 00:00:09		0			0
Stn 9M_1083_012521	1837	1900-03-18 01:00:00	2021-01-12 01:00:09		0			0
Stn 9M_1083_012521	1838	1900-03-18 02:00:00	2021-01-12 02:00:09		0			0
Stn 9M_1083_012521	1839	1900-03-18 03:00:00	2021-01-12 03:00:09		0			0
Stn 9M_1083_012521	1840	1900-03-18 04:00:00	2021-01-12 04:00:09		0			0
Stn 9M_1083_012521	1841	1900-03-18 05:00:00	2021-01-12 05:00:09		0			0
Stn 9M_1083_012521	1842	1900-03-18 06:00:00	2021-01-12 06:00:09		0			0
Stn 9M_1083_012521	1843	1900-03-18 07:00:00	2021-01-12 07:00:09		0			0
Stn 9M_1083_012521	1844	1900-03-18 08:00:00	2021-01-12 08:00:09		0			0
Stn 9M_1083_012521	1845	1900-03-18 09:00:00	2021-01-12 09:00:09		0			0
Stn 9M_1083_012521	1846	1900-03-18 10:00:00	2021-01-12 10:00:09		0			0
Stn 9M_1083_012521	1847	1900-03-18 11:00:00	2021-01-12 11:00:09		0			0
Stn 9M_1083_012521	1848	1900-03-18 12:00:00	2021-01-12 12:00:09		0			0
Stn 9M_1083_012521	1849	1900-03-18 13:00:00	2021-01-12 13:00:09		0			0
Stn 9M_1083_012521	1850	1900-03-18 14:00:00	2021-01-12 14:00:09		0			0
Stn 9M_1083_012521	1851	1900-03-18 15:00:00	2021-01-12 15:00:09		0			0
Stn 9M_1083_012521	1852	1900-03-18 16:00:00	2021-01-12 16:00:09		0			0
Stn 9M_1083_012521	1853	1900-03-18 17:00:00	2021-01-12 17:00:09		0			0
Stn 9M_1083_012521	1854	1900-03-18 18:00:00	2021-01-12 18:00:09		0			0
Stn 9M_1083_012521	1855	1900-03-18 19:00:00	2021-01-12 19:00:09		0			0
Stn 9M_1083_012521	1856	1900-03-18 20:00:00	2021-01-12 20:00:09		0			0
Stn 9M_1083_012521	1857	1900-03-18 21:00:00	2021-01-12 21:00:09		0			0
Stn 9M_1083_012521	1858	1900-03-18 22:00:00	2021-01-12 22:00:09		0			0
Stn 9M_1083_012521	1859	1900-03-18 23:00:00	2021-01-12 23:00:09		0			0
Stn 9M_1083_012521	1860	1900-03-19	2021-01-13 00:00:09		0			0
Stn 9M_1083_012521	1861	1900-03-19 01:00:00	2021-01-13 01:00:09		0			0
Stn 9M_1083_012521	1862	1900-03-19 02:00:00	2021-01-13 02:00:09		0			0
Stn 9M_1083_012521	1863	1900-03-19 03:00:00	2021-01-13 03:00:09		0			0
Stn 9M_1083_012521	1864	1900-03-19 04:00:00	2021-01-13 04:00:09		0			0
Stn 9M_1083_012521	1865	1900-03-19 05:00:00	2021-01-13 05:00:09		0			0
Stn 9M_1083_012521	1866	1900-03-19 06:00:00	2021-01-13 06:00:09		0			0
Stn 9M_1083_012521	1867	1900-03-19 07:00:00	2021-01-13 07:00:09		0			0
Stn 9M_1083_012521	1868	1900-03-19 08:00:00	2021-01-13 08:00:09		0			0
Stn 9M_1083_012521	1869	1900-03-19 09:00:00	2021-01-13 09:00:09		0			0
Stn 9M_1083_012521	1870	1900-03-19 10:00:00	2021-01-13 10:00:09		0			0
Stn 9M_1083_012521	1871	1900-03-19 11:00:00	2021-01-13 11:00:09		0			0
Stn 9M_1083_012521	1872	1900-03-19 12:00:00	2021-01-13 12:00:09		0			0
Stn 9M_1083_012521	1873	1900-03-19 13:00:00	2021-01-13 13:00:09		0			0
Stn 9M_1083_012521	1874	1900-03-19 14:00:00	2021-01-13 14:00:09		0			0
Stn 9M_1083_012521	1875	1900-03-19 15:00:00	2021-01-13 15:00:09		0			0
Stn 9M_1083_012521	1876	1900-03-19 16:00:00	2021-01-13 16:00:09		0			0
Stn 9M_1083_012521	1877	1900-03-19 17:00:00	2021-01-13 17:00:09		0			0
Stn 9M_1083_012521	1878	1900-03-19 18:00:00	2021-01-13 18:00:09		0			0
Stn 9M_1083_012521	1879	1900-03-19 19:00:00	2021-01-13 19:00:09		0			0
Stn 9M_1083_012521	1880	1900-03-19 20:00:00	2021-01-13 20:00:09		0			0
Stn 9M_1083_012521	1881	1900-03-19 21:00:00	2021-01-13 21:00:09		0			0
Stn 9M_1083_012521	1882	1900-03-19 22:00:00	2021-01-13 22:00:09		0			0
Stn 9M_1083_012521	1883	1900-03-19 23:00:00	2021-01-13 23:00:09		0			0
Stn 9M_1083_012521	1884	1900-03-20	2021-01-14 00:00:09		0			0
Stn 9M_1083_012521	1885	1900-03-20 01:00:00	2021-01-14 01:00:09		0			0
Stn 9M_1083_012521	1886	1900-03-20 02:00:00	2021-01-14 02:00:09		0			0
Stn 9M_1083_012521	1887	1900-03-20 03:00:00	2021-01-14 03:00:09		0			0
Stn 9M_1083_012521	1888	1900-03-20 04:00:00	2021-01-14 04:00:09		0			0
Stn 9M_1083_012521	1889	1900-03-20 05:00:00	2021-01-14 05:00:09		0			0
Stn 9M_1083_012521	1890	1900-03-20 06:00:00	2021-01-14 06:00:09		0			0
Stn 9M_1083_012521	1891	1900-03-20 07:00:00	2021-01-14 07:00:09		0			0
Stn 9M_1083_012521	1892	1900-03-20 08:00:00	2021-01-14 08:00:09		0			0
Stn 9M_1083_012521	1893	1900-03-20 09:00:00	2021-01-14 09:00:09		0			0
Stn 9M_1083_012521	1894	1900-03-20 10:00:00	2021-01-14 10:00:09		0			0
Stn 9M_1083_012521	1895	1900-03-20 11:00:00	2021-01-14 11:00:09		0			0
Stn 9M_1083_012521	1896	1900-03-20 12:00:00	2021-01-14 12:00:09		0			0
Stn 9M_1083_012521	1897	1900-03-20 13:00:00	2021-01-14 13:00:09		0			0
Stn 9M_1083_012521	1898	1900-03-20 14:00:00	2021-01-14 14:00:09		0			0
Stn 9M_1083_012521	1899	1900-03-20 15:00:00	2021-01-14 15:00:09		0			0
Stn 9M_1083_012521	1900	1900-03-20 16:00:00	2021-01-14 16:00:09		0			0
Stn 9M_1083_012521	1901	1900-03-20 17:00:00	2021-01-14 17:00:09		0			0
Stn 9M_1083_012521	1902	1900-03-20 18:00:00	2021-01-14 18:00:09		0			0
Stn 9M_1083_012521	1903	1900-03-20 19:00:00	2021-01-14 19:00:09		0			0
Stn 9M_1083_012521	1904	1900-03-20 20:00:00	2021-01-14 20:00:09		0			0
Stn 9M_1083_012521	1905	1900-03-20 21:00:00	2021-01-14 21:00:09		0			0
Stn 9M_1083_012521	1906	1900-03-20 22:00:00	2021-01-14 22:00:09		0			0
Stn 9M_1083_012521	1907	1900-03-20 23:00:00	2021-01-14 23:00:09		0			0
Stn 9M_1083_012521	1908	1900-03-21	2021-01-15 00:00:09		0			0
Stn 9M_1083_012521	1909	1900-03-21 01:00:00	2021-01-15 01:00:09		0			0
Stn 9M_1083_012521	1910	1900-03-21 02:00:00	2021-01-15 02:00:09		0			0
Stn 9M_1083_012521	1911	1900-03-21 03:00:00	2021-01-15 03:00:09		0			0
Stn 9M_1083_012521	1912	1900-03-21 04:00:00	2021-01-15 04:00:09		0			0
Stn 9M_1083_012521	1913	1900-03-21 05:00:00	2021-01-15 05:00:09		0			0
Stn 9M_1083_012521	1914	1900-03-21 06:00:00	2021-01-15 06:00:09		0			0
Stn 9M_1083_012521	1915	1900-03-21 07:00:00	2021-01-15 07:00:09		0			0
Stn 9M_1083_012521	1916	1900-03-21 08:00:00	2021-01-15 08:00:09		0			0
Stn 9M_1083_012521	1917	1900-03-21 09:00:00	2021-01-15 09:00:09		0			0
Stn 9M_1083_012521	1918	1900-03-21 10:00:00	2021-01-15 10:00:09		0			0
Stn 9M_1083_012521	1919	1900-03-21 11:00:00	2021-01-15 11:00:09		0			0
Stn 9M_1083_012521	1920	1900-03-21 12:00:00	2021-01-15 12:00:09		0			0
Stn 9M_1083_012521	1921	1900-03-21 13:00:00	2021-01-15 13:00:09		0			0
Stn 9M_1083_012521	1922	1900-03-21 14:00:00	2021-01-15 14:00:09		0			0
Stn 9M_1083_012521	1923	1900-03-21 15:00:00	2021-01-15 15:00:09		0			0
Stn 9M_1083_012521	1924	1900-03-21 16:00:00	2021-01-15 16:00:09		0			0
Stn 9M_1083_012521	1925	1900-03-21 17:00:00	2021-01-15 17:00:09		0			0
Stn 9M_1083_012521	1926	1900-03-21 18:00:00	2021-01-15 18:00:09		0			0
Stn 9M_1083_012521	1927	1900-03-21 19:00:00	2021-01-15 19:00:09		0			0
Stn 9M_1083_012521	1928	1900-03-21 20:00:00	2021-01-15 20:00:09		0			0
Stn 9M_1083_012521	1929	1900-03-21 21:00:00	2021-01-15 21:00:09		0			0
Stn 9M_1083_012521	1930	1900-03-21 22:00:00	2021-01-15 22:00:09		0			0
Stn 9M_1083_012521	1931	1900-03-21 23:00:00	2021-01-15 23:00:09		0			0
Stn 9M_1083_012521	1932	1900-03-22	2021-01-16 00:00:09		0			0
Stn 9M_1083_012521	1933	1900-03-22 01:00:00	2021-01-16 01:00:09		0			0
Stn 9M_1083_012521	1934	1900-03-22 02:00:00	2021-01-16 02:00:09		0			0
Stn 9M_1083_012521	1935	1900-03-22 03:00:00	2021-01-16 03:00:09		0			0
Stn 9M_1083_012521	1936	1900-03-22 04:00:00	2021-01-16 04:00:09		0			0
Stn 9M_1083_012521	1937	1900-03-22 05:00:00	2021-01-16 05:00:09		0			0
Stn 9M_1083_012521	1938	1900-03-22 06:00:00	2021-01-16 06:00:09		0			0
Stn 9M_1083_012521	1939	1900-03-22 07:00:00	2021-01-16 07:00:09		0			0
Stn 9M_1083_012521	1940	1900-03-22 08:00:00	2021-01-16 08:00:09		0			0
Stn 9M_1083_012521	1941	1900-03-22 09:00:00	2021-01-16 09:00:09		0			0
Stn 9M_1083_012521	1942	1900-03-22 10:00:00	2021-01-16 10:00:09		0			0
Stn 9M_1083_012521	1943	1900-03-22 11:00:00	2021-01-16 11:00:09		0			0
Stn 9M_1083_012521	1944	1900-03-22 12:00:00	2021-01-16 12:00:09		0			0
Stn 9M_1083_012521	1945	1900-03-22 13:00:00	2021-01-16 13:00:09		0			0
Stn 9M_1083_012521	1946	1900-03-22 14:00:00	2021-01-16 14:00:09		0			0
Stn 9M_1083_012521	1947	1900-03-22 15:00:00	2021-01-16 15:00:09		0			0
Stn 9M_1083_012521	1948	1900-03-22 16:00:00	2021-01-16 16:00:09		0			0
Stn 9M_1083_012521	1949	1900-03-22 17:00:00	2021-01-16 17:00:09		0			0
Stn 9M_1083_012521	1950	1900-03-22 18:00:00	2021-01-16 18:00:09		0			0
Stn 9M_1083_012521	1951	1900-03-22 19:00:00	2021-01-16 19:00:09		0			0
Stn 9M_1083_012521	1952	1900-03-22 20:00:00	2021-01-16 20:00:09		0			0
Stn 9M_1083_012521	1953	1900-03-22 21:00:00	2021-01-16 21:00:09		0			0
Stn 9M_1083_012521	1954	1900-03-22 22:00:00	2021-01-16 22:00:09		0			0
Stn 9M_1083_012521	1955	1900-03-22 23:00:00	2021-01-16 23:00:09		0			0
Stn 9M_1083_012521	1956	1900-03-23	2021-01-17 00:00:09		0			0
Stn 9M_1083_012521	1957	1900-03-23 01:00:00	2021-01-17 01:00:09		0			0
Stn 9M_1083_012521	1958	1900-03-23 02:00:00	2021-01-17 02:00:09		0			0
Stn 9M_1083_012521	1959	1900-03-23 03:00:00	2021-01-17 03:00:09		0			0
Stn 9M_1083_012521	1960	1900-03-23 04:00:00	2021-01-17 04:00:09		0			0
Stn 9M_1083_012521	1961	1900-03-23 05:00:00	2021-01-17 05:00:09		0			0
Stn 9M_1083_012521	1962	1900-03-23 06:00:00	2021-01-17 06:00:09		0			0
Stn 9M_1083_012521	1963	1900-03-23 07:00:00	2021-01-17 07:00:09		0			0
Stn 9M_1083_012521	1964	1900-03-23 08:00:00	2021-01-17 08:00:09		0			0
Stn 9M_1083_012521	1965	1900-03-23 09:00:00	2021-01-17 09:00:09		0			0
Stn 9M_1083_012521	1966	1900-03-23 10:00:00	2021-01-17 10:00:09		0			0
Stn 9M_1083_012521	1967	1900-03-23 11:00:00	2021-01-17 11:00:09		0			0
Stn 9M_1083_012521	1968	1900-03-23 12:00:00	2021-01-17 12:00:09		0			0
Stn 9M_1083_012521	1969	1900-03-23 13:00:00	2021-01-17 13:00:09		0			0
Stn 9M_1083_012521	1970	1900-03-23 14:00:00	2021-01-17 14:00:09		0			0
Stn 9M_1083_012521	1971	1900-03-23 15:00:00	2021-01-17 15:00:09		0			0
Stn 9M_1083_012521	1972	1900-03-23 16:00:00	2021-01-17 16:00:09		0			0
Stn 9M_1083_012521	1973	1900-03-23 17:00:00	2021-01-17 17:00:09		0			0
Stn 9M_1083_012521	1974	1900-03-23 18:00:00	2021-01-17 18:00:09		0			0
Stn 9M_1083_012521	1975	1900-03-23 19:00:00	2021-01-17 19:00:09		0			0
Stn 9M_1083_012521	1976	1900-03-23 20:00:00	2021-01-17 20:00:09		0			0
Stn 9M_1083_012521	1977	1900-03-23 21:00:00	2021-01-17 21:00:09		0			0
Stn 9M_1083_012521	1978	1900-03-23 22:00:00	2021-01-17 22:00:09		0			0
Stn 9M_1083_012521	1979	1900-03-23 23:00:00	2021-01-17 23:00:09		0			0
Stn 9M_1083_012521	1980	1900-03-24	2021-01-18 00:00:09		0			0
Stn 9M_1083_012521	1981	1900-03-24 01:00:00	2021-01-18 01:00:10		0			0
Stn 9M_1083_012521	1982	1900-03-24 02:00:00	2021-01-18 02:00:10		0			0
Stn 9M_1083_012521	1983	1900-03-24 03:00:00	2021-01-18 03:00:10		0			0
Stn 9M_1083_012521	1984	1900-03-24 04:00:00	2021-01-18 04:00:10		0			0
Stn 9M_1083_012521	1985	1900-03-24 05:00:00	2021-01-18 05:00:10		0			0
Stn 9M_1083_012521	1986	1900-03-24 06:00:00	2021-01-18 06:00:10		0			0
Stn 9M_1083_012521	1987	1900-03-24 07:00:00	2021-01-18 07:00:10		0			0
Stn 9M_1083_012521	1988	1900-03-24 08:00:00	2021-01-18 08:00:10		0			0
Stn 9M_1083_012521	1989	1900-03-24 09:00:00	2021-01-18 09:00:10		0			0
Stn 9M_1083_012521	1990	1900-03-24 10:00:00	2021-01-18 10:00:10	Low Frequency	0			0
Stn 9M_1083_012521	1991	1900-03-24 11:00:00	2021-01-18 11:00:10		0			0
Stn 9M_1083_012521	1992	1900-03-24 12:00:00	2021-01-18 12:00:10		0			0
Stn 9M_1083_012521	1993	1900-03-24 13:00:00	2021-01-18 13:00:10		0			0
Stn 9M_1083_012521	1994	1900-03-24 14:00:00	2021-01-18 14:00:10		0			0
Stn 9M_1083_012521	1995	1900-03-24 15:00:00	2021-01-18 15:00:10		0			0
Stn 9M_1083_012521	1996	1900-03-24 16:00:00	2021-01-18 16:00:10		0			0
Stn 9M_1083_012521	1997	1900-03-24 17:00:00	2021-01-18 17:00:10		0			0
Stn 9M_1083_012521	1998	1900-03-24 18:00:00	2021-01-18 18:00:10		0			0
Stn 9M_1083_012521	1999	1900-03-24 19:00:00	2021-01-18 19:00:10		0			0
Stn 9M_1083_012521	2000	1900-03-24 20:00:00	2021-01-18 20:00:10		0			0
Stn 9M_1083_012521	2001	1900-03-24 21:00:00	2021-01-18 21:00:10		0			0
Stn 9M_1083_012521	2002	1900-03-24 22:00:00	2021-01-18 22:00:10		0			0
[truncated: 160 more rows]

## Sheet: 2021_9M_1081_042621
Comp Folder	File	Time	Date		V_38_SPL	Error		V_389A_SPL	Error
Stn 9M_1081_042621	6	13:00:00	2021-01-25 13:00:00		0			0
Stn 9M_1081_042621	7	14:00:00	2021-01-25 14:00:00		0			0
Stn 9M_1081_042621	8	15:00:00	2021-01-25 15:00:00		0			0
Stn 9M_1081_042621	9	16:00:00	2021-01-25 16:00:00	Low Frequency	0			0
Stn 9M_1081_042621	10	17:00:00	2021-01-25 17:00:00		0			0
Stn 9M_1081_042621	11	18:00:00	2021-01-25 18:00:00		0			0
Stn 9M_1081_042621	12	19:00:00	2021-01-25 19:00:00		0			0
Stn 9M_1081_042621	13	20:00:00	2021-01-25 20:00:00		0			0
Stn 9M_1081_042621	14	21:00:00	2021-01-25 21:00:00		0			0
Stn 9M_1081_042621	15	22:00:00	2021-01-25 22:00:00		0			0
Stn 9M_1081_042621	16	23:00:00	2021-01-25 23:00:00		0			0
Stn 9M_1081_042621	17	1900-01-01	2021-01-26 00:00:00		0			0
Stn 9M_1081_042621	18	1900-01-01 01:00:00	2021-01-26 01:00:00		0			0
Stn 9M_1081_042621	19	1900-01-01 02:00:00	2021-01-26 02:00:00		0			0
Stn 9M_1081_042621	20	1900-01-01 03:00:00	2021-01-26 03:00:00		0			0
Stn 9M_1081_042621	21	1900-01-01 04:00:00	2021-01-26 04:00:00		0			0
Stn 9M_1081_042621	22	1900-01-01 05:00:00	2021-01-26 05:00:00		0			0
Stn 9M_1081_042621	23	1900-01-01 06:00:00	2021-01-26 06:00:00		0			0
Stn 9M_1081_042621	24	1900-01-01 07:00:00	2021-01-26 07:00:00		0			0
Stn 9M_1081_042621	25	1900-01-01 08:00:00	2021-01-26 08:00:00		0			0
Stn 9M_1081_042621	26	1900-01-01 09:00:00	2021-01-26 09:00:00		0			0
Stn 9M_1081_042621	27	1900-01-01 10:00:00	2021-01-26 10:00:00		0			0
Stn 9M_1081_042621	28	1900-01-01 11:00:00	2021-01-26 11:00:00		0			0
Stn 9M_1081_042621	29	1900-01-01 12:00:00	2021-01-26 12:00:00		0			0
Stn 9M_1081_042621	30	1900-01-01 13:00:00	2021-01-26 13:00:00		0			0
Stn 9M_1081_042621	31	1900-01-01 14:00:00	2021-01-26 14:00:00		0			0
Stn 9M_1081_042621	32	1900-01-01 15:00:00	2021-01-26 15:00:00		0			0
Stn 9M_1081_042621	33	1900-01-01 16:00:00	2021-01-26 16:00:00		0			0
Stn 9M_1081_042621	34	1900-01-01 17:00:00	2021-01-26 17:00:00		0			0
Stn 9M_1081_042621	35	1900-01-01 18:00:00	2021-01-26 18:00:00		0			0
Stn 9M_1081_042621	36	1900-01-01 19:00:00	2021-01-26 19:00:00		0			0
Stn 9M_1081_042621	37	1900-01-01 20:00:00	2021-01-26 20:00:00		0			0
Stn 9M_1081_042621	38	1900-01-01 21:00:00	2021-01-26 21:00:00		0			0
Stn 9M_1081_042621	39	1900-01-01 22:00:00	2021-01-26 22:00:00		0			0
Stn 9M_1081_042621	40	1900-01-01 23:00:00	2021-01-26 23:00:00		0			0
Stn 9M_1081_042621	41	1900-01-02	2021-01-27 00:00:00		0			0
Stn 9M_1081_042621	42	1900-01-02 01:00:00	2021-01-27 01:00:00		0			0
Stn 9M_1081_042621	43	1900-01-02 02:00:00	2021-01-27 02:00:00		0			0
Stn 9M_1081_042621	44	1900-01-02 03:00:00	2021-01-27 03:00:00		0			0
Stn 9M_1081_042621	45	1900-01-02 04:00:00	2021-01-27 04:00:00		0			0
Stn 9M_1081_042621	46	1900-01-02 05:00:00	2021-01-27 05:00:00		0			0
Stn 9M_1081_042621	47	1900-01-02 06:00:00	2021-01-27 06:00:00		0			0
Stn 9M_1081_042621	48	1900-01-02 07:00:00	2021-01-27 07:00:00		0			0
Stn 9M_1081_042621	49	1900-01-02 08:00:00	2021-01-27 08:00:00		0			0
Stn 9M_1081_042621	50	1900-01-02 09:00:00	2021-01-27 09:00:00		0			0
Stn 9M_1081_042621	51	1900-01-02 10:00:00	2021-01-27 10:00:00		0			0
Stn 9M_1081_042621	52	1900-01-02 11:00:00	2021-01-27 11:00:00		0			0
Stn 9M_1081_042621	53	1900-01-02 12:00:00	2021-01-27 12:00:00		0			0
Stn 9M_1081_042621	54	1900-01-02 13:00:00	2021-01-27 13:00:00		0			0
Stn 9M_1081_042621	55	1900-01-02 14:00:00	2021-01-27 14:00:00		0			0
Stn 9M_1081_042621	56	1900-01-02 15:00:00	2021-01-27 15:00:00		0			0
Stn 9M_1081_042621	57	1900-01-02 16:00:00	2021-01-27 16:00:00		0			0
Stn 9M_1081_042621	58	1900-01-02 17:00:00	2021-01-27 17:00:00		0			0
Stn 9M_1081_042621	59	1900-01-02 18:00:00	2021-01-27 18:00:00		0			0
Stn 9M_1081_042621	60	1900-01-02 19:00:00	2021-01-27 19:00:00		0			0
Stn 9M_1081_042621	61	1900-01-02 20:00:00	2021-01-27 20:00:00		0			0
Stn 9M_1081_042621	62	1900-01-02 21:00:00	2021-01-27 21:00:00		0			0
Stn 9M_1081_042621	63	1900-01-02 22:00:00	2021-01-27 22:00:00		0			0
Stn 9M_1081_042621	64	1900-01-02 23:00:00	2021-01-27 23:00:00		0			0
Stn 9M_1081_042621	65	1900-01-03	2021-01-28 00:00:00		0			0
Stn 9M_1081_042621	66	1900-01-03 01:00:00	2021-01-28 01:00:00		0			0
Stn 9M_1081_042621	67	1900-01-03 02:00:00	2021-01-28 02:00:00		0			0
Stn 9M_1081_042621	68	1900-01-03 03:00:00	2021-01-28 03:00:00		0			0
Stn 9M_1081_042621	69	1900-01-03 04:00:00	2021-01-28 04:00:00		0			0
Stn 9M_1081_042621	70	1900-01-03 05:00:00	2021-01-28 05:00:00		0			0
Stn 9M_1081_042621	71	1900-01-03 06:00:00	2021-01-28 06:00:00		0			0
Stn 9M_1081_042621	72	1900-01-03 07:00:00	2021-01-28 07:00:00		0			0
Stn 9M_1081_042621	73	1900-01-03 08:00:00	2021-01-28 08:00:00		0			0
Stn 9M_1081_042621	74	1900-01-03 09:00:00	2021-01-28 09:00:00		0			0
Stn 9M_1081_042621	75	1900-01-03 10:00:00	2021-01-28 10:00:00		0			0
Stn 9M_1081_042621	76	1900-01-03 11:00:00	2021-01-28 11:00:00		0			0
Stn 9M_1081_042621	77	1900-01-03 12:00:00	2021-01-28 12:00:00		0			0
Stn 9M_1081_042621	78	1900-01-03 13:00:00	2021-01-28 13:00:00		0			0
Stn 9M_1081_042621	79	1900-01-03 14:00:00	2021-01-28 14:00:00		0			0
Stn 9M_1081_042621	80	1900-01-03 15:00:00	2021-01-28 15:00:00		0			0
Stn 9M_1081_042621	81	1900-01-03 16:00:00	2021-01-28 16:00:00		0			0
Stn 9M_1081_042621	82	1900-01-03 17:00:00	2021-01-28 17:00:00		0			0
Stn 9M_1081_042621	83	1900-01-03 18:00:00	2021-01-28 18:00:00	Low Frequency	0			0
Stn 9M_1081_042621	84	1900-01-03 19:00:00	2021-01-28 19:00:00		0			0
Stn 9M_1081_042621	85	1900-01-03 20:00:00	2021-01-28 20:00:00		0			0
Stn 9M_1081_042621	86	1900-01-03 21:00:00	2021-01-28 21:00:00		0			0
Stn 9M_1081_042621	87	1900-01-03 22:00:00	2021-01-28 22:00:00		0			0
Stn 9M_1081_042621	88	1900-01-03 23:00:00	2021-01-28 23:00:00		0			0
Stn 9M_1081_042621	89	1900-01-04	2021-01-29 00:00:00		0			0
Stn 9M_1081_042621	90	1900-01-04 01:00:00	2021-01-29 01:00:00		0			0
Stn 9M_1081_042621	91	1900-01-04 02:00:00	2021-01-29 02:00:00		0			0
Stn 9M_1081_042621	92	1900-01-04 03:00:00	2021-01-29 03:00:00		0			0
Stn 9M_1081_042621	93	1900-01-04 04:00:00	2021-01-29 04:00:00		0			0
Stn 9M_1081_042621	94	1900-01-04 05:00:00	2021-01-29 05:00:00		0			0
Stn 9M_1081_042621	95	1900-01-04 06:00:00	2021-01-29 06:00:00		0			0
Stn 9M_1081_042621	96	1900-01-04 07:00:00	2021-01-29 07:00:00		0			0
Stn 9M_1081_042621	97	1900-01-04 08:00:00	2021-01-29 08:00:00		0			0
Stn 9M_1081_042621	98	1900-01-04 09:00:00	2021-01-29 09:00:00		0			0
Stn 9M_1081_042621	99	1900-01-04 10:00:00	2021-01-29 10:00:00	Broadband/Low Frequency	0			0
Stn 9M_1081_042621	100	1900-01-04 11:00:00	2021-01-29 11:00:00		0			0
Stn 9M_1081_042621	101	1900-01-04 12:00:00	2021-01-29 12:00:00		0			0
Stn 9M_1081_042621	102	1900-01-04 13:00:00	2021-01-29 13:00:00		0			0
Stn 9M_1081_042621	103	1900-01-04 14:00:00	2021-01-29 14:00:00		0			0
Stn 9M_1081_042621	104	1900-01-04 15:00:00	2021-01-29 15:00:00		0			0
Stn 9M_1081_042621	105	1900-01-04 16:00:00	2021-01-29 16:00:00		0			0
Stn 9M_1081_042621	106	1900-01-04 17:00:00	2021-01-29 17:00:00		0			0
Stn 9M_1081_042621	107	1900-01-04 18:00:00	2021-01-29 18:00:00		0			0
Stn 9M_1081_042621	108	1900-01-04 19:00:00	2021-01-29 19:00:00		0			0
Stn 9M_1081_042621	109	1900-01-04 20:00:00	2021-01-29 20:00:00		0			0
Stn 9M_1081_042621	110	1900-01-04 21:00:00	2021-01-29 21:00:00		0			0
Stn 9M_1081_042621	111	1900-01-04 22:00:00	2021-01-29 22:00:00		0			0
Stn 9M_1081_042621	112	1900-01-04 23:00:00	2021-01-29 23:00:00		0			0
Stn 9M_1081_042621	113	1900-01-05	2021-01-30 00:00:00		0			0
Stn 9M_1081_042621	114	1900-01-05 01:00:00	2021-01-30 01:00:00		0			0
Stn 9M_1081_042621	115	1900-01-05 02:00:00	2021-01-30 02:00:00		0			0
Stn 9M_1081_042621	116	1900-01-05 03:00:00	2021-01-30 03:00:00		0			0
Stn 9M_1081_042621	117	1900-01-05 04:00:00	2021-01-30 04:00:00		0			0
Stn 9M_1081_042621	118	1900-01-05 05:00:00	2021-01-30 05:00:00		0			0
Stn 9M_1081_042621	119	1900-01-05 06:00:00	2021-01-30 06:00:00		0			0
Stn 9M_1081_042621	120	1900-01-05 07:00:00	2021-01-30 07:00:00		0			0
Stn 9M_1081_042621	121	1900-01-05 08:00:00	2021-01-30 08:00:00		0			0
Stn 9M_1081_042621	122	1900-01-05 09:00:00	2021-01-30 09:00:00		0			0
Stn 9M_1081_042621	123	1900-01-05 10:00:00	2021-01-30 10:00:00		0			0
Stn 9M_1081_042621	124	1900-01-05 11:00:00	2021-01-30 11:00:00		0			0
Stn 9M_1081_042621	125	1900-01-05 12:00:00	2021-01-30 12:00:00		0			0
Stn 9M_1081_042621	126	1900-01-05 13:00:00	2021-01-30 13:00:00		0			0
Stn 9M_1081_042621	127	1900-01-05 14:00:00	2021-01-30 14:00:00		0			0
Stn 9M_1081_042621	128	1900-01-05 15:00:00	2021-01-30 15:00:00		0			0
Stn 9M_1081_042621	129	1900-01-05 16:00:00	2021-01-30 16:00:00	Low Frequency	0			0
Stn 9M_1081_042621	130	1900-01-05 17:00:00	2021-01-30 17:00:00		0			0
Stn 9M_1081_042621	131	1900-01-05 18:00:00	2021-01-30 18:00:00		0			0
Stn 9M_1081_042621	132	1900-01-05 19:00:00	2021-01-30 19:00:00		0			0
Stn 9M_1081_042621	133	1900-01-05 20:00:00	2021-01-30 20:00:00		0			0
Stn 9M_1081_042621	134	1900-01-05 21:00:00	2021-01-30 21:00:00		0			0
Stn 9M_1081_042621	135	1900-01-05 22:00:00	2021-01-30 22:00:00		0			0
Stn 9M_1081_042621	136	1900-01-05 23:00:00	2021-01-30 23:00:00		0			0
Stn 9M_1081_042621	137	1900-01-06	2021-01-31 00:00:00		0			0
Stn 9M_1081_042621	138	1900-01-06 01:00:00	2021-01-31 01:00:00		0			0
Stn 9M_1081_042621	139	1900-01-06 02:00:00	2021-01-31 02:00:00		0			0
Stn 9M_1081_042621	140	1900-01-06 03:00:00	2021-01-31 03:00:00		0			0
Stn 9M_1081_042621	141	1900-01-06 04:00:00	2021-01-31 04:00:00		0			0
Stn 9M_1081_042621	142	1900-01-06 05:00:00	2021-01-31 05:00:00		0			0
Stn 9M_1081_042621	143	1900-01-06 06:00:00	2021-01-31 06:00:00		0			0
Stn 9M_1081_042621	144	1900-01-06 07:00:00	2021-01-31 07:00:00		0			0
Stn 9M_1081_042621	145	1900-01-06 08:00:00	2021-01-31 08:00:00		0			0
Stn 9M_1081_042621	146	1900-01-06 09:00:00	2021-01-31 09:00:00		0			0
Stn 9M_1081_042621	147	1900-01-06 10:00:00	2021-01-31 10:00:00		0			0
Stn 9M_1081_042621	148	1900-01-06 11:00:00	2021-01-31 11:00:00		0			0
Stn 9M_1081_042621	149	1900-01-06 12:00:00	2021-01-31 12:00:00		0			0
Stn 9M_1081_042621	150	1900-01-06 13:00:00	2021-01-31 13:00:00		0			0
Stn 9M_1081_042621	151	1900-01-06 14:00:00	2021-01-31 14:00:00		0			0
Stn 9M_1081_042621	152	1900-01-06 15:00:00	2021-01-31 15:00:00		0			0
Stn 9M_1081_042621	153	1900-01-06 16:00:00	2021-01-31 16:00:00		0			0
Stn 9M_1081_042621	154	1900-01-06 17:00:00	2021-01-31 17:00:00		0			0
Stn 9M_1081_042621	155	1900-01-06 18:00:00	2021-01-31 18:00:00		0			0
Stn 9M_1081_042621	156	1900-01-06 19:00:00	2021-01-31 19:00:00		0			0
Stn 9M_1081_042621	157	1900-01-06 20:00:00	2021-01-31 20:00:00		0			0
Stn 9M_1081_042621	158	1900-01-06 21:00:00	2021-01-31 21:00:00		0			0
Stn 9M_1081_042621	159	1900-01-06 22:00:00	2021-01-31 22:00:00		0			0
Stn 9M_1081_042621	160	1900-01-06 23:00:00	2021-01-31 23:00:00		0			0
Stn 9M_1081_042621	161	1900-01-07	2021-02-01 00:00:00		0			0
Stn 9M_1081_042621	162	1900-01-07 01:00:00	2021-02-01 01:00:00		0			0
Stn 9M_1081_042621	163	1900-01-07 02:00:00	2021-02-01 02:00:00		0			0
Stn 9M_1081_042621	164	1900-01-07 03:00:00	2021-02-01 03:00:00		0			0
Stn 9M_1081_042621	165	1900-01-07 04:00:00	2021-02-01 04:00:00		0			0
Stn 9M_1081_042621	166	1900-01-07 05:00:00	2021-02-01 05:00:00		0			0
Stn 9M_1081_042621	167	1900-01-07 06:00:00	2021-02-01 06:00:00		0			0
Stn 9M_1081_042621	168	1900-01-07 07:00:00	2021-02-01 07:00:00		0			0
Stn 9M_1081_042621	169	1900-01-07 08:00:00	2021-02-01 08:00:00		0			0
Stn 9M_1081_042621	170	1900-01-07 09:00:00	2021-02-01 09:00:00		0			0
Stn 9M_1081_042621	171	1900-01-07 10:00:00	2021-02-01 10:00:00		0			0
Stn 9M_1081_042621	172	1900-01-07 11:00:00	2021-02-01 11:00:00		0			0
Stn 9M_1081_042621	173	1900-01-07 12:00:00	2021-02-01 12:00:00		0			0
Stn 9M_1081_042621	174	1900-01-07 13:00:00	2021-02-01 13:00:00		0			0
Stn 9M_1081_042621	175	1900-01-07 14:00:00	2021-02-01 14:00:00		0			0
Stn 9M_1081_042621	176	1900-01-07 15:00:00	2021-02-01 15:00:00		0			0
Stn 9M_1081_042621	177	1900-01-07 16:00:00	2021-02-01 16:00:00		0			0
Stn 9M_1081_042621	178	1900-01-07 17:00:00	2021-02-01 17:00:00		0			0
Stn 9M_1081_042621	179	1900-01-07 18:00:00	2021-02-01 18:00:00		0			0
Stn 9M_1081_042621	180	1900-01-07 19:00:00	2021-02-01 19:00:00		0			0
Stn 9M_1081_042621	181	1900-01-07 20:00:00	2021-02-01 20:00:00		0			0
Stn 9M_1081_042621	182	1900-01-07 21:00:00	2021-02-01 21:00:00		0			0
Stn 9M_1081_042621	183	1900-01-07 22:00:00	2021-02-01 22:00:00		0			0
Stn 9M_1081_042621	184	1900-01-07 23:00:00	2021-02-01 23:00:00		0			0
Stn 9M_1081_042621	185	1900-01-08	2021-02-02 00:00:00		0			0
Stn 9M_1081_042621	186	1900-01-08 01:00:00	2021-02-02 01:00:00		0			0
Stn 9M_1081_042621	187	1900-01-08 02:00:00	2021-02-02 02:00:00		0			0
Stn 9M_1081_042621	188	1900-01-08 03:00:00	2021-02-02 03:00:00		0			0
Stn 9M_1081_042621	189	1900-01-08 04:00:00	2021-02-02 04:00:00		0			0
Stn 9M_1081_042621	190	1900-01-08 05:00:00	2021-02-02 05:00:00		0			0
Stn 9M_1081_042621	191	1900-01-08 06:00:00	2021-02-02 06:00:00		0			0
Stn 9M_1081_042621	192	1900-01-08 07:00:00	2021-02-02 07:00:00		0			0
Stn 9M_1081_042621	193	1900-01-08 08:00:00	2021-02-02 08:00:00		0			0
Stn 9M_1081_042621	194	1900-01-08 09:00:00	2021-02-02 09:00:00		0			0
Stn 9M_1081_042621	195	1900-01-08 10:00:00	2021-02-02 10:00:00		0			0
Stn 9M_1081_042621	196	1900-01-08 11:00:00	2021-02-02 11:00:00		0			0
Stn 9M_1081_042621	197	1900-01-08 12:00:00	2021-02-02 12:00:00		0			0
Stn 9M_1081_042621	198	1900-01-08 13:00:00	2021-02-02 13:00:00		0			0
Stn 9M_1081_042621	199	1900-01-08 14:00:00	2021-02-02 14:00:00		0			0
Stn 9M_1081_042621	200	1900-01-08 15:00:00	2021-02-02 15:00:00		0			0
Stn 9M_1081_042621	201	1900-01-08 16:00:00	2021-02-02 16:00:00		0			0
Stn 9M_1081_042621	202	1900-01-08 17:00:00	2021-02-02 17:00:00		0			0
Stn 9M_1081_042621	203	1900-01-08 18:00:00	2021-02-02 18:00:00		0			0
Stn 9M_1081_042621	204	1900-01-08 19:00:00	2021-02-02 19:00:00		0			0
Stn 9M_1081_042621	205	1900-01-08 20:00:00	2021-02-02 20:00:00		0			0
Stn 9M_1081_042621	206	1900-01-08 21:00:00	2021-02-02 21:00:00		0			0
Stn 9M_1081_042621	207	1900-01-08 22:00:00	2021-02-02 22:00:01		0			0
Stn 9M_1081_042621	208	1900-01-08 23:00:00	2021-02-02 23:00:01		0			0
Stn 9M_1081_042621	209	1900-01-09	2021-02-03 00:00:01		0			0
Stn 9M_1081_042621	210	1900-01-09 01:00:00	2021-02-03 01:00:01		0			0
Stn 9M_1081_042621	211	1900-01-09 02:00:00	2021-02-03 02:00:01		0			0
Stn 9M_1081_042621	212	1900-01-09 03:00:00	2021-02-03 03:00:01		0			0
Stn 9M_1081_042621	213	1900-01-09 04:00:00	2021-02-03 04:00:01		0			0
Stn 9M_1081_042621	214	1900-01-09 05:00:00	2021-02-03 05:00:01		0			0
Stn 9M_1081_042621	215	1900-01-09 06:00:00	2021-02-03 06:00:01		0			0
Stn 9M_1081_042621	216	1900-01-09 07:00:00	2021-02-03 07:00:01		0			0
Stn 9M_1081_042621	217	1900-01-09 08:00:00	2021-02-03 08:00:01		0			0
Stn 9M_1081_042621	218	1900-01-09 09:00:00	2021-02-03 09:00:01		0			0
Stn 9M_1081_042621	219	1900-01-09 10:00:00	2021-02-03 10:00:01		0			0
Stn 9M_1081_042621	220	1900-01-09 11:00:00	2021-02-03 11:00:01		0			0
Stn 9M_1081_042621	221	1900-01-09 12:00:00	2021-02-03 12:00:01		0			0
Stn 9M_1081_042621	222	1900-01-09 13:00:00	2021-02-03 13:00:01		0			0
Stn 9M_1081_042621	223	1900-01-09 14:00:00	2021-02-03 14:00:01		0			0
Stn 9M_1081_042621	224	1900-01-09 15:00:00	2021-02-03 15:00:01		0			0
Stn 9M_1081_042621	225	1900-01-09 16:00:00	2021-02-03 16:00:01		0			0
Stn 9M_1081_042621	226	1900-01-09 17:00:00	2021-02-03 17:00:01		0			0
Stn 9M_1081_042621	227	1900-01-09 18:00:00	2021-02-03 18:00:01		0			0
Stn 9M_1081_042621	228	1900-01-09 19:00:00	2021-02-03 19:00:01		0			0
Stn 9M_1081_042621	229	1900-01-09 20:00:00	2021-02-03 20:00:01		0			0
Stn 9M_1081_042621	230	1900-01-09 21:00:00	2021-02-03 21:00:01		0			0
Stn 9M_1081_042621	231	1900-01-09 22:00:00	2021-02-03 22:00:01		0			0
Stn 9M_1081_042621	232	1900-01-09 23:00:00	2021-02-03 23:00:01		0			0
Stn 9M_1081_042621	233	1900-01-10	2021-02-04 00:00:01		0			0
Stn 9M_1081_042621	234	1900-01-10 01:00:00	2021-02-04 01:00:01		0			0
Stn 9M_1081_042621	235	1900-01-10 02:00:00	2021-02-04 02:00:01		0			0
Stn 9M_1081_042621	236	1900-01-10 03:00:00	2021-02-04 03:00:01		0			0
Stn 9M_1081_042621	237	1900-01-10 04:00:00	2021-02-04 04:00:01		0			0
Stn 9M_1081_042621	238	1900-01-10 05:00:00	2021-02-04 05:00:01		0			0
Stn 9M_1081_042621	239	1900-01-10 06:00:00	2021-02-04 06:00:01		0			0
Stn 9M_1081_042621	240	1900-01-10 07:00:00	2021-02-04 07:00:01		0			0
Stn 9M_1081_042621	241	1900-01-10 08:00:00	2021-02-04 08:00:01		0			0
Stn 9M_1081_042621	242	1900-01-10 09:00:00	2021-02-04 09:00:01		0			0
Stn 9M_1081_042621	243	1900-01-10 10:00:00	2021-02-04 10:00:01		0			0
Stn 9M_1081_042621	244	1900-01-10 11:00:00	2021-02-04 11:00:01		0			0
Stn 9M_1081_042621	245	1900-01-10 12:00:00	2021-02-04 12:00:01		0			0
Stn 9M_1081_042621	246	1900-01-10 13:00:00	2021-02-04 13:00:01		0			0
Stn 9M_1081_042621	247	1900-01-10 14:00:00	2021-02-04 14:00:01		0			0
Stn 9M_1081_042621	248	1900-01-10 15:00:00	2021-02-04 15:00:01		0			0
Stn 9M_1081_042621	249	1900-01-10 16:00:00	2021-02-04 16:00:01		0			0
Stn 9M_1081_042621	250	1900-01-10 17:00:00	2021-02-04 17:00:01		0			0
Stn 9M_1081_042621	251	1900-01-10 18:00:00	2021-02-04 18:00:01		0			0
Stn 9M_1081_042621	252	1900-01-10 19:00:00	2021-02-04 19:00:01		0			0
Stn 9M_1081_042621	253	1900-01-10 20:00:00	2021-02-04 20:00:01		0			0
Stn 9M_1081_042621	254	1900-01-10 21:00:00	2021-02-04 21:00:01		0			0
Stn 9M_1081_042621	255	1900-01-10 22:00:00	2021-02-04 22:00:01		0			0
Stn 9M_1081_042621	256	1900-01-10 23:00:00	2021-02-04 23:00:01		0			0
Stn 9M_1081_042621	257	1900-01-11	2021-02-05 00:00:01		0			0
Stn 9M_1081_042621	258	1900-01-11 01:00:00	2021-02-05 01:00:01		0			0
Stn 9M_1081_042621	259	1900-01-11 02:00:00	2021-02-05 02:00:01		0			0
Stn 9M_1081_042621	260	1900-01-11 03:00:00	2021-02-05 03:00:01		0			0
Stn 9M_1081_042621	261	1900-01-11 04:00:00	2021-02-05 04:00:01		0			0
Stn 9M_1081_042621	262	1900-01-11 05:00:00	2021-02-05 05:00:01		0			0
Stn 9M_1081_042621	263	1900-01-11 06:00:00	2021-02-05 06:00:01		0			0
Stn 9M_1081_042621	264	1900-01-11 07:00:00	2021-02-05 07:00:01		0			0
Stn 9M_1081_042621	265	1900-01-11 08:00:00	2021-02-05 08:00:01		0			0
Stn 9M_1081_042621	266	1900-01-11 09:00:00	2021-02-05 09:00:01		0			0
Stn 9M_1081_042621	267	1900-01-11 10:00:00	2021-02-05 10:00:01		0			0
Stn 9M_1081_042621	268	1900-01-11 11:00:00	2021-02-05 11:00:01		0			0
Stn 9M_1081_042621	269	1900-01-11 12:00:00	2021-02-05 12:00:01		0			0
Stn 9M_1081_042621	270	1900-01-11 13:00:00	2021-02-05 13:00:01		0			0
Stn 9M_1081_042621	271	1900-01-11 14:00:00	2021-02-05 14:00:01		0			0
Stn 9M_1081_042621	272	1900-01-11 15:00:00	2021-02-05 15:00:01		0			0
Stn 9M_1081_042621	273	1900-01-11 16:00:00	2021-02-05 16:00:01		0			0
Stn 9M_1081_042621	274	1900-01-11 17:00:00	2021-02-05 17:00:01		0			0
Stn 9M_1081_042621	275	1900-01-11 18:00:00	2021-02-05 18:00:01		0			0
Stn 9M_1081_042621	276	1900-01-11 19:00:00	2021-02-05 19:00:01		0			0
Stn 9M_1081_042621	277	1900-01-11 20:00:00	2021-02-05 20:00:01		0			0
Stn 9M_1081_042621	278	1900-01-11 21:00:00	2021-02-05 21:00:01		0			0
Stn 9M_1081_042621	279	1900-01-11 22:00:00	2021-02-05 22:00:01		0			0
Stn 9M_1081_042621	280	1900-01-11 23:00:00	2021-02-05 23:00:01		0			0
Stn 9M_1081_042621	281	1900-01-12	2021-02-06 00:00:01		0			0
Stn 9M_1081_042621	282	1900-01-12 01:00:00	2021-02-06 01:00:01		0			0
Stn 9M_1081_042621	283	1900-01-12 02:00:00	2021-02-06 02:00:01		0			0
Stn 9M_1081_042621	284	1900-01-12 03:00:00	2021-02-06 03:00:01		0			0
Stn 9M_1081_042621	285	1900-01-12 04:00:00	2021-02-06 04:00:01		0			0
Stn 9M_1081_042621	286	1900-01-12 05:00:00	2021-02-06 05:00:01		0			0
Stn 9M_1081_042621	287	1900-01-12 06:00:00	2021-02-06 06:00:01		0			0
Stn 9M_1081_042621	288	1900-01-12 07:00:00	2021-02-06 07:00:01		0			0
Stn 9M_1081_042621	289	1900-01-12 08:00:00	2021-02-06 08:00:01	Low Frequency	0			0
Stn 9M_1081_042621	290	1900-01-12 09:00:00	2021-02-06 09:00:01		0			0
Stn 9M_1081_042621	291	1900-01-12 10:00:00	2021-02-06 10:00:01		0			0
Stn 9M_1081_042621	292	1900-01-12 11:00:00	2021-02-06 11:00:01		0			0
Stn 9M_1081_042621	293	1900-01-12 12:00:00	2021-02-06 12:00:01	Low Frequency	0			0
Stn 9M_1081_042621	294	1900-01-12 13:00:00	2021-02-06 13:00:01		0			0
Stn 9M_1081_042621	295	1900-01-12 14:00:00	2021-02-06 14:00:01		0			0
Stn 9M_1081_042621	296	1900-01-12 15:00:00	2021-02-06 15:00:01		0			0
Stn 9M_1081_042621	297	1900-01-12 16:00:00	2021-02-06 16:00:01		0			0
Stn 9M_1081_042621	298	1900-01-12 17:00:00	2021-02-06 17:00:01		0			0
Stn 9M_1081_042621	299	1900-01-12 18:00:00	2021-02-06 18:00:01		0			0
Stn 9M_1081_042621	300	1900-01-12 19:00:00	2021-02-06 19:00:01		0			0
Stn 9M_1081_042621	301	1900-01-12 20:00:00	2021-02-06 20:00:01		0			0
Stn 9M_1081_042621	302	1900-01-12 21:00:00	2021-02-06 21:00:01		0			0
Stn 9M_1081_042621	303	1900-01-12 22:00:00	2021-02-06 22:00:01	Low Frequency	0			0
Stn 9M_1081_042621	304	1900-01-12 23:00:00	2021-02-06 23:00:01		0			0
Stn 9M_1081_042621	305	1900-01-13	2021-02-07 00:00:01		0			0
Stn 9M_1081_042621	306	1900-01-13 01:00:00	2021-02-07 01:00:01		0			0
Stn 9M_1081_042621	307	1900-01-13 02:00:00	2021-02-07 02:00:01		0			0
Stn 9M_1081_042621	308	1900-01-13 03:00:00	2021-02-07 03:00:01		0			0
Stn 9M_1081_042621	309	1900-01-13 04:00:00	2021-02-07 04:00:01		0			0
Stn 9M_1081_042621	310	1900-01-13 05:00:00	2021-02-07 05:00:01		0			0
Stn 9M_1081_042621	311	1900-01-13 06:00:00	2021-02-07 06:00:01		0			0
Stn 9M_1081_042621	312	1900-01-13 07:00:00	2021-02-07 07:00:01		0			0
Stn 9M_1081_042621	313	1900-01-13 08:00:00	2021-02-07 08:00:01		0			0
Stn 9M_1081_042621	314	1900-01-13 09:00:00	2021-02-07 09:00:01		0			0
Stn 9M_1081_042621	315	1900-01-13 10:00:00	2021-02-07 10:00:01		0			0
Stn 9M_1081_042621	316	1900-01-13 11:00:00	2021-02-07 11:00:01		0			0
Stn 9M_1081_042621	317	1900-01-13 12:00:00	2021-02-07 12:00:01		0			0
Stn 9M_1081_042621	318	1900-01-13 13:00:00	2021-02-07 13:00:01		0			0
Stn 9M_1081_042621	319	1900-01-13 14:00:00	2021-02-07 14:00:01		0			0
Stn 9M_1081_042621	320	1900-01-13 15:00:00	2021-02-07 15:00:01		0			0
Stn 9M_1081_042621	321	1900-01-13 16:00:00	2021-02-07 16:00:01		0			0
Stn 9M_1081_042621	322	1900-01-13 17:00:00	2021-02-07 17:00:01		0			0
Stn 9M_1081_042621	323	1900-01-13 18:00:00	2021-02-07 18:00:01		0			0
Stn 9M_1081_042621	324	1900-01-13 19:00:00	2021-02-07 19:00:01		0			0
Stn 9M_1081_042621	325	1900-01-13 20:00:00	2021-02-07 20:00:01		0			0
Stn 9M_1081_042621	326	1900-01-13 21:00:00	2021-02-07 21:00:01		0			0
Stn 9M_1081_042621	327	1900-01-13 22:00:00	2021-02-07 22:00:01		0			0
Stn 9M_1081_042621	328	1900-01-13 23:00:00	2021-02-07 23:00:01		0			0
Stn 9M_1081_042621	329	1900-01-14	2021-02-08 00:00:01		0			0
Stn 9M_1081_042621	330	1900-01-14 01:00:00	2021-02-08 01:00:01		0			0
Stn 9M_1081_042621	331	1900-01-14 02:00:00	2021-02-08 02:00:01		0			0
Stn 9M_1081_042621	332	1900-01-14 03:00:00	2021-02-08 03:00:01		0			0
Stn 9M_1081_042621	333	1900-01-14 04:00:00	2021-02-08 04:00:01		0			0
Stn 9M_1081_042621	334	1900-01-14 05:00:00	2021-02-08 05:00:01		0			0
Stn 9M_1081_042621	335	1900-01-14 06:00:00	2021-02-08 06:00:01		0			0
Stn 9M_1081_042621	336	1900-01-14 07:00:00	2021-02-08 07:00:01		0			0
Stn 9M_1081_042621	337	1900-01-14 08:00:00	2021-02-08 08:00:01		0			0
Stn 9M_1081_042621	338	1900-01-14 09:00:00	2021-02-08 09:00:01		0			0
Stn 9M_1081_042621	339	1900-01-14 10:00:00	2021-02-08 10:00:01		0			0
Stn 9M_1081_042621	340	1900-01-14 11:00:00	2021-02-08 11:00:01		0			0
Stn 9M_1081_042621	341	1900-01-14 12:00:00	2021-02-08 12:00:01	Low Frequency	0			0
Stn 9M_1081_042621	342	1900-01-14 13:00:00	2021-02-08 13:00:01		0			0
Stn 9M_1081_042621	343	1900-01-14 14:00:00	2021-02-08 14:00:01	Low Frequency	0			0
Stn 9M_1081_042621	344	1900-01-14 15:00:00	2021-02-08 15:00:01		0			0
Stn 9M_1081_042621	345	1900-01-14 16:00:00	2021-02-08 16:00:01		0			0
Stn 9M_1081_042621	346	1900-01-14 17:00:00	2021-02-08 17:00:01		0			0
Stn 9M_1081_042621	347	1900-01-14 18:00:00	2021-02-08 18:00:01		0			0
Stn 9M_1081_042621	348	1900-01-14 19:00:00	2021-02-08 19:00:01		0			0
Stn 9M_1081_042621	349	1900-01-14 20:00:00	2021-02-08 20:00:01		0			0
Stn 9M_1081_042621	350	1900-01-14 21:00:00	2021-02-08 21:00:01		0			0
Stn 9M_1081_042621	351	1900-01-14 22:00:00	2021-02-08 22:00:01		0			0
Stn 9M_1081_042621	352	1900-01-14 23:00:00	2021-02-08 23:00:01		0			0
Stn 9M_1081_042621	353	1900-01-15	2021-02-09 00:00:01		0			0
Stn 9M_1081_042621	354	1900-01-15 01:00:00	2021-02-09 01:00:01		0			0
Stn 9M_1081_042621	355	1900-01-15 02:00:00	2021-02-09 02:00:01		0			0
Stn 9M_1081_042621	356	1900-01-15 03:00:00	2021-02-09 03:00:01		0			0
Stn 9M_1081_042621	357	1900-01-15 04:00:00	2021-02-09 04:00:01		0			0
Stn 9M_1081_042621	358	1900-01-15 05:00:00	2021-02-09 05:00:01		0			0
Stn 9M_1081_042621	359	1900-01-15 06:00:00	2021-02-09 06:00:01		0			0
Stn 9M_1081_042621	360	1900-01-15 07:00:00	2021-02-09 07:00:01		0			0
Stn 9M_1081_042621	361	1900-01-15 08:00:00	2021-02-09 08:00:01		0			0
Stn 9M_1081_042621	362	1900-01-15 09:00:00	2021-02-09 09:00:01		0			0
Stn 9M_1081_042621	363	1900-01-15 10:00:00	2021-02-09 10:00:01		0			0
Stn 9M_1081_042621	364	1900-01-15 11:00:00	2021-02-09 11:00:01		0			0
Stn 9M_1081_042621	365	1900-01-15 12:00:00	2021-02-09 12:00:01		0			0
Stn 9M_1081_042621	366	1900-01-15 13:00:00	2021-02-09 13:00:01		0			0
Stn 9M_1081_042621	367	1900-01-15 14:00:00	2021-02-09 14:00:01		0			0
Stn 9M_1081_042621	368	1900-01-15 15:00:00	2021-02-09 15:00:01		0			0
Stn 9M_1081_042621	369	1900-01-15 16:00:00	2021-02-09 16:00:01		0			0
Stn 9M_1081_042621	370	1900-01-15 17:00:00	2021-02-09 17:00:01		0			0
Stn 9M_1081_042621	371	1900-01-15 18:00:00	2021-02-09 18:00:01		0			0
Stn 9M_1081_042621	372	1900-01-15 19:00:00	2021-02-09 19:00:01		0			0
Stn 9M_1081_042621	373	1900-01-15 20:00:00	2021-02-09 20:00:01		0			0
Stn 9M_1081_042621	374	1900-01-15 21:00:00	2021-02-09 21:00:01		0			0
Stn 9M_1081_042621	375	1900-01-15 22:00:00	2021-02-09 22:00:01		0			0
Stn 9M_1081_042621	376	1900-01-15 23:00:00	2021-02-09 23:00:01		0			0
Stn 9M_1081_042621	377	1900-01-16	2021-02-10 00:00:01		0			0
Stn 9M_1081_042621	378	1900-01-16 01:00:00	2021-02-10 01:00:01		0			0
Stn 9M_1081_042621	379	1900-01-16 02:00:00	2021-02-10 02:00:01		0			0
Stn 9M_1081_042621	380	1900-01-16 03:00:00	2021-02-10 03:00:01		0			0
Stn 9M_1081_042621	381	1900-01-16 04:00:00	2021-02-10 04:00:01		0			0
Stn 9M_1081_042621	382	1900-01-16 05:00:00	2021-02-10 05:00:01		0			0
Stn 9M_1081_042621	383	1900-01-16 06:00:00	2021-02-10 06:00:01		0			0
Stn 9M_1081_042621	384	1900-01-16 07:00:00	2021-02-10 07:00:01		0			0
Stn 9M_1081_042621	385	1900-01-16 08:00:00	2021-02-10 08:00:01		0			0
Stn 9M_1081_042621	386	1900-01-16 09:00:00	2021-02-10 09:00:01		0			0
Stn 9M_1081_042621	387	1900-01-16 10:00:00	2021-02-10 10:00:01		0			0
Stn 9M_1081_042621	388	1900-01-16 11:00:00	2021-02-10 11:00:01		0			0
Stn 9M_1081_042621	389	1900-01-16 12:00:00	2021-02-10 12:00:01		0			0
Stn 9M_1081_042621	390	1900-01-16 13:00:00	2021-02-10 13:00:01		0			0
Stn 9M_1081_042621	391	1900-01-16 14:00:00	2021-02-10 14:00:01		0			0
Stn 9M_1081_042621	392	1900-01-16 15:00:00	2021-02-10 15:00:01		0			0
Stn 9M_1081_042621	393	1900-01-16 16:00:00	2021-02-10 16:00:01		0			0
Stn 9M_1081_042621	394	1900-01-16 17:00:00	2021-02-10 17:00:01		0			0
Stn 9M_1081_042621	395	1900-01-16 18:00:00	2021-02-10 18:00:01		0			0
Stn 9M_1081_042621	396	1900-01-16 19:00:00	2021-02-10 19:00:01		0			0
Stn 9M_1081_042621	397	1900-01-16 20:00:00	2021-02-10 20:00:01		0			0
Stn 9M_1081_042621	398	1900-01-16 21:00:00	2021-02-10 21:00:01		0			0
Stn 9M_1081_042621	399	1900-01-16 22:00:00	2021-02-10 22:00:01		0			0
Stn 9M_1081_042621	400	1900-01-16 23:00:00	2021-02-10 23:00:01		0			0
Stn 9M_1081_042621	401	1900-01-17	2021-02-11 00:00:01		0			0
Stn 9M_1081_042621	402	1900-01-17 01:00:00	2021-02-11 01:00:01		0			0
Stn 9M_1081_042621	403	1900-01-17 02:00:00	2021-02-11 02:00:01		0			0
Stn 9M_1081_042621	404	1900-01-17 03:00:00	2021-02-11 03:00:01		0			0
Stn 9M_1081_042621	405	1900-01-17 04:00:00	2021-02-11 04:00:01		0			0
Stn 9M_1081_042621	406	1900-01-17 05:00:00	2021-02-11 05:00:01		0			0
Stn 9M_1081_042621	407	1900-01-17 06:00:00	2021-02-11 06:00:02		0			0
Stn 9M_1081_042621	408	1900-01-17 07:00:00	2021-02-11 07:00:02		0			0
Stn 9M_1081_042621	409	1900-01-17 08:00:00	2021-02-11 08:00:02		0			0
Stn 9M_1081_042621	410	1900-01-17 09:00:00	2021-02-11 09:00:02		0			0
Stn 9M_1081_042621	411	1900-01-17 10:00:00	2021-02-11 10:00:02		0			0
Stn 9M_1081_042621	412	1900-01-17 11:00:00	2021-02-11 11:00:02		0			0
Stn 9M_1081_042621	413	1900-01-17 12:00:00	2021-02-11 12:00:02	Low Frequency	0			0
Stn 9M_1081_042621	414	1900-01-17 13:00:00	2021-02-11 13:00:02		0			0
Stn 9M_1081_042621	415	1900-01-17 14:00:00	2021-02-11 14:00:02		0			0
Stn 9M_1081_042621	416	1900-01-17 15:00:00	2021-02-11 15:00:02		0			0
Stn 9M_1081_042621	417	1900-01-17 16:00:00	2021-02-11 16:00:02		0			0
Stn 9M_1081_042621	418	1900-01-17 17:00:00	2021-02-11 17:00:02		0			0
Stn 9M_1081_042621	419	1900-01-17 18:00:00	2021-02-11 18:00:02		0			0
Stn 9M_1081_042621	420	1900-01-17 19:00:00	2021-02-11 19:00:02		0			0
Stn 9M_1081_042621	421	1900-01-17 20:00:00	2021-02-11 20:00:02		0			0
Stn 9M_1081_042621	422	1900-01-17 21:00:00	2021-02-11 21:00:02		0			0
Stn 9M_1081_042621	423	1900-01-17 22:00:00	2021-02-11 22:00:02		0			0
Stn 9M_1081_042621	424	1900-01-17 23:00:00	2021-02-11 23:00:02		0			0
Stn 9M_1081_042621	425	1900-01-18	2021-02-12 00:00:02		0			0
Stn 9M_1081_042621	426	1900-01-18 01:00:00	2021-02-12 01:00:02		0			0
Stn 9M_1081_042621	427	1900-01-18 02:00:00	2021-02-12 02:00:02		0			0
Stn 9M_1081_042621	428	1900-01-18 03:00:00	2021-02-12 03:00:02		0			0
Stn 9M_1081_042621	429	1900-01-18 04:00:00	2021-02-12 04:00:02		0			0
Stn 9M_1081_042621	430	1900-01-18 05:00:00	2021-02-12 05:00:02		0			0
Stn 9M_1081_042621	431	1900-01-18 06:00:00	2021-02-12 06:00:02		0			0
Stn 9M_1081_042621	432	1900-01-18 07:00:00	2021-02-12 07:00:02		0			0
Stn 9M_1081_042621	433	1900-01-18 08:00:00	2021-02-12 08:00:02		0			0
Stn 9M_1081_042621	434	1900-01-18 09:00:00	2021-02-12 09:00:02		0			0
Stn 9M_1081_042621	435	1900-01-18 10:00:00	2021-02-12 10:00:02		0			0
Stn 9M_1081_042621	436	1900-01-18 11:00:00	2021-02-12 11:00:02		0			0
Stn 9M_1081_042621	437	1900-01-18 12:00:00	2021-02-12 12:00:02		0			0
Stn 9M_1081_042621	438	1900-01-18 13:00:00	2021-02-12 13:00:02		0			0
Stn 9M_1081_042621	439	1900-01-18 14:00:00	2021-02-12 14:00:02		0			0
Stn 9M_1081_042621	440	1900-01-18 15:00:00	2021-02-12 15:00:02		0			0
Stn 9M_1081_042621	441	1900-01-18 16:00:00	2021-02-12 16:00:02	Low Frequency	0			0
Stn 9M_1081_042621	442	1900-01-18 17:00:00	2021-02-12 17:00:02		0			0
Stn 9M_1081_042621	443	1900-01-18 18:00:00	2021-02-12 18:00:02		0			0
Stn 9M_1081_042621	444	1900-01-18 19:00:00	2021-02-12 19:00:02		0			0
Stn 9M_1081_042621	445	1900-01-18 20:00:00	2021-02-12 20:00:02		0			0
Stn 9M_1081_042621	446	1900-01-18 21:00:00	2021-02-12 21:00:02		0			0
Stn 9M_1081_042621	447	1900-01-18 22:00:00	2021-02-12 22:00:02		0			0
Stn 9M_1081_042621	448	1900-01-18 23:00:00	2021-02-12 23:00:02		0			0
Stn 9M_1081_042621	449	1900-01-19	2021-02-13 00:00:02		0			0
Stn 9M_1081_042621	450	1900-01-19 01:00:00	2021-02-13 01:00:02		0			0
Stn 9M_1081_042621	451	1900-01-19 02:00:00	2021-02-13 02:00:02		0			0
Stn 9M_1081_042621	452	1900-01-19 03:00:00	2021-02-13 03:00:02		0			0
Stn 9M_1081_042621	453	1900-01-19 04:00:00	2021-02-13 04:00:02		0			0
Stn 9M_1081_042621	454	1900-01-19 05:00:00	2021-02-13 05:00:02		0			0
Stn 9M_1081_042621	455	1900-01-19 06:00:00	2021-02-13 06:00:02		0			0
Stn 9M_1081_042621	456	1900-01-19 07:00:00	2021-02-13 07:00:02		0			0
Stn 9M_1081_042621	457	1900-01-19 08:00:00	2021-02-13 08:00:02		0			0
Stn 9M_1081_042621	458	1900-01-19 09:00:00	2021-02-13 09:00:02		0			0
Stn 9M_1081_042621	459	1900-01-19 10:00:00	2021-02-13 10:00:02	Low Frequency	0			0
Stn 9M_1081_042621	460	1900-01-19 11:00:00	2021-02-13 11:00:02		0			0
Stn 9M_1081_042621	461	1900-01-19 12:00:00	2021-02-13 12:00:02		0			0
Stn 9M_1081_042621	462	1900-01-19 13:00:00	2021-02-13 13:00:02		0			0
Stn 9M_1081_042621	463	1900-01-19 14:00:00	2021-02-13 14:00:02		0			0
Stn 9M_1081_042621	464	1900-01-19 15:00:00	2021-02-13 15:00:02		0			0
Stn 9M_1081_042621	465	1900-01-19 16:00:00	2021-02-13 16:00:02		0			0
Stn 9M_1081_042621	466	1900-01-19 17:00:00	2021-02-13 17:00:02		0			0
Stn 9M_1081_042621	467	1900-01-19 18:00:00	2021-02-13 18:00:02		0			0
Stn 9M_1081_042621	468	1900-01-19 19:00:00	2021-02-13 19:00:02		0			0
Stn 9M_1081_042621	469	1900-01-19 20:00:00	2021-02-13 20:00:02		0			0
Stn 9M_1081_042621	470	1900-01-19 21:00:00	2021-02-13 21:00:02		0			0
Stn 9M_1081_042621	471	1900-01-19 22:00:00	2021-02-13 22:00:02		0			0
Stn 9M_1081_042621	472	1900-01-19 23:00:00	2021-02-13 23:00:02		0			0
Stn 9M_1081_042621	473	1900-01-20	2021-02-14 00:00:02		0			0
Stn 9M_1081_042621	474	1900-01-20 01:00:00	2021-02-14 01:00:02		0			0
Stn 9M_1081_042621	475	1900-01-20 02:00:00	2021-02-14 02:00:02		0			0
Stn 9M_1081_042621	476	1900-01-20 03:00:00	2021-02-14 03:00:02		0			0
Stn 9M_1081_042621	477	1900-01-20 04:00:00	2021-02-14 04:00:02		0			0
Stn 9M_1081_042621	478	1900-01-20 05:00:00	2021-02-14 05:00:02		0			0
Stn 9M_1081_042621	479	1900-01-20 06:00:00	2021-02-14 06:00:02		0			0
Stn 9M_1081_042621	480	1900-01-20 07:00:00	2021-02-14 07:00:02		0			0
Stn 9M_1081_042621	481	1900-01-20 08:00:00	2021-02-14 08:00:02		0			0
Stn 9M_1081_042621	482	1900-01-20 09:00:00	2021-02-14 09:00:02		0			0
Stn 9M_1081_042621	483	1900-01-20 10:00:00	2021-02-14 10:00:02		0			0
Stn 9M_1081_042621	484	1900-01-20 11:00:00	2021-02-14 11:00:02		0			0
Stn 9M_1081_042621	485	1900-01-20 12:00:00	2021-02-14 12:00:02		0			0
Stn 9M_1081_042621	486	1900-01-20 13:00:00	2021-02-14 13:00:02		0			0
Stn 9M_1081_042621	487	1900-01-20 14:00:00	2021-02-14 14:00:02		0			0
Stn 9M_1081_042621	488	1900-01-20 15:00:00	2021-02-14 15:00:02		0			0
Stn 9M_1081_042621	489	1900-01-20 16:00:00	2021-02-14 16:00:02		0			0
Stn 9M_1081_042621	490	1900-01-20 17:00:00	2021-02-14 17:00:02		0			0
Stn 9M_1081_042621	491	1900-01-20 18:00:00	2021-02-14 18:00:02		0			0
Stn 9M_1081_042621	492	1900-01-20 19:00:00	2021-02-14 19:00:02		0			0
Stn 9M_1081_042621	493	1900-01-20 20:00:00	2021-02-14 20:00:02		0			0
Stn 9M_1081_042621	494	1900-01-20 21:00:00	2021-02-14 21:00:02		0			0
Stn 9M_1081_042621	495	1900-01-20 22:00:00	2021-02-14 22:00:02		0			0
Stn 9M_1081_042621	496	1900-01-20 23:00:00	2021-02-14 23:00:02		0			0
Stn 9M_1081_042621	497	1900-01-21	2021-02-15 00:00:02		0			0
Stn 9M_1081_042621	498	1900-01-21 01:00:00	2021-02-15 01:00:02		0			0
Stn 9M_1081_042621	499	1900-01-21 02:00:00	2021-02-15 02:00:02		0			0
Stn 9M_1081_042621	500	1900-01-21 03:00:00	2021-02-15 03:00:02		0			0
Stn 9M_1081_042621	501	1900-01-21 04:00:00	2021-02-15 04:00:02		0			0
Stn 9M_1081_042621	502	1900-01-21 05:00:00	2021-02-15 05:00:02		0			0
Stn 9M_1081_042621	503	1900-01-21 06:00:00	2021-02-15 06:00:02		0			0
Stn 9M_1081_042621	504	1900-01-21 07:00:00	2021-02-15 07:00:02		0			0
Stn 9M_1081_042621	505	1900-01-21 08:00:00	2021-02-15 08:00:02		0			0
Stn 9M_1081_042621	506	1900-01-21 09:00:00	2021-02-15 09:00:02		0			0
Stn 9M_1081_042621	507	1900-01-21 10:00:00	2021-02-15 10:00:02		0			0
Stn 9M_1081_042621	508	1900-01-21 11:00:00	2021-02-15 11:00:02		0			0
Stn 9M_1081_042621	509	1900-01-21 12:00:00	2021-02-15 12:00:02		0			0
Stn 9M_1081_042621	510	1900-01-21 13:00:00	2021-02-15 13:00:02		0			0
Stn 9M_1081_042621	511	1900-01-21 14:00:00	2021-02-15 14:00:02	Low Frequency	0			0
Stn 9M_1081_042621	512	1900-01-21 15:00:00	2021-02-15 15:00:02		0			0
Stn 9M_1081_042621	513	1900-01-21 16:00:00	2021-02-15 16:00:02		0			0
Stn 9M_1081_042621	514	1900-01-21 17:00:00	2021-02-15 17:00:02		0			0
Stn 9M_1081_042621	515	1900-01-21 18:00:00	2021-02-15 18:00:02		0			0
Stn 9M_1081_042621	516	1900-01-21 19:00:00	2021-02-15 19:00:02		0			0
Stn 9M_1081_042621	517	1900-01-21 20:00:00	2021-02-15 20:00:02		0			0
Stn 9M_1081_042621	518	1900-01-21 21:00:00	2021-02-15 21:00:02		0			0
Stn 9M_1081_042621	519	1900-01-21 22:00:00	2021-02-15 22:00:02		0			0
Stn 9M_1081_042621	520	1900-01-21 23:00:00	2021-02-15 23:00:02		0			0
Stn 9M_1081_042621	521	1900-01-22	2021-02-16 00:00:02		0			0
Stn 9M_1081_042621	522	1900-01-22 01:00:00	2021-02-16 01:00:02		0			0
Stn 9M_1081_042621	523	1900-01-22 02:00:00	2021-02-16 02:00:02		0			0
Stn 9M_1081_042621	524	1900-01-22 03:00:00	2021-02-16 03:00:02		0			0
Stn 9M_1081_042621	525	1900-01-22 04:00:00	2021-02-16 04:00:02		0			0
Stn 9M_1081_042621	526	1900-01-22 05:00:00	2021-02-16 05:00:02		0			0
Stn 9M_1081_042621	527	1900-01-22 06:00:00	2021-02-16 06:00:02		0			0
Stn 9M_1081_042621	528	1900-01-22 07:00:00	2021-02-16 07:00:02		0			0
Stn 9M_1081_042621	529	1900-01-22 08:00:00	2021-02-16 08:00:02		0			0
Stn 9M_1081_042621	530	1900-01-22 09:00:00	2021-02-16 09:00:02		0			0
Stn 9M_1081_042621	531	1900-01-22 10:00:00	2021-02-16 10:00:02		0			0
Stn 9M_1081_042621	532	1900-01-22 11:00:00	2021-02-16 11:00:02		0			0
Stn 9M_1081_042621	533	1900-01-22 12:00:00	2021-02-16 12:00:02		0			0
Stn 9M_1081_042621	534	1900-01-22 13:00:00	2021-02-16 13:00:02		0			0
Stn 9M_1081_042621	535	1900-01-22 14:00:00	2021-02-16 14:00:02		0			0
Stn 9M_1081_042621	536	1900-01-22 15:00:00	2021-02-16 15:00:02		0			0
Stn 9M_1081_042621	537	1900-01-22 16:00:00	2021-02-16 16:00:02		0			0
Stn 9M_1081_042621	538	1900-01-22 17:00:00	2021-02-16 17:00:02		0			0
Stn 9M_1081_042621	539	1900-01-22 18:00:00	2021-02-16 18:00:02		0			0
Stn 9M_1081_042621	540	1900-01-22 19:00:00	2021-02-16 19:00:02		0			0
Stn 9M_1081_042621	541	1900-01-22 20:00:00	2021-02-16 20:00:02		0			0
Stn 9M_1081_042621	542	1900-01-22 21:00:00	2021-02-16 21:00:02		0			0
Stn 9M_1081_042621	543	1900-01-22 22:00:00	2021-02-16 22:00:02		0			0
Stn 9M_1081_042621	544	1900-01-22 23:00:00	2021-02-16 23:00:02		0			0
Stn 9M_1081_042621	545	1900-01-23	2021-02-17 00:00:02		0			0
Stn 9M_1081_042621	546	1900-01-23 01:00:00	2021-02-17 01:00:02		0			0
Stn 9M_1081_042621	547	1900-01-23 02:00:00	2021-02-17 02:00:02		0			0
Stn 9M_1081_042621	548	1900-01-23 03:00:00	2021-02-17 03:00:02		0			0
Stn 9M_1081_042621	549	1900-01-23 04:00:00	2021-02-17 04:00:02		0			0
Stn 9M_1081_042621	550	1900-01-23 05:00:00	2021-02-17 05:00:02		0			0
Stn 9M_1081_042621	551	1900-01-23 06:00:00	2021-02-17 06:00:02		0			0
Stn 9M_1081_042621	552	1900-01-23 07:00:00	2021-02-17 07:00:02		0			0
Stn 9M_1081_042621	553	1900-01-23 08:00:00	2021-02-17 08:00:02		0			0
Stn 9M_1081_042621	554	1900-01-23 09:00:00	2021-02-17 09:00:02		0			0
Stn 9M_1081_042621	555	1900-01-23 10:00:00	2021-02-17 10:00:02		0			0
Stn 9M_1081_042621	556	1900-01-23 11:00:00	2021-02-17 11:00:02		0			0
Stn 9M_1081_042621	557	1900-01-23 12:00:00	2021-02-17 12:00:02		0			0
Stn 9M_1081_042621	558	1900-01-23 13:00:00	2021-02-17 13:00:02		0			0
Stn 9M_1081_042621	559	1900-01-23 14:00:00	2021-02-17 14:00:02	Low Frequency	0			0
Stn 9M_1081_042621	560	1900-01-23 15:00:00	2021-02-17 15:00:02		0			0
Stn 9M_1081_042621	561	1900-01-23 16:00:00	2021-02-17 16:00:02		0			0
Stn 9M_1081_042621	562	1900-01-23 17:00:00	2021-02-17 17:00:02		0			0
Stn 9M_1081_042621	563	1900-01-23 18:00:00	2021-02-17 18:00:02		0			0
Stn 9M_1081_042621	564	1900-01-23 19:00:00	2021-02-17 19:00:02		0			0
Stn 9M_1081_042621	565	1900-01-23 20:00:00	2021-02-17 20:00:02		0			0
Stn 9M_1081_042621	566	1900-01-23 21:00:00	2021-02-17 21:00:02		0			0
Stn 9M_1081_042621	567	1900-01-23 22:00:00	2021-02-17 22:00:02		0			0
Stn 9M_1081_042621	568	1900-01-23 23:00:00	2021-02-17 23:00:02		0			0
Stn 9M_1081_042621	569	1900-01-24	2021-02-18 00:00:02		0			0
Stn 9M_1081_042621	570	1900-01-24 01:00:00	2021-02-18 01:00:02		0			0
Stn 9M_1081_042621	571	1900-01-24 02:00:00	2021-02-18 02:00:02		0			0
Stn 9M_1081_042621	572	1900-01-24 03:00:00	2021-02-18 03:00:02		0			0
Stn 9M_1081_042621	573	1900-01-24 04:00:00	2021-02-18 04:00:02		0			0
Stn 9M_1081_042621	574	1900-01-24 05:00:00	2021-02-18 05:00:02		0			0
Stn 9M_1081_042621	575	1900-01-24 06:00:00	2021-02-18 06:00:02		0			0
Stn 9M_1081_042621	576	1900-01-24 07:00:00	2021-02-18 07:00:02		0			0
Stn 9M_1081_042621	577	1900-01-24 08:00:00	2021-02-18 08:00:02		0			0
Stn 9M_1081_042621	578	1900-01-24 09:00:00	2021-02-18 09:00:02		0			0
Stn 9M_1081_042621	579	1900-01-24 10:00:00	2021-02-18 10:00:02		0			0
Stn 9M_1081_042621	580	1900-01-24 11:00:00	2021-02-18 11:00:02		0			0
Stn 9M_1081_042621	581	1900-01-24 12:00:00	2021-02-18 12:00:02		0			0
Stn 9M_1081_042621	582	1900-01-24 13:00:00	2021-02-18 13:00:02		0			0
Stn 9M_1081_042621	583	1900-01-24 14:00:00	2021-02-18 14:00:02		0			0
Stn 9M_1081_042621	584	1900-01-24 15:00:00	2021-02-18 15:00:02		0			0
Stn 9M_1081_042621	585	1900-01-24 16:00:00	2021-02-18 16:00:02		0			0
Stn 9M_1081_042621	586	1900-01-24 17:00:00	2021-02-18 17:00:02		0			0
Stn 9M_1081_042621	587	1900-01-24 18:00:00	2021-02-18 18:00:02		0			0
Stn 9M_1081_042621	588	1900-01-24 19:00:00	2021-02-18 19:00:02		0			0
Stn 9M_1081_042621	589	1900-01-24 20:00:00	2021-02-18 20:00:02		0			0
Stn 9M_1081_042621	590	1900-01-24 21:00:00	2021-02-18 21:00:02		0			0
Stn 9M_1081_042621	591	1900-01-24 22:00:00	2021-02-18 22:00:02		0			0
Stn 9M_1081_042621	592	1900-01-24 23:00:00	2021-02-18 23:00:02		0			0
Stn 9M_1081_042621	593	1900-01-25	2021-02-19 00:00:02		0			0
Stn 9M_1081_042621	594	1900-01-25 01:00:00	2021-02-19 01:00:02		0			0
Stn 9M_1081_042621	595	1900-01-25 02:00:00	2021-02-19 02:00:02		0			0
Stn 9M_1081_042621	596	1900-01-25 03:00:00	2021-02-19 03:00:02		0			0
Stn 9M_1081_042621	597	1900-01-25 04:00:00	2021-02-19 04:00:02		0			0
Stn 9M_1081_042621	598	1900-01-25 05:00:00	2021-02-19 05:00:02		0			0
Stn 9M_1081_042621	599	1900-01-25 06:00:00	2021-02-19 06:00:02		0			0
Stn 9M_1081_042621	600	1900-01-25 07:00:00	2021-02-19 07:00:02		0			0
Stn 9M_1081_042621	601	1900-01-25 08:00:00	2021-02-19 08:00:02		0			0
Stn 9M_1081_042621	602	1900-01-25 09:00:00	2021-02-19 09:00:02		0			0
Stn 9M_1081_042621	603	1900-01-25 10:00:00	2021-02-19 10:00:02		0			0
Stn 9M_1081_042621	604	1900-01-25 11:00:00	2021-02-19 11:00:02		0			0
Stn 9M_1081_042621	605	1900-01-25 12:00:00	2021-02-19 12:00:02		0			0
Stn 9M_1081_042621	606	1900-01-25 13:00:00	2021-02-19 13:00:02		0			0
Stn 9M_1081_042621	607	1900-01-25 14:00:00	2021-02-19 14:00:03		0			0
Stn 9M_1081_042621	608	1900-01-25 15:00:00	2021-02-19 15:00:03		0			0
Stn 9M_1081_042621	609	1900-01-25 16:00:00	2021-02-19 16:00:03		0			0
Stn 9M_1081_042621	610	1900-01-25 17:00:00	2021-02-19 17:00:03		0			0
Stn 9M_1081_042621	611	1900-01-25 18:00:00	2021-02-19 18:00:03		0			0
Stn 9M_1081_042621	612	1900-01-25 19:00:00	2021-02-19 19:00:03		0			0
Stn 9M_1081_042621	613	1900-01-25 20:00:00	2021-02-19 20:00:03		0			0
Stn 9M_1081_042621	614	1900-01-25 21:00:00	2021-02-19 21:00:03		0			0
Stn 9M_1081_042621	615	1900-01-25 22:00:00	2021-02-19 22:00:03		0			0
Stn 9M_1081_042621	616	1900-01-25 23:00:00	2021-02-19 23:00:03		0			0
Stn 9M_1081_042621	617	1900-01-26	2021-02-20 00:00:03		0			0
Stn 9M_1081_042621	618	1900-01-26 01:00:00	2021-02-20 01:00:03		0			0
Stn 9M_1081_042621	619	1900-01-26 02:00:00	2021-02-20 02:00:03		0			0
Stn 9M_1081_042621	620	1900-01-26 03:00:00	2021-02-20 03:00:03		0			0
Stn 9M_1081_042621	621	1900-01-26 04:00:00	2021-02-20 04:00:03		0			0
Stn 9M_1081_042621	622	1900-01-26 05:00:00	2021-02-20 05:00:03		0			0
Stn 9M_1081_042621	623	1900-01-26 06:00:00	2021-02-20 06:00:03		0			0
Stn 9M_1081_042621	624	1900-01-26 07:00:00	2021-02-20 07:00:03		0			0
Stn 9M_1081_042621	625	1900-01-26 08:00:00	2021-02-20 08:00:03		0			0
Stn 9M_1081_042621	626	1900-01-26 09:00:00	2021-02-20 09:00:03		0			0
Stn 9M_1081_042621	627	1900-01-26 10:00:00	2021-02-20 10:00:03		0			0
Stn 9M_1081_042621	628	1900-01-26 11:00:00	2021-02-20 11:00:03		0			0
Stn 9M_1081_042621	629	1900-01-26 12:00:00	2021-02-20 12:00:03		0			0
Stn 9M_1081_042621	630	1900-01-26 13:00:00	2021-02-20 13:00:03		0			0
Stn 9M_1081_042621	631	1900-01-26 14:00:00	2021-02-20 14:00:03		0			0
Stn 9M_1081_042621	632	1900-01-26 15:00:00	2021-02-20 15:00:03		0			0
Stn 9M_1081_042621	633	1900-01-26 16:00:00	2021-02-20 16:00:03		0			0
Stn 9M_1081_042621	634	1900-01-26 17:00:00	2021-02-20 17:00:03		0			0
Stn 9M_1081_042621	635	1900-01-26 18:00:00	2021-02-20 18:00:03		0			0
Stn 9M_1081_042621	636	1900-01-26 19:00:00	2021-02-20 19:00:03		0			0
Stn 9M_1081_042621	637	1900-01-26 20:00:00	2021-02-20 20:00:03		0			0
Stn 9M_1081_042621	638	1900-01-26 21:00:00	2021-02-20 21:00:03		0			0
Stn 9M_1081_042621	639	1900-01-26 22:00:00	2021-02-20 22:00:03		0			0
Stn 9M_1081_042621	640	1900-01-26 23:00:00	2021-02-20 23:00:03		0			0
Stn 9M_1081_042621	641	1900-01-27	2021-02-21 00:00:03		0			0
Stn 9M_1081_042621	642	1900-01-27 01:00:00	2021-02-21 01:00:03		0			0
Stn 9M_1081_042621	643	1900-01-27 02:00:00	2021-02-21 02:00:03		0			0
Stn 9M_1081_042621	644	1900-01-27 03:00:00	2021-02-21 03:00:03		0			0
Stn 9M_1081_042621	645	1900-01-27 04:00:00	2021-02-21 04:00:03		0			0
Stn 9M_1081_042621	646	1900-01-27 05:00:00	2021-02-21 05:00:03		0			0
Stn 9M_1081_042621	647	1900-01-27 06:00:00	2021-02-21 06:00:03		0			0
Stn 9M_1081_042621	648	1900-01-27 07:00:00	2021-02-21 07:00:03		0			0
Stn 9M_1081_042621	649	1900-01-27 08:00:00	2021-02-21 08:00:03		0			0
Stn 9M_1081_042621	650	1900-01-27 09:00:00	2021-02-21 09:00:03		0			0
Stn 9M_1081_042621	651	1900-01-27 10:00:00	2021-02-21 10:00:03		0			0
Stn 9M_1081_042621	652	1900-01-27 11:00:00	2021-02-21 11:00:03		0			0
Stn 9M_1081_042621	653	1900-01-27 12:00:00	2021-02-21 12:00:03		0			0
Stn 9M_1081_042621	654	1900-01-27 13:00:00	2021-02-21 13:00:03		0			0
Stn 9M_1081_042621	655	1900-01-27 14:00:00	2021-02-21 14:00:03		0			0
Stn 9M_1081_042621	656	1900-01-27 15:00:00	2021-02-21 15:00:03		0			0
Stn 9M_1081_042621	657	1900-01-27 16:00:00	2021-02-21 16:00:03		0			0
Stn 9M_1081_042621	658	1900-01-27 17:00:00	2021-02-21 17:00:03		0			0
Stn 9M_1081_042621	659	1900-01-27 18:00:00	2021-02-21 18:00:03		0			0
Stn 9M_1081_042621	660	1900-01-27 19:00:00	2021-02-21 19:00:03		0			0
Stn 9M_1081_042621	661	1900-01-27 20:00:00	2021-02-21 20:00:03		0			0
Stn 9M_1081_042621	662	1900-01-27 21:00:00	2021-02-21 21:00:03		0			0
Stn 9M_1081_042621	663	1900-01-27 22:00:00	2021-02-21 22:00:03		0			0
Stn 9M_1081_042621	664	1900-01-27 23:00:00	2021-02-21 23:00:03		0			0
Stn 9M_1081_042621	665	1900-01-28	2021-02-22 00:00:03		0			0
Stn 9M_1081_042621	666	1900-01-28 01:00:00	2021-02-22 01:00:03		0			0
Stn 9M_1081_042621	667	1900-01-28 02:00:00	2021-02-22 02:00:03		0			0
Stn 9M_1081_042621	668	1900-01-28 03:00:00	2021-02-22 03:00:03		0			0
Stn 9M_1081_042621	669	1900-01-28 04:00:00	2021-02-22 04:00:03		0			0
Stn 9M_1081_042621	670	1900-01-28 05:00:00	2021-02-22 05:00:03		0			0
Stn 9M_1081_042621	671	1900-01-28 06:00:00	2021-02-22 06:00:03		0			0
Stn 9M_1081_042621	672	1900-01-28 07:00:00	2021-02-22 07:00:03		0			0
Stn 9M_1081_042621	673	1900-01-28 08:00:00	2021-02-22 08:00:03		0			0
Stn 9M_1081_042621	674	1900-01-28 09:00:00	2021-02-22 09:00:03		0			0
Stn 9M_1081_042621	675	1900-01-28 10:00:00	2021-02-22 10:00:03		0			0
Stn 9M_1081_042621	676	1900-01-28 11:00:00	2021-02-22 11:00:03		0			0
Stn 9M_1081_042621	677	1900-01-28 12:00:00	2021-02-22 12:00:03		0			0
Stn 9M_1081_042621	678	1900-01-28 13:00:00	2021-02-22 13:00:03		0			0
Stn 9M_1081_042621	679	1900-01-28 14:00:00	2021-02-22 14:00:03		0			0
Stn 9M_1081_042621	680	1900-01-28 15:00:00	2021-02-22 15:00:03		0			0
Stn 9M_1081_042621	681	1900-01-28 16:00:00	2021-02-22 16:00:03		0			0
Stn 9M_1081_042621	682	1900-01-28 17:00:00	2021-02-22 17:00:03		0			0
Stn 9M_1081_042621	683	1900-01-28 18:00:00	2021-02-22 18:00:03		0			0
Stn 9M_1081_042621	684	1900-01-28 19:00:00	2021-02-22 19:00:03		0			0
Stn 9M_1081_042621	685	1900-01-28 20:00:00	2021-02-22 20:00:03		0			0
Stn 9M_1081_042621	686	1900-01-28 21:00:00	2021-02-22 21:00:03		0			0
Stn 9M_1081_042621	687	1900-01-28 22:00:00	2021-02-22 22:00:03		0			0
Stn 9M_1081_042621	688	1900-01-28 23:00:00	2021-02-22 23:00:03		0			0
Stn 9M_1081_042621	689	1900-01-29	2021-02-23 00:00:03		0			0
Stn 9M_1081_042621	690	1900-01-29 01:00:00	2021-02-23 01:00:03		0			0
Stn 9M_1081_042621	691	1900-01-29 02:00:00	2021-02-23 02:00:03		0			0
Stn 9M_1081_042621	692	1900-01-29 03:00:00	2021-02-23 03:00:03		0			0
Stn 9M_1081_042621	693	1900-01-29 04:00:00	2021-02-23 04:00:03		0			0
Stn 9M_1081_042621	694	1900-01-29 05:00:00	2021-02-23 05:00:03		0			0
Stn 9M_1081_042621	695	1900-01-29 06:00:00	2021-02-23 06:00:03		0			0
Stn 9M_1081_042621	696	1900-01-29 07:00:00	2021-02-23 07:00:03		0			0
Stn 9M_1081_042621	697	1900-01-29 08:00:00	2021-02-23 08:00:03		0			0
Stn 9M_1081_042621	698	1900-01-29 09:00:00	2021-02-23 09:00:03		0			0
Stn 9M_1081_042621	699	1900-01-29 10:00:00	2021-02-23 10:00:03		0			0
Stn 9M_1081_042621	700	1900-01-29 11:00:00	2021-02-23 11:00:03		0			0
Stn 9M_1081_042621	701	1900-01-29 12:00:00	2021-02-23 12:00:03		0			0
Stn 9M_1081_042621	702	1900-01-29 13:00:00	2021-02-23 13:00:03		0			0
Stn 9M_1081_042621	703	1900-01-29 14:00:00	2021-02-23 14:00:03		0			0
Stn 9M_1081_042621	704	1900-01-29 15:00:00	2021-02-23 15:00:03		0			0
Stn 9M_1081_042621	705	1900-01-29 16:00:00	2021-02-23 16:00:03		0			0
Stn 9M_1081_042621	706	1900-01-29 17:00:00	2021-02-23 17:00:03		0			0
Stn 9M_1081_042621	707	1900-01-29 18:00:00	2021-02-23 18:00:03		0			0
Stn 9M_1081_042621	708	1900-01-29 19:00:00	2021-02-23 19:00:03		0			0
Stn 9M_1081_042621	709	1900-01-29 20:00:00	2021-02-23 20:00:03		0			0
Stn 9M_1081_042621	710	1900-01-29 21:00:00	2021-02-23 21:00:03		0			0
Stn 9M_1081_042621	711	1900-01-29 22:00:00	2021-02-23 22:00:03		0			0
Stn 9M_1081_042621	712	1900-01-29 23:00:00	2021-02-23 23:00:03		0			0
Stn 9M_1081_042621	713	1900-01-30	2021-02-24 00:00:03		0			0
Stn 9M_1081_042621	714	1900-01-30 01:00:00	2021-02-24 01:00:03		0			0
Stn 9M_1081_042621	715	1900-01-30 02:00:00	2021-02-24 02:00:03		0			0
Stn 9M_1081_042621	716	1900-01-30 03:00:00	2021-02-24 03:00:03		0			0
Stn 9M_1081_042621	717	1900-01-30 04:00:00	2021-02-24 04:00:03		0			0
Stn 9M_1081_042621	718	1900-01-30 05:00:00	2021-02-24 05:00:03		0			0
Stn 9M_1081_042621	719	1900-01-30 06:00:00	2021-02-24 06:00:03		0			0
Stn 9M_1081_042621	720	1900-01-30 07:00:00	2021-02-24 07:00:03		0			0
Stn 9M_1081_042621	721	1900-01-30 08:00:00	2021-02-24 08:00:03		0			0
Stn 9M_1081_042621	722	1900-01-30 09:00:00	2021-02-24 09:00:03		0			0
Stn 9M_1081_042621	723	1900-01-30 10:00:00	2021-02-24 10:00:03		0			0
Stn 9M_1081_042621	724	1900-01-30 11:00:00	2021-02-24 11:00:03		0			0
Stn 9M_1081_042621	725	1900-01-30 12:00:00	2021-02-24 12:00:03		0			0
Stn 9M_1081_042621	726	1900-01-30 13:00:00	2021-02-24 13:00:03		0			0
Stn 9M_1081_042621	727	1900-01-30 14:00:00	2021-02-24 14:00:03		0			0
Stn 9M_1081_042621	728	1900-01-30 15:00:00	2021-02-24 15:00:03		0			0
Stn 9M_1081_042621	729	1900-01-30 16:00:00	2021-02-24 16:00:03		0			0
Stn 9M_1081_042621	730	1900-01-30 17:00:00	2021-02-24 17:00:03		0			0
Stn 9M_1081_042621	731	1900-01-30 18:00:00	2021-02-24 18:00:03		0			0
Stn 9M_1081_042621	732	1900-01-30 19:00:00	2021-02-24 19:00:03		0			0
Stn 9M_1081_042621	733	1900-01-30 20:00:00	2021-02-24 20:00:03		0			0
Stn 9M_1081_042621	734	1900-01-30 21:00:00	2021-02-24 21:00:03		0			0
Stn 9M_1081_042621	735	1900-01-30 22:00:00	2021-02-24 22:00:03		0			0
Stn 9M_1081_042621	736	1900-01-30 23:00:00	2021-02-24 23:00:03		0			0
Stn 9M_1081_042621	737	1900-01-31	2021-02-25 00:00:03		0			0
Stn 9M_1081_042621	738	1900-01-31 01:00:00	2021-02-25 01:00:03		0			0
Stn 9M_1081_042621	739	1900-01-31 02:00:00	2021-02-25 02:00:03		0			0
Stn 9M_1081_042621	740	1900-01-31 03:00:00	2021-02-25 03:00:03		0			0
Stn 9M_1081_042621	741	1900-01-31 04:00:00	2021-02-25 04:00:03		0			0
Stn 9M_1081_042621	742	1900-01-31 05:00:00	2021-02-25 05:00:03		0			0
Stn 9M_1081_042621	743	1900-01-31 06:00:00	2021-02-25 06:00:03		0			0
Stn 9M_1081_042621	744	1900-01-31 07:00:00	2021-02-25 07:00:03		0			0
Stn 9M_1081_042621	745	1900-01-31 08:00:00	2021-02-25 08:00:03		0			0
Stn 9M_1081_042621	746	1900-01-31 09:00:00	2021-02-25 09:00:03		0			0
Stn 9M_1081_042621	747	1900-01-31 10:00:00	2021-02-25 10:00:03		0			0
Stn 9M_1081_042621	748	1900-01-31 11:00:00	2021-02-25 11:00:03		0			0
Stn 9M_1081_042621	749	1900-01-31 12:00:00	2021-02-25 12:00:03		0			0
Stn 9M_1081_042621	750	1900-01-31 13:00:00	2021-02-25 13:00:03		0			0
Stn 9M_1081_042621	751	1900-01-31 14:00:00	2021-02-25 14:00:03		0			0
Stn 9M_1081_042621	752	1900-01-31 15:00:00	2021-02-25 15:00:03		0			0
Stn 9M_1081_042621	753	1900-01-31 16:00:00	2021-02-25 16:00:03		0			0
Stn 9M_1081_042621	754	1900-01-31 17:00:00	2021-02-25 17:00:03		0			0
Stn 9M_1081_042621	755	1900-01-31 18:00:00	2021-02-25 18:00:03		0			0
Stn 9M_1081_042621	756	1900-01-31 19:00:00	2021-02-25 19:00:03		0			0
Stn 9M_1081_042621	757	1900-01-31 20:00:00	2021-02-25 20:00:03		0			0
Stn 9M_1081_042621	758	1900-01-31 21:00:00	2021-02-25 21:00:03		0			0
Stn 9M_1081_042621	759	1900-01-31 22:00:00	2021-02-25 22:00:03		0			0
Stn 9M_1081_042621	760	1900-01-31 23:00:00	2021-02-25 23:00:03		0			0
Stn 9M_1081_042621	761	1900-02-01	2021-02-26 00:00:03		0			0
Stn 9M_1081_042621	762	1900-02-01 01:00:00	2021-02-26 01:00:03		0			0
Stn 9M_1081_042621	763	1900-02-01 02:00:00	2021-02-26 02:00:03		0			0
Stn 9M_1081_042621	764	1900-02-01 03:00:00	2021-02-26 03:00:03		0			0
Stn 9M_1081_042621	765	1900-02-01 04:00:00	2021-02-26 04:00:03		0			0
Stn 9M_1081_042621	766	1900-02-01 05:00:00	2021-02-26 05:00:03		0			0
Stn 9M_1081_042621	767	1900-02-01 06:00:00	2021-02-26 06:00:03		0			0
Stn 9M_1081_042621	768	1900-02-01 07:00:00	2021-02-26 07:00:03		0			0
Stn 9M_1081_042621	769	1900-02-01 08:00:00	2021-02-26 08:00:03		0			0
Stn 9M_1081_042621	770	1900-02-01 09:00:00	2021-02-26 09:00:03		0			0
Stn 9M_1081_042621	771	1900-02-01 10:00:00	2021-02-26 10:00:03		0			0
Stn 9M_1081_042621	772	1900-02-01 11:00:00	2021-02-26 11:00:03		0			0
Stn 9M_1081_042621	773	1900-02-01 12:00:00	2021-02-26 12:00:03		0			0
Stn 9M_1081_042621	774	1900-02-01 13:00:00	2021-02-26 13:00:03		0			0
Stn 9M_1081_042621	775	1900-02-01 14:00:00	2021-02-26 14:00:03		0			0
Stn 9M_1081_042621	776	1900-02-01 15:00:00	2021-02-26 15:00:03		0			0
Stn 9M_1081_042621	777	1900-02-01 16:00:00	2021-02-26 16:00:03		0			0
Stn 9M_1081_042621	778	1900-02-01 17:00:00	2021-02-26 17:00:03		0			0
Stn 9M_1081_042621	779	1900-02-01 18:00:00	2021-02-26 18:00:03		0			0
Stn 9M_1081_042621	780	1900-02-01 19:00:00	2021-02-26 19:00:03		0			0
Stn 9M_1081_042621	781	1900-02-01 20:00:00	2021-02-26 20:00:03		0			0
Stn 9M_1081_042621	782	1900-02-01 21:00:00	2021-02-26 21:00:03		0			0
Stn 9M_1081_042621	783	1900-02-01 22:00:00	2021-02-26 22:00:03		0			0
Stn 9M_1081_042621	784	1900-02-01 23:00:00	2021-02-26 23:00:03		0			0
Stn 9M_1081_042621	785	1900-02-02	2021-02-27 00:00:03		0			0
Stn 9M_1081_042621	786	1900-02-02 01:00:00	2021-02-27 01:00:03		0			0
Stn 9M_1081_042621	787	1900-02-02 02:00:00	2021-02-27 02:00:03		0			0
Stn 9M_1081_042621	788	1900-02-02 03:00:00	2021-02-27 03:00:03		0			0
Stn 9M_1081_042621	789	1900-02-02 04:00:00	2021-02-27 04:00:03		0			0
Stn 9M_1081_042621	790	1900-02-02 05:00:00	2021-02-27 05:00:03		0			0
Stn 9M_1081_042621	791	1900-02-02 06:00:00	2021-02-27 06:00:03		0			0
Stn 9M_1081_042621	792	1900-02-02 07:00:00	2021-02-27 07:00:03		0			0
Stn 9M_1081_042621	793	1900-02-02 08:00:00	2021-02-27 08:00:03		0			0
Stn 9M_1081_042621	794	1900-02-02 09:00:00	2021-02-27 09:00:03		0			0
Stn 9M_1081_042621	795	1900-02-02 10:00:00	2021-02-27 10:00:03		0			0
Stn 9M_1081_042621	796	1900-02-02 11:00:00	2021-02-27 11:00:03		0			0
Stn 9M_1081_042621	797	1900-02-02 12:00:00	2021-02-27 12:00:03		0			0
Stn 9M_1081_042621	798	1900-02-02 13:00:00	2021-02-27 13:00:03		0			0
Stn 9M_1081_042621	799	1900-02-02 14:00:00	2021-02-27 14:00:03		0			0
Stn 9M_1081_042621	800	1900-02-02 15:00:00	2021-02-27 15:00:03		0			0
Stn 9M_1081_042621	801	1900-02-02 16:00:00	2021-02-27 16:00:03	Low Frequency	0			0
Stn 9M_1081_042621	802	1900-02-02 17:00:00	2021-02-27 17:00:03		0			0
Stn 9M_1081_042621	803	1900-02-02 18:00:00	2021-02-27 18:00:03	Burst Wide	2			1
Stn 9M_1081_042621	804	1900-02-02 19:00:00	2021-02-27 19:00:03		0			0
Stn 9M_1081_042621	805	1900-02-02 20:00:00	2021-02-27 20:00:03		0			0
Stn 9M_1081_042621	806	1900-02-02 21:00:00	2021-02-27 21:00:03		0			0
Stn 9M_1081_042621	807	1900-02-02 22:00:00	2021-02-27 22:00:04		0			0
Stn 9M_1081_042621	808	1900-02-02 23:00:00	2021-02-27 23:00:04		0			0
Stn 9M_1081_042621	809	1900-02-03	2021-02-28 00:00:04		0			0
Stn 9M_1081_042621	810	1900-02-03 01:00:00	2021-02-28 01:00:04		0			0
Stn 9M_1081_042621	811	1900-02-03 02:00:00	2021-02-28 02:00:04		0			0
Stn 9M_1081_042621	812	1900-02-03 03:00:00	2021-02-28 03:00:04		0			0
Stn 9M_1081_042621	813	1900-02-03 04:00:00	2021-02-28 04:00:04		0			0
Stn 9M_1081_042621	814	1900-02-03 05:00:00	2021-02-28 05:00:04		0			0
Stn 9M_1081_042621	815	1900-02-03 06:00:00	2021-02-28 06:00:04		0			0
Stn 9M_1081_042621	816	1900-02-03 07:00:00	2021-02-28 07:00:04		0			0
Stn 9M_1081_042621	817	1900-02-03 08:00:00	2021-02-28 08:00:04		0			0
Stn 9M_1081_042621	818	1900-02-03 09:00:00	2021-02-28 09:00:04		0			0
Stn 9M_1081_042621	819	1900-02-03 10:00:00	2021-02-28 10:00:04	Low Frequency	0			0
Stn 9M_1081_042621	820	1900-02-03 11:00:00	2021-02-28 11:00:04		0			0
Stn 9M_1081_042621	821	1900-02-03 12:00:00	2021-02-28 12:00:04	Broadband	0			0
Stn 9M_1081_042621	822	1900-02-03 13:00:00	2021-02-28 13:00:04		0			0
Stn 9M_1081_042621	823	1900-02-03 14:00:00	2021-02-28 14:00:04		0			0
Stn 9M_1081_042621	824	1900-02-03 15:00:00	2021-02-28 15:00:04		0			0
Stn 9M_1081_042621	825	1900-02-03 16:00:00	2021-02-28 16:00:04		0			0
Stn 9M_1081_042621	826	1900-02-03 17:00:00	2021-02-28 17:00:04		0			0
Stn 9M_1081_042621	827	1900-02-03 18:00:00	2021-02-28 18:00:04		0			0
Stn 9M_1081_042621	828	1900-02-03 19:00:00	2021-02-28 19:00:04		0			0
Stn 9M_1081_042621	829	1900-02-03 20:00:00	2021-02-28 20:00:04		0			0
Stn 9M_1081_042621	830	1900-02-03 21:00:00	2021-02-28 21:00:04		0			0
Stn 9M_1081_042621	831	1900-02-03 22:00:00	2021-02-28 22:00:04		0			0
Stn 9M_1081_042621	832	1900-02-03 23:00:00	2021-02-28 23:00:04		0			0
Stn 9M_1081_042621	833	1900-02-04	2021-03-01 00:00:04		0			0
Stn 9M_1081_042621	834	1900-02-04 01:00:00	2021-03-01 01:00:04		0			0
Stn 9M_1081_042621	835	1900-02-04 02:00:00	2021-03-01 02:00:04		0			0
Stn 9M_1081_042621	836	1900-02-04 03:00:00	2021-03-01 03:00:04		0			0
Stn 9M_1081_042621	837	1900-02-04 04:00:00	2021-03-01 04:00:04		0			0
Stn 9M_1081_042621	838	1900-02-04 05:00:00	2021-03-01 05:00:04		0			0
Stn 9M_1081_042621	839	1900-02-04 06:00:00	2021-03-01 06:00:04		0			0
Stn 9M_1081_042621	840	1900-02-04 07:00:00	2021-03-01 07:00:04		0			0
Stn 9M_1081_042621	841	1900-02-04 08:00:00	2021-03-01 08:00:04		0			0
Stn 9M_1081_042621	842	1900-02-04 09:00:00	2021-03-01 09:00:04		0			0
Stn 9M_1081_042621	843	1900-02-04 10:00:00	2021-03-01 10:00:04		0			0
Stn 9M_1081_042621	844	1900-02-04 11:00:00	2021-03-01 11:00:04		0			0
Stn 9M_1081_042621	845	1900-02-04 12:00:00	2021-03-01 12:00:04		0			0
Stn 9M_1081_042621	846	1900-02-04 13:00:00	2021-03-01 13:00:04		0			0
Stn 9M_1081_042621	847	1900-02-04 14:00:00	2021-03-01 14:00:04		0			0
Stn 9M_1081_042621	848	1900-02-04 15:00:00	2021-03-01 15:00:04		0			0
Stn 9M_1081_042621	849	1900-02-04 16:00:00	2021-03-01 16:00:04		0			0
Stn 9M_1081_042621	850	1900-02-04 17:00:00	2021-03-01 17:00:04		0			0
Stn 9M_1081_042621	851	1900-02-04 18:00:00	2021-03-01 18:00:04		0			0
Stn 9M_1081_042621	852	1900-02-04 19:00:00	2021-03-01 19:00:04		0			0
Stn 9M_1081_042621	853	1900-02-04 20:00:00	2021-03-01 20:00:04		0			0
Stn 9M_1081_042621	854	1900-02-04 21:00:00	2021-03-01 21:00:04		0			0
Stn 9M_1081_042621	855	1900-02-04 22:00:00	2021-03-01 22:00:04		0			0
Stn 9M_1081_042621	856	1900-02-04 23:00:00	2021-03-01 23:00:04		0			0
Stn 9M_1081_042621	857	1900-02-05	2021-03-02 00:00:04		0			0
Stn 9M_1081_042621	858	1900-02-05 01:00:00	2021-03-02 01:00:04		0			0
Stn 9M_1081_042621	859	1900-02-05 02:00:00	2021-03-02 02:00:04		0			0
Stn 9M_1081_042621	860	1900-02-05 03:00:00	2021-03-02 03:00:04		0			0
Stn 9M_1081_042621	861	1900-02-05 04:00:00	2021-03-02 04:00:04		0			0
Stn 9M_1081_042621	862	1900-02-05 05:00:00	2021-03-02 05:00:04		0			0
Stn 9M_1081_042621	863	1900-02-05 06:00:00	2021-03-02 06:00:04		0			0
Stn 9M_1081_042621	864	1900-02-05 07:00:00	2021-03-02 07:00:04		0			0
Stn 9M_1081_042621	865	1900-02-05 08:00:00	2021-03-02 08:00:04		0			0
Stn 9M_1081_042621	866	1900-02-05 09:00:00	2021-03-02 09:00:04		0			0
Stn 9M_1081_042621	867	1900-02-05 10:00:00	2021-03-02 10:00:04		0			0
Stn 9M_1081_042621	868	1900-02-05 11:00:00	2021-03-02 11:00:04		0			0
Stn 9M_1081_042621	869	1900-02-05 12:00:00	2021-03-02 12:00:04		0			0
Stn 9M_1081_042621	870	1900-02-05 13:00:00	2021-03-02 13:00:04		0			0
Stn 9M_1081_042621	871	1900-02-05 14:00:00	2021-03-02 14:00:04		0			0
Stn 9M_1081_042621	872	1900-02-05 15:00:00	2021-03-02 15:00:04		0			0
Stn 9M_1081_042621	873	1900-02-05 16:00:00	2021-03-02 16:00:04		0			0
Stn 9M_1081_042621	874	1900-02-05 17:00:00	2021-03-02 17:00:04		0			0
Stn 9M_1081_042621	875	1900-02-05 18:00:00	2021-03-02 18:00:04		0			0
Stn 9M_1081_042621	876	1900-02-05 19:00:00	2021-03-02 19:00:04		0			0
Stn 9M_1081_042621	877	1900-02-05 20:00:00	2021-03-02 20:00:04		0			0
Stn 9M_1081_042621	878	1900-02-05 21:00:00	2021-03-02 21:00:04		0			0
Stn 9M_1081_042621	879	1900-02-05 22:00:00	2021-03-02 22:00:04		0			0
Stn 9M_1081_042621	880	1900-02-05 23:00:00	2021-03-02 23:00:04		0			0
Stn 9M_1081_042621	881	1900-02-06	2021-03-03 00:00:04		0			0
Stn 9M_1081_042621	882	1900-02-06 01:00:00	2021-03-03 01:00:04		0			0
Stn 9M_1081_042621	883	1900-02-06 02:00:00	2021-03-03 02:00:04		0			0
Stn 9M_1081_042621	884	1900-02-06 03:00:00	2021-03-03 03:00:04		0			0
Stn 9M_1081_042621	885	1900-02-06 04:00:00	2021-03-03 04:00:04		0			0
Stn 9M_1081_042621	886	1900-02-06 05:00:00	2021-03-03 05:00:04		0			0
Stn 9M_1081_042621	887	1900-02-06 06:00:00	2021-03-03 06:00:04		0			0
Stn 9M_1081_042621	888	1900-02-06 07:00:00	2021-03-03 07:00:04		0			0
Stn 9M_1081_042621	889	1900-02-06 08:00:00	2021-03-03 08:00:04		0			0
Stn 9M_1081_042621	890	1900-02-06 09:00:00	2021-03-03 09:00:04		0			0
Stn 9M_1081_042621	891	1900-02-06 10:00:00	2021-03-03 10:00:04		0			0
Stn 9M_1081_042621	892	1900-02-06 11:00:00	2021-03-03 11:00:04		0			0
Stn 9M_1081_042621	893	1900-02-06 12:00:00	2021-03-03 12:00:04		0			0
Stn 9M_1081_042621	894	1900-02-06 13:00:00	2021-03-03 13:00:04		0			0
Stn 9M_1081_042621	895	1900-02-06 14:00:00	2021-03-03 14:00:04		0			0
Stn 9M_1081_042621	896	1900-02-06 15:00:00	2021-03-03 15:00:04		0			0
Stn 9M_1081_042621	897	1900-02-06 16:00:00	2021-03-03 16:00:04		0			0
Stn 9M_1081_042621	898	1900-02-06 17:00:00	2021-03-03 17:00:04		0			0
Stn 9M_1081_042621	899	1900-02-06 18:00:00	2021-03-03 18:00:04		0			0
Stn 9M_1081_042621	900	1900-02-06 19:00:00	2021-03-03 19:00:04		0			0
Stn 9M_1081_042621	901	1900-02-06 20:00:00	2021-03-03 20:00:04		0			0
Stn 9M_1081_042621	902	1900-02-06 21:00:00	2021-03-03 21:00:04		0			0
Stn 9M_1081_042621	903	1900-02-06 22:00:00	2021-03-03 22:00:04		0			0
Stn 9M_1081_042621	904	1900-02-06 23:00:00	2021-03-03 23:00:04		0			0
Stn 9M_1081_042621	905	1900-02-07	2021-03-04 00:00:04		0			0
Stn 9M_1081_042621	906	1900-02-07 01:00:00	2021-03-04 01:00:04		0			0
Stn 9M_1081_042621	907	1900-02-07 02:00:00	2021-03-04 02:00:04		0			0
Stn 9M_1081_042621	908	1900-02-07 03:00:00	2021-03-04 03:00:04		0			0
Stn 9M_1081_042621	909	1900-02-07 04:00:00	2021-03-04 04:00:04		0			0
Stn 9M_1081_042621	910	1900-02-07 05:00:00	2021-03-04 05:00:04		0			0
Stn 9M_1081_042621	911	1900-02-07 06:00:00	2021-03-04 06:00:04		0			0
Stn 9M_1081_042621	912	1900-02-07 07:00:00	2021-03-04 07:00:04		0			0
Stn 9M_1081_042621	913	1900-02-07 08:00:00	2021-03-04 08:00:04		0			0
Stn 9M_1081_042621	914	1900-02-07 09:00:00	2021-03-04 09:00:04		0			0
Stn 9M_1081_042621	915	1900-02-07 10:00:00	2021-03-04 10:00:04		0			0
Stn 9M_1081_042621	916	1900-02-07 11:00:00	2021-03-04 11:00:04		0			0
Stn 9M_1081_042621	917	1900-02-07 12:00:00	2021-03-04 12:00:04		0			0
Stn 9M_1081_042621	918	1900-02-07 13:00:00	2021-03-04 13:00:04		0			0
Stn 9M_1081_042621	919	1900-02-07 14:00:00	2021-03-04 14:00:04		0			0
Stn 9M_1081_042621	920	1900-02-07 15:00:00	2021-03-04 15:00:04		0			0
Stn 9M_1081_042621	921	1900-02-07 16:00:00	2021-03-04 16:00:04		0			0
Stn 9M_1081_042621	922	1900-02-07 17:00:00	2021-03-04 17:00:04		0			0
Stn 9M_1081_042621	923	1900-02-07 18:00:00	2021-03-04 18:00:04		0			0
Stn 9M_1081_042621	924	1900-02-07 19:00:00	2021-03-04 19:00:04		0			0
Stn 9M_1081_042621	925	1900-02-07 20:00:00	2021-03-04 20:00:04		0			0
Stn 9M_1081_042621	926	1900-02-07 21:00:00	2021-03-04 21:00:04		0			0
Stn 9M_1081_042621	927	1900-02-07 22:00:00	2021-03-04 22:00:04		0			0
Stn 9M_1081_042621	928	1900-02-07 23:00:00	2021-03-04 23:00:04		0			0
Stn 9M_1081_042621	929	1900-02-08	2021-03-05 00:00:04		0			0
Stn 9M_1081_042621	930	1900-02-08 01:00:00	2021-03-05 01:00:04		0			0
Stn 9M_1081_042621	931	1900-02-08 02:00:00	2021-03-05 02:00:04		0			0
Stn 9M_1081_042621	932	1900-02-08 03:00:00	2021-03-05 03:00:04		0			0
Stn 9M_1081_042621	933	1900-02-08 04:00:00	2021-03-05 04:00:04		0			0
Stn 9M_1081_042621	934	1900-02-08 05:00:00	2021-03-05 05:00:04		0			0
Stn 9M_1081_042621	935	1900-02-08 06:00:00	2021-03-05 06:00:04		0			0
Stn 9M_1081_042621	936	1900-02-08 07:00:00	2021-03-05 07:00:04		0			0
Stn 9M_1081_042621	937	1900-02-08 08:00:00	2021-03-05 08:00:04		0			0
Stn 9M_1081_042621	938	1900-02-08 09:00:00	2021-03-05 09:00:04		0			0
Stn 9M_1081_042621	939	1900-02-08 10:00:00	2021-03-05 10:00:04		0			0
Stn 9M_1081_042621	940	1900-02-08 11:00:00	2021-03-05 11:00:04		0			0
Stn 9M_1081_042621	941	1900-02-08 12:00:00	2021-03-05 12:00:04		0			0
Stn 9M_1081_042621	942	1900-02-08 13:00:00	2021-03-05 13:00:04		0			0
Stn 9M_1081_042621	943	1900-02-08 14:00:00	2021-03-05 14:00:04		0			0
Stn 9M_1081_042621	944	1900-02-08 15:00:00	2021-03-05 15:00:04		0			0
Stn 9M_1081_042621	945	1900-02-08 16:00:00	2021-03-05 16:00:04		0			0
Stn 9M_1081_042621	946	1900-02-08 17:00:00	2021-03-05 17:00:04		0			0
Stn 9M_1081_042621	947	1900-02-08 18:00:00	2021-03-05 18:00:04		0			0
Stn 9M_1081_042621	948	1900-02-08 19:00:00	2021-03-05 19:00:04		0			0
Stn 9M_1081_042621	949	1900-02-08 20:00:00	2021-03-05 20:00:04		0			0
Stn 9M_1081_042621	950	1900-02-08 21:00:00	2021-03-05 21:00:04		0			0
Stn 9M_1081_042621	951	1900-02-08 22:00:00	2021-03-05 22:00:04		0			0
Stn 9M_1081_042621	952	1900-02-08 23:00:00	2021-03-05 23:00:04		0			0
Stn 9M_1081_042621	953	1900-02-09	2021-03-06 00:00:04		0			0
Stn 9M_1081_042621	954	1900-02-09 01:00:00	2021-03-06 01:00:04		0			0
Stn 9M_1081_042621	955	1900-02-09 02:00:00	2021-03-06 02:00:04		0			0
Stn 9M_1081_042621	956	1900-02-09 03:00:00	2021-03-06 03:00:04		0			0
Stn 9M_1081_042621	957	1900-02-09 04:00:00	2021-03-06 04:00:04		0			0
Stn 9M_1081_042621	958	1900-02-09 05:00:00	2021-03-06 05:00:04		0			0
Stn 9M_1081_042621	959	1900-02-09 06:00:00	2021-03-06 06:00:04		0			0
Stn 9M_1081_042621	960	1900-02-09 07:00:00	2021-03-06 07:00:04		0			0
Stn 9M_1081_042621	961	1900-02-09 08:00:00	2021-03-06 08:00:04		0			0
Stn 9M_1081_042621	962	1900-02-09 09:00:00	2021-03-06 09:00:04		0			0
Stn 9M_1081_042621	963	1900-02-09 10:00:00	2021-03-06 10:00:04		0			0
Stn 9M_1081_042621	964	1900-02-09 11:00:00	2021-03-06 11:00:04		0			0
Stn 9M_1081_042621	965	1900-02-09 12:00:00	2021-03-06 12:00:04		0			0
Stn 9M_1081_042621	966	1900-02-09 13:00:00	2021-03-06 13:00:04		0			0
Stn 9M_1081_042621	967	1900-02-09 14:00:00	2021-03-06 14:00:04		0			0
Stn 9M_1081_042621	968	1900-02-09 15:00:00	2021-03-06 15:00:04		0			0
Stn 9M_1081_042621	969	1900-02-09 16:00:00	2021-03-06 16:00:04		0			0
Stn 9M_1081_042621	970	1900-02-09 17:00:00	2021-03-06 17:00:04		0			0
Stn 9M_1081_042621	971	1900-02-09 18:00:00	2021-03-06 18:00:04		0			0
Stn 9M_1081_042621	972	1900-02-09 19:00:00	2021-03-06 19:00:04		0			0
Stn 9M_1081_042621	973	1900-02-09 20:00:00	2021-03-06 20:00:04		0			0
Stn 9M_1081_042621	974	1900-02-09 21:00:00	2021-03-06 21:00:04		0			0
Stn 9M_1081_042621	975	1900-02-09 22:00:00	2021-03-06 22:00:04		0			0
Stn 9M_1081_042621	976	1900-02-09 23:00:00	2021-03-06 23:00:04		0			0
Stn 9M_1081_042621	977	1900-02-10	2021-03-07 00:00:04		0			0
Stn 9M_1081_042621	978	1900-02-10 01:00:00	2021-03-07 01:00:04		0			0
Stn 9M_1081_042621	979	1900-02-10 02:00:00	2021-03-07 02:00:04		0			0
Stn 9M_1081_042621	980	1900-02-10 03:00:00	2021-03-07 03:00:04		0			0
Stn 9M_1081_042621	981	1900-02-10 04:00:00	2021-03-07 04:00:04		0			0
Stn 9M_1081_042621	982	1900-02-10 05:00:00	2021-03-07 05:00:04		0			0
Stn 9M_1081_042621	983	1900-02-10 06:00:00	2021-03-07 06:00:04		0			0
Stn 9M_1081_042621	984	1900-02-10 07:00:00	2021-03-07 07:00:04		0			0
Stn 9M_1081_042621	985	1900-02-10 08:00:00	2021-03-07 08:00:04		0			0
Stn 9M_1081_042621	986	1900-02-10 09:00:00	2021-03-07 09:00:04		0			0
Stn 9M_1081_042621	987	1900-02-10 10:00:00	2021-03-07 10:00:04		0			0
Stn 9M_1081_042621	988	1900-02-10 11:00:00	2021-03-07 11:00:04		0			0
Stn 9M_1081_042621	989	1900-02-10 12:00:00	2021-03-07 12:00:04		0			0
Stn 9M_1081_042621	990	1900-02-10 13:00:00	2021-03-07 13:00:04		0			0
Stn 9M_1081_042621	991	1900-02-10 14:00:00	2021-03-07 14:00:04		0			0
Stn 9M_1081_042621	992	1900-02-10 15:00:00	2021-03-07 15:00:04		0			0
Stn 9M_1081_042621	993	1900-02-10 16:00:00	2021-03-07 16:00:04		0			0
Stn 9M_1081_042621	994	1900-02-10 17:00:00	2021-03-07 17:00:04		0			0
Stn 9M_1081_042621	995	1900-02-10 18:00:00	2021-03-07 18:00:04		0			0
Stn 9M_1081_042621	996	1900-02-10 19:00:00	2021-03-07 19:00:04		0			0
Stn 9M_1081_042621	997	1900-02-10 20:00:00	2021-03-07 20:00:04		0			0
Stn 9M_1081_042621	998	1900-02-10 21:00:00	2021-03-07 21:00:04		0			0
Stn 9M_1081_042621	999	1900-02-10 22:00:00	2021-03-07 22:00:04		0			0
Stn 9M_1081_042621	1000	1900-02-10 23:00:00	2021-03-07 23:00:04		0			0
Stn 9M_1081_042621	1001	1900-02-11	2021-03-08 00:00:04		0			0
Stn 9M_1081_042621	1002	1900-02-11 01:00:00	2021-03-08 01:00:04		0			0
Stn 9M_1081_042621	1003	1900-02-11 02:00:00	2021-03-08 02:00:04		0			0
Stn 9M_1081_042621	1004	1900-02-11 03:00:00	2021-03-08 03:00:04		0			0
Stn 9M_1081_042621	1005	1900-02-11 04:00:00	2021-03-08 04:00:04		0			0
Stn 9M_1081_042621	1006	1900-02-11 05:00:00	2021-03-08 05:00:04		0			0
Stn 9M_1081_042621	1007	1900-02-11 06:00:00	2021-03-08 06:00:05		0			0
Stn 9M_1081_042621	1008	1900-02-11 07:00:00	2021-03-08 07:00:05		0			0
Stn 9M_1081_042621	1009	1900-02-11 08:00:00	2021-03-08 08:00:05		0			0
Stn 9M_1081_042621	1010	1900-02-11 09:00:00	2021-03-08 09:00:05		0			0
Stn 9M_1081_042621	1011	1900-02-11 10:00:00	2021-03-08 10:00:05		0			0
Stn 9M_1081_042621	1012	1900-02-11 11:00:00	2021-03-08 11:00:05		0			0
Stn 9M_1081_042621	1013	1900-02-11 12:00:00	2021-03-08 12:00:05	Low Frequency	0			0
Stn 9M_1081_042621	1014	1900-02-11 13:00:00	2021-03-08 13:00:05		0			0
Stn 9M_1081_042621	1015	1900-02-11 14:00:00	2021-03-08 14:00:05		0			0
Stn 9M_1081_042621	1016	1900-02-11 15:00:00	2021-03-08 15:00:05		0			0
Stn 9M_1081_042621	1017	1900-02-11 16:00:00	2021-03-08 16:00:05		0			0
Stn 9M_1081_042621	1018	1900-02-11 17:00:00	2021-03-08 17:00:05		0			0
Stn 9M_1081_042621	1019	1900-02-11 18:00:00	2021-03-08 18:00:05		0			0
Stn 9M_1081_042621	1020	1900-02-11 19:00:00	2021-03-08 19:00:05		0			0
Stn 9M_1081_042621	1021	1900-02-11 20:00:00	2021-03-08 20:00:05		0			0
Stn 9M_1081_042621	1022	1900-02-11 21:00:00	2021-03-08 21:00:05		0			0
Stn 9M_1081_042621	1023	1900-02-11 22:00:00	2021-03-08 22:00:05		0			0
Stn 9M_1081_042621	1024	1900-02-11 23:00:00	2021-03-08 23:00:05		0			0
Stn 9M_1081_042621	1025	1900-02-12	2021-03-09 00:00:05		0			0
Stn 9M_1081_042621	1026	1900-02-12 01:00:00	2021-03-09 01:00:05		0			0
Stn 9M_1081_042621	1027	1900-02-12 02:00:00	2021-03-09 02:00:05		0			0
Stn 9M_1081_042621	1028	1900-02-12 03:00:00	2021-03-09 03:00:05		0			0
Stn 9M_1081_042621	1029	1900-02-12 04:00:00	2021-03-09 04:00:05		0			0
Stn 9M_1081_042621	1030	1900-02-12 05:00:00	2021-03-09 05:00:05		0			0
Stn 9M_1081_042621	1031	1900-02-12 06:00:00	2021-03-09 06:00:05		0			0
Stn 9M_1081_042621	1032	1900-02-12 07:00:00	2021-03-09 07:00:05		0			0
Stn 9M_1081_042621	1033	1900-02-12 08:00:00	2021-03-09 08:00:05		0			0
Stn 9M_1081_042621	1034	1900-02-12 09:00:00	2021-03-09 09:00:05		0			0
Stn 9M_1081_042621	1035	1900-02-12 10:00:00	2021-03-09 10:00:05		0			0
Stn 9M_1081_042621	1036	1900-02-12 11:00:00	2021-03-09 11:00:05		0			0
Stn 9M_1081_042621	1037	1900-02-12 12:00:00	2021-03-09 12:00:05		0			0
Stn 9M_1081_042621	1038	1900-02-12 13:00:00	2021-03-09 13:00:05		0			0
Stn 9M_1081_042621	1039	1900-02-12 14:00:00	2021-03-09 14:00:05		0			0
Stn 9M_1081_042621	1040	1900-02-12 15:00:00	2021-03-09 15:00:05		0			0
Stn 9M_1081_042621	1041	1900-02-12 16:00:00	2021-03-09 16:00:05		0			0
Stn 9M_1081_042621	1042	1900-02-12 17:00:00	2021-03-09 17:00:05		0			0
Stn 9M_1081_042621	1043	1900-02-12 18:00:00	2021-03-09 18:00:05		0			0
Stn 9M_1081_042621	1044	1900-02-12 19:00:00	2021-03-09 19:00:05		0			0
Stn 9M_1081_042621	1045	1900-02-12 20:00:00	2021-03-09 20:00:05		0			0
Stn 9M_1081_042621	1046	1900-02-12 21:00:00	2021-03-09 21:00:05		0			0
Stn 9M_1081_042621	1047	1900-02-12 22:00:00	2021-03-09 22:00:05		0			0
Stn 9M_1081_042621	1048	1900-02-12 23:00:00	2021-03-09 23:00:05		0			0
Stn 9M_1081_042621	1049	1900-02-13	2021-03-10 00:00:05		0			0
Stn 9M_1081_042621	1050	1900-02-13 01:00:00	2021-03-10 01:00:05		0			0
Stn 9M_1081_042621	1051	1900-02-13 02:00:00	2021-03-10 02:00:05		0			0
Stn 9M_1081_042621	1052	1900-02-13 03:00:00	2021-03-10 03:00:05		0			0
Stn 9M_1081_042621	1053	1900-02-13 04:00:00	2021-03-10 04:00:05		0			0
Stn 9M_1081_042621	1054	1900-02-13 05:00:00	2021-03-10 05:00:05		0			0
Stn 9M_1081_042621	1055	1900-02-13 06:00:00	2021-03-10 06:00:05		0			0
Stn 9M_1081_042621	1056	1900-02-13 07:00:00	2021-03-10 07:00:05		0			0
Stn 9M_1081_042621	1057	1900-02-13 08:00:00	2021-03-10 08:00:05		0			0
Stn 9M_1081_042621	1058	1900-02-13 09:00:00	2021-03-10 09:00:05		0			0
Stn 9M_1081_042621	1059	1900-02-13 10:00:00	2021-03-10 10:00:05		0			0
Stn 9M_1081_042621	1060	1900-02-13 11:00:00	2021-03-10 11:00:05		0			0
Stn 9M_1081_042621	1061	1900-02-13 12:00:00	2021-03-10 12:00:05		0			0
Stn 9M_1081_042621	1062	1900-02-13 13:00:00	2021-03-10 13:00:05		0			0
Stn 9M_1081_042621	1063	1900-02-13 14:00:00	2021-03-10 14:00:05		0			0
Stn 9M_1081_042621	1064	1900-02-13 15:00:00	2021-03-10 15:00:05		0			0
Stn 9M_1081_042621	1065	1900-02-13 16:00:00	2021-03-10 16:00:05		0			0
Stn 9M_1081_042621	1066	1900-02-13 17:00:00	2021-03-10 17:00:05		0			0
Stn 9M_1081_042621	1067	1900-02-13 18:00:00	2021-03-10 18:00:05	Burst Wide	2			1
Stn 9M_1081_042621	1068	1900-02-13 19:00:00	2021-03-10 19:00:05		0			0
Stn 9M_1081_042621	1069	1900-02-13 20:00:00	2021-03-10 20:00:05		0			0
Stn 9M_1081_042621	1070	1900-02-13 21:00:00	2021-03-10 21:00:05		0			0
Stn 9M_1081_042621	1071	1900-02-13 22:00:00	2021-03-10 22:00:05		0			0
Stn 9M_1081_042621	1072	1900-02-13 23:00:00	2021-03-10 23:00:05		0			0
Stn 9M_1081_042621	1073	1900-02-14	2021-03-11 00:00:05		0			0
Stn 9M_1081_042621	1074	1900-02-14 01:00:00	2021-03-11 01:00:05		0			0
Stn 9M_1081_042621	1075	1900-02-14 02:00:00	2021-03-11 02:00:05		0			0
Stn 9M_1081_042621	1076	1900-02-14 03:00:00	2021-03-11 03:00:05		0			0
Stn 9M_1081_042621	1077	1900-02-14 04:00:00	2021-03-11 04:00:05		0			0
Stn 9M_1081_042621	1078	1900-02-14 05:00:00	2021-03-11 05:00:05		0			0
Stn 9M_1081_042621	1079	1900-02-14 06:00:00	2021-03-11 06:00:05		0			0
Stn 9M_1081_042621	1080	1900-02-14 07:00:00	2021-03-11 07:00:05		0			0
Stn 9M_1081_042621	1081	1900-02-14 08:00:00	2021-03-11 08:00:05		0			0
Stn 9M_1081_042621	1082	1900-02-14 09:00:00	2021-03-11 09:00:05		0			0
Stn 9M_1081_042621	1083	1900-02-14 10:00:00	2021-03-11 10:00:05		0			0
Stn 9M_1081_042621	1084	1900-02-14 11:00:00	2021-03-11 11:00:05		0			0
Stn 9M_1081_042621	1085	1900-02-14 12:00:00	2021-03-11 12:00:05		0			0
Stn 9M_1081_042621	1086	1900-02-14 13:00:00	2021-03-11 13:00:05		0			0
Stn 9M_1081_042621	1087	1900-02-14 14:00:00	2021-03-11 14:00:05	Low Frequency	0			0
Stn 9M_1081_042621	1088	1900-02-14 15:00:00	2021-03-11 15:00:05		0			0
Stn 9M_1081_042621	1089	1900-02-14 16:00:00	2021-03-11 16:00:05		0			0
Stn 9M_1081_042621	1090	1900-02-14 17:00:00	2021-03-11 17:00:05		0			0
Stn 9M_1081_042621	1091	1900-02-14 18:00:00	2021-03-11 18:00:05		0			0
Stn 9M_1081_042621	1092	1900-02-14 19:00:00	2021-03-11 19:00:05		0			0
Stn 9M_1081_042621	1093	1900-02-14 20:00:00	2021-03-11 20:00:05		0			0
Stn 9M_1081_042621	1094	1900-02-14 21:00:00	2021-03-11 21:00:05		0			0
Stn 9M_1081_042621	1095	1900-02-14 22:00:00	2021-03-11 22:00:05		0			0
Stn 9M_1081_042621	1096	1900-02-14 23:00:00	2021-03-11 23:00:05		0			0
Stn 9M_1081_042621	1097	1900-02-15	2021-03-12 00:00:05		0			0
Stn 9M_1081_042621	1098	1900-02-15 01:00:00	2021-03-12 01:00:05		0			0
Stn 9M_1081_042621	1099	1900-02-15 02:00:00	2021-03-12 02:00:05		0			0
Stn 9M_1081_042621	1100	1900-02-15 03:00:00	2021-03-12 03:00:05		0			0
Stn 9M_1081_042621	1101	1900-02-15 04:00:00	2021-03-12 04:00:05		0			0
Stn 9M_1081_042621	1102	1900-02-15 05:00:00	2021-03-12 05:00:05		0			0
Stn 9M_1081_042621	1103	1900-02-15 06:00:00	2021-03-12 06:00:05		0			0
Stn 9M_1081_042621	1104	1900-02-15 07:00:00	2021-03-12 07:00:05		0			0
Stn 9M_1081_042621	1105	1900-02-15 08:00:00	2021-03-12 08:00:05	Burst Wide	0	1		1
Stn 9M_1081_042621	1106	1900-02-15 09:00:00	2021-03-12 09:00:05		0			0
Stn 9M_1081_042621	1107	1900-02-15 10:00:00	2021-03-12 10:00:05		0			0
Stn 9M_1081_042621	1108	1900-02-15 11:00:00	2021-03-12 11:00:05		0			0
Stn 9M_1081_042621	1109	1900-02-15 12:00:00	2021-03-12 12:00:05		0			0
Stn 9M_1081_042621	1110	1900-02-15 13:00:00	2021-03-12 13:00:05		0			0
Stn 9M_1081_042621	1111	1900-02-15 14:00:00	2021-03-12 14:00:05		0			0
Stn 9M_1081_042621	1112	1900-02-15 15:00:00	2021-03-12 15:00:05		0			0
Stn 9M_1081_042621	1113	1900-02-15 16:00:00	2021-03-12 16:00:05		0			0
Stn 9M_1081_042621	1114	1900-02-15 17:00:00	2021-03-12 17:00:05		0			0
Stn 9M_1081_042621	1115	1900-02-15 18:00:00	2021-03-12 18:00:05	Low Frequency	0			0
Stn 9M_1081_042621	1116	1900-02-15 19:00:00	2021-03-12 19:00:05		0			0
Stn 9M_1081_042621	1117	1900-02-15 20:00:00	2021-03-12 20:00:05		0			0
Stn 9M_1081_042621	1118	1900-02-15 21:00:00	2021-03-12 21:00:05		0			0
Stn 9M_1081_042621	1119	1900-02-15 22:00:00	2021-03-12 22:00:05		0			0
Stn 9M_1081_042621	1120	1900-02-15 23:00:00	2021-03-12 23:00:05		0			0
Stn 9M_1081_042621	1121	1900-02-16	2021-03-13 00:00:05		0			0
Stn 9M_1081_042621	1122	1900-02-16 01:00:00	2021-03-13 01:00:05		0			0
Stn 9M_1081_042621	1123	1900-02-16 02:00:00	2021-03-13 02:00:05		0			0
Stn 9M_1081_042621	1124	1900-02-16 03:00:00	2021-03-13 03:00:05		0			0
Stn 9M_1081_042621	1125	1900-02-16 04:00:00	2021-03-13 04:00:05		0			0
Stn 9M_1081_042621	1126	1900-02-16 05:00:00	2021-03-13 05:00:05		0			0
Stn 9M_1081_042621	1127	1900-02-16 06:00:00	2021-03-13 06:00:05		0			0
Stn 9M_1081_042621	1128	1900-02-16 07:00:00	2021-03-13 07:00:05		0			0
Stn 9M_1081_042621	1129	1900-02-16 08:00:00	2021-03-13 08:00:05		0			0
Stn 9M_1081_042621	1130	1900-02-16 09:00:00	2021-03-13 09:00:05		0			0
Stn 9M_1081_042621	1131	1900-02-16 10:00:00	2021-03-13 10:00:05	Low Frequency	0			0
Stn 9M_1081_042621	1132	1900-02-16 11:00:00	2021-03-13 11:00:05		0			0
Stn 9M_1081_042621	1133	1900-02-16 12:00:00	2021-03-13 12:00:05	Low Frequency	0			0
Stn 9M_1081_042621	1134	1900-02-16 13:00:00	2021-03-13 13:00:05		0			0
Stn 9M_1081_042621	1135	1900-02-16 14:00:00	2021-03-13 14:00:05	Low Frequency	0			0
Stn 9M_1081_042621	1136	1900-02-16 15:00:00	2021-03-13 15:00:05		0			0
Stn 9M_1081_042621	1137	1900-02-16 16:00:00	2021-03-13 16:00:05		0			0
Stn 9M_1081_042621	1138	1900-02-16 17:00:00	2021-03-13 17:00:05		0			0
Stn 9M_1081_042621	1139	1900-02-16 18:00:00	2021-03-13 18:00:05		0			0
Stn 9M_1081_042621	1140	1900-02-16 19:00:00	2021-03-13 19:00:05		0			0
Stn 9M_1081_042621	1141	1900-02-16 20:00:00	2021-03-13 20:00:05		0			0
Stn 9M_1081_042621	1142	1900-02-16 21:00:00	2021-03-13 21:00:05		0			0
Stn 9M_1081_042621	1143	1900-02-16 22:00:00	2021-03-13 22:00:05		0			0
Stn 9M_1081_042621	1144	1900-02-16 23:00:00	2021-03-13 23:00:05		0			0
Stn 9M_1081_042621	1145	1900-02-17	2021-03-14 00:00:05		0			0
Stn 9M_1081_042621	1146	1900-02-17 01:00:00	2021-03-14 01:00:05		0			0
Stn 9M_1081_042621	1147	1900-02-17 02:00:00	2021-03-14 02:00:05		0			0
Stn 9M_1081_042621	1148	1900-02-17 03:00:00	2021-03-14 03:00:05		0			0
Stn 9M_1081_042621	1149	1900-02-17 04:00:00	2021-03-14 04:00:05		0			0
Stn 9M_1081_042621	1150	1900-02-17 05:00:00	2021-03-14 05:00:05		0			0
Stn 9M_1081_042621	1151	1900-02-17 06:00:00	2021-03-14 06:00:05		0			0
Stn 9M_1081_042621	1152	1900-02-17 07:00:00	2021-03-14 07:00:05		0			0
Stn 9M_1081_042621	1153	1900-02-17 08:00:00	2021-03-14 08:00:05		0			0
Stn 9M_1081_042621	1154	1900-02-17 09:00:00	2021-03-14 09:00:05		0			0
Stn 9M_1081_042621	1155	1900-02-17 10:00:00	2021-03-14 10:00:05		0			0
Stn 9M_1081_042621	1156	1900-02-17 11:00:00	2021-03-14 11:00:05		0			1	1
Stn 9M_1081_042621	1157	1900-02-17 12:00:00	2021-03-14 12:00:05		0			0
Stn 9M_1081_042621	1158	1900-02-17 13:00:00	2021-03-14 13:00:05		0			0
Stn 9M_1081_042621	1159	1900-02-17 14:00:00	2021-03-14 14:00:05	Low Frequency	0			0
Stn 9M_1081_042621	1160	1900-02-17 15:00:00	2021-03-14 15:00:05		0			0
Stn 9M_1081_042621	1161	1900-02-17 16:00:00	2021-03-14 16:00:05		0			0
Stn 9M_1081_042621	1162	1900-02-17 17:00:00	2021-03-14 17:00:05		0			0
Stn 9M_1081_042621	1163	1900-02-17 18:00:00	2021-03-14 18:00:05		0			0
Stn 9M_1081_042621	1164	1900-02-17 19:00:00	2021-03-14 19:00:05		0			0
Stn 9M_1081_042621	1165	1900-02-17 20:00:00	2021-03-14 20:00:05		0			0
Stn 9M_1081_042621	1166	1900-02-17 21:00:00	2021-03-14 21:00:05		0			0
Stn 9M_1081_042621	1167	1900-02-17 22:00:00	2021-03-14 22:00:05		0			0
Stn 9M_1081_042621	1168	1900-02-17 23:00:00	2021-03-14 23:00:05		0			0
Stn 9M_1081_042621	1169	1900-02-18	2021-03-15 00:00:05		0			0
Stn 9M_1081_042621	1170	1900-02-18 01:00:00	2021-03-15 01:00:05		0			0
Stn 9M_1081_042621	1171	1900-02-18 02:00:00	2021-03-15 02:00:05		0			0
Stn 9M_1081_042621	1172	1900-02-18 03:00:00	2021-03-15 03:00:05		0			0
Stn 9M_1081_042621	1173	1900-02-18 04:00:00	2021-03-15 04:00:05		0			0
Stn 9M_1081_042621	1174	1900-02-18 05:00:00	2021-03-15 05:00:05		0			0
Stn 9M_1081_042621	1175	1900-02-18 06:00:00	2021-03-15 06:00:05		0			0
Stn 9M_1081_042621	1176	1900-02-18 07:00:00	2021-03-15 07:00:05		0			0
Stn 9M_1081_042621	1177	1900-02-18 08:00:00	2021-03-15 08:00:05		0			0
Stn 9M_1081_042621	1178	1900-02-18 09:00:00	2021-03-15 09:00:05		0			0
Stn 9M_1081_042621	1179	1900-02-18 10:00:00	2021-03-15 10:00:05		0			0
Stn 9M_1081_042621	1180	1900-02-18 11:00:00	2021-03-15 11:00:05		0			0
Stn 9M_1081_042621	1181	1900-02-18 12:00:00	2021-03-15 12:00:05	Broadband	0			0
Stn 9M_1081_042621	1182	1900-02-18 13:00:00	2021-03-15 13:00:05		0			0
Stn 9M_1081_042621	1183	1900-02-18 14:00:00	2021-03-15 14:00:05		0			0
Stn 9M_1081_042621	1184	1900-02-18 15:00:00	2021-03-15 15:00:05		0			0
Stn 9M_1081_042621	1185	1900-02-18 16:00:00	2021-03-15 16:00:05		0			0
Stn 9M_1081_042621	1186	1900-02-18 17:00:00	2021-03-15 17:00:05		0			0
Stn 9M_1081_042621	1187	1900-02-18 18:00:00	2021-03-15 18:00:05		0			0
Stn 9M_1081_042621	1188	1900-02-18 19:00:00	2021-03-15 19:00:05		0			0
Stn 9M_1081_042621	1189	1900-02-18 20:00:00	2021-03-15 20:00:05		0			0
Stn 9M_1081_042621	1190	1900-02-18 21:00:00	2021-03-15 21:00:05		0			0
Stn 9M_1081_042621	1191	1900-02-18 22:00:00	2021-03-15 22:00:05		0			0
Stn 9M_1081_042621	1192	1900-02-18 23:00:00	2021-03-15 23:00:05		0			0
Stn 9M_1081_042621	1193	1900-02-19	2021-03-16 00:00:05		0			0
Stn 9M_1081_042621	1194	1900-02-19 01:00:00	2021-03-16 01:00:05		0			0
Stn 9M_1081_042621	1195	1900-02-19 02:00:00	2021-03-16 02:00:05		0			0
Stn 9M_1081_042621	1196	1900-02-19 03:00:00	2021-03-16 03:00:05		0			0
Stn 9M_1081_042621	1197	1900-02-19 04:00:00	2021-03-16 04:00:05		0			0
Stn 9M_1081_042621	1198	1900-02-19 05:00:00	2021-03-16 05:00:05		0			0
Stn 9M_1081_042621	1199	1900-02-19 06:00:00	2021-03-16 06:00:05		0			0
Stn 9M_1081_042621	1200	1900-02-19 07:00:00	2021-03-16 07:00:05		0			0
Stn 9M_1081_042621	1201	1900-02-19 08:00:00	2021-03-16 08:00:05		0			0
Stn 9M_1081_042621	1202	1900-02-19 09:00:00	2021-03-16 09:00:05		0			0
Stn 9M_1081_042621	1203	1900-02-19 10:00:00	2021-03-16 10:00:05		0			0
Stn 9M_1081_042621	1204	1900-02-19 11:00:00	2021-03-16 11:00:05		0			0
Stn 9M_1081_042621	1205	1900-02-19 12:00:00	2021-03-16 12:00:05		0			0
Stn 9M_1081_042621	1206	1900-02-19 13:00:00	2021-03-16 13:00:05		0			0
Stn 9M_1081_042621	1207	1900-02-19 14:00:00	2021-03-16 14:00:06		0			0
Stn 9M_1081_042621	1208	1900-02-19 15:00:00	2021-03-16 15:00:06		0			0
Stn 9M_1081_042621	1209	1900-02-19 16:00:00	2021-03-16 16:00:06		0			0
Stn 9M_1081_042621	1210	1900-02-19 17:00:00	2021-03-16 17:00:06		0			0
Stn 9M_1081_042621	1211	1900-02-19 18:00:00	2021-03-16 18:00:06		0			0
Stn 9M_1081_042621	1212	1900-02-19 19:00:00	2021-03-16 19:00:06		0			0
Stn 9M_1081_042621	1213	1900-02-19 20:00:00	2021-03-16 20:00:06		0			0
Stn 9M_1081_042621	1214	1900-02-19 21:00:00	2021-03-16 21:00:06		0			0
Stn 9M_1081_042621	1215	1900-02-19 22:00:00	2021-03-16 22:00:06		0			0
Stn 9M_1081_042621	1216	1900-02-19 23:00:00	2021-03-16 23:00:06		0			0
Stn 9M_1081_042621	1217	1900-02-20	2021-03-17 00:00:06		0			0
Stn 9M_1081_042621	1218	1900-02-20 01:00:00	2021-03-17 01:00:06		0			0
Stn 9M_1081_042621	1219	1900-02-20 02:00:00	2021-03-17 02:00:06		0			0
Stn 9M_1081_042621	1220	1900-02-20 03:00:00	2021-03-17 03:00:06		0			0
Stn 9M_1081_042621	1221	1900-02-20 04:00:00	2021-03-17 04:00:06		0			0
Stn 9M_1081_042621	1222	1900-02-20 05:00:00	2021-03-17 05:00:06		0			0
Stn 9M_1081_042621	1223	1900-02-20 06:00:00	2021-03-17 06:00:06		0			0
Stn 9M_1081_042621	1224	1900-02-20 07:00:00	2021-03-17 07:00:06		0			0
Stn 9M_1081_042621	1225	1900-02-20 08:00:00	2021-03-17 08:00:06		0			0
Stn 9M_1081_042621	1226	1900-02-20 09:00:00	2021-03-17 09:00:06		0			0
Stn 9M_1081_042621	1227	1900-02-20 10:00:00	2021-03-17 10:00:06		0			0
Stn 9M_1081_042621	1228	1900-02-20 11:00:00	2021-03-17 11:00:06		0			0
Stn 9M_1081_042621	1229	1900-02-20 12:00:00	2021-03-17 12:00:06		0			0
Stn 9M_1081_042621	1230	1900-02-20 13:00:00	2021-03-17 13:00:06		0			0
Stn 9M_1081_042621	1231	1900-02-20 14:00:00	2021-03-17 14:00:06		0			0
Stn 9M_1081_042621	1232	1900-02-20 15:00:00	2021-03-17 15:00:06		0			0
Stn 9M_1081_042621	1233	1900-02-20 16:00:00	2021-03-17 16:00:06		0			0
Stn 9M_1081_042621	1234	1900-02-20 17:00:00	2021-03-17 17:00:06		0			0
Stn 9M_1081_042621	1235	1900-02-20 18:00:00	2021-03-17 18:00:06		0			0
Stn 9M_1081_042621	1236	1900-02-20 19:00:00	2021-03-17 19:00:06		0			0
Stn 9M_1081_042621	1237	1900-02-20 20:00:00	2021-03-17 20:00:06		0			0
Stn 9M_1081_042621	1238	1900-02-20 21:00:00	2021-03-17 21:00:06		0			0
Stn 9M_1081_042621	1239	1900-02-20 22:00:00	2021-03-17 22:00:06		0			0
Stn 9M_1081_042621	1240	1900-02-20 23:00:00	2021-03-17 23:00:06		0			0
Stn 9M_1081_042621	1241	1900-02-21	2021-03-18 00:00:06		0			0
Stn 9M_1081_042621	1242	1900-02-21 01:00:00	2021-03-18 01:00:06		0			0
Stn 9M_1081_042621	1243	1900-02-21 02:00:00	2021-03-18 02:00:06		0			0
Stn 9M_1081_042621	1244	1900-02-21 03:00:00	2021-03-18 03:00:06		0			0
Stn 9M_1081_042621	1245	1900-02-21 04:00:00	2021-03-18 04:00:06		0			0
Stn 9M_1081_042621	1246	1900-02-21 05:00:00	2021-03-18 05:00:06		0			0
Stn 9M_1081_042621	1247	1900-02-21 06:00:00	2021-03-18 06:00:06		0			0
Stn 9M_1081_042621	1248	1900-02-21 07:00:00	2021-03-18 07:00:06		0			0
Stn 9M_1081_042621	1249	1900-02-21 08:00:00	2021-03-18 08:00:06		0			0
Stn 9M_1081_042621	1250	1900-02-21 09:00:00	2021-03-18 09:00:06		0			0
Stn 9M_1081_042621	1251	1900-02-21 10:00:00	2021-03-18 10:00:06		0			0
Stn 9M_1081_042621	1252	1900-02-21 11:00:00	2021-03-18 11:00:06		0			0
Stn 9M_1081_042621	1253	1900-02-21 12:00:00	2021-03-18 12:00:06		0			0
Stn 9M_1081_042621	1254	1900-02-21 13:00:00	2021-03-18 13:00:06		0			0
Stn 9M_1081_042621	1255	1900-02-21 14:00:00	2021-03-18 14:00:06		0			0
Stn 9M_1081_042621	1256	1900-02-21 15:00:00	2021-03-18 15:00:06		0			0
Stn 9M_1081_042621	1257	1900-02-21 16:00:00	2021-03-18 16:00:06		0			0
Stn 9M_1081_042621	1258	1900-02-21 17:00:00	2021-03-18 17:00:06		0			0
Stn 9M_1081_042621	1259	1900-02-21 18:00:00	2021-03-18 18:00:06		0			0
Stn 9M_1081_042621	1260	1900-02-21 19:00:00	2021-03-18 19:00:06		0			0
Stn 9M_1081_042621	1261	1900-02-21 20:00:00	2021-03-18 20:00:06		0			0
Stn 9M_1081_042621	1262	1900-02-21 21:00:00	2021-03-18 21:00:06		0			0
Stn 9M_1081_042621	1263	1900-02-21 22:00:00	2021-03-18 22:00:06		0			0
Stn 9M_1081_042621	1264	1900-02-21 23:00:00	2021-03-18 23:00:06		0			0
Stn 9M_1081_042621	1265	1900-02-22	2021-03-19 00:00:06		0			0
Stn 9M_1081_042621	1266	1900-02-22 01:00:00	2021-03-19 01:00:06		0			0
Stn 9M_1081_042621	1267	1900-02-22 02:00:00	2021-03-19 02:00:06		0			0
Stn 9M_1081_042621	1268	1900-02-22 03:00:00	2021-03-19 03:00:06		0			0
Stn 9M_1081_042621	1269	1900-02-22 04:00:00	2021-03-19 04:00:06		0			0
Stn 9M_1081_042621	1270	1900-02-22 05:00:00	2021-03-19 05:00:06		0			0
Stn 9M_1081_042621	1271	1900-02-22 06:00:00	2021-03-19 06:00:06		0			0
Stn 9M_1081_042621	1272	1900-02-22 07:00:00	2021-03-19 07:00:06		0			0
Stn 9M_1081_042621	1273	1900-02-22 08:00:00	2021-03-19 08:00:06		0			0
Stn 9M_1081_042621	1274	1900-02-22 09:00:00	2021-03-19 09:00:06		0			0
Stn 9M_1081_042621	1275	1900-02-22 10:00:00	2021-03-19 10:00:06		0			0
Stn 9M_1081_042621	1276	1900-02-22 11:00:00	2021-03-19 11:00:06		0			0
Stn 9M_1081_042621	1277	1900-02-22 12:00:00	2021-03-19 12:00:06		0			0
Stn 9M_1081_042621	1278	1900-02-22 13:00:00	2021-03-19 13:00:06		0			0
Stn 9M_1081_042621	1279	1900-02-22 14:00:00	2021-03-19 14:00:06		0			0
Stn 9M_1081_042621	1280	1900-02-22 15:00:00	2021-03-19 15:00:06		0			0
Stn 9M_1081_042621	1281	1900-02-22 16:00:00	2021-03-19 16:00:06		0			0
Stn 9M_1081_042621	1282	1900-02-22 17:00:00	2021-03-19 17:00:06		0			0
Stn 9M_1081_042621	1283	1900-02-22 18:00:00	2021-03-19 18:00:06		0			0
Stn 9M_1081_042621	1284	1900-02-22 19:00:00	2021-03-19 19:00:06		0			0
Stn 9M_1081_042621	1285	1900-02-22 20:00:00	2021-03-19 20:00:06		0			0
Stn 9M_1081_042621	1286	1900-02-22 21:00:00	2021-03-19 21:00:06		0			0
Stn 9M_1081_042621	1287	1900-02-22 22:00:00	2021-03-19 22:00:06		0			0
Stn 9M_1081_042621	1288	1900-02-22 23:00:00	2021-03-19 23:00:06		0			0
Stn 9M_1081_042621	1289	1900-02-23	2021-03-20 00:00:06		0			0
Stn 9M_1081_042621	1290	1900-02-23 01:00:00	2021-03-20 01:00:06		0			0
Stn 9M_1081_042621	1291	1900-02-23 02:00:00	2021-03-20 02:00:06		0			0
Stn 9M_1081_042621	1292	1900-02-23 03:00:00	2021-03-20 03:00:06		0			0
Stn 9M_1081_042621	1293	1900-02-23 04:00:00	2021-03-20 04:00:06		0			0
Stn 9M_1081_042621	1294	1900-02-23 05:00:00	2021-03-20 05:00:06		0			0
Stn 9M_1081_042621	1295	1900-02-23 06:00:00	2021-03-20 06:00:06		0			0
Stn 9M_1081_042621	1296	1900-02-23 07:00:00	2021-03-20 07:00:06		0			0
Stn 9M_1081_042621	1297	1900-02-23 08:00:00	2021-03-20 08:00:06		0			0
Stn 9M_1081_042621	1298	1900-02-23 09:00:00	2021-03-20 09:00:06		0			0
Stn 9M_1081_042621	1299	1900-02-23 10:00:00	2021-03-20 10:00:06		0			0
Stn 9M_1081_042621	1300	1900-02-23 11:00:00	2021-03-20 11:00:06		0			0
Stn 9M_1081_042621	1301	1900-02-23 12:00:00	2021-03-20 12:00:06		0			0
Stn 9M_1081_042621	1302	1900-02-23 13:00:00	2021-03-20 13:00:06		0			0
Stn 9M_1081_042621	1303	1900-02-23 14:00:00	2021-03-20 14:00:06		0			0
Stn 9M_1081_042621	1304	1900-02-23 15:00:00	2021-03-20 15:00:06		0			0
Stn 9M_1081_042621	1305	1900-02-23 16:00:00	2021-03-20 16:00:06		0			0
Stn 9M_1081_042621	1306	1900-02-23 17:00:00	2021-03-20 17:00:06		0			0
Stn 9M_1081_042621	1307	1900-02-23 18:00:00	2021-03-20 18:00:06		0			0
Stn 9M_1081_042621	1308	1900-02-23 19:00:00	2021-03-20 19:00:06		0			0
Stn 9M_1081_042621	1309	1900-02-23 20:00:00	2021-03-20 20:00:06		0			0
Stn 9M_1081_042621	1310	1900-02-23 21:00:00	2021-03-20 21:00:06		0			0
Stn 9M_1081_042621	1311	1900-02-23 22:00:00	2021-03-20 22:00:06		0			0
Stn 9M_1081_042621	1312	1900-02-23 23:00:00	2021-03-20 23:00:06		0			0
Stn 9M_1081_042621	1313	1900-02-24	2021-03-21 00:00:06		0			0
Stn 9M_1081_042621	1314	1900-02-24 01:00:00	2021-03-21 01:00:06		0			0
Stn 9M_1081_042621	1315	1900-02-24 02:00:00	2021-03-21 02:00:06		0			0
Stn 9M_1081_042621	1316	1900-02-24 03:00:00	2021-03-21 03:00:06		0			0
Stn 9M_1081_042621	1317	1900-02-24 04:00:00	2021-03-21 04:00:06		0			0
Stn 9M_1081_042621	1318	1900-02-24 05:00:00	2021-03-21 05:00:06		0			0
Stn 9M_1081_042621	1319	1900-02-24 06:00:00	2021-03-21 06:00:06		0			0
Stn 9M_1081_042621	1320	1900-02-24 07:00:00	2021-03-21 07:00:06		0			0
Stn 9M_1081_042621	1321	1900-02-24 08:00:00	2021-03-21 08:00:06		0			0
Stn 9M_1081_042621	1322	1900-02-24 09:00:00	2021-03-21 09:00:06		0			0
Stn 9M_1081_042621	1323	1900-02-24 10:00:00	2021-03-21 10:00:06		0			0
Stn 9M_1081_042621	1324	1900-02-24 11:00:00	2021-03-21 11:00:06		0			0
Stn 9M_1081_042621	1325	1900-02-24 12:00:00	2021-03-21 12:00:06		0			0
Stn 9M_1081_042621	1326	1900-02-24 13:00:00	2021-03-21 13:00:06		0			0
Stn 9M_1081_042621	1327	1900-02-24 14:00:00	2021-03-21 14:00:06		0			0
Stn 9M_1081_042621	1328	1900-02-24 15:00:00	2021-03-21 15:00:06		0			0
Stn 9M_1081_042621	1329	1900-02-24 16:00:00	2021-03-21 16:00:06		0			0
Stn 9M_1081_042621	1330	1900-02-24 17:00:00	2021-03-21 17:00:06		0			0
Stn 9M_1081_042621	1331	1900-02-24 18:00:00	2021-03-21 18:00:06		0			0
Stn 9M_1081_042621	1332	1900-02-24 19:00:00	2021-03-21 19:00:06		0			0
Stn 9M_1081_042621	1333	1900-02-24 20:00:00	2021-03-21 20:00:06		0			0
Stn 9M_1081_042621	1334	1900-02-24 21:00:00	2021-03-21 21:00:06		0			0
Stn 9M_1081_042621	1335	1900-02-24 22:00:00	2021-03-21 22:00:06		0			0
Stn 9M_1081_042621	1336	1900-02-24 23:00:00	2021-03-21 23:00:06		0			0
Stn 9M_1081_042621	1337	1900-02-25	2021-03-22 00:00:06		0			0
Stn 9M_1081_042621	1338	1900-02-25 01:00:00	2021-03-22 01:00:06		0			0
Stn 9M_1081_042621	1339	1900-02-25 02:00:00	2021-03-22 02:00:06		0			0
Stn 9M_1081_042621	1340	1900-02-25 03:00:00	2021-03-22 03:00:06		0			0
Stn 9M_1081_042621	1341	1900-02-25 04:00:00	2021-03-22 04:00:06		0			0
Stn 9M_1081_042621	1342	1900-02-25 05:00:00	2021-03-22 05:00:06		0			0
Stn 9M_1081_042621	1343	1900-02-25 06:00:00	2021-03-22 06:00:06		0			0
Stn 9M_1081_042621	1344	1900-02-25 07:00:00	2021-03-22 07:00:06		0			0
Stn 9M_1081_042621	1345	1900-02-25 08:00:00	2021-03-22 08:00:06		0			0
Stn 9M_1081_042621	1346	1900-02-25 09:00:00	2021-03-22 09:00:06		0			0
Stn 9M_1081_042621	1347	1900-02-25 10:00:00	2021-03-22 10:00:06		0			0
Stn 9M_1081_042621	1348	1900-02-25 11:00:00	2021-03-22 11:00:06		0			0
Stn 9M_1081_042621	1349	1900-02-25 12:00:00	2021-03-22 12:00:06		0			0
Stn 9M_1081_042621	1350	1900-02-25 13:00:00	2021-03-22 13:00:06		0			0
Stn 9M_1081_042621	1351	1900-02-25 14:00:00	2021-03-22 14:00:06		0			0
Stn 9M_1081_042621	1352	1900-02-25 15:00:00	2021-03-22 15:00:06		0			0
Stn 9M_1081_042621	1353	1900-02-25 16:00:00	2021-03-22 16:00:06		0			0
Stn 9M_1081_042621	1354	1900-02-25 17:00:00	2021-03-22 17:00:06		0			0
Stn 9M_1081_042621	1355	1900-02-25 18:00:00	2021-03-22 18:00:06		0			0
Stn 9M_1081_042621	1356	1900-02-25 19:00:00	2021-03-22 19:00:06		0			0
Stn 9M_1081_042621	1357	1900-02-25 20:00:00	2021-03-22 20:00:06		0			0
Stn 9M_1081_042621	1358	1900-02-25 21:00:00	2021-03-22 21:00:06		0			0
Stn 9M_1081_042621	1359	1900-02-25 22:00:00	2021-03-22 22:00:06		0			0
Stn 9M_1081_042621	1360	1900-02-25 23:00:00	2021-03-22 23:00:06		0			0
Stn 9M_1081_042621	1361	1900-02-26	2021-03-23 00:00:06		0			0
Stn 9M_1081_042621	1362	1900-02-26 01:00:00	2021-03-23 01:00:06		0			0
Stn 9M_1081_042621	1363	1900-02-26 02:00:00	2021-03-23 02:00:06		0			0
Stn 9M_1081_042621	1364	1900-02-26 03:00:00	2021-03-23 03:00:06		0			0
Stn 9M_1081_042621	1365	1900-02-26 04:00:00	2021-03-23 04:00:06		0			0
Stn 9M_1081_042621	1366	1900-02-26 05:00:00	2021-03-23 05:00:06		0			0
Stn 9M_1081_042621	1367	1900-02-26 06:00:00	2021-03-23 06:00:06		0			0
Stn 9M_1081_042621	1368	1900-02-26 07:00:00	2021-03-23 07:00:06		0			0
Stn 9M_1081_042621	1369	1900-02-26 08:00:00	2021-03-23 08:00:06		0			0
Stn 9M_1081_042621	1370	1900-02-26 09:00:00	2021-03-23 09:00:06		0			0
Stn 9M_1081_042621	1371	1900-02-26 10:00:00	2021-03-23 10:00:06		0			0
Stn 9M_1081_042621	1372	1900-02-26 11:00:00	2021-03-23 11:00:06		0			0
Stn 9M_1081_042621	1373	1900-02-26 12:00:00	2021-03-23 12:00:06		0			0
Stn 9M_1081_042621	1374	1900-02-26 13:00:00	2021-03-23 13:00:06		0			0
Stn 9M_1081_042621	1375	1900-02-26 14:00:00	2021-03-23 14:00:06		0			0
Stn 9M_1081_042621	1376	1900-02-26 15:00:00	2021-03-23 15:00:06		0			0
Stn 9M_1081_042621	1377	1900-02-26 16:00:00	2021-03-23 16:00:06		0			0
Stn 9M_1081_042621	1378	1900-02-26 17:00:00	2021-03-23 17:00:06		0			0
Stn 9M_1081_042621	1379	1900-02-26 18:00:00	2021-03-23 18:00:06		0			0
Stn 9M_1081_042621	1380	1900-02-26 19:00:00	2021-03-23 19:00:06		0			0
Stn 9M_1081_042621	1381	1900-02-26 20:00:00	2021-03-23 20:00:06		0			0
Stn 9M_1081_042621	1382	1900-02-26 21:00:00	2021-03-23 21:00:06		0			0
Stn 9M_1081_042621	1383	1900-02-26 22:00:00	2021-03-23 22:00:06		0			0
Stn 9M_1081_042621	1384	1900-02-26 23:00:00	2021-03-23 23:00:06		0			0
Stn 9M_1081_042621	1385	1900-02-27	2021-03-24 00:00:06		0			0
Stn 9M_1081_042621	1386	1900-02-27 01:00:00	2021-03-24 01:00:06		0			0
Stn 9M_1081_042621	1387	1900-02-27 02:00:00	2021-03-24 02:00:06		0			0
Stn 9M_1081_042621	1388	1900-02-27 03:00:00	2021-03-24 03:00:06		0			0
Stn 9M_1081_042621	1389	1900-02-27 04:00:00	2021-03-24 04:00:06		0			0
Stn 9M_1081_042621	1390	1900-02-27 05:00:00	2021-03-24 05:00:06		0			0
Stn 9M_1081_042621	1391	1900-02-27 06:00:00	2021-03-24 06:00:06		0			0
Stn 9M_1081_042621	1392	1900-02-27 07:00:00	2021-03-24 07:00:06		0			0
Stn 9M_1081_042621	1393	1900-02-27 08:00:00	2021-03-24 08:00:06		0			0
Stn 9M_1081_042621	1394	1900-02-27 09:00:00	2021-03-24 09:00:06		0			0
Stn 9M_1081_042621	1395	1900-02-27 10:00:00	2021-03-24 10:00:06		0			0
Stn 9M_1081_042621	1396	1900-02-27 11:00:00	2021-03-24 11:00:06		0			0
Stn 9M_1081_042621	1397	1900-02-27 12:00:00	2021-03-24 12:00:06		0			0
Stn 9M_1081_042621	1398	1900-02-27 13:00:00	2021-03-24 13:00:06		0			0
Stn 9M_1081_042621	1399	1900-02-27 14:00:00	2021-03-24 14:00:06		0			0
Stn 9M_1081_042621	1400	1900-02-27 15:00:00	2021-03-24 15:00:06		0			0
Stn 9M_1081_042621	1401	1900-02-27 16:00:00	2021-03-24 16:00:06		0			0
Stn 9M_1081_042621	1402	1900-02-27 17:00:00	2021-03-24 17:00:06		0			0
Stn 9M_1081_042621	1403	1900-02-27 18:00:00	2021-03-24 18:00:06		0			0
Stn 9M_1081_042621	1404	1900-02-27 19:00:00	2021-03-24 19:00:06		0			0
Stn 9M_1081_042621	1405	1900-02-27 20:00:00	2021-03-24 20:00:06		0			0
Stn 9M_1081_042621	1406	1900-02-27 21:00:00	2021-03-24 21:00:06		0			0
Stn 9M_1081_042621	1407	1900-02-27 22:00:00	2021-03-24 22:00:07		0			0
Stn 9M_1081_042621	1408	1900-02-27 23:00:00	2021-03-24 23:00:07		0			0
Stn 9M_1081_042621	1409	1900-02-28	2021-03-25 00:00:07		0			0
Stn 9M_1081_042621	1410	1900-02-28 01:00:00	2021-03-25 01:00:07		0			0
Stn 9M_1081_042621	1411	1900-02-28 02:00:00	2021-03-25 02:00:07		0			0
Stn 9M_1081_042621	1412	1900-02-28 03:00:00	2021-03-25 03:00:07		0			0
Stn 9M_1081_042621	1413	1900-02-28 04:00:00	2021-03-25 04:00:07		0			0
Stn 9M_1081_042621	1414	1900-02-28 05:00:00	2021-03-25 05:00:07		0			0
Stn 9M_1081_042621	1415	1900-02-28 06:00:00	2021-03-25 06:00:07		0			0
Stn 9M_1081_042621	1416	1900-02-28 07:00:00	2021-03-25 07:00:07		0			0
Stn 9M_1081_042621	1417	1900-02-28 08:00:00	2021-03-25 08:00:07		0			0
Stn 9M_1081_042621	1418	1900-02-28 09:00:00	2021-03-25 09:00:07		0			0
Stn 9M_1081_042621	1419	1900-02-28 10:00:00	2021-03-25 10:00:07	Low Frequency	0			0
Stn 9M_1081_042621	1420	1900-02-28 11:00:00	2021-03-25 11:00:07		0			0
Stn 9M_1081_042621	1421	1900-02-28 12:00:00	2021-03-25 12:00:07		0			0
Stn 9M_1081_042621	1422	1900-02-28 13:00:00	2021-03-25 13:00:07		0			0
Stn 9M_1081_042621	1423	1900-02-28 14:00:00	2021-03-25 14:00:07		0			0
Stn 9M_1081_042621	1424	1900-02-28 15:00:00	2021-03-25 15:00:07		0			0
Stn 9M_1081_042621	1425	1900-02-28 16:00:00	2021-03-25 16:00:07	Burst Wide	1			1
Stn 9M_1081_042621	1426	1900-02-28 17:00:00	2021-03-25 17:00:07		0			0
Stn 9M_1081_042621	1427	1900-02-28 18:00:00	2021-03-25 18:00:07		0			0
Stn 9M_1081_042621	1428	1900-02-28 19:00:00	2021-03-25 19:00:07		0			0
Stn 9M_1081_042621	1429	1900-02-28 20:00:00	2021-03-25 20:00:07		0			0
Stn 9M_1081_042621	1430	1900-02-28 21:00:00	2021-03-25 21:00:07		0			0
Stn 9M_1081_042621	1431	1900-02-28 22:00:00	2021-03-25 22:00:07		0			0
Stn 9M_1081_042621	1432	1900-02-28 23:00:00	2021-03-25 23:00:07		0			0
Stn 9M_1081_042621	1433	1900-02-28	2021-03-26 00:00:07		0			0
Stn 9M_1081_042621	1434	1900-02-28 01:00:00	2021-03-26 01:00:07		0			0
Stn 9M_1081_042621	1435	1900-02-28 02:00:00	2021-03-26 02:00:07		0			0
Stn 9M_1081_042621	1436	1900-02-28 03:00:00	2021-03-26 03:00:07		0			0
Stn 9M_1081_042621	1437	1900-02-28 04:00:00	2021-03-26 04:00:07		0			0
Stn 9M_1081_042621	1438	1900-02-28 05:00:00	2021-03-26 05:00:07		0			0
Stn 9M_1081_042621	1439	1900-02-28 06:00:00	2021-03-26 06:00:07		0			0
Stn 9M_1081_042621	1440	1900-02-28 07:00:00	2021-03-26 07:00:07		0			0
Stn 9M_1081_042621	1441	1900-02-28 08:00:00	2021-03-26 08:00:07		0			0
Stn 9M_1081_042621	1442	1900-02-28 09:00:00	2021-03-26 09:00:07		0			0
Stn 9M_1081_042621	1443	1900-02-28 10:00:00	2021-03-26 10:00:07		0			0
Stn 9M_1081_042621	1444	1900-02-28 11:00:00	2021-03-26 11:00:07		0			0
Stn 9M_1081_042621	1445	1900-02-28 12:00:00	2021-03-26 12:00:07		0			0
Stn 9M_1081_042621	1446	1900-02-28 13:00:00	2021-03-26 13:00:07		0			0
Stn 9M_1081_042621	1447	1900-02-28 14:00:00	2021-03-26 14:00:07		0			0
Stn 9M_1081_042621	1448	1900-02-28 15:00:00	2021-03-26 15:00:07		0			0
Stn 9M_1081_042621	1449	1900-02-28 16:00:00	2021-03-26 16:00:07	Low Frequency	0			0
Stn 9M_1081_042621	1450	1900-02-28 17:00:00	2021-03-26 17:00:07		0			0
Stn 9M_1081_042621	1451	1900-02-28 18:00:00	2021-03-26 18:00:07		0			0
Stn 9M_1081_042621	1452	1900-02-28 19:00:00	2021-03-26 19:00:07		0			0
Stn 9M_1081_042621	1453	1900-02-28 20:00:00	2021-03-26 20:00:07		0			0
Stn 9M_1081_042621	1454	1900-02-28 21:00:00	2021-03-26 21:00:07		0			0
Stn 9M_1081_042621	1455	1900-02-28 22:00:00	2021-03-26 22:00:07		0			0
Stn 9M_1081_042621	1456	1900-02-28 23:00:00	2021-03-26 23:00:07		0			0
Stn 9M_1081_042621	1457	1900-03-01	2021-03-27 00:00:07		0			0
Stn 9M_1081_042621	1458	1900-03-01 01:00:00	2021-03-27 01:00:07		0			0
Stn 9M_1081_042621	1459	1900-03-01 02:00:00	2021-03-27 02:00:07		0			0
Stn 9M_1081_042621	1460	1900-03-01 03:00:00	2021-03-27 03:00:07		0			0
Stn 9M_1081_042621	1461	1900-03-01 04:00:00	2021-03-27 04:00:07		0			0
Stn 9M_1081_042621	1462	1900-03-01 05:00:00	2021-03-27 05:00:07		0			0
Stn 9M_1081_042621	1463	1900-03-01 06:00:00	2021-03-27 06:00:07		0			0
Stn 9M_1081_042621	1464	1900-03-01 07:00:00	2021-03-27 07:00:07		0			0
Stn 9M_1081_042621	1465	1900-03-01 08:00:00	2021-03-27 08:00:07		0			0
Stn 9M_1081_042621	1466	1900-03-01 09:00:00	2021-03-27 09:00:07		0			0
Stn 9M_1081_042621	1467	1900-03-01 10:00:00	2021-03-27 10:00:07		0			0
Stn 9M_1081_042621	1468	1900-03-01 11:00:00	2021-03-27 11:00:07		0			0
Stn 9M_1081_042621	1469	1900-03-01 12:00:00	2021-03-27 12:00:07		0			0
Stn 9M_1081_042621	1470	1900-03-01 13:00:00	2021-03-27 13:00:07		0			0
Stn 9M_1081_042621	1471	1900-03-01 14:00:00	2021-03-27 14:00:07		0			0
Stn 9M_1081_042621	1472	1900-03-01 15:00:00	2021-03-27 15:00:07		0			0
Stn 9M_1081_042621	1473	1900-03-01 16:00:00	2021-03-27 16:00:07		0			0
Stn 9M_1081_042621	1474	1900-03-01 17:00:00	2021-03-27 17:00:07		0			0
Stn 9M_1081_042621	1475	1900-03-01 18:00:00	2021-03-27 18:00:07		0			0
Stn 9M_1081_042621	1476	1900-03-01 19:00:00	2021-03-27 19:00:07		0			0
Stn 9M_1081_042621	1477	1900-03-01 20:00:00	2021-03-27 20:00:07		0			0
Stn 9M_1081_042621	1478	1900-03-01 21:00:00	2021-03-27 21:00:07		0			0
Stn 9M_1081_042621	1479	1900-03-01 22:00:00	2021-03-27 22:00:07		0			0
Stn 9M_1081_042621	1480	1900-03-01 23:00:00	2021-03-27 23:00:07		0			0
Stn 9M_1081_042621	1481	1900-03-02	2021-03-28 00:00:07		0			0
Stn 9M_1081_042621	1482	1900-03-02 01:00:00	2021-03-28 01:00:07		0			0
Stn 9M_1081_042621	1483	1900-03-02 02:00:00	2021-03-28 02:00:07		0			0
Stn 9M_1081_042621	1484	1900-03-02 03:00:00	2021-03-28 03:00:07		0			0
Stn 9M_1081_042621	1485	1900-03-02 04:00:00	2021-03-28 04:00:07		0			0
Stn 9M_1081_042621	1486	1900-03-02 05:00:00	2021-03-28 05:00:07		0			0
Stn 9M_1081_042621	1487	1900-03-02 06:00:00	2021-03-28 06:00:07		0			0
Stn 9M_1081_042621	1488	1900-03-02 07:00:00	2021-03-28 07:00:07		0			0
Stn 9M_1081_042621	1489	1900-03-02 08:00:00	2021-03-28 08:00:07		0			0
Stn 9M_1081_042621	1490	1900-03-02 09:00:00	2021-03-28 09:00:07		0			0
Stn 9M_1081_042621	1491	1900-03-02 10:00:00	2021-03-28 10:00:07		0			0
Stn 9M_1081_042621	1492	1900-03-02 11:00:00	2021-03-28 11:00:07		0			0
Stn 9M_1081_042621	1493	1900-03-02 12:00:00	2021-03-28 12:00:07		0			0
Stn 9M_1081_042621	1494	1900-03-02 13:00:00	2021-03-28 13:00:07		0			0
Stn 9M_1081_042621	1495	1900-03-02 14:00:00	2021-03-28 14:00:07		0			0
Stn 9M_1081_042621	1496	1900-03-02 15:00:00	2021-03-28 15:00:07		0			0
Stn 9M_1081_042621	1497	1900-03-02 16:00:00	2021-03-28 16:00:07		0			0
Stn 9M_1081_042621	1498	1900-03-02 17:00:00	2021-03-28 17:00:07		0			0
Stn 9M_1081_042621	1499	1900-03-02 18:00:00	2021-03-28 18:00:07		0			0
Stn 9M_1081_042621	1500	1900-03-02 19:00:00	2021-03-28 19:00:07		0			0
Stn 9M_1081_042621	1501	1900-03-02 20:00:00	2021-03-28 20:00:07		0			0
Stn 9M_1081_042621	1502	1900-03-02 21:00:00	2021-03-28 21:00:07		0			0
Stn 9M_1081_042621	1503	1900-03-02 22:00:00	2021-03-28 22:00:07		0			0
Stn 9M_1081_042621	1504	1900-03-02 23:00:00	2021-03-28 23:00:07		0			0
Stn 9M_1081_042621	1505	1900-03-03	2021-03-29 00:00:07		0			0
Stn 9M_1081_042621	1506	1900-03-03 01:00:00	2021-03-29 01:00:07		0			0
Stn 9M_1081_042621	1507	1900-03-03 02:00:00	2021-03-29 02:00:07		0			0
Stn 9M_1081_042621	1508	1900-03-03 03:00:00	2021-03-29 03:00:07		0			0
Stn 9M_1081_042621	1509	1900-03-03 04:00:00	2021-03-29 04:00:07		0			0
Stn 9M_1081_042621	1510	1900-03-03 05:00:00	2021-03-29 05:00:07		0			0
Stn 9M_1081_042621	1511	1900-03-03 06:00:00	2021-03-29 06:00:07		0			0
Stn 9M_1081_042621	1512	1900-03-03 07:00:00	2021-03-29 07:00:07		0			0
Stn 9M_1081_042621	1513	1900-03-03 08:00:00	2021-03-29 08:00:07		0			0
Stn 9M_1081_042621	1514	1900-03-03 09:00:00	2021-03-29 09:00:07		0			0
Stn 9M_1081_042621	1515	1900-03-03 10:00:00	2021-03-29 10:00:07		0			0
Stn 9M_1081_042621	1516	1900-03-03 11:00:00	2021-03-29 11:00:07		0			0
Stn 9M_1081_042621	1517	1900-03-03 12:00:00	2021-03-29 12:00:07		0			0
Stn 9M_1081_042621	1518	1900-03-03 13:00:00	2021-03-29 13:00:07		0			0
Stn 9M_1081_042621	1519	1900-03-03 14:00:00	2021-03-29 14:00:07		0			0
Stn 9M_1081_042621	1520	1900-03-03 15:00:00	2021-03-29 15:00:07		0			0
Stn 9M_1081_042621	1521	1900-03-03 16:00:00	2021-03-29 16:00:07		0			0
Stn 9M_1081_042621	1522	1900-03-03 17:00:00	2021-03-29 17:00:07		0			0
Stn 9M_1081_042621	1523	1900-03-03 18:00:00	2021-03-29 18:00:07		0			0
Stn 9M_1081_042621	1524	1900-03-03 19:00:00	2021-03-29 19:00:07		0			0
Stn 9M_1081_042621	1525	1900-03-03 20:00:00	2021-03-29 20:00:07		0			0
Stn 9M_1081_042621	1526	1900-03-03 21:00:00	2021-03-29 21:00:07		0			0
Stn 9M_1081_042621	1527	1900-03-03 22:00:00	2021-03-29 22:00:07		0			0
Stn 9M_1081_042621	1528	1900-03-03 23:00:00	2021-03-29 23:00:07		0			0
Stn 9M_1081_042621	1529	1900-03-04	2021-03-30 00:00:07		0			0
Stn 9M_1081_042621	1530	1900-03-04 01:00:00	2021-03-30 01:00:07		0			0
Stn 9M_1081_042621	1531	1900-03-04 02:00:00	2021-03-30 02:00:07		0			0
Stn 9M_1081_042621	1532	1900-03-04 03:00:00	2021-03-30 03:00:07		0			0
Stn 9M_1081_042621	1533	1900-03-04 04:00:00	2021-03-30 04:00:07		0			0
Stn 9M_1081_042621	1534	1900-03-04 05:00:00	2021-03-30 05:00:07		0			0
Stn 9M_1081_042621	1535	1900-03-04 06:00:00	2021-03-30 06:00:07		0			0
Stn 9M_1081_042621	1536	1900-03-04 07:00:00	2021-03-30 07:00:07		0			0
Stn 9M_1081_042621	1537	1900-03-04 08:00:00	2021-03-30 08:00:07		0			0
Stn 9M_1081_042621	1538	1900-03-04 09:00:00	2021-03-30 09:00:07		0			0
Stn 9M_1081_042621	1539	1900-03-04 10:00:00	2021-03-30 10:00:07		0			0
Stn 9M_1081_042621	1540	1900-03-04 11:00:00	2021-03-30 11:00:07		0			0
Stn 9M_1081_042621	1541	1900-03-04 12:00:00	2021-03-30 12:00:07		0			0
Stn 9M_1081_042621	1542	1900-03-04 13:00:00	2021-03-30 13:00:07		0			0
Stn 9M_1081_042621	1543	1900-03-04 14:00:00	2021-03-30 14:00:07		0			0
Stn 9M_1081_042621	1544	1900-03-04 15:00:00	2021-03-30 15:00:07		0			0
Stn 9M_1081_042621	1545	1900-03-04 16:00:00	2021-03-30 16:00:07		0			0
Stn 9M_1081_042621	1546	1900-03-04 17:00:00	2021-03-30 17:00:07		0			0
Stn 9M_1081_042621	1547	1900-03-04 18:00:00	2021-03-30 18:00:07		0			0
Stn 9M_1081_042621	1548	1900-03-04 19:00:00	2021-03-30 19:00:07		0			0
Stn 9M_1081_042621	1549	1900-03-04 20:00:00	2021-03-30 20:00:07		0			0
Stn 9M_1081_042621	1550	1900-03-04 21:00:00	2021-03-30 21:00:07		0			0
Stn 9M_1081_042621	1551	1900-03-04 22:00:00	2021-03-30 22:00:07		0			0
Stn 9M_1081_042621	1552	1900-03-04 23:00:00	2021-03-30 23:00:07		0			0
Stn 9M_1081_042621	1553	1900-03-05	2021-03-31 00:00:07		0			0
Stn 9M_1081_042621	1554	1900-03-05 01:00:00	2021-03-31 01:00:07		0			0
Stn 9M_1081_042621	1555	1900-03-05 02:00:00	2021-03-31 02:00:07		0			0
Stn 9M_1081_042621	1556	1900-03-05 03:00:00	2021-03-31 03:00:07		0			0
Stn 9M_1081_042621	1557	1900-03-05 04:00:00	2021-03-31 04:00:07		0			0
Stn 9M_1081_042621	1558	1900-03-05 05:00:00	2021-03-31 05:00:07		0			0
Stn 9M_1081_042621	1559	1900-03-05 06:00:00	2021-03-31 06:00:07		0			0
Stn 9M_1081_042621	1560	1900-03-05 07:00:00	2021-03-31 07:00:07		0			0
Stn 9M_1081_042621	1561	1900-03-05 08:00:00	2021-03-31 08:00:07		0			0
Stn 9M_1081_042621	1562	1900-03-05 09:00:00	2021-03-31 09:00:07		0			0
Stn 9M_1081_042621	1563	1900-03-05 10:00:00	2021-03-31 10:00:07		0			0
Stn 9M_1081_042621	1564	1900-03-05 11:00:00	2021-03-31 11:00:07		0			0
Stn 9M_1081_042621	1565	1900-03-05 12:00:00	2021-03-31 12:00:07		0			0
Stn 9M_1081_042621	1566	1900-03-05 13:00:00	2021-03-31 13:00:07		0			0
Stn 9M_1081_042621	1567	1900-03-05 14:00:00	2021-03-31 14:00:07		0			0
Stn 9M_1081_042621	1568	1900-03-05 15:00:00	2021-03-31 15:00:07		0			0
Stn 9M_1081_042621	1569	1900-03-05 16:00:00	2021-03-31 16:00:07		0			0
Stn 9M_1081_042621	1570	1900-03-05 17:00:00	2021-03-31 17:00:07		0			0
Stn 9M_1081_042621	1571	1900-03-05 18:00:00	2021-03-31 18:00:07		0			0
Stn 9M_1081_042621	1572	1900-03-05 19:00:00	2021-03-31 19:00:07		0			0
Stn 9M_1081_042621	1573	1900-03-05 20:00:00	2021-03-31 20:00:07		0			0
Stn 9M_1081_042621	1574	1900-03-05 21:00:00	2021-03-31 21:00:07		0			0
Stn 9M_1081_042621	1575	1900-03-05 22:00:00	2021-03-31 22:00:07		0			0
Stn 9M_1081_042621	1576	1900-03-05 23:00:00	2021-03-31 23:00:07		0			0
Stn 9M_1081_042621	1577	1900-03-06	2021-04-01 00:00:07		0			0
Stn 9M_1081_042621	1578	1900-03-06 01:00:00	2021-04-01 01:00:07		0			0
Stn 9M_1081_042621	1579	1900-03-06 02:00:00	2021-04-01 02:00:07		0			0
Stn 9M_1081_042621	1580	1900-03-06 03:00:00	2021-04-01 03:00:07		0			0
Stn 9M_1081_042621	1581	1900-03-06 04:00:00	2021-04-01 04:00:07		0			0
Stn 9M_1081_042621	1582	1900-03-06 05:00:00	2021-04-01 05:00:07		0			0
Stn 9M_1081_042621	1583	1900-03-06 06:00:00	2021-04-01 06:00:07		0			0
Stn 9M_1081_042621	1584	1900-03-06 07:00:00	2021-04-01 07:00:07		0			0
Stn 9M_1081_042621	1585	1900-03-06 08:00:00	2021-04-01 08:00:07		0			0
Stn 9M_1081_042621	1586	1900-03-06 09:00:00	2021-04-01 09:00:07		0			0
Stn 9M_1081_042621	1587	1900-03-06 10:00:00	2021-04-01 10:00:07		0			0
Stn 9M_1081_042621	1588	1900-03-06 11:00:00	2021-04-01 11:00:07		0			0
Stn 9M_1081_042621	1589	1900-03-06 12:00:00	2021-04-01 12:00:07		0			0
Stn 9M_1081_042621	1590	1900-03-06 13:00:00	2021-04-01 13:00:07		0			0
Stn 9M_1081_042621	1591	1900-03-06 14:00:00	2021-04-01 14:00:07		0			0
Stn 9M_1081_042621	1592	1900-03-06 15:00:00	2021-04-01 15:00:07		0			0
Stn 9M_1081_042621	1593	1900-03-06 16:00:00	2021-04-01 16:00:07		0			0
Stn 9M_1081_042621	1594	1900-03-06 17:00:00	2021-04-01 17:00:07		0			0
Stn 9M_1081_042621	1595	1900-03-06 18:00:00	2021-04-01 18:00:07		0			0
Stn 9M_1081_042621	1596	1900-03-06 19:00:00	2021-04-01 19:00:07		0			0
Stn 9M_1081_042621	1597	1900-03-06 20:00:00	2021-04-01 20:00:07		0			0
Stn 9M_1081_042621	1598	1900-03-06 21:00:00	2021-04-01 21:00:07		0			0
Stn 9M_1081_042621	1599	1900-03-06 22:00:00	2021-04-01 22:00:07		0			0
Stn 9M_1081_042621	1600	1900-03-06 23:00:00	2021-04-01 23:00:07		0			0
Stn 9M_1081_042621	1601	1900-03-07	2021-04-02 00:00:07		0			0
Stn 9M_1081_042621	1602	1900-03-07 01:00:00	2021-04-02 01:00:07		0			0
Stn 9M_1081_042621	1603	1900-03-07 02:00:00	2021-04-02 02:00:07		0			0
Stn 9M_1081_042621	1604	1900-03-07 03:00:00	2021-04-02 03:00:07		0			0
Stn 9M_1081_042621	1605	1900-03-07 04:00:00	2021-04-02 04:00:07		0			0
Stn 9M_1081_042621	1606	1900-03-07 05:00:00	2021-04-02 05:00:07		0			0
Stn 9M_1081_042621	1607	1900-03-07 06:00:00	2021-04-02 06:00:08		0			0
Stn 9M_1081_042621	1608	1900-03-07 07:00:00	2021-04-02 07:00:08		0			0
Stn 9M_1081_042621	1609	1900-03-07 08:00:00	2021-04-02 08:00:08		0			0
Stn 9M_1081_042621	1610	1900-03-07 09:00:00	2021-04-02 09:00:08		0			0
Stn 9M_1081_042621	1611	1900-03-07 10:00:00	2021-04-02 10:00:08		0			0
Stn 9M_1081_042621	1612	1900-03-07 11:00:00	2021-04-02 11:00:08		0			0
Stn 9M_1081_042621	1613	1900-03-07 12:00:00	2021-04-02 12:00:08		0			0
Stn 9M_1081_042621	1614	1900-03-07 13:00:00	2021-04-02 13:00:08		0			0
Stn 9M_1081_042621	1615	1900-03-07 14:00:00	2021-04-02 14:00:08		0			0
Stn 9M_1081_042621	1616	1900-03-07 15:00:00	2021-04-02 15:00:08		0			1	1
Stn 9M_1081_042621	1617	1900-03-07 16:00:00	2021-04-02 16:00:08		0			0
Stn 9M_1081_042621	1618	1900-03-07 17:00:00	2021-04-02 17:00:08		0			0
Stn 9M_1081_042621	1619	1900-03-07 18:00:00	2021-04-02 18:00:08		0			0
Stn 9M_1081_042621	1620	1900-03-07 19:00:00	2021-04-02 19:00:08		0			0
Stn 9M_1081_042621	1621	1900-03-07 20:00:00	2021-04-02 20:00:08		0			0
Stn 9M_1081_042621	1622	1900-03-07 21:00:00	2021-04-02 21:00:08		0			0
Stn 9M_1081_042621	1623	1900-03-07 22:00:00	2021-04-02 22:00:08		0			0
Stn 9M_1081_042621	1624	1900-03-07 23:00:00	2021-04-02 23:00:08		0			0
Stn 9M_1081_042621	1625	1900-03-08	2021-04-03 00:00:08		0			0
Stn 9M_1081_042621	1626	1900-03-08 01:00:00	2021-04-03 01:00:08		0			0
Stn 9M_1081_042621	1627	1900-03-08 02:00:00	2021-04-03 02:00:08		0			0
Stn 9M_1081_042621	1628	1900-03-08 03:00:00	2021-04-03 03:00:08		0			0
Stn 9M_1081_042621	1629	1900-03-08 04:00:00	2021-04-03 04:00:08		0			0
Stn 9M_1081_042621	1630	1900-03-08 05:00:00	2021-04-03 05:00:08		0			0
Stn 9M_1081_042621	1631	1900-03-08 06:00:00	2021-04-03 06:00:08		0			0
Stn 9M_1081_042621	1632	1900-03-08 07:00:00	2021-04-03 07:00:08		0			0
Stn 9M_1081_042621	1633	1900-03-08 08:00:00	2021-04-03 08:00:08	Low Frequency	0			0
Stn 9M_1081_042621	1634	1900-03-08 09:00:00	2021-04-03 09:00:08		0			0
Stn 9M_1081_042621	1635	1900-03-08 10:00:00	2021-04-03 10:00:08		0			0
Stn 9M_1081_042621	1636	1900-03-08 11:00:00	2021-04-03 11:00:08		0			0
Stn 9M_1081_042621	1637	1900-03-08 12:00:00	2021-04-03 12:00:08		0			0
Stn 9M_1081_042621	1638	1900-03-08 13:00:00	2021-04-03 13:00:08		0			0
Stn 9M_1081_042621	1639	1900-03-08 14:00:00	2021-04-03 14:00:08		0			0
Stn 9M_1081_042621	1640	1900-03-08 15:00:00	2021-04-03 15:00:08		0			0
Stn 9M_1081_042621	1641	1900-03-08 16:00:00	2021-04-03 16:00:08		0			0
Stn 9M_1081_042621	1642	1900-03-08 17:00:00	2021-04-03 17:00:08		0			0
Stn 9M_1081_042621	1643	1900-03-08 18:00:00	2021-04-03 18:00:08		0			0
Stn 9M_1081_042621	1644	1900-03-08 19:00:00	2021-04-03 19:00:08		0			0
Stn 9M_1081_042621	1645	1900-03-08 20:00:00	2021-04-03 20:00:08		0			0
Stn 9M_1081_042621	1646	1900-03-08 21:00:00	2021-04-03 21:00:08		0			0
Stn 9M_1081_042621	1647	1900-03-08 22:00:00	2021-04-03 22:00:08		0			0
Stn 9M_1081_042621	1648	1900-03-08 23:00:00	2021-04-03 23:00:08		0			0
Stn 9M_1081_042621	1649	1900-03-09	2021-04-04 00:00:08		0			0
Stn 9M_1081_042621	1650	1900-03-09 01:00:00	2021-04-04 01:00:08		0			0
Stn 9M_1081_042621	1651	1900-03-09 02:00:00	2021-04-04 02:00:08		0			0
Stn 9M_1081_042621	1652	1900-03-09 03:00:00	2021-04-04 03:00:08		0			0
Stn 9M_1081_042621	1653	1900-03-09 04:00:00	2021-04-04 04:00:08		0			0
Stn 9M_1081_042621	1654	1900-03-09 05:00:00	2021-04-04 05:00:08		0			0
Stn 9M_1081_042621	1655	1900-03-09 06:00:00	2021-04-04 06:00:08		0			0
Stn 9M_1081_042621	1656	1900-03-09 07:00:00	2021-04-04 07:00:08		0			0
Stn 9M_1081_042621	1657	1900-03-09 08:00:00	2021-04-04 08:00:08		0			0
Stn 9M_1081_042621	1658	1900-03-09 09:00:00	2021-04-04 09:00:08		0			0
Stn 9M_1081_042621	1659	1900-03-09 10:00:00	2021-04-04 10:00:08		0			0
Stn 9M_1081_042621	1660	1900-03-09 11:00:00	2021-04-04 11:00:08		0			0
Stn 9M_1081_042621	1661	1900-03-09 12:00:00	2021-04-04 12:00:08		0			0
Stn 9M_1081_042621	1662	1900-03-09 13:00:00	2021-04-04 13:00:08		0			0
Stn 9M_1081_042621	1663	1900-03-09 14:00:00	2021-04-04 14:00:08	Burst Wide	1			1
Stn 9M_1081_042621	1664	1900-03-09 15:00:00	2021-04-04 15:00:08		0			0
Stn 9M_1081_042621	1665	1900-03-09 16:00:00	2021-04-04 16:00:08		0			0
Stn 9M_1081_042621	1666	1900-03-09 17:00:00	2021-04-04 17:00:08		0			0
Stn 9M_1081_042621	1667	1900-03-09 18:00:00	2021-04-04 18:00:08	Low Frequency	0			0
Stn 9M_1081_042621	1668	1900-03-09 19:00:00	2021-04-04 19:00:08		0			0
Stn 9M_1081_042621	1669	1900-03-09 20:00:00	2021-04-04 20:00:08		0			0
Stn 9M_1081_042621	1670	1900-03-09 21:00:00	2021-04-04 21:00:08		0			0
Stn 9M_1081_042621	1671	1900-03-09 22:00:00	2021-04-04 22:00:08		0			0
Stn 9M_1081_042621	1672	1900-03-09 23:00:00	2021-04-04 23:00:08		0			0
Stn 9M_1081_042621	1673	1900-03-10	2021-04-05 00:00:08		0			0
Stn 9M_1081_042621	1674	1900-03-10 01:00:00	2021-04-05 01:00:08		0			0
Stn 9M_1081_042621	1675	1900-03-10 02:00:00	2021-04-05 02:00:08		0			0
Stn 9M_1081_042621	1676	1900-03-10 03:00:00	2021-04-05 03:00:08		0			0
Stn 9M_1081_042621	1677	1900-03-10 04:00:00	2021-04-05 04:00:08		0			0
Stn 9M_1081_042621	1678	1900-03-10 05:00:00	2021-04-05 05:00:08		0			0
Stn 9M_1081_042621	1679	1900-03-10 06:00:00	2021-04-05 06:00:08		0			0
Stn 9M_1081_042621	1680	1900-03-10 07:00:00	2021-04-05 07:00:08		0			0
Stn 9M_1081_042621	1681	1900-03-10 08:00:00	2021-04-05 08:00:08		0			0
Stn 9M_1081_042621	1682	1900-03-10 09:00:00	2021-04-05 09:00:08		0			0
Stn 9M_1081_042621	1683	1900-03-10 10:00:00	2021-04-05 10:00:08		0			0
Stn 9M_1081_042621	1684	1900-03-10 11:00:00	2021-04-05 11:00:08		0			0
Stn 9M_1081_042621	1685	1900-03-10 12:00:00	2021-04-05 12:00:08		0			0
Stn 9M_1081_042621	1686	1900-03-10 13:00:00	2021-04-05 13:00:08		0			0
Stn 9M_1081_042621	1687	1900-03-10 14:00:00	2021-04-05 14:00:08		0			0
Stn 9M_1081_042621	1688	1900-03-10 15:00:00	2021-04-05 15:00:08		0			0
Stn 9M_1081_042621	1689	1900-03-10 16:00:00	2021-04-05 16:00:08		0			0
Stn 9M_1081_042621	1690	1900-03-10 17:00:00	2021-04-05 17:00:08		0			0
Stn 9M_1081_042621	1691	1900-03-10 18:00:00	2021-04-05 18:00:08		0			0
Stn 9M_1081_042621	1692	1900-03-10 19:00:00	2021-04-05 19:00:08		0			0
Stn 9M_1081_042621	1693	1900-03-10 20:00:00	2021-04-05 20:00:08		0			0
Stn 9M_1081_042621	1694	1900-03-10 21:00:00	2021-04-05 21:00:08		0			0
Stn 9M_1081_042621	1695	1900-03-10 22:00:00	2021-04-05 22:00:08		0			0
Stn 9M_1081_042621	1696	1900-03-10 23:00:00	2021-04-05 23:00:08		0			0
Stn 9M_1081_042621	1697	1900-03-11	2021-04-06 00:00:08		0			0
Stn 9M_1081_042621	1698	1900-03-11 01:00:00	2021-04-06 01:00:08		0			0
Stn 9M_1081_042621	1699	1900-03-11 02:00:00	2021-04-06 02:00:08		0			0
Stn 9M_1081_042621	1700	1900-03-11 03:00:00	2021-04-06 03:00:08		0			0
Stn 9M_1081_042621	1701	1900-03-11 04:00:00	2021-04-06 04:00:08		0			0
Stn 9M_1081_042621	1702	1900-03-11 05:00:00	2021-04-06 05:00:08		0			0
Stn 9M_1081_042621	1703	1900-03-11 06:00:00	2021-04-06 06:00:08		0			0
Stn 9M_1081_042621	1704	1900-03-11 07:00:00	2021-04-06 07:00:08		0			0
Stn 9M_1081_042621	1705	1900-03-11 08:00:00	2021-04-06 08:00:08		0			0
Stn 9M_1081_042621	1706	1900-03-11 09:00:00	2021-04-06 09:00:08		0			0
Stn 9M_1081_042621	1707	1900-03-11 10:00:00	2021-04-06 10:00:08		0			0
Stn 9M_1081_042621	1708	1900-03-11 11:00:00	2021-04-06 11:00:08		0			0
Stn 9M_1081_042621	1709	1900-03-11 12:00:00	2021-04-06 12:00:08		0			0
Stn 9M_1081_042621	1710	1900-03-11 13:00:00	2021-04-06 13:00:08		0			0
Stn 9M_1081_042621	1711	1900-03-11 14:00:00	2021-04-06 14:00:08		0			0
Stn 9M_1081_042621	1712	1900-03-11 15:00:00	2021-04-06 15:00:08		0			0
Stn 9M_1081_042621	1713	1900-03-11 16:00:00	2021-04-06 16:00:08		0			0
Stn 9M_1081_042621	1714	1900-03-11 17:00:00	2021-04-06 17:00:08		0			0
Stn 9M_1081_042621	1715	1900-03-11 18:00:00	2021-04-06 18:00:08		0			0
Stn 9M_1081_042621	1716	1900-03-11 19:00:00	2021-04-06 19:00:08		0			0
Stn 9M_1081_042621	1717	1900-03-11 20:00:00	2021-04-06 20:00:08		0			0
Stn 9M_1081_042621	1718	1900-03-11 21:00:00	2021-04-06 21:00:08		0			0
Stn 9M_1081_042621	1719	1900-03-11 22:00:00	2021-04-06 22:00:08		0			0
Stn 9M_1081_042621	1720	1900-03-11 23:00:00	2021-04-06 23:00:08		0			0
Stn 9M_1081_042621	1721	1900-03-12	2021-04-07 00:00:08		0			0
Stn 9M_1081_042621	1722	1900-03-12 01:00:00	2021-04-07 01:00:08		0			0
Stn 9M_1081_042621	1723	1900-03-12 02:00:00	2021-04-07 02:00:08		0			0
Stn 9M_1081_042621	1724	1900-03-12 03:00:00	2021-04-07 03:00:08		0			0
Stn 9M_1081_042621	1725	1900-03-12 04:00:00	2021-04-07 04:00:08		0			0
Stn 9M_1081_042621	1726	1900-03-12 05:00:00	2021-04-07 05:00:08		0			0
Stn 9M_1081_042621	1727	1900-03-12 06:00:00	2021-04-07 06:00:08		0			0
Stn 9M_1081_042621	1728	1900-03-12 07:00:00	2021-04-07 07:00:08		0			0
Stn 9M_1081_042621	1729	1900-03-12 08:00:00	2021-04-07 08:00:08	Burst Wide	1			1
Stn 9M_1081_042621	1730	1900-03-12 09:00:00	2021-04-07 09:00:08		0			0
Stn 9M_1081_042621	1731	1900-03-12 10:00:00	2021-04-07 10:00:08	Low Frequency	0			0
Stn 9M_1081_042621	1732	1900-03-12 11:00:00	2021-04-07 11:00:08		0			0
Stn 9M_1081_042621	1733	1900-03-12 12:00:00	2021-04-07 12:00:08		0			0
Stn 9M_1081_042621	1734	1900-03-12 13:00:00	2021-04-07 13:00:08		0			0
Stn 9M_1081_042621	1735	1900-03-12 14:00:00	2021-04-07 14:00:08		0			0
Stn 9M_1081_042621	1736	1900-03-12 15:00:00	2021-04-07 15:00:08		0			0
Stn 9M_1081_042621	1737	1900-03-12 16:00:00	2021-04-07 16:00:08		0			0
Stn 9M_1081_042621	1738	1900-03-12 17:00:00	2021-04-07 17:00:08		0			0
Stn 9M_1081_042621	1739	1900-03-12 18:00:00	2021-04-07 18:00:08		0			0
Stn 9M_1081_042621	1740	1900-03-12 19:00:00	2021-04-07 19:00:08		0			0
Stn 9M_1081_042621	1741	1900-03-12 20:00:00	2021-04-07 20:00:08		0			0
Stn 9M_1081_042621	1742	1900-03-12 21:00:00	2021-04-07 21:00:08		0			0
Stn 9M_1081_042621	1743	1900-03-12 22:00:00	2021-04-07 22:00:08		0			0
Stn 9M_1081_042621	1744	1900-03-12 23:00:00	2021-04-07 23:00:08		0			0
Stn 9M_1081_042621	1745	1900-03-13	2021-04-08 00:00:08		0			0
Stn 9M_1081_042621	1746	1900-03-13 01:00:00	2021-04-08 01:00:08		0			0
Stn 9M_1081_042621	1747	1900-03-13 02:00:00	2021-04-08 02:00:08		0			0
Stn 9M_1081_042621	1748	1900-03-13 03:00:00	2021-04-08 03:00:08		0			0
Stn 9M_1081_042621	1749	1900-03-13 04:00:00	2021-04-08 04:00:08		0			0
Stn 9M_1081_042621	1750	1900-03-13 05:00:00	2021-04-08 05:00:08		0			0
Stn 9M_1081_042621	1751	1900-03-13 06:00:00	2021-04-08 06:00:08		0			0
Stn 9M_1081_042621	1752	1900-03-13 07:00:00	2021-04-08 07:00:08		0			0
Stn 9M_1081_042621	1753	1900-03-13 08:00:00	2021-04-08 08:00:08		0			0
Stn 9M_1081_042621	1754	1900-03-13 09:00:00	2021-04-08 09:00:08		0			0
Stn 9M_1081_042621	1755	1900-03-13 10:00:00	2021-04-08 10:00:08		0			0
Stn 9M_1081_042621	1756	1900-03-13 11:00:00	2021-04-08 11:00:08		0			0
Stn 9M_1081_042621	1757	1900-03-13 12:00:00	2021-04-08 12:00:08		0			0
Stn 9M_1081_042621	1758	1900-03-13 13:00:00	2021-04-08 13:00:08		0			0
Stn 9M_1081_042621	1759	1900-03-13 14:00:00	2021-04-08 14:00:08		0			0
Stn 9M_1081_042621	1760	1900-03-13 15:00:00	2021-04-08 15:00:08		0			0
Stn 9M_1081_042621	1761	1900-03-13 16:00:00	2021-04-08 16:00:08		0			0
Stn 9M_1081_042621	1762	1900-03-13 17:00:00	2021-04-08 17:00:08		0			0
Stn 9M_1081_042621	1763	1900-03-13 18:00:00	2021-04-08 18:00:08		0			0
Stn 9M_1081_042621	1764	1900-03-13 19:00:00	2021-04-08 19:00:08		0			0
Stn 9M_1081_042621	1765	1900-03-13 20:00:00	2021-04-08 20:00:08		0			0
Stn 9M_1081_042621	1766	1900-03-13 21:00:00	2021-04-08 21:00:08		0			0
Stn 9M_1081_042621	1767	1900-03-13 22:00:00	2021-04-08 22:00:08		0			0
Stn 9M_1081_042621	1768	1900-03-13 23:00:00	2021-04-08 23:00:08		0			0
Stn 9M_1081_042621	1769	1900-03-14	2021-04-09 00:00:08		0			0
Stn 9M_1081_042621	1770	1900-03-14 01:00:00	2021-04-09 01:00:08		0			0
Stn 9M_1081_042621	1771	1900-03-14 02:00:00	2021-04-09 02:00:08		0			0
Stn 9M_1081_042621	1772	1900-03-14 03:00:00	2021-04-09 03:00:08		0			0
Stn 9M_1081_042621	1773	1900-03-14 04:00:00	2021-04-09 04:00:08		0			0
Stn 9M_1081_042621	1774	1900-03-14 05:00:00	2021-04-09 05:00:08		0			0
Stn 9M_1081_042621	1775	1900-03-14 06:00:00	2021-04-09 06:00:08		0			0
Stn 9M_1081_042621	1776	1900-03-14 07:00:00	2021-04-09 07:00:08		0			0
Stn 9M_1081_042621	1777	1900-03-14 08:00:00	2021-04-09 08:00:08		0			0
Stn 9M_1081_042621	1778	1900-03-14 09:00:00	2021-04-09 09:00:08		0			0
Stn 9M_1081_042621	1779	1900-03-14 10:00:00	2021-04-09 10:00:08		0			0
Stn 9M_1081_042621	1780	1900-03-14 11:00:00	2021-04-09 11:00:08		0			0
Stn 9M_1081_042621	1781	1900-03-14 12:00:00	2021-04-09 12:00:08		0			0
Stn 9M_1081_042621	1782	1900-03-14 13:00:00	2021-04-09 13:00:08		0			0
Stn 9M_1081_042621	1783	1900-03-14 14:00:00	2021-04-09 14:00:08		0			0
Stn 9M_1081_042621	1784	1900-03-14 15:00:00	2021-04-09 15:00:08		0			0
Stn 9M_1081_042621	1785	1900-03-14 16:00:00	2021-04-09 16:00:08		0			0
Stn 9M_1081_042621	1786	1900-03-14 17:00:00	2021-04-09 17:00:08		0			0
Stn 9M_1081_042621	1787	1900-03-14 18:00:00	2021-04-09 18:00:08		0			0
Stn 9M_1081_042621	1788	1900-03-14 19:00:00	2021-04-09 19:00:08		0			0
Stn 9M_1081_042621	1789	1900-03-14 20:00:00	2021-04-09 20:00:08		0			0
Stn 9M_1081_042621	1790	1900-03-14 21:00:00	2021-04-09 21:00:08		0			0
Stn 9M_1081_042621	1791	1900-03-14 22:00:00	2021-04-09 22:00:08		0			0
Stn 9M_1081_042621	1792	1900-03-14 23:00:00	2021-04-09 23:00:08		0			0
Stn 9M_1081_042621	1793	1900-03-15	2021-04-10 00:00:08		0			0
Stn 9M_1081_042621	1794	1900-03-15 01:00:00	2021-04-10 01:00:08		0			0
Stn 9M_1081_042621	1795	1900-03-15 02:00:00	2021-04-10 02:00:08		0			0
Stn 9M_1081_042621	1796	1900-03-15 03:00:00	2021-04-10 03:00:08		0			0
Stn 9M_1081_042621	1797	1900-03-15 04:00:00	2021-04-10 04:00:08		0			0
Stn 9M_1081_042621	1798	1900-03-15 05:00:00	2021-04-10 05:00:08		0			0
Stn 9M_1081_042621	1799	1900-03-15 06:00:00	2021-04-10 06:00:08		0			0
Stn 9M_1081_042621	1800	1900-03-15 07:00:00	2021-04-10 07:00:08		0			0
Stn 9M_1081_042621	1801	1900-03-15 08:00:00	2021-04-10 08:00:08		0			0
Stn 9M_1081_042621	1802	1900-03-15 09:00:00	2021-04-10 09:00:08		0			0
Stn 9M_1081_042621	1803	1900-03-15 10:00:00	2021-04-10 10:00:08		0			0
Stn 9M_1081_042621	1804	1900-03-15 11:00:00	2021-04-10 11:00:08		0			0
Stn 9M_1081_042621	1805	1900-03-15 12:00:00	2021-04-10 12:00:08		0			0
Stn 9M_1081_042621	1806	1900-03-15 13:00:00	2021-04-10 13:00:08		0			0
Stn 9M_1081_042621	1807	1900-03-15 14:00:00	2021-04-10 14:00:09		0			0
Stn 9M_1081_042621	1808	1900-03-15 15:00:00	2021-04-10 15:00:09		0			0
Stn 9M_1081_042621	1809	1900-03-15 16:00:00	2021-04-10 16:00:09		0			0
Stn 9M_1081_042621	1810	1900-03-15 17:00:00	2021-04-10 17:00:09		0			0
Stn 9M_1081_042621	1811	1900-03-15 18:00:00	2021-04-10 18:00:09		0			0
Stn 9M_1081_042621	1812	1900-03-15 19:00:00	2021-04-10 19:00:09		0			0
Stn 9M_1081_042621	1813	1900-03-15 20:00:00	2021-04-10 20:00:09		0			0
Stn 9M_1081_042621	1814	1900-03-15 21:00:00	2021-04-10 21:00:09		0			0
Stn 9M_1081_042621	1815	1900-03-15 22:00:00	2021-04-10 22:00:09		0			0
Stn 9M_1081_042621	1816	1900-03-15 23:00:00	2021-04-10 23:00:09		0			0
Stn 9M_1081_042621	1817	1900-03-16	2021-04-11 00:00:09		0			0
Stn 9M_1081_042621	1818	1900-03-16 01:00:00	2021-04-11 01:00:09		0			0
Stn 9M_1081_042621	1819	1900-03-16 02:00:00	2021-04-11 02:00:09		0			0
Stn 9M_1081_042621	1820	1900-03-16 03:00:00	2021-04-11 03:00:09		0			0
Stn 9M_1081_042621	1821	1900-03-16 04:00:00	2021-04-11 04:00:09		0			0
Stn 9M_1081_042621	1822	1900-03-16 05:00:00	2021-04-11 05:00:09		0			0
Stn 9M_1081_042621	1823	1900-03-16 06:00:00	2021-04-11 06:00:09		0			0
Stn 9M_1081_042621	1824	1900-03-16 07:00:00	2021-04-11 07:00:09		0			0
Stn 9M_1081_042621	1825	1900-03-16 08:00:00	2021-04-11 08:00:09		0			0
Stn 9M_1081_042621	1826	1900-03-16 09:00:00	2021-04-11 09:00:09		0			0
Stn 9M_1081_042621	1827	1900-03-16 10:00:00	2021-04-11 10:00:09		0			0
Stn 9M_1081_042621	1828	1900-03-16 11:00:00	2021-04-11 11:00:09		0			0
Stn 9M_1081_042621	1829	1900-03-16 12:00:00	2021-04-11 12:00:09		0			0
Stn 9M_1081_042621	1830	1900-03-16 13:00:00	2021-04-11 13:00:09		0			0
Stn 9M_1081_042621	1831	1900-03-16 14:00:00	2021-04-11 14:00:09		0			0
Stn 9M_1081_042621	1832	1900-03-16 15:00:00	2021-04-11 15:00:09		0			0
Stn 9M_1081_042621	1833	1900-03-16 16:00:00	2021-04-11 16:00:09		0			0
Stn 9M_1081_042621	1834	1900-03-16 17:00:00	2021-04-11 17:00:09		0			0
Stn 9M_1081_042621	1835	1900-03-16 18:00:00	2021-04-11 18:00:09		0			0
Stn 9M_1081_042621	1836	1900-03-16 19:00:00	2021-04-11 19:00:09		0			0
Stn 9M_1081_042621	1837	1900-03-16 20:00:00	2021-04-11 20:00:09		0			0
Stn 9M_1081_042621	1838	1900-03-16 21:00:00	2021-04-11 21:00:09		0			0
Stn 9M_1081_042621	1839	1900-03-16 22:00:00	2021-04-11 22:00:09		0			0
Stn 9M_1081_042621	1840	1900-03-16 23:00:00	2021-04-11 23:00:09		0			0
Stn 9M_1081_042621	1841	1900-03-17	2021-04-12 00:00:09		0			0
Stn 9M_1081_042621	1842	1900-03-17 01:00:00	2021-04-12 01:00:09		0			0
Stn 9M_1081_042621	1843	1900-03-17 02:00:00	2021-04-12 02:00:09		0			0
Stn 9M_1081_042621	1844	1900-03-17 03:00:00	2021-04-12 03:00:09		0			0
Stn 9M_1081_042621	1845	1900-03-17 04:00:00	2021-04-12 04:00:09		0			0
Stn 9M_1081_042621	1846	1900-03-17 05:00:00	2021-04-12 05:00:09		0			0
Stn 9M_1081_042621	1847	1900-03-17 06:00:00	2021-04-12 06:00:09		0			0
Stn 9M_1081_042621	1848	1900-03-17 07:00:00	2021-04-12 07:00:09		0			0
Stn 9M_1081_042621	1849	1900-03-17 08:00:00	2021-04-12 08:00:09		0			0
Stn 9M_1081_042621	1850	1900-03-17 09:00:00	2021-04-12 09:00:09		0			0
Stn 9M_1081_042621	1851	1900-03-17 10:00:00	2021-04-12 10:00:09		0			0
Stn 9M_1081_042621	1852	1900-03-17 11:00:00	2021-04-12 11:00:09		0			0
Stn 9M_1081_042621	1853	1900-03-17 12:00:00	2021-04-12 12:00:09		0			0
Stn 9M_1081_042621	1854	1900-03-17 13:00:00	2021-04-12 13:00:09		0			0
Stn 9M_1081_042621	1855	1900-03-17 14:00:00	2021-04-12 14:00:09		0			0
Stn 9M_1081_042621	1856	1900-03-17 15:00:00	2021-04-12 15:00:09		0			0
Stn 9M_1081_042621	1857	1900-03-17 16:00:00	2021-04-12 16:00:09		0			0
Stn 9M_1081_042621	1858	1900-03-17 17:00:00	2021-04-12 17:00:09		0			0
Stn 9M_1081_042621	1859	1900-03-17 18:00:00	2021-04-12 18:00:09		0			0
Stn 9M_1081_042621	1860	1900-03-17 19:00:00	2021-04-12 19:00:09		0			0
Stn 9M_1081_042621	1861	1900-03-17 20:00:00	2021-04-12 20:00:09		0			0
Stn 9M_1081_042621	1862	1900-03-17 21:00:00	2021-04-12 21:00:09		0			0
Stn 9M_1081_042621	1863	1900-03-17 22:00:00	2021-04-12 22:00:09		0			0
Stn 9M_1081_042621	1864	1900-03-17 23:00:00	2021-04-12 23:00:09		0			0
Stn 9M_1081_042621	1865	1900-03-18	2021-04-13 00:00:09		0			0
Stn 9M_1081_042621	1866	1900-03-18 01:00:00	2021-04-13 01:00:09		0			0
Stn 9M_1081_042621	1867	1900-03-18 02:00:00	2021-04-13 02:00:09		0			0
Stn 9M_1081_042621	1868	1900-03-18 03:00:00	2021-04-13 03:00:09		0			0
Stn 9M_1081_042621	1869	1900-03-18 04:00:00	2021-04-13 04:00:09		0			0
Stn 9M_1081_042621	1870	1900-03-18 05:00:00	2021-04-13 05:00:09		0			0
Stn 9M_1081_042621	1871	1900-03-18 06:00:00	2021-04-13 06:00:09		0			0
Stn 9M_1081_042621	1872	1900-03-18 07:00:00	2021-04-13 07:00:09		0			0
Stn 9M_1081_042621	1873	1900-03-18 08:00:00	2021-04-13 08:00:09		0			0
Stn 9M_1081_042621	1874	1900-03-18 09:00:00	2021-04-13 09:00:09		0			0
Stn 9M_1081_042621	1875	1900-03-18 10:00:00	2021-04-13 10:00:09	Low Frequency	0			0
Stn 9M_1081_042621	1876	1900-03-18 11:00:00	2021-04-13 11:00:09		0			0
Stn 9M_1081_042621	1877	1900-03-18 12:00:00	2021-04-13 12:00:09		0			0
Stn 9M_1081_042621	1878	1900-03-18 13:00:00	2021-04-13 13:00:09		0			0
Stn 9M_1081_042621	1879	1900-03-18 14:00:00	2021-04-13 14:00:09		0			0
Stn 9M_1081_042621	1880	1900-03-18 15:00:00	2021-04-13 15:00:09		0			0
Stn 9M_1081_042621	1881	1900-03-18 16:00:00	2021-04-13 16:00:09		0			0
Stn 9M_1081_042621	1882	1900-03-18 17:00:00	2021-04-13 17:00:09		0			0
Stn 9M_1081_042621	1883	1900-03-18 18:00:00	2021-04-13 18:00:09		0			0
Stn 9M_1081_042621	1884	1900-03-18 19:00:00	2021-04-13 19:00:09		0			0
Stn 9M_1081_042621	1885	1900-03-18 20:00:00	2021-04-13 20:00:09		0			0
Stn 9M_1081_042621	1886	1900-03-18 21:00:00	2021-04-13 21:00:09		0			0
Stn 9M_1081_042621	1887	1900-03-18 22:00:00	2021-04-13 22:00:09		0			0
Stn 9M_1081_042621	1888	1900-03-18 23:00:00	2021-04-13 23:00:09		0			0
Stn 9M_1081_042621	1889	1900-03-19	2021-04-14 00:00:09		0			0
Stn 9M_1081_042621	1890	1900-03-19 01:00:00	2021-04-14 01:00:09		0			0
Stn 9M_1081_042621	1891	1900-03-19 02:00:00	2021-04-14 02:00:09		0			0
Stn 9M_1081_042621	1892	1900-03-19 03:00:00	2021-04-14 03:00:09		0			0
Stn 9M_1081_042621	1893	1900-03-19 04:00:00	2021-04-14 04:00:09		0			0
Stn 9M_1081_042621	1894	1900-03-19 05:00:00	2021-04-14 05:00:09		0			0
Stn 9M_1081_042621	1895	1900-03-19 06:00:00	2021-04-14 06:00:09		0			0
Stn 9M_1081_042621	1896	1900-03-19 07:00:00	2021-04-14 07:00:09		0			0
Stn 9M_1081_042621	1897	1900-03-19 08:00:00	2021-04-14 08:00:09		0			0
Stn 9M_1081_042621	1898	1900-03-19 09:00:00	2021-04-14 09:00:09		0			0
Stn 9M_1081_042621	1899	1900-03-19 10:00:00	2021-04-14 10:00:09		0			0
Stn 9M_1081_042621	1900	1900-03-19 11:00:00	2021-04-14 11:00:09		0			0
Stn 9M_1081_042621	1901	1900-03-19 12:00:00	2021-04-14 12:00:09		0			0
Stn 9M_1081_042621	1902	1900-03-19 13:00:00	2021-04-14 13:00:09		0			0
Stn 9M_1081_042621	1903	1900-03-19 14:00:00	2021-04-14 14:00:09		0			0
Stn 9M_1081_042621	1904	1900-03-19 15:00:00	2021-04-14 15:00:09		0			0
Stn 9M_1081_042621	1905	1900-03-19 16:00:00	2021-04-14 16:00:09		0			0
Stn 9M_1081_042621	1906	1900-03-19 17:00:00	2021-04-14 17:00:09		0			0
Stn 9M_1081_042621	1907	1900-03-19 18:00:00	2021-04-14 18:00:09		0			0
Stn 9M_1081_042621	1908	1900-03-19 19:00:00	2021-04-14 19:00:09		0			0
Stn 9M_1081_042621	1909	1900-03-19 20:00:00	2021-04-14 20:00:09		0			0
Stn 9M_1081_042621	1910	1900-03-19 21:00:00	2021-04-14 21:00:09		0			0
Stn 9M_1081_042621	1911	1900-03-19 22:00:00	2021-04-14 22:00:09		0			0
Stn 9M_1081_042621	1912	1900-03-19 23:00:00	2021-04-14 23:00:09		0			0
Stn 9M_1081_042621	1913	1900-03-20	2021-04-15 00:00:09		0			0
Stn 9M_1081_042621	1914	1900-03-20 01:00:00	2021-04-15 01:00:09		0			0
Stn 9M_1081_042621	1915	1900-03-20 02:00:00	2021-04-15 02:00:09		0			0
Stn 9M_1081_042621	1916	1900-03-20 03:00:00	2021-04-15 03:00:09		0			0
Stn 9M_1081_042621	1917	1900-03-20 04:00:00	2021-04-15 04:00:09		0			0
Stn 9M_1081_042621	1918	1900-03-20 05:00:00	2021-04-15 05:00:09		0			0
Stn 9M_1081_042621	1919	1900-03-20 06:00:00	2021-04-15 06:00:09		0			0
Stn 9M_1081_042621	1920	1900-03-20 07:00:00	2021-04-15 07:00:09		0			0
Stn 9M_1081_042621	1921	1900-03-20 08:00:00	2021-04-15 08:00:09		0			0
Stn 9M_1081_042621	1922	1900-03-20 09:00:00	2021-04-15 09:00:09		0			0
Stn 9M_1081_042621	1923	1900-03-20 10:00:00	2021-04-15 10:00:09		0			0
Stn 9M_1081_042621	1924	1900-03-20 11:00:00	2021-04-15 11:00:09		0			0
Stn 9M_1081_042621	1925	1900-03-20 12:00:00	2021-04-15 12:00:09		0			0
Stn 9M_1081_042621	1926	1900-03-20 13:00:00	2021-04-15 13:00:09		0			0
Stn 9M_1081_042621	1927	1900-03-20 14:00:00	2021-04-15 14:00:09		0			0
Stn 9M_1081_042621	1928	1900-03-20 15:00:00	2021-04-15 15:00:09		0			0
Stn 9M_1081_042621	1929	1900-03-20 16:00:00	2021-04-15 16:00:09		0			0
Stn 9M_1081_042621	1930	1900-03-20 17:00:00	2021-04-15 17:00:09		0			0
Stn 9M_1081_042621	1931	1900-03-20 18:00:00	2021-04-15 18:00:09		0			0
Stn 9M_1081_042621	1932	1900-03-20 19:00:00	2021-04-15 19:00:09		0			0
Stn 9M_1081_042621	1933	1900-03-20 20:00:00	2021-04-15 20:00:09		0			0
Stn 9M_1081_042621	1934	1900-03-20 21:00:00	2021-04-15 21:00:09		0			0
Stn 9M_1081_042621	1935	1900-03-20 22:00:00	2021-04-15 22:00:09		0			0
Stn 9M_1081_042621	1936	1900-03-20 23:00:00	2021-04-15 23:00:09		0			0
Stn 9M_1081_042621	1937	1900-03-21	2021-04-16 00:00:09		0			0
Stn 9M_1081_042621	1938	1900-03-21 01:00:00	2021-04-16 01:00:09		0			0
Stn 9M_1081_042621	1939	1900-03-21 02:00:00	2021-04-16 02:00:09		0			0
Stn 9M_1081_042621	1940	1900-03-21 03:00:00	2021-04-16 03:00:09		0			0
Stn 9M_1081_042621	1941	1900-03-21 04:00:00	2021-04-16 04:00:09		0			0
Stn 9M_1081_042621	1942	1900-03-21 05:00:00	2021-04-16 05:00:09		0			0
Stn 9M_1081_042621	1943	1900-03-21 06:00:00	2021-04-16 06:00:09		0			0
Stn 9M_1081_042621	1944	1900-03-21 07:00:00	2021-04-16 07:00:09		0			0
Stn 9M_1081_042621	1945	1900-03-21 08:00:00	2021-04-16 08:00:09		0			0
Stn 9M_1081_042621	1946	1900-03-21 09:00:00	2021-04-16 09:00:09		0			0
Stn 9M_1081_042621	1947	1900-03-21 10:00:00	2021-04-16 10:00:09		0			0
Stn 9M_1081_042621	1948	1900-03-21 11:00:00	2021-04-16 11:00:09		0			0
Stn 9M_1081_042621	1949	1900-03-21 12:00:00	2021-04-16 12:00:09		0			0
Stn 9M_1081_042621	1950	1900-03-21 13:00:00	2021-04-16 13:00:09		0			0
Stn 9M_1081_042621	1951	1900-03-21 14:00:00	2021-04-16 14:00:09		0			0
Stn 9M_1081_042621	1952	1900-03-21 15:00:00	2021-04-16 15:00:09		0			0
Stn 9M_1081_042621	1953	1900-03-21 16:00:00	2021-04-16 16:00:09		0			0
Stn 9M_1081_042621	1954	1900-03-21 17:00:00	2021-04-16 17:00:09		0			0
Stn 9M_1081_042621	1955	1900-03-21 18:00:00	2021-04-16 18:00:09		0			0
Stn 9M_1081_042621	1956	1900-03-21 19:00:00	2021-04-16 19:00:09		0			0
Stn 9M_1081_042621	1957	1900-03-21 20:00:00	2021-04-16 20:00:09		0			0
Stn 9M_1081_042621	1958	1900-03-21 21:00:00	2021-04-16 21:00:09		0			0
Stn 9M_1081_042621	1959	1900-03-21 22:00:00	2021-04-16 22:00:09		0			0
Stn 9M_1081_042621	1960	1900-03-21 23:00:00	2021-04-16 23:00:09		0			0
Stn 9M_1081_042621	1961	1900-03-22	2021-04-17 00:00:09		0			0
Stn 9M_1081_042621	1962	1900-03-22 01:00:00	2021-04-17 01:00:09		0			0
Stn 9M_1081_042621	1963	1900-03-22 02:00:00	2021-04-17 02:00:09		0			0
Stn 9M_1081_042621	1964	1900-03-22 03:00:00	2021-04-17 03:00:09		0			0
Stn 9M_1081_042621	1965	1900-03-22 04:00:00	2021-04-17 04:00:09		0			0
Stn 9M_1081_042621	1966	1900-03-22 05:00:00	2021-04-17 05:00:09		0			0
Stn 9M_1081_042621	1967	1900-03-22 06:00:00	2021-04-17 06:00:09		0			0
Stn 9M_1081_042621	1968	1900-03-22 07:00:00	2021-04-17 07:00:09		0			0
Stn 9M_1081_042621	1969	1900-03-22 08:00:00	2021-04-17 08:00:09		0			0
Stn 9M_1081_042621	1970	1900-03-22 09:00:00	2021-04-17 09:00:09		0			0
Stn 9M_1081_042621	1971	1900-03-22 10:00:00	2021-04-17 10:00:09	Low Frequency	0			0
Stn 9M_1081_042621	1972	1900-03-22 11:00:00	2021-04-17 11:00:09		0			0
Stn 9M_1081_042621	1973	1900-03-22 12:00:00	2021-04-17 12:00:09		0			0
Stn 9M_1081_042621	1974	1900-03-22 13:00:00	2021-04-17 13:00:09		0			0
Stn 9M_1081_042621	1975	1900-03-22 14:00:00	2021-04-17 14:00:09		0			0
Stn 9M_1081_042621	1976	1900-03-22 15:00:00	2021-04-17 15:00:09		0			0
Stn 9M_1081_042621	1977	1900-03-22 16:00:00	2021-04-17 16:00:09		0			0
Stn 9M_1081_042621	1978	1900-03-22 17:00:00	2021-04-17 17:00:09		0			0
Stn 9M_1081_042621	1979	1900-03-22 18:00:00	2021-04-17 18:00:09		0			0
Stn 9M_1081_042621	1980	1900-03-22 19:00:00	2021-04-17 19:00:09		0			0
Stn 9M_1081_042621	1981	1900-03-22 20:00:00	2021-04-17 20:00:09		0			0
Stn 9M_1081_042621	1982	1900-03-22 21:00:00	2021-04-17 21:00:09		0			0
Stn 9M_1081_042621	1983	1900-03-22 22:00:00	2021-04-17 22:00:09		0			0
Stn 9M_1081_042621	1984	1900-03-22 23:00:00	2021-04-17 23:00:09		0			0
Stn 9M_1081_042621	1985	1900-03-23	2021-04-18 00:00:09		0			0
Stn 9M_1081_042621	1986	1900-03-23 01:00:00	2021-04-18 01:00:09		0			0
Stn 9M_1081_042621	1987	1900-03-23 02:00:00	2021-04-18 02:00:09		0			0
Stn 9M_1081_042621	1988	1900-03-23 03:00:00	2021-04-18 03:00:09		0			0
Stn 9M_1081_042621	1989	1900-03-23 04:00:00	2021-04-18 04:00:09		0			0
Stn 9M_1081_042621	1990	1900-03-23 05:00:00	2021-04-18 05:00:09		0			0
Stn 9M_1081_042621	1991	1900-03-23 06:00:00	2021-04-18 06:00:09		0			0
Stn 9M_1081_042621	1992	1900-03-23 07:00:00	2021-04-18 07:00:09		0			0
Stn 9M_1081_042621	1993	1900-03-23 08:00:00	2021-04-18 08:00:09		0			0
Stn 9M_1081_042621	1994	1900-03-23 09:00:00	2021-04-18 09:00:09		0			0
Stn 9M_1081_042621	1995	1900-03-23 10:00:00	2021-04-18 10:00:09		0			0
Stn 9M_1081_042621	1996	1900-03-23 11:00:00	2021-04-18 11:00:09		0			0
Stn 9M_1081_042621	1997	1900-03-23 12:00:00	2021-04-18 12:00:09	Low Frequency	0			0
Stn 9M_1081_042621	1998	1900-03-23 13:00:00	2021-04-18 13:00:09		0			0
Stn 9M_1081_042621	1999	1900-03-23 14:00:00	2021-04-18 14:00:09		0			0
Stn 9M_1081_042621	2000	1900-03-23 15:00:00	2021-04-18 15:00:09		0			0
Stn 9M_1081_042621	2001	1900-03-23 16:00:00	2021-04-18 16:00:09		0			0
Stn 9M_1081_042621	2002	1900-03-23 17:00:00	2021-04-18 17:00:09		0			0
Stn 9M_1081_042621	2003	1900-03-23 18:00:00	2021-04-18 18:00:09		0			0
Stn 9M_1081_042621	2004	1900-03-23 19:00:00	2021-04-18 19:00:09		0			0
[truncated: 187 more rows]

## Sheet: 2021_9M_1081_072621
Comp Folder	File	Time	Date	Boat Status	V_38_SPL	Error		V_389A_SPL	Error
Stn 9M_1083_072621	7	1900-03-31 14:00:00	2021-04-26 14:00:10		0			0
Stn 9M_1083_072621	8	1900-03-31 15:00:00	2021-04-26 15:00:10		0			0
Stn 9M_1083_072621	9	1900-03-31 16:00:00	2021-04-26 16:00:10		0			0
Stn 9M_1083_072621	10	1900-03-31 17:00:00	2021-04-26 17:00:10		0			0
Stn 9M_1083_072621	11	1900-03-31 18:00:00	2021-04-26 18:00:10		0			0
Stn 9M_1083_072621	12	1900-03-31 19:00:00	2021-04-26 19:00:10		0			0
Stn 9M_1083_072621	13	1900-03-31 20:00:00	2021-04-26 20:00:10		0			0
Stn 9M_1083_072621	14	1900-03-31 21:00:00	2021-04-26 21:00:10		0			0
Stn 9M_1083_072621	15	1900-03-31 22:00:00	2021-04-26 22:00:10		0			0
Stn 9M_1083_072621	16	1900-03-31 23:00:00	2021-04-26 23:00:10		0			0
Stn 9M_1083_072621	17	1900-04-01	2021-04-27 00:00:10		0			0
Stn 9M_1083_072621	18	1900-04-01 01:00:00	2021-04-27 01:00:10		0			0
Stn 9M_1083_072621	19	1900-04-01 02:00:00	2021-04-27 02:00:10		0			0
Stn 9M_1083_072621	20	1900-04-01 03:00:00	2021-04-27 03:00:10		0			0
Stn 9M_1083_072621	21	1900-04-01 04:00:00	2021-04-27 04:00:10		0			0
Stn 9M_1083_072621	22	1900-04-01 05:00:00	2021-04-27 05:00:10		0			0
Stn 9M_1083_072621	23	1900-04-01 06:00:00	2021-04-27 06:00:10		0			0
Stn 9M_1083_072621	24	1900-04-01 07:00:00	2021-04-27 07:00:11		0			0
Stn 9M_1083_072621	25	1900-04-01 08:00:00	2021-04-27 08:00:11		0			0
Stn 9M_1083_072621	26	1900-04-01 09:00:00	2021-04-27 09:00:11		0			0
Stn 9M_1083_072621	27	1900-04-01 10:00:00	2021-04-27 10:00:11		0			0
Stn 9M_1083_072621	28	1900-04-01 11:00:00	2021-04-27 11:00:11		0			0
Stn 9M_1083_072621	29	1900-04-01 12:00:00	2021-04-27 12:00:11	Broadband	0			0
Stn 9M_1083_072621	30	1900-04-01 13:00:00	2021-04-27 13:00:11		0			0
Stn 9M_1083_072621	31	1900-04-01 14:00:00	2021-04-27 14:00:11		0			0
Stn 9M_1083_072621	32	1900-04-01 15:00:00	2021-04-27 15:00:11		0			0
Stn 9M_1083_072621	33	1900-04-01 16:00:00	2021-04-27 16:00:11		0			0
Stn 9M_1083_072621	34	1900-04-01 17:00:00	2021-04-27 17:00:11		0			0
Stn 9M_1083_072621	35	1900-04-01 18:00:00	2021-04-27 18:00:11		0			0
Stn 9M_1083_072621	36	1900-04-01 19:00:00	2021-04-27 19:00:11		0			0
Stn 9M_1083_072621	37	1900-04-01 20:00:00	2021-04-27 20:00:11		0			0
Stn 9M_1083_072621	38	1900-04-01 21:00:00	2021-04-27 21:00:11		0			0
Stn 9M_1083_072621	39	1900-04-01 22:00:00	2021-04-27 22:00:11		0			0
Stn 9M_1083_072621	40	1900-04-01 23:00:00	2021-04-27 23:00:11		0			0
Stn 9M_1083_072621	41	1900-04-02	2021-04-28 00:00:11		0			0
Stn 9M_1083_072621	42	1900-04-02 01:00:00	2021-04-28 01:00:11		0			0
Stn 9M_1083_072621	43	1900-04-02 02:00:00	2021-04-28 02:00:11		0			0
Stn 9M_1083_072621	44	1900-04-02 03:00:00	2021-04-28 03:00:11		0			0
Stn 9M_1083_072621	45	1900-04-02 04:00:00	2021-04-28 04:00:11		0			0
Stn 9M_1083_072621	46	1900-04-02 05:00:00	2021-04-28 05:00:11		0			0
Stn 9M_1083_072621	47	1900-04-02 06:00:00	2021-04-28 06:00:11		0			0
Stn 9M_1083_072621	48	1900-04-02 07:00:00	2021-04-28 07:00:11		0			0
Stn 9M_1083_072621	49	1900-04-02 08:00:00	2021-04-28 08:00:11		0			0
Stn 9M_1083_072621	50	1900-04-02 09:00:00	2021-04-28 09:00:11		0			0
Stn 9M_1083_072621	51	1900-04-02 10:00:00	2021-04-28 10:00:11	Low Frequency	0			0
Stn 9M_1083_072621	52	1900-04-02 11:00:00	2021-04-28 11:00:11		0			0
Stn 9M_1083_072621	53	1900-04-02 12:00:00	2021-04-28 12:00:11	Low Frequency	0			0
Stn 9M_1083_072621	54	1900-04-02 13:00:00	2021-04-28 13:00:11		0			0
Stn 9M_1083_072621	55	1900-04-02 14:00:00	2021-04-28 14:00:11		0			0
Stn 9M_1083_072621	56	1900-04-02 15:00:00	2021-04-28 15:00:11		0			0
Stn 9M_1083_072621	57	1900-04-02 16:00:00	2021-04-28 16:00:11		0			0
Stn 9M_1083_072621	58	1900-04-02 17:00:00	2021-04-28 17:00:11		0			0
Stn 9M_1083_072621	59	1900-04-02 18:00:00	2021-04-28 18:00:11		0			0
Stn 9M_1083_072621	60	1900-04-02 19:00:00	2021-04-28 19:00:11		0			0
Stn 9M_1083_072621	61	1900-04-02 20:00:00	2021-04-28 20:00:11		0			0
Stn 9M_1083_072621	62	1900-04-02 21:00:00	2021-04-28 21:00:11		0			0
Stn 9M_1083_072621	63	1900-04-02 22:00:00	2021-04-28 22:00:11		0			0
Stn 9M_1083_072621	64	1900-04-02 23:00:00	2021-04-28 23:00:11		0			0
Stn 9M_1083_072621	65	1900-04-03	2021-04-29 00:00:11		0			0
Stn 9M_1083_072621	66	1900-04-03 01:00:00	2021-04-29 01:00:11		0			0
Stn 9M_1083_072621	67	1900-04-03 02:00:00	2021-04-29 02:00:11		0			0
Stn 9M_1083_072621	68	1900-04-03 03:00:00	2021-04-29 03:00:11		0			0
Stn 9M_1083_072621	69	1900-04-03 04:00:00	2021-04-29 04:00:11		0			0
Stn 9M_1083_072621	70	1900-04-03 05:00:00	2021-04-29 05:00:11		0			0
Stn 9M_1083_072621	71	1900-04-03 06:00:00	2021-04-29 06:00:11		0			0
Stn 9M_1083_072621	72	1900-04-03 07:00:00	2021-04-29 07:00:11		0			0
Stn 9M_1083_072621	73	1900-04-03 08:00:00	2021-04-29 08:00:11	Low Frequency	0			0
Stn 9M_1083_072621	74	1900-04-03 09:00:00	2021-04-29 09:00:11		0			0
Stn 9M_1083_072621	75	1900-04-03 10:00:00	2021-04-29 10:00:11		0			0
Stn 9M_1083_072621	76	1900-04-03 11:00:00	2021-04-29 11:00:11		0			0
Stn 9M_1083_072621	77	1900-04-03 12:00:00	2021-04-29 12:00:11	Broadband/Low Frequency	0			0
Stn 9M_1083_072621	78	1900-04-03 13:00:00	2021-04-29 13:00:11		0			0
Stn 9M_1083_072621	79	1900-04-03 14:00:00	2021-04-29 14:00:11		0			0
Stn 9M_1083_072621	80	1900-04-03 15:00:00	2021-04-29 15:00:11		0			0
Stn 9M_1083_072621	81	1900-04-03 16:00:00	2021-04-29 16:00:11		0			0
Stn 9M_1083_072621	82	1900-04-03 17:00:00	2021-04-29 17:00:11		0			0
Stn 9M_1083_072621	83	1900-04-03 18:00:00	2021-04-29 18:00:11		0			0
Stn 9M_1083_072621	84	1900-04-03 19:00:00	2021-04-29 19:00:11		0			0
Stn 9M_1083_072621	85	1900-04-03 20:00:00	2021-04-29 20:00:11		0			0
Stn 9M_1083_072621	86	1900-04-03 21:00:00	2021-04-29 21:00:11		0			0
Stn 9M_1083_072621	87	1900-04-03 22:00:00	2021-04-29 22:00:11		0			0
Stn 9M_1083_072621	88	1900-04-03 23:00:00	2021-04-29 23:00:11		0			0
Stn 9M_1083_072621	89	1900-04-04	2021-04-30 00:00:11		0			0
Stn 9M_1083_072621	90	1900-04-04 01:00:00	2021-04-30 01:00:11		0			0
Stn 9M_1083_072621	91	1900-04-04 02:00:00	2021-04-30 02:00:11		0			0
Stn 9M_1083_072621	92	1900-04-04 03:00:00	2021-04-30 03:00:11		0			0
Stn 9M_1083_072621	93	1900-04-04 04:00:00	2021-04-30 04:00:11		0			0
Stn 9M_1083_072621	94	1900-04-04 05:00:00	2021-04-30 05:00:11		0			0
Stn 9M_1083_072621	95	1900-04-04 06:00:00	2021-04-30 06:00:11	Low Frequency	0			0
Stn 9M_1083_072621	96	1900-04-04 07:00:00	2021-04-30 07:00:11		0			0
Stn 9M_1083_072621	97	1900-04-04 08:00:00	2021-04-30 08:00:11		0			0
Stn 9M_1083_072621	98	1900-04-04 09:00:00	2021-04-30 09:00:11	Burst Wide	1			1
Stn 9M_1083_072621	99	1900-04-04 10:00:00	2021-04-30 10:00:11	Low Frequency	0			0
Stn 9M_1083_072621	100	1900-04-04 11:00:00	2021-04-30 11:00:11		0			0
Stn 9M_1083_072621	101	1900-04-04 12:00:00	2021-04-30 12:00:11	Low Frequency	0			0
Stn 9M_1083_072621	102	1900-04-04 13:00:00	2021-04-30 13:00:11		0			0
Stn 9M_1083_072621	103	1900-04-04 14:00:00	2021-04-30 14:00:11	Burst Wide	1			2
Stn 9M_1083_072621	104	1900-04-04 15:00:00	2021-04-30 15:00:11		0			0
Stn 9M_1083_072621	105	1900-04-04 16:00:00	2021-04-30 16:00:11		0			0
Stn 9M_1083_072621	106	1900-04-04 17:00:00	2021-04-30 17:00:11		0			0
Stn 9M_1083_072621	107	1900-04-04 18:00:00	2021-04-30 18:00:11		0			0
Stn 9M_1083_072621	108	1900-04-04 19:00:00	2021-04-30 19:00:11		0			0
Stn 9M_1083_072621	109	1900-04-04 20:00:00	2021-04-30 20:00:11		0			0
Stn 9M_1083_072621	110	1900-04-04 21:00:00	2021-04-30 21:00:11		0			0
Stn 9M_1083_072621	111	1900-04-04 22:00:00	2021-04-30 22:00:11		0			0
Stn 9M_1083_072621	112	1900-04-04 23:00:00	2021-04-30 23:00:11		0			0
Stn 9M_1083_072621	113	1900-04-05	2021-05-01 00:00:11		0			0
Stn 9M_1083_072621	114	1900-04-05 01:00:00	2021-05-01 01:00:11		0			0
Stn 9M_1083_072621	115	1900-04-05 02:00:00	2021-05-01 02:00:11		0			0
Stn 9M_1083_072621	116	1900-04-05 03:00:00	2021-05-01 03:00:11		0			0
Stn 9M_1083_072621	117	1900-04-05 04:00:00	2021-05-01 04:00:11		0			0
Stn 9M_1083_072621	118	1900-04-05 05:00:00	2021-05-01 05:00:11		0			0
Stn 9M_1083_072621	119	1900-04-05 06:00:00	2021-05-01 06:00:11		0			0
Stn 9M_1083_072621	120	1900-04-05 07:00:00	2021-05-01 07:00:11		0			0
Stn 9M_1083_072621	121	1900-04-05 08:00:00	2021-05-01 08:00:11		0			0
Stn 9M_1083_072621	122	1900-04-05 09:00:00	2021-05-01 09:00:11		0			0
Stn 9M_1083_072621	123	1900-04-05 10:00:00	2021-05-01 10:00:11	Low Frequency	0			0
Stn 9M_1083_072621	124	1900-04-05 11:00:00	2021-05-01 11:00:11		0			0
Stn 9M_1083_072621	125	1900-04-05 12:00:00	2021-05-01 12:00:11		0			0
Stn 9M_1083_072621	126	1900-04-05 13:00:00	2021-05-01 13:00:11		0			0
Stn 9M_1083_072621	127	1900-04-05 14:00:00	2021-05-01 14:00:11		0			0
Stn 9M_1083_072621	128	1900-04-05 15:00:00	2021-05-01 15:00:11		0			0
Stn 9M_1083_072621	129	1900-04-05 16:00:00	2021-05-01 16:00:11	Broadband/Low Frequency	0			0
Stn 9M_1083_072621	130	1900-04-05 17:00:00	2021-05-01 17:00:11		0			0
Stn 9M_1083_072621	131	1900-04-05 18:00:00	2021-05-01 18:00:11		0			0
Stn 9M_1083_072621	132	1900-04-05 19:00:00	2021-05-01 19:00:11		0			0
Stn 9M_1083_072621	133	1900-04-05 20:00:00	2021-05-01 20:00:11	Low Frequency	0			0
Stn 9M_1083_072621	134	1900-04-05 21:00:00	2021-05-01 21:00:11		0			0
Stn 9M_1083_072621	135	1900-04-05 22:00:00	2021-05-01 22:00:11		0			0
Stn 9M_1083_072621	136	1900-04-05 23:00:00	2021-05-01 23:00:11		0			0
Stn 9M_1083_072621	137	1900-04-06	2021-05-02 00:00:11		0			0
Stn 9M_1083_072621	138	1900-04-06 01:00:00	2021-05-02 01:00:11		0			0
Stn 9M_1083_072621	139	1900-04-06 02:00:00	2021-05-02 02:00:11		0			0
Stn 9M_1083_072621	140	1900-04-06 03:00:00	2021-05-02 03:00:11		0			0
Stn 9M_1083_072621	141	1900-04-06 04:00:00	2021-05-02 04:00:11		0			0
Stn 9M_1083_072621	142	1900-04-06 05:00:00	2021-05-02 05:00:11		0			0
Stn 9M_1083_072621	143	1900-04-06 06:00:00	2021-05-02 06:00:11		0			0
Stn 9M_1083_072621	144	1900-04-06 07:00:00	2021-05-02 07:00:11		0			0
Stn 9M_1083_072621	145	1900-04-06 08:00:00	2021-05-02 08:00:11		0			0
Stn 9M_1083_072621	146	1900-04-06 09:00:00	2021-05-02 09:00:11		0			0
Stn 9M_1083_072621	147	1900-04-06 10:00:00	2021-05-02 10:00:11	Low Frequency	0			0
Stn 9M_1083_072621	148	1900-04-06 11:00:00	2021-05-02 11:00:11		0			0
Stn 9M_1083_072621	149	1900-04-06 12:00:00	2021-05-02 12:00:11	Broadband/Low Frequency	0			0
Stn 9M_1083_072621	150	1900-04-06 13:00:00	2021-05-02 13:00:11		0			0
Stn 9M_1083_072621	151	1900-04-06 14:00:00	2021-05-02 14:00:11	Low Frequency	0			0
Stn 9M_1083_072621	152	1900-04-06 15:00:00	2021-05-02 15:00:11		0			0
Stn 9M_1083_072621	153	1900-04-06 16:00:00	2021-05-02 16:00:11	Burst Wide	1			1
Stn 9M_1083_072621	154	1900-04-06 17:00:00	2021-05-02 17:00:11		0			0
Stn 9M_1083_072621	155	1900-04-06 18:00:00	2021-05-02 18:00:11		0			0
Stn 9M_1083_072621	156	1900-04-06 19:00:00	2021-05-02 19:00:11		0			0
Stn 9M_1083_072621	157	1900-04-06 20:00:00	2021-05-02 20:00:11		0			0
Stn 9M_1083_072621	158	1900-04-06 21:00:00	2021-05-02 21:00:11		0			0
Stn 9M_1083_072621	159	1900-04-06 22:00:00	2021-05-02 22:00:11		0			0
Stn 9M_1083_072621	160	1900-04-06 23:00:00	2021-05-02 23:00:11		0			0
Stn 9M_1083_072621	161	1900-04-07	2021-05-03 00:00:11		0			0
Stn 9M_1083_072621	162	1900-04-07 01:00:00	2021-05-03 01:00:11		0			0
Stn 9M_1083_072621	163	1900-04-07 02:00:00	2021-05-03 02:00:11		0			0
Stn 9M_1083_072621	164	1900-04-07 03:00:00	2021-05-03 03:00:11		0			0
Stn 9M_1083_072621	165	1900-04-07 04:00:00	2021-05-03 04:00:11		0			0
Stn 9M_1083_072621	166	1900-04-07 05:00:00	2021-05-03 05:00:11		0			0
Stn 9M_1083_072621	167	1900-04-07 06:00:00	2021-05-03 06:00:11		0			0
Stn 9M_1083_072621	168	1900-04-07 07:00:00	2021-05-03 07:00:11		0			0
Stn 9M_1083_072621	169	1900-04-07 08:00:00	2021-05-03 08:00:11		0			0
Stn 9M_1083_072621	170	1900-04-07 09:00:00	2021-05-03 09:00:11		0			0
Stn 9M_1083_072621	171	1900-04-07 10:00:00	2021-05-03 10:00:11		0			0
Stn 9M_1083_072621	172	1900-04-07 11:00:00	2021-05-03 11:00:11		0			0
Stn 9M_1083_072621	173	1900-04-07 12:00:00	2021-05-03 12:00:11		0			0
Stn 9M_1083_072621	174	1900-04-07 13:00:00	2021-05-03 13:00:11		0			0
Stn 9M_1083_072621	175	1900-04-07 14:00:00	2021-05-03 14:00:11		0			0
Stn 9M_1083_072621	176	1900-04-07 15:00:00	2021-05-03 15:00:11		0			0
Stn 9M_1083_072621	177	1900-04-07 16:00:00	2021-05-03 16:00:11	Broadband/Low Frequency	0			0
Stn 9M_1083_072621	178	1900-04-07 17:00:00	2021-05-03 17:00:11		0			0
Stn 9M_1083_072621	179	1900-04-07 18:00:00	2021-05-03 18:00:11		0			0
Stn 9M_1083_072621	180	1900-04-07 19:00:00	2021-05-03 19:00:11		0			0
Stn 9M_1083_072621	181	1900-04-07 20:00:00	2021-05-03 20:00:11		0			0
Stn 9M_1083_072621	182	1900-04-07 21:00:00	2021-05-03 21:00:11		0			0
Stn 9M_1083_072621	183	1900-04-07 22:00:00	2021-05-03 22:00:11		0			0
Stn 9M_1083_072621	184	1900-04-07 23:00:00	2021-05-03 23:00:11		0			0
Stn 9M_1083_072621	185	1900-04-08	2021-05-04 00:00:11		0			0
Stn 9M_1083_072621	186	1900-04-08 01:00:00	2021-05-04 01:00:11		0			0
Stn 9M_1083_072621	187	1900-04-08 02:00:00	2021-05-04 02:00:11		0			0
Stn 9M_1083_072621	188	1900-04-08 03:00:00	2021-05-04 03:00:11		0			0
Stn 9M_1083_072621	189	1900-04-08 04:00:00	2021-05-04 04:00:11		0			0
Stn 9M_1083_072621	190	1900-04-08 05:00:00	2021-05-04 05:00:11		0			0
Stn 9M_1083_072621	191	1900-04-08 06:00:00	2021-05-04 06:00:11		0			0
Stn 9M_1083_072621	192	1900-04-08 07:00:00	2021-05-04 07:00:11		0			0
Stn 9M_1083_072621	193	1900-04-08 08:00:00	2021-05-04 08:00:11		0			0
Stn 9M_1083_072621	194	1900-04-08 09:00:00	2021-05-04 09:00:11		0			0
Stn 9M_1083_072621	195	1900-04-08 10:00:00	2021-05-04 10:00:11		0			0
Stn 9M_1083_072621	196	1900-04-08 11:00:00	2021-05-04 11:00:11		0			0
Stn 9M_1083_072621	197	1900-04-08 12:00:00	2021-05-04 12:00:11		0			0
Stn 9M_1083_072621	198	1900-04-08 13:00:00	2021-05-04 13:00:11		0			0
Stn 9M_1083_072621	199	1900-04-08 14:00:00	2021-05-04 14:00:11	Broadband	0			0
Stn 9M_1083_072621	200	1900-04-08 15:00:00	2021-05-04 15:00:11		0			0
Stn 9M_1083_072621	201	1900-04-08 16:00:00	2021-05-04 16:00:11		0			0
Stn 9M_1083_072621	202	1900-04-08 17:00:00	2021-05-04 17:00:11		0			0
Stn 9M_1083_072621	203	1900-04-08 18:00:00	2021-05-04 18:00:11		0			0
Stn 9M_1083_072621	204	1900-04-08 19:00:00	2021-05-04 19:00:11		0			0
Stn 9M_1083_072621	205	1900-04-08 20:00:00	2021-05-04 20:00:11		0			0
Stn 9M_1083_072621	206	1900-04-08 21:00:00	2021-05-04 21:00:11		0			0
Stn 9M_1083_072621	207	1900-04-08 22:00:00	2021-05-04 22:00:11		0			0
Stn 9M_1083_072621	208	1900-04-08 23:00:00	2021-05-04 23:00:11		0			0
Stn 9M_1083_072621	209	1900-04-09	2021-05-05 00:00:11		0			0
Stn 9M_1083_072621	210	1900-04-09 01:00:00	2021-05-05 01:00:11		0			0
Stn 9M_1083_072621	211	1900-04-09 02:00:00	2021-05-05 02:00:11		0			0
Stn 9M_1083_072621	212	1900-04-09 03:00:00	2021-05-05 03:00:11		0			0
Stn 9M_1083_072621	213	1900-04-09 04:00:00	2021-05-05 04:00:11		0			0
Stn 9M_1083_072621	214	1900-04-09 05:00:00	2021-05-05 05:00:11		0			0
Stn 9M_1083_072621	215	1900-04-09 06:00:00	2021-05-05 06:00:11		0			0
Stn 9M_1083_072621	216	1900-04-09 07:00:00	2021-05-05 07:00:11		0			0
Stn 9M_1083_072621	217	1900-04-09 08:00:00	2021-05-05 08:00:11		0			0
Stn 9M_1083_072621	218	1900-04-09 09:00:00	2021-05-05 09:00:11		0			0
Stn 9M_1083_072621	219	1900-04-09 10:00:00	2021-05-05 10:00:11		0			0
Stn 9M_1083_072621	220	1900-04-09 11:00:00	2021-05-05 11:00:11		0			0
Stn 9M_1083_072621	221	1900-04-09 12:00:00	2021-05-05 12:00:11		0			0
Stn 9M_1083_072621	222	1900-04-09 13:00:00	2021-05-05 13:00:11		0			0
Stn 9M_1083_072621	223	1900-04-09 14:00:00	2021-05-05 14:00:11		0			0
Stn 9M_1083_072621	224	1900-04-09 15:00:00	2021-05-05 15:00:12		0			0
Stn 9M_1083_072621	225	1900-04-09 16:00:00	2021-05-05 16:00:12		0			0
Stn 9M_1083_072621	226	1900-04-09 17:00:00	2021-05-05 17:00:12		0			0
Stn 9M_1083_072621	227	1900-04-09 18:00:00	2021-05-05 18:00:12		0			0
Stn 9M_1083_072621	228	1900-04-09 19:00:00	2021-05-05 19:00:12		0			0
Stn 9M_1083_072621	229	1900-04-09 20:00:00	2021-05-05 20:00:12		0			0
Stn 9M_1083_072621	230	1900-04-09 21:00:00	2021-05-05 21:00:12		0			0
Stn 9M_1083_072621	231	1900-04-09 22:00:00	2021-05-05 22:00:12		0			0
Stn 9M_1083_072621	232	1900-04-09 23:00:00	2021-05-05 23:00:12		0			0
Stn 9M_1083_072621	233	1900-04-10	2021-05-06 00:00:12		0			0
Stn 9M_1083_072621	234	1900-04-10 01:00:00	2021-05-06 01:00:12		0			0
Stn 9M_1083_072621	235	1900-04-10 02:00:00	2021-05-06 02:00:12		0			0
Stn 9M_1083_072621	236	1900-04-10 03:00:00	2021-05-06 03:00:12		0			0
Stn 9M_1083_072621	237	1900-04-10 04:00:00	2021-05-06 04:00:12		0			0
Stn 9M_1083_072621	238	1900-04-10 05:00:00	2021-05-06 05:00:12		0			0
Stn 9M_1083_072621	239	1900-04-10 06:00:00	2021-05-06 06:00:12		0			0
Stn 9M_1083_072621	240	1900-04-10 07:00:00	2021-05-06 07:00:12		0			0
Stn 9M_1083_072621	241	1900-04-10 08:00:00	2021-05-06 08:00:12		0			0
Stn 9M_1083_072621	242	1900-04-10 09:00:00	2021-05-06 09:00:12		0			0
Stn 9M_1083_072621	243	1900-04-10 10:00:00	2021-05-06 10:00:12		0			0
Stn 9M_1083_072621	244	1900-04-10 11:00:00	2021-05-06 11:00:12		0			0
Stn 9M_1083_072621	245	1900-04-10 12:00:00	2021-05-06 12:00:12		0			0
Stn 9M_1083_072621	246	1900-04-10 13:00:00	2021-05-06 13:00:12		0			0
Stn 9M_1083_072621	247	1900-04-10 14:00:00	2021-05-06 14:00:12		0			0
Stn 9M_1083_072621	248	1900-04-10 15:00:00	2021-05-06 15:00:12		0			0
Stn 9M_1083_072621	249	1900-04-10 16:00:00	2021-05-06 16:00:12		0			0
Stn 9M_1083_072621	250	1900-04-10 17:00:00	2021-05-06 17:00:12		0			0
Stn 9M_1083_072621	251	1900-04-10 18:00:00	2021-05-06 18:00:12	Broadband	0			0
Stn 9M_1083_072621	252	1900-04-10 19:00:00	2021-05-06 19:00:12		0			0
Stn 9M_1083_072621	253	1900-04-10 20:00:00	2021-05-06 20:00:12		0			0
Stn 9M_1083_072621	254	1900-04-10 21:00:00	2021-05-06 21:00:12		0			0
Stn 9M_1083_072621	255	1900-04-10 22:00:00	2021-05-06 22:00:12		0			0
Stn 9M_1083_072621	256	1900-04-10 23:00:00	2021-05-06 23:00:12		0			0
Stn 9M_1083_072621	257	1900-04-11	2021-05-07 00:00:12		0			0
Stn 9M_1083_072621	258	1900-04-11 01:00:00	2021-05-07 01:00:12		0			0
Stn 9M_1083_072621	259	1900-04-11 02:00:00	2021-05-07 02:00:12		0			0
Stn 9M_1083_072621	260	1900-04-11 03:00:00	2021-05-07 03:00:12		0			0
Stn 9M_1083_072621	261	1900-04-11 04:00:00	2021-05-07 04:00:12		0			0
Stn 9M_1083_072621	262	1900-04-11 05:00:00	2021-05-07 05:00:12		0			0
Stn 9M_1083_072621	263	1900-04-11 06:00:00	2021-05-07 06:00:12		0			0
Stn 9M_1083_072621	264	1900-04-11 07:00:00	2021-05-07 07:00:12		0			0
Stn 9M_1083_072621	265	1900-04-11 08:00:00	2021-05-07 08:00:12		0			0
Stn 9M_1083_072621	266	1900-04-11 09:00:00	2021-05-07 09:00:12		0			0
Stn 9M_1083_072621	267	1900-04-11 10:00:00	2021-05-07 10:00:12	Low Frequency	0			0
Stn 9M_1083_072621	268	1900-04-11 11:00:00	2021-05-07 11:00:12		0			0
Stn 9M_1083_072621	269	1900-04-11 12:00:00	2021-05-07 12:00:12	Broadband	0			0
Stn 9M_1083_072621	270	1900-04-11 13:00:00	2021-05-07 13:00:12	Burst Wide	2			1
Stn 9M_1083_072621	271	1900-04-11 14:00:00	2021-05-07 14:00:12		0			0
Stn 9M_1083_072621	272	1900-04-11 15:00:00	2021-05-07 15:00:12		0			0
Stn 9M_1083_072621	273	1900-04-11 16:00:00	2021-05-07 16:00:12		0			0
Stn 9M_1083_072621	274	1900-04-11 17:00:00	2021-05-07 17:00:12		0			0
Stn 9M_1083_072621	275	1900-04-11 18:00:00	2021-05-07 18:00:12		0			0
Stn 9M_1083_072621	276	1900-04-11 19:00:00	2021-05-07 19:00:12		0			0
Stn 9M_1083_072621	277	1900-04-11 20:00:00	2021-05-07 20:00:12		0			0
Stn 9M_1083_072621	278	1900-04-11 21:00:00	2021-05-07 21:00:12		0			0
Stn 9M_1083_072621	279	1900-04-11 22:00:00	2021-05-07 22:00:12		0			0
Stn 9M_1083_072621	280	1900-04-11 23:00:00	2021-05-07 23:00:12		0			0
Stn 9M_1083_072621	281	1900-04-12	2021-05-08 00:00:12		0			0
Stn 9M_1083_072621	282	1900-04-12 01:00:00	2021-05-08 01:00:12		0			0
Stn 9M_1083_072621	283	1900-04-12 02:00:00	2021-05-08 02:00:12		0			0
Stn 9M_1083_072621	284	1900-04-12 03:00:00	2021-05-08 03:00:12		0			0
Stn 9M_1083_072621	285	1900-04-12 04:00:00	2021-05-08 04:00:12		0			0
Stn 9M_1083_072621	286	1900-04-12 05:00:00	2021-05-08 05:00:12		0			0
Stn 9M_1083_072621	287	1900-04-12 06:00:00	2021-05-08 06:00:12		0			0
Stn 9M_1083_072621	288	1900-04-12 07:00:00	2021-05-08 07:00:12		0			0
Stn 9M_1083_072621	289	1900-04-12 08:00:00	2021-05-08 08:00:12		0			0
Stn 9M_1083_072621	290	1900-04-12 09:00:00	2021-05-08 09:00:12		0			0
Stn 9M_1083_072621	291	1900-04-12 10:00:00	2021-05-08 10:00:12		0			0
Stn 9M_1083_072621	292	1900-04-12 11:00:00	2021-05-08 11:00:12		0			0
Stn 9M_1083_072621	293	1900-04-12 12:00:00	2021-05-08 12:00:12		0			0
Stn 9M_1083_072621	294	1900-04-12 13:00:00	2021-05-08 13:00:12		0			0
Stn 9M_1083_072621	295	1900-04-12 14:00:00	2021-05-08 14:00:12	Burst Wide	2			3
Stn 9M_1083_072621	296	1900-04-12 15:00:00	2021-05-08 15:00:12		0			0
Stn 9M_1083_072621	297	1900-04-12 16:00:00	2021-05-08 16:00:12		0			0
Stn 9M_1083_072621	298	1900-04-12 17:00:00	2021-05-08 17:00:12		0			0
Stn 9M_1083_072621	299	1900-04-12 18:00:00	2021-05-08 18:00:12		0			0
Stn 9M_1083_072621	300	1900-04-12 19:00:00	2021-05-08 19:00:12		0			0
Stn 9M_1083_072621	301	1900-04-12 20:00:00	2021-05-08 20:00:12		0			0
Stn 9M_1083_072621	302	1900-04-12 21:00:00	2021-05-08 21:00:12		0			0
Stn 9M_1083_072621	303	1900-04-12 22:00:00	2021-05-08 22:00:12		0			0
Stn 9M_1083_072621	304	1900-04-12 23:00:00	2021-05-08 23:00:12		0			0
Stn 9M_1083_072621	305	1900-04-13	2021-05-09 00:00:12		0			0
Stn 9M_1083_072621	306	1900-04-13 01:00:00	2021-05-09 01:00:12		0			0
Stn 9M_1083_072621	307	1900-04-13 02:00:00	2021-05-09 02:00:12		0			0
Stn 9M_1083_072621	308	1900-04-13 03:00:00	2021-05-09 03:00:12		0			0
Stn 9M_1083_072621	309	1900-04-13 04:00:00	2021-05-09 04:00:12		0			0
Stn 9M_1083_072621	310	1900-04-13 05:00:00	2021-05-09 05:00:12		0			0
Stn 9M_1083_072621	311	1900-04-13 06:00:00	2021-05-09 06:00:12		0			0
Stn 9M_1083_072621	312	1900-04-13 07:00:00	2021-05-09 07:00:12		0			0
Stn 9M_1083_072621	313	1900-04-13 08:00:00	2021-05-09 08:00:12		0			0
Stn 9M_1083_072621	314	1900-04-13 09:00:00	2021-05-09 09:00:12		0			0
Stn 9M_1083_072621	315	1900-04-13 10:00:00	2021-05-09 10:00:12		0			0
Stn 9M_1083_072621	316	1900-04-13 11:00:00	2021-05-09 11:00:12		0			0
Stn 9M_1083_072621	317	1900-04-13 12:00:00	2021-05-09 12:00:12	Low Frequency	0			0
Stn 9M_1083_072621	318	1900-04-13 13:00:00	2021-05-09 13:00:12		0			0
Stn 9M_1083_072621	319	1900-04-13 14:00:00	2021-05-09 14:00:12		0			0
Stn 9M_1083_072621	320	1900-04-13 15:00:00	2021-05-09 15:00:12		0			0
Stn 9M_1083_072621	321	1900-04-13 16:00:00	2021-05-09 16:00:12	Burst Narrow	3			3
Stn 9M_1083_072621	322	1900-04-13 17:00:00	2021-05-09 17:00:12		0			0
Stn 9M_1083_072621	323	1900-04-13 18:00:00	2021-05-09 18:00:12	Low Frequency	0			0
Stn 9M_1083_072621	324	1900-04-13 19:00:00	2021-05-09 19:00:12		0			0
Stn 9M_1083_072621	325	1900-04-13 20:00:00	2021-05-09 20:00:12		0			0
Stn 9M_1083_072621	326	1900-04-13 21:00:00	2021-05-09 21:00:12		0			0
Stn 9M_1083_072621	327	1900-04-13 22:00:00	2021-05-09 22:00:12		0			0
Stn 9M_1083_072621	328	1900-04-13 23:00:00	2021-05-09 23:00:12		0			0
Stn 9M_1083_072621	329	1900-04-14	2021-05-10 00:00:12		0			0
Stn 9M_1083_072621	330	1900-04-14 01:00:00	2021-05-10 01:00:12		0			0
Stn 9M_1083_072621	331	1900-04-14 02:00:00	2021-05-10 02:00:12		0			0
Stn 9M_1083_072621	332	1900-04-14 03:00:00	2021-05-10 03:00:12		0			0
Stn 9M_1083_072621	333	1900-04-14 04:00:00	2021-05-10 04:00:12		0			0
Stn 9M_1083_072621	334	1900-04-14 05:00:00	2021-05-10 05:00:12		0			0
Stn 9M_1083_072621	335	1900-04-14 06:00:00	2021-05-10 06:00:12		0			0
Stn 9M_1083_072621	336	1900-04-14 07:00:00	2021-05-10 07:00:12		0			0
Stn 9M_1083_072621	337	1900-04-14 08:00:00	2021-05-10 08:00:12		0			0
Stn 9M_1083_072621	338	1900-04-14 09:00:00	2021-05-10 09:00:12		0			0
Stn 9M_1083_072621	339	1900-04-14 10:00:00	2021-05-10 10:00:12		0			0
Stn 9M_1083_072621	340	1900-04-14 11:00:00	2021-05-10 11:00:12		0			0
Stn 9M_1083_072621	341	1900-04-14 12:00:00	2021-05-10 12:00:12		0			0
Stn 9M_1083_072621	342	1900-04-14 13:00:00	2021-05-10 13:00:12		0			0
Stn 9M_1083_072621	343	1900-04-14 14:00:00	2021-05-10 14:00:12		0			0
Stn 9M_1083_072621	344	1900-04-14 15:00:00	2021-05-10 15:00:12		0			0
Stn 9M_1083_072621	345	1900-04-14 16:00:00	2021-05-10 16:00:12		0			0
Stn 9M_1083_072621	346	1900-04-14 17:00:00	2021-05-10 17:00:12		0			0
Stn 9M_1083_072621	347	1900-04-14 18:00:00	2021-05-10 18:00:12		0			0
Stn 9M_1083_072621	348	1900-04-14 19:00:00	2021-05-10 19:00:12		0			0
Stn 9M_1083_072621	349	1900-04-14 20:00:00	2021-05-10 20:00:12		0			0
Stn 9M_1083_072621	350	1900-04-14 21:00:00	2021-05-10 21:00:12		0			0
Stn 9M_1083_072621	351	1900-04-14 22:00:00	2021-05-10 22:00:12		0			0
Stn 9M_1083_072621	352	1900-04-14 23:00:00	2021-05-10 23:00:12		0			0
Stn 9M_1083_072621	353	1900-04-15	2021-05-11 00:00:12		0			0
Stn 9M_1083_072621	354	1900-04-15 01:00:00	2021-05-11 01:00:12		0			0
Stn 9M_1083_072621	355	1900-04-15 02:00:00	2021-05-11 02:00:12		0			0
Stn 9M_1083_072621	356	1900-04-15 03:00:00	2021-05-11 03:00:12		0			0
Stn 9M_1083_072621	357	1900-04-15 04:00:00	2021-05-11 04:00:12		0			0
Stn 9M_1083_072621	358	1900-04-15 05:00:00	2021-05-11 05:00:12		0			0
Stn 9M_1083_072621	359	1900-04-15 06:00:00	2021-05-11 06:00:12		0			0
Stn 9M_1083_072621	360	1900-04-15 07:00:00	2021-05-11 07:00:12		0			0
Stn 9M_1083_072621	361	1900-04-15 08:00:00	2021-05-11 08:00:12		0			0
Stn 9M_1083_072621	362	1900-04-15 09:00:00	2021-05-11 09:00:12		0			0
Stn 9M_1083_072621	363	1900-04-15 10:00:00	2021-05-11 10:00:12		0			0
Stn 9M_1083_072621	364	1900-04-15 11:00:00	2021-05-11 11:00:12		0			0
Stn 9M_1083_072621	365	1900-04-15 12:00:00	2021-05-11 12:00:12	Low Frequency	0			0
Stn 9M_1083_072621	366	1900-04-15 13:00:00	2021-05-11 13:00:12		0			0
Stn 9M_1083_072621	367	1900-04-15 14:00:00	2021-05-11 14:00:12		0			0
Stn 9M_1083_072621	368	1900-04-15 15:00:00	2021-05-11 15:00:12		0			0
Stn 9M_1083_072621	369	1900-04-15 16:00:00	2021-05-11 16:00:12	Low Frequency	0			0
Stn 9M_1083_072621	370	1900-04-15 17:00:00	2021-05-11 17:00:12		0			0
Stn 9M_1083_072621	371	1900-04-15 18:00:00	2021-05-11 18:00:12		0			0
Stn 9M_1083_072621	372	1900-04-15 19:00:00	2021-05-11 19:00:12		0			0
Stn 9M_1083_072621	373	1900-04-15 20:00:00	2021-05-11 20:00:12		0			0
Stn 9M_1083_072621	374	1900-04-15 21:00:00	2021-05-11 21:00:12		0			0
Stn 9M_1083_072621	375	1900-04-15 22:00:00	2021-05-11 22:00:12		0			0
Stn 9M_1083_072621	376	1900-04-15 23:00:00	2021-05-11 23:00:12		0			0
Stn 9M_1083_072621	377	1900-04-16	2021-05-12 00:00:12		0			0
Stn 9M_1083_072621	378	1900-04-16 01:00:00	2021-05-12 01:00:12		0			0
Stn 9M_1083_072621	379	1900-04-16 02:00:00	2021-05-12 02:00:12		0			0
Stn 9M_1083_072621	380	1900-04-16 03:00:00	2021-05-12 03:00:12		0			0
Stn 9M_1083_072621	381	1900-04-16 04:00:00	2021-05-12 04:00:12		0			0
Stn 9M_1083_072621	382	1900-04-16 05:00:00	2021-05-12 05:00:12		0			0
Stn 9M_1083_072621	383	1900-04-16 06:00:00	2021-05-12 06:00:12		0			0
Stn 9M_1083_072621	384	1900-04-16 07:00:00	2021-05-12 07:00:12		0			0
Stn 9M_1083_072621	385	1900-04-16 08:00:00	2021-05-12 08:00:12		0			0
Stn 9M_1083_072621	386	1900-04-16 09:00:00	2021-05-12 09:00:12		0			0
Stn 9M_1083_072621	387	1900-04-16 10:00:00	2021-05-12 10:00:12		0			0
Stn 9M_1083_072621	388	1900-04-16 11:00:00	2021-05-12 11:00:12		0			0
Stn 9M_1083_072621	389	1900-04-16 12:00:00	2021-05-12 12:00:12		0			0
Stn 9M_1083_072621	390	1900-04-16 13:00:00	2021-05-12 13:00:12		0			0
Stn 9M_1083_072621	391	1900-04-16 14:00:00	2021-05-12 14:00:12		0			0
Stn 9M_1083_072621	392	1900-04-16 15:00:00	2021-05-12 15:00:12		0			0
Stn 9M_1083_072621	393	1900-04-16 16:00:00	2021-05-12 16:00:12		0			0
Stn 9M_1083_072621	394	1900-04-16 17:00:00	2021-05-12 17:00:12		0			0
Stn 9M_1083_072621	395	1900-04-16 18:00:00	2021-05-12 18:00:12		0			0
Stn 9M_1083_072621	396	1900-04-16 19:00:00	2021-05-12 19:00:12		0			0
Stn 9M_1083_072621	397	1900-04-16 20:00:00	2021-05-12 20:00:12		0			0
Stn 9M_1083_072621	398	1900-04-16 21:00:00	2021-05-12 21:00:12		0			0
Stn 9M_1083_072621	399	1900-04-16 22:00:00	2021-05-12 22:00:12		0			0
Stn 9M_1083_072621	400	1900-04-16 23:00:00	2021-05-12 23:00:12		0			0
Stn 9M_1083_072621	401	1900-04-17	2021-05-13 00:00:12		0			0
Stn 9M_1083_072621	402	1900-04-17 01:00:00	2021-05-13 01:00:12		0			0
Stn 9M_1083_072621	403	1900-04-17 02:00:00	2021-05-13 02:00:12		0			0
Stn 9M_1083_072621	404	1900-04-17 03:00:00	2021-05-13 03:00:12		0			0
Stn 9M_1083_072621	405	1900-04-17 04:00:00	2021-05-13 04:00:12		0			0
Stn 9M_1083_072621	406	1900-04-17 05:00:00	2021-05-13 05:00:12		0			0
Stn 9M_1083_072621	407	1900-04-17 06:00:00	2021-05-13 06:00:12		0			0
Stn 9M_1083_072621	408	1900-04-17 07:00:00	2021-05-13 07:00:12		0			0
Stn 9M_1083_072621	409	1900-04-17 08:00:00	2021-05-13 08:00:12		0			0
Stn 9M_1083_072621	410	1900-04-17 09:00:00	2021-05-13 09:00:12		0			0
Stn 9M_1083_072621	411	1900-04-17 10:00:00	2021-05-13 10:00:12		0			0
Stn 9M_1083_072621	412	1900-04-17 11:00:00	2021-05-13 11:00:12		0			0
Stn 9M_1083_072621	413	1900-04-17 12:00:00	2021-05-13 12:00:12		0			0
Stn 9M_1083_072621	414	1900-04-17 13:00:00	2021-05-13 13:00:12		0			0
Stn 9M_1083_072621	415	1900-04-17 14:00:00	2021-05-13 14:00:12		0			0
Stn 9M_1083_072621	416	1900-04-17 15:00:00	2021-05-13 15:00:12		0			0
Stn 9M_1083_072621	417	1900-04-17 16:00:00	2021-05-13 16:00:12		0			0
Stn 9M_1083_072621	418	1900-04-17 17:00:00	2021-05-13 17:00:12		0			0
Stn 9M_1083_072621	419	1900-04-17 18:00:00	2021-05-13 18:00:12		0			0
Stn 9M_1083_072621	420	1900-04-17 19:00:00	2021-05-13 19:00:12		0			0
Stn 9M_1083_072621	421	1900-04-17 20:00:00	2021-05-13 20:00:12		0			0
Stn 9M_1083_072621	422	1900-04-17 21:00:00	2021-05-13 21:00:12		0			0
Stn 9M_1083_072621	423	1900-04-17 22:00:00	2021-05-13 22:00:12		0			0
Stn 9M_1083_072621	424	1900-04-17 23:00:00	2021-05-13 23:00:13		0			0
Stn 9M_1083_072621	425	1900-04-18	2021-05-14 00:00:13		0			0
Stn 9M_1083_072621	426	1900-04-18 01:00:00	2021-05-14 01:00:13		0			0
Stn 9M_1083_072621	427	1900-04-18 02:00:00	2021-05-14 02:00:13		0			0
Stn 9M_1083_072621	428	1900-04-18 03:00:00	2021-05-14 03:00:13		0			0
Stn 9M_1083_072621	429	1900-04-18 04:00:00	2021-05-14 04:00:13	Low Frequency	0			0
Stn 9M_1083_072621	430	1900-04-18 05:00:00	2021-05-14 05:00:13		0			0
Stn 9M_1083_072621	431	1900-04-18 06:00:00	2021-05-14 06:00:13		0			0
Stn 9M_1083_072621	432	1900-04-18 07:00:00	2021-05-14 07:00:13		0			0
Stn 9M_1083_072621	433	1900-04-18 08:00:00	2021-05-14 08:00:13		0			0
Stn 9M_1083_072621	434	1900-04-18 09:00:00	2021-05-14 09:00:13		0			0
Stn 9M_1083_072621	435	1900-04-18 10:00:00	2021-05-14 10:00:13	Low Frequency	0			0
Stn 9M_1083_072621	436	1900-04-18 11:00:00	2021-05-14 11:00:13		0			0
Stn 9M_1083_072621	437	1900-04-18 12:00:00	2021-05-14 12:00:13		0			0
Stn 9M_1083_072621	438	1900-04-18 13:00:00	2021-05-14 13:00:13		0			0
Stn 9M_1083_072621	439	1900-04-18 14:00:00	2021-05-14 14:00:13		0			0
Stn 9M_1083_072621	440	1900-04-18 15:00:00	2021-05-14 15:00:13		0			0
Stn 9M_1083_072621	441	1900-04-18 16:00:00	2021-05-14 16:00:13		0			0
Stn 9M_1083_072621	442	1900-04-18 17:00:00	2021-05-14 17:00:13		0			0
Stn 9M_1083_072621	443	1900-04-18 18:00:00	2021-05-14 18:00:13		0			0
Stn 9M_1083_072621	444	1900-04-18 19:00:00	2021-05-14 19:00:13		0			0
Stn 9M_1083_072621	445	1900-04-18 20:00:00	2021-05-14 20:00:13		0			0
Stn 9M_1083_072621	446	1900-04-18 21:00:00	2021-05-14 21:00:13		0			0
Stn 9M_1083_072621	447	1900-04-18 22:00:00	2021-05-14 22:00:13		0			0
Stn 9M_1083_072621	448	1900-04-18 23:00:00	2021-05-14 23:00:13		0			0
Stn 9M_1083_072621	449	1900-04-19	2021-05-15 00:00:13		0			0
Stn 9M_1083_072621	450	1900-04-19 01:00:00	2021-05-15 01:00:13		0			0
Stn 9M_1083_072621	451	1900-04-19 02:00:00	2021-05-15 02:00:13		0			0
Stn 9M_1083_072621	452	1900-04-19 03:00:00	2021-05-15 03:00:13		0			0
Stn 9M_1083_072621	453	1900-04-19 04:00:00	2021-05-15 04:00:13		0			0
Stn 9M_1083_072621	454	1900-04-19 05:00:00	2021-05-15 05:00:13		0			0
Stn 9M_1083_072621	455	1900-04-19 06:00:00	2021-05-15 06:00:13		0			0
Stn 9M_1083_072621	456	1900-04-19 07:00:00	2021-05-15 07:00:13		0			0
Stn 9M_1083_072621	457	1900-04-19 08:00:00	2021-05-15 08:00:13		0			0
Stn 9M_1083_072621	458	1900-04-19 09:00:00	2021-05-15 09:00:13		0			0
Stn 9M_1083_072621	459	1900-04-19 10:00:00	2021-05-15 10:00:13		0			0
Stn 9M_1083_072621	460	1900-04-19 11:00:00	2021-05-15 11:00:13		0			0
Stn 9M_1083_072621	461	1900-04-19 12:00:00	2021-05-15 12:00:13		0			0
Stn 9M_1083_072621	462	1900-04-19 13:00:00	2021-05-15 13:00:13		0			0
Stn 9M_1083_072621	463	1900-04-19 14:00:00	2021-05-15 14:00:13		0			0
Stn 9M_1083_072621	464	1900-04-19 15:00:00	2021-05-15 15:00:13		0			0
Stn 9M_1083_072621	465	1900-04-19 16:00:00	2021-05-15 16:00:13		0			0
Stn 9M_1083_072621	466	1900-04-19 17:00:00	2021-05-15 17:00:13		0			0
Stn 9M_1083_072621	467	1900-04-19 18:00:00	2021-05-15 18:00:13		0			0
Stn 9M_1083_072621	468	1900-04-19 19:00:00	2021-05-15 19:00:13		0			0
Stn 9M_1083_072621	469	1900-04-19 20:00:00	2021-05-15 20:00:13		0			0
Stn 9M_1083_072621	470	1900-04-19 21:00:00	2021-05-15 21:00:13		0			0
Stn 9M_1083_072621	471	1900-04-19 22:00:00	2021-05-15 22:00:13		0			0
Stn 9M_1083_072621	472	1900-04-19 23:00:00	2021-05-15 23:00:13		0			0
Stn 9M_1083_072621	473	1900-04-20	2021-05-16 00:00:13		0			0
Stn 9M_1083_072621	474	1900-04-20 01:00:00	2021-05-16 01:00:13		0			0
Stn 9M_1083_072621	475	1900-04-20 02:00:00	2021-05-16 02:00:13		0			0
Stn 9M_1083_072621	476	1900-04-20 03:00:00	2021-05-16 03:00:13		0			0
Stn 9M_1083_072621	477	1900-04-20 04:00:00	2021-05-16 04:00:13		0			0
Stn 9M_1083_072621	478	1900-04-20 05:00:00	2021-05-16 05:00:13		0			0
Stn 9M_1083_072621	479	1900-04-20 06:00:00	2021-05-16 06:00:13		0			0
Stn 9M_1083_072621	480	1900-04-20 07:00:00	2021-05-16 07:00:13		0			0
Stn 9M_1083_072621	481	1900-04-20 08:00:00	2021-05-16 08:00:13		0			0
Stn 9M_1083_072621	482	1900-04-20 09:00:00	2021-05-16 09:00:13		0			0
Stn 9M_1083_072621	483	1900-04-20 10:00:00	2021-05-16 10:00:13	Low Frequency	0			0
Stn 9M_1083_072621	484	1900-04-20 11:00:00	2021-05-16 11:00:13		0			0
Stn 9M_1083_072621	485	1900-04-20 12:00:00	2021-05-16 12:00:13	Low Frequency	0			0
Stn 9M_1083_072621	486	1900-04-20 13:00:00	2021-05-16 13:00:13	Burst Wide	3			4
Stn 9M_1083_072621	487	1900-04-20 14:00:00	2021-05-16 14:00:13	Low Frequency	0			0
Stn 9M_1083_072621	488	1900-04-20 15:00:00	2021-05-16 15:00:13		0			0
Stn 9M_1083_072621	489	1900-04-20 16:00:00	2021-05-16 16:00:13	Burst Wide	2			1
Stn 9M_1083_072621	490	1900-04-20 17:00:00	2021-05-16 17:00:13		0			0
Stn 9M_1083_072621	491	1900-04-20 18:00:00	2021-05-16 18:00:13		0			0
Stn 9M_1083_072621	492	1900-04-20 19:00:00	2021-05-16 19:00:13		0			0
Stn 9M_1083_072621	493	1900-04-20 20:00:00	2021-05-16 20:00:13		0			0
Stn 9M_1083_072621	494	1900-04-20 21:00:00	2021-05-16 21:00:13		0			0
Stn 9M_1083_072621	495	1900-04-20 22:00:00	2021-05-16 22:00:13		0			0
Stn 9M_1083_072621	496	1900-04-20 23:00:00	2021-05-16 23:00:13		0			0
Stn 9M_1083_072621	497	1900-04-21	2021-05-17 00:00:13		0			0
Stn 9M_1083_072621	498	1900-04-21 01:00:00	2021-05-17 01:00:13		0			0
Stn 9M_1083_072621	499	1900-04-21 02:00:00	2021-05-17 02:00:13		0			0
Stn 9M_1083_072621	500	1900-04-21 03:00:00	2021-05-17 03:00:13		0			0
Stn 9M_1083_072621	501	1900-04-21 04:00:00	2021-05-17 04:00:13		0			0
Stn 9M_1083_072621	502	1900-04-21 05:00:00	2021-05-17 05:00:13		0			0
Stn 9M_1083_072621	503	1900-04-21 06:00:00	2021-05-17 06:00:13		0			0
Stn 9M_1083_072621	504	1900-04-21 07:00:00	2021-05-17 07:00:13		0			0
Stn 9M_1083_072621	505	1900-04-21 08:00:00	2021-05-17 08:00:13		0			0
Stn 9M_1083_072621	506	1900-04-21 09:00:00	2021-05-17 09:00:13		0			0
Stn 9M_1083_072621	507	1900-04-21 10:00:00	2021-05-17 10:00:13		0			0
Stn 9M_1083_072621	508	1900-04-21 11:00:00	2021-05-17 11:00:13		0			0
Stn 9M_1083_072621	509	1900-04-21 12:00:00	2021-05-17 12:00:13	Broadband/Low Frequency	0			0
Stn 9M_1083_072621	510	1900-04-21 13:00:00	2021-05-17 13:00:13		0			0
Stn 9M_1083_072621	511	1900-04-21 14:00:00	2021-05-17 14:00:13		0			0
Stn 9M_1083_072621	512	1900-04-21 15:00:00	2021-05-17 15:00:13		0			0
Stn 9M_1083_072621	513	1900-04-21 16:00:00	2021-05-17 16:00:13		0			0
Stn 9M_1083_072621	514	1900-04-21 17:00:00	2021-05-17 17:00:13		0			0
Stn 9M_1083_072621	515	1900-04-21 18:00:00	2021-05-17 18:00:13	Burst Wide	2			2
Stn 9M_1083_072621	516	1900-04-21 19:00:00	2021-05-17 19:00:13		0			0
Stn 9M_1083_072621	517	1900-04-21 20:00:00	2021-05-17 20:00:13		0			0
Stn 9M_1083_072621	518	1900-04-21 21:00:00	2021-05-17 21:00:13		0			0
Stn 9M_1083_072621	519	1900-04-21 22:00:00	2021-05-17 22:00:13		0			0
Stn 9M_1083_072621	520	1900-04-21 23:00:00	2021-05-17 23:00:13		0			0
Stn 9M_1083_072621	521	1900-04-22	2021-05-18 00:00:13		0			0
Stn 9M_1083_072621	522	1900-04-22 01:00:00	2021-05-18 01:00:13		0			0
Stn 9M_1083_072621	523	1900-04-22 02:00:00	2021-05-18 02:00:13		0			0
Stn 9M_1083_072621	524	1900-04-22 03:00:00	2021-05-18 03:00:13		0			0
Stn 9M_1083_072621	525	1900-04-22 04:00:00	2021-05-18 04:00:13		0			0
Stn 9M_1083_072621	526	1900-04-22 05:00:00	2021-05-18 05:00:13		0			0
Stn 9M_1083_072621	527	1900-04-22 06:00:00	2021-05-18 06:00:13		0			0
Stn 9M_1083_072621	528	1900-04-22 07:00:00	2021-05-18 07:00:13		0			0
Stn 9M_1083_072621	529	1900-04-22 08:00:00	2021-05-18 08:00:13		0			0
Stn 9M_1083_072621	530	1900-04-22 09:00:00	2021-05-18 09:00:13		0			0
Stn 9M_1083_072621	531	1900-04-22 10:00:00	2021-05-18 10:00:13		0			0
Stn 9M_1083_072621	532	1900-04-22 11:00:00	2021-05-18 11:00:13		0			0
Stn 9M_1083_072621	533	1900-04-22 12:00:00	2021-05-18 12:00:13		0			0
Stn 9M_1083_072621	534	1900-04-22 13:00:00	2021-05-18 13:00:13		0			0
Stn 9M_1083_072621	535	1900-04-22 14:00:00	2021-05-18 14:00:13		0			0
Stn 9M_1083_072621	536	1900-04-22 15:00:00	2021-05-18 15:00:13		0			0
Stn 9M_1083_072621	537	1900-04-22 16:00:00	2021-05-18 16:00:13		0			0
Stn 9M_1083_072621	538	1900-04-22 17:00:00	2021-05-18 17:00:13		0			0
Stn 9M_1083_072621	539	1900-04-22 18:00:00	2021-05-18 18:00:13		0			0
Stn 9M_1083_072621	540	1900-04-22 19:00:00	2021-05-18 19:00:13		0			0
Stn 9M_1083_072621	541	1900-04-22 20:00:00	2021-05-18 20:00:13		0			0
Stn 9M_1083_072621	542	1900-04-22 21:00:00	2021-05-18 21:00:13		0			0
Stn 9M_1083_072621	543	1900-04-22 22:00:00	2021-05-18 22:00:13		0			0
Stn 9M_1083_072621	544	1900-04-22 23:00:00	2021-05-18 23:00:13		0			0
Stn 9M_1083_072621	545	1900-04-23	2021-05-19 00:00:13		0			0
Stn 9M_1083_072621	546	1900-04-23 01:00:00	2021-05-19 01:00:13		0			0
Stn 9M_1083_072621	547	1900-04-23 02:00:00	2021-05-19 02:00:13		0			0
Stn 9M_1083_072621	548	1900-04-23 03:00:00	2021-05-19 03:00:13		0			0
Stn 9M_1083_072621	549	1900-04-23 04:00:00	2021-05-19 04:00:13		0			0
Stn 9M_1083_072621	550	1900-04-23 05:00:00	2021-05-19 05:00:13		0			0
Stn 9M_1083_072621	551	1900-04-23 06:00:00	2021-05-19 06:00:13		0			0
Stn 9M_1083_072621	552	1900-04-23 07:00:00	2021-05-19 07:00:13		0			0
Stn 9M_1083_072621	553	1900-04-23 08:00:00	2021-05-19 08:00:13		0			0
Stn 9M_1083_072621	554	1900-04-23 09:00:00	2021-05-19 09:00:13		0			0
Stn 9M_1083_072621	555	1900-04-23 10:00:00	2021-05-19 10:00:13		0			0
Stn 9M_1083_072621	556	1900-04-23 11:00:00	2021-05-19 11:00:13		0			0
Stn 9M_1083_072621	557	1900-04-23 12:00:00	2021-05-19 12:00:13		0			0
Stn 9M_1083_072621	558	1900-04-23 13:00:00	2021-05-19 13:00:13		0			0
Stn 9M_1083_072621	559	1900-04-23 14:00:00	2021-05-19 14:00:13	Broadband	0			0
Stn 9M_1083_072621	560	1900-04-23 15:00:00	2021-05-19 15:00:13		0			0
Stn 9M_1083_072621	561	1900-04-23 16:00:00	2021-05-19 16:00:13		0			0
Stn 9M_1083_072621	562	1900-04-23 17:00:00	2021-05-19 17:00:13		0			0
Stn 9M_1083_072621	563	1900-04-23 18:00:00	2021-05-19 18:00:13		0			0
Stn 9M_1083_072621	564	1900-04-23 19:00:00	2021-05-19 19:00:13		0			0
Stn 9M_1083_072621	565	1900-04-23 20:00:00	2021-05-19 20:00:13		0			0
Stn 9M_1083_072621	566	1900-04-23 21:00:00	2021-05-19 21:00:13		0			0
Stn 9M_1083_072621	567	1900-04-23 22:00:00	2021-05-19 22:00:13		0			0
Stn 9M_1083_072621	568	1900-04-23 23:00:00	2021-05-19 23:00:13		0			0
Stn 9M_1083_072621	569	1900-04-24	2021-05-20 00:00:13		0			0
Stn 9M_1083_072621	570	1900-04-24 01:00:00	2021-05-20 01:00:13		0			0
Stn 9M_1083_072621	571	1900-04-24 02:00:00	2021-05-20 02:00:13		0			0
Stn 9M_1083_072621	572	1900-04-24 03:00:00	2021-05-20 03:00:13		0			0
Stn 9M_1083_072621	573	1900-04-24 04:00:00	2021-05-20 04:00:13		0			0
Stn 9M_1083_072621	574	1900-04-24 05:00:00	2021-05-20 05:00:13		0			0
Stn 9M_1083_072621	575	1900-04-24 06:00:00	2021-05-20 06:00:13		0			0
Stn 9M_1083_072621	576	1900-04-24 07:00:00	2021-05-20 07:00:13		0			0
Stn 9M_1083_072621	577	1900-04-24 08:00:00	2021-05-20 08:00:13		0			0
Stn 9M_1083_072621	578	1900-04-24 09:00:00	2021-05-20 09:00:13		0			0
Stn 9M_1083_072621	579	1900-04-24 10:00:00	2021-05-20 10:00:13		0			0
Stn 9M_1083_072621	580	1900-04-24 11:00:00	2021-05-20 11:00:13		0			0
Stn 9M_1083_072621	581	1900-04-24 12:00:00	2021-05-20 12:00:13		0			0
Stn 9M_1083_072621	582	1900-04-24 13:00:00	2021-05-20 13:00:13		0			0
Stn 9M_1083_072621	583	1900-04-24 14:00:00	2021-05-20 14:00:13		0			0
Stn 9M_1083_072621	584	1900-04-24 15:00:00	2021-05-20 15:00:13		0			0
Stn 9M_1083_072621	585	1900-04-24 16:00:00	2021-05-20 16:00:13		0			0
Stn 9M_1083_072621	586	1900-04-24 17:00:00	2021-05-20 17:00:13	Burst Wide	2			1
Stn 9M_1083_072621	587	1900-04-24 18:00:00	2021-05-20 18:00:13		0			0
Stn 9M_1083_072621	588	1900-04-24 19:00:00	2021-05-20 19:00:13	Burst Wide	1			1
Stn 9M_1083_072621	589	1900-04-24 20:00:00	2021-05-20 20:00:13		0			0
Stn 9M_1083_072621	590	1900-04-24 21:00:00	2021-05-20 21:00:13		0			0
Stn 9M_1083_072621	591	1900-04-24 22:00:00	2021-05-20 22:00:13		0			0
Stn 9M_1083_072621	592	1900-04-24 23:00:00	2021-05-20 23:00:13		0			0
Stn 9M_1083_072621	593	1900-04-25	2021-05-21 00:00:13		0			0
Stn 9M_1083_072621	594	1900-04-25 01:00:00	2021-05-21 01:00:13		0			0
Stn 9M_1083_072621	595	1900-04-25 02:00:00	2021-05-21 02:00:13		0			0
Stn 9M_1083_072621	596	1900-04-25 03:00:00	2021-05-21 03:00:13		0			0
Stn 9M_1083_072621	597	1900-04-25 04:00:00	2021-05-21 04:00:13		0			0
Stn 9M_1083_072621	598	1900-04-25 05:00:00	2021-05-21 05:00:13		0			0
Stn 9M_1083_072621	599	1900-04-25 06:00:00	2021-05-21 06:00:13		0			0
Stn 9M_1083_072621	600	1900-04-25 07:00:00	2021-05-21 07:00:13		0			0
Stn 9M_1083_072621	601	1900-04-25 08:00:00	2021-05-21 08:00:13		0			0
Stn 9M_1083_072621	602	1900-04-25 09:00:00	2021-05-21 09:00:13		0			0
Stn 9M_1083_072621	603	1900-04-25 10:00:00	2021-05-21 10:00:13		0			0
Stn 9M_1083_072621	604	1900-04-25 11:00:00	2021-05-21 11:00:13		0			0
Stn 9M_1083_072621	605	1900-04-25 12:00:00	2021-05-21 12:00:13	Burst Wide	1			1
Stn 9M_1083_072621	606	1900-04-25 13:00:00	2021-05-21 13:00:13		0			0
Stn 9M_1083_072621	607	1900-04-25 14:00:00	2021-05-21 14:00:13		0			0
Stn 9M_1083_072621	608	1900-04-25 15:00:00	2021-05-21 15:00:13		0			0
Stn 9M_1083_072621	609	1900-04-25 16:00:00	2021-05-21 16:00:13		0			0
Stn 9M_1083_072621	610	1900-04-25 17:00:00	2021-05-21 17:00:13		0			0
Stn 9M_1083_072621	611	1900-04-25 18:00:00	2021-05-21 18:00:13		0			0
Stn 9M_1083_072621	612	1900-04-25 19:00:00	2021-05-21 19:00:13		0			0
Stn 9M_1083_072621	613	1900-04-25 20:00:00	2021-05-21 20:00:13		0			0
Stn 9M_1083_072621	614	1900-04-25 21:00:00	2021-05-21 21:00:13		0			0
Stn 9M_1083_072621	615	1900-04-25 22:00:00	2021-05-21 22:00:13		0			0
Stn 9M_1083_072621	616	1900-04-25 23:00:00	2021-05-21 23:00:13		0			0
Stn 9M_1083_072621	617	1900-04-26	2021-05-22 00:00:13		0			0
Stn 9M_1083_072621	618	1900-04-26 01:00:00	2021-05-22 01:00:13		0			0
Stn 9M_1083_072621	619	1900-04-26 02:00:00	2021-05-22 02:00:13		0			0
Stn 9M_1083_072621	620	1900-04-26 03:00:00	2021-05-22 03:00:13		0			0
Stn 9M_1083_072621	621	1900-04-26 04:00:00	2021-05-22 04:00:13		0			0
Stn 9M_1083_072621	622	1900-04-26 05:00:00	2021-05-22 05:00:13		0			0
Stn 9M_1083_072621	623	1900-04-26 06:00:00	2021-05-22 06:00:13		0			0
Stn 9M_1083_072621	624	1900-04-26 07:00:00	2021-05-22 07:00:14		0			0
Stn 9M_1083_072621	625	1900-04-26 08:00:00	2021-05-22 08:00:14		0			0
Stn 9M_1083_072621	626	1900-04-26 09:00:00	2021-05-22 09:00:14	Burst Wide	1			1
Stn 9M_1083_072621	627	1900-04-26 10:00:00	2021-05-22 10:00:14		0			0
Stn 9M_1083_072621	628	1900-04-26 11:00:00	2021-05-22 11:00:14		0			0
Stn 9M_1083_072621	629	1900-04-26 12:00:00	2021-05-22 12:00:14		0			0
Stn 9M_1083_072621	630	1900-04-26 13:00:00	2021-05-22 13:00:14		0			0
Stn 9M_1083_072621	631	1900-04-26 14:00:00	2021-05-22 14:00:14		0			0
Stn 9M_1083_072621	632	1900-04-26 15:00:00	2021-05-22 15:00:14	Burst Wide	3			2
Stn 9M_1083_072621	633	1900-04-26 16:00:00	2021-05-22 16:00:14	Broadband	0			1	1
Stn 9M_1083_072621	634	1900-04-26 17:00:00	2021-05-22 17:00:14		0			0
Stn 9M_1083_072621	635	1900-04-26 18:00:00	2021-05-22 18:00:14		0			0
Stn 9M_1083_072621	636	1900-04-26 19:00:00	2021-05-22 19:00:14		0			0
Stn 9M_1083_072621	637	1900-04-26 20:00:00	2021-05-22 20:00:14		0			0
Stn 9M_1083_072621	638	1900-04-26 21:00:00	2021-05-22 21:00:14		0			0
Stn 9M_1083_072621	639	1900-04-26 22:00:00	2021-05-22 22:00:14		0			0
Stn 9M_1083_072621	640	1900-04-26 23:00:00	2021-05-22 23:00:14		0			0
Stn 9M_1083_072621	641	1900-04-27	2021-05-23 00:00:14		0			0
Stn 9M_1083_072621	642	1900-04-27 01:00:00	2021-05-23 01:00:14		0			0
Stn 9M_1083_072621	643	1900-04-27 02:00:00	2021-05-23 02:00:14		0			0
Stn 9M_1083_072621	644	1900-04-27 03:00:00	2021-05-23 03:00:14		0			0
Stn 9M_1083_072621	645	1900-04-27 04:00:00	2021-05-23 04:00:14		0			0
Stn 9M_1083_072621	646	1900-04-27 05:00:00	2021-05-23 05:00:14		0			0
Stn 9M_1083_072621	647	1900-04-27 06:00:00	2021-05-23 06:00:14		0			0
Stn 9M_1083_072621	648	1900-04-27 07:00:00	2021-05-23 07:00:14		0			0
Stn 9M_1083_072621	649	1900-04-27 08:00:00	2021-05-23 08:00:14		0			0
Stn 9M_1083_072621	650	1900-04-27 09:00:00	2021-05-23 09:00:14		0			0
Stn 9M_1083_072621	651	1900-04-27 10:00:00	2021-05-23 10:00:14		0			0
Stn 9M_1083_072621	652	1900-04-27 11:00:00	2021-05-23 11:00:14		0			0
Stn 9M_1083_072621	653	1900-04-27 12:00:00	2021-05-23 12:00:14		0			0
Stn 9M_1083_072621	654	1900-04-27 13:00:00	2021-05-23 13:00:14		0			0
Stn 9M_1083_072621	655	1900-04-27 14:00:00	2021-05-23 14:00:14		0			0
Stn 9M_1083_072621	656	1900-04-27 15:00:00	2021-05-23 15:00:14		0			0
Stn 9M_1083_072621	657	1900-04-27 16:00:00	2021-05-23 16:00:14		0			0
Stn 9M_1083_072621	658	1900-04-27 17:00:00	2021-05-23 17:00:14		0			0
Stn 9M_1083_072621	659	1900-04-27 18:00:00	2021-05-23 18:00:14	Burst Wide	1			0	1
Stn 9M_1083_072621	660	1900-04-27 19:00:00	2021-05-23 19:00:14	Burst Wide	1			1
Stn 9M_1083_072621	661	1900-04-27 20:00:00	2021-05-23 20:00:14	Burst Wide	2			1
Stn 9M_1083_072621	662	1900-04-27 21:00:00	2021-05-23 21:00:14		0			0
Stn 9M_1083_072621	663	1900-04-27 22:00:00	2021-05-23 22:00:14		0			0
Stn 9M_1083_072621	664	1900-04-27 23:00:00	2021-05-23 23:00:14		0			0
Stn 9M_1083_072621	665	1900-04-28	2021-05-24 00:00:14		0			0
Stn 9M_1083_072621	666	1900-04-28 01:00:00	2021-05-24 01:00:14		0			0
Stn 9M_1083_072621	667	1900-04-28 02:00:00	2021-05-24 02:00:14		0			0
Stn 9M_1083_072621	668	1900-04-28 03:00:00	2021-05-24 03:00:14		0			0
Stn 9M_1083_072621	669	1900-04-28 04:00:00	2021-05-24 04:00:14		0			0
Stn 9M_1083_072621	670	1900-04-28 05:00:00	2021-05-24 05:00:14		0			0
Stn 9M_1083_072621	671	1900-04-28 06:00:00	2021-05-24 06:00:14		0			0
Stn 9M_1083_072621	672	1900-04-28 07:00:00	2021-05-24 07:00:14		0			0
Stn 9M_1083_072621	673	1900-04-28 08:00:00	2021-05-24 08:00:14		0			0
Stn 9M_1083_072621	674	1900-04-28 09:00:00	2021-05-24 09:00:14		0			0
Stn 9M_1083_072621	675	1900-04-28 10:00:00	2021-05-24 10:00:14	Low Frequency	0			0
Stn 9M_1083_072621	676	1900-04-28 11:00:00	2021-05-24 11:00:14		0			0
Stn 9M_1083_072621	677	1900-04-28 12:00:00	2021-05-24 12:00:14		0			0
Stn 9M_1083_072621	678	1900-04-28 13:00:00	2021-05-24 13:00:14		0			0
Stn 9M_1083_072621	679	1900-04-28 14:00:00	2021-05-24 14:00:14		0			0
Stn 9M_1083_072621	680	1900-04-28 15:00:00	2021-05-24 15:00:14		0			0
Stn 9M_1083_072621	681	1900-04-28 16:00:00	2021-05-24 16:00:14		0			0
Stn 9M_1083_072621	682	1900-04-28 17:00:00	2021-05-24 17:00:14		0			0
Stn 9M_1083_072621	683	1900-04-28 18:00:00	2021-05-24 18:00:14		0			0
Stn 9M_1083_072621	684	1900-04-28 19:00:00	2021-05-24 19:00:14		0			0
Stn 9M_1083_072621	685	1900-04-28 20:00:00	2021-05-24 20:00:14		0			0
Stn 9M_1083_072621	686	1900-04-28 21:00:00	2021-05-24 21:00:14		0			0
Stn 9M_1083_072621	687	1900-04-28 22:00:00	2021-05-24 22:00:14		0			0
Stn 9M_1083_072621	688	1900-04-28 23:00:00	2021-05-24 23:00:14		0			0
Stn 9M_1083_072621	689	1900-04-29	2021-05-25 00:00:14		0			0
Stn 9M_1083_072621	690	1900-04-29 01:00:00	2021-05-25 01:00:14		0			0
Stn 9M_1083_072621	691	1900-04-29 02:00:00	2021-05-25 02:00:14		0			0
Stn 9M_1083_072621	692	1900-04-29 03:00:00	2021-05-25 03:00:14		0			0
Stn 9M_1083_072621	693	1900-04-29 04:00:00	2021-05-25 04:00:14		0			0
Stn 9M_1083_072621	694	1900-04-29 05:00:00	2021-05-25 05:00:14		0			0
Stn 9M_1083_072621	695	1900-04-29 06:00:00	2021-05-25 06:00:14		0			0
Stn 9M_1083_072621	696	1900-04-29 07:00:00	2021-05-25 07:00:14		0			0
Stn 9M_1083_072621	697	1900-04-29 08:00:00	2021-05-25 08:00:14		0			0
Stn 9M_1083_072621	698	1900-04-29 09:00:00	2021-05-25 09:00:14		0			0
Stn 9M_1083_072621	699	1900-04-29 10:00:00	2021-05-25 10:00:14	Low Frequency	0			0
Stn 9M_1083_072621	700	1900-04-29 11:00:00	2021-05-25 11:00:14		0			0
Stn 9M_1083_072621	701	1900-04-29 12:00:00	2021-05-25 12:00:14		0			0
Stn 9M_1083_072621	702	1900-04-29 13:00:00	2021-05-25 13:00:14		0			0
Stn 9M_1083_072621	703	1900-04-29 14:00:00	2021-05-25 14:00:14		0			0
Stn 9M_1083_072621	704	1900-04-29 15:00:00	2021-05-25 15:00:14		0			0
Stn 9M_1083_072621	705	1900-04-29 16:00:00	2021-05-25 16:00:14		0			0
Stn 9M_1083_072621	706	1900-04-29 17:00:00	2021-05-25 17:00:14		0			0
Stn 9M_1083_072621	707	1900-04-29 18:00:00	2021-05-25 18:00:14		0			0
Stn 9M_1083_072621	708	1900-04-29 19:00:00	2021-05-25 19:00:14		0			0
Stn 9M_1083_072621	709	1900-04-29 20:00:00	2021-05-25 20:00:14		0			0
Stn 9M_1083_072621	710	1900-04-29 21:00:00	2021-05-25 21:00:14		0			0
Stn 9M_1083_072621	711	1900-04-29 22:00:00	2021-05-25 22:00:14		0			0
Stn 9M_1083_072621	712	1900-04-29 23:00:00	2021-05-25 23:00:14		0			0
Stn 9M_1083_072621	713	1900-04-30	2021-05-26 00:00:14		0			0
Stn 9M_1083_072621	714	1900-04-30 01:00:00	2021-05-26 01:00:14		0			0
Stn 9M_1083_072621	715	1900-04-30 02:00:00	2021-05-26 02:00:14		0			0
Stn 9M_1083_072621	716	1900-04-30 03:00:00	2021-05-26 03:00:14		0			0
Stn 9M_1083_072621	717	1900-04-30 04:00:00	2021-05-26 04:00:14		0			0
Stn 9M_1083_072621	718	1900-04-30 05:00:00	2021-05-26 05:00:14		0			0
Stn 9M_1083_072621	719	1900-04-30 06:00:00	2021-05-26 06:00:14		0			0
Stn 9M_1083_072621	720	1900-04-30 07:00:00	2021-05-26 07:00:14		0			0
Stn 9M_1083_072621	721	1900-04-30 08:00:00	2021-05-26 08:00:14		0			0
Stn 9M_1083_072621	722	1900-04-30 09:00:00	2021-05-26 09:00:14		0			0
Stn 9M_1083_072621	723	1900-04-30 10:00:00	2021-05-26 10:00:14		0			0
Stn 9M_1083_072621	724	1900-04-30 11:00:00	2021-05-26 11:00:14	Burst Wide	1			1
Stn 9M_1083_072621	725	1900-04-30 12:00:00	2021-05-26 12:00:14	Burst Wide	2			3
Stn 9M_1083_072621	726	1900-04-30 13:00:00	2021-05-26 13:00:14		0			0
Stn 9M_1083_072621	727	1900-04-30 14:00:00	2021-05-26 14:00:14		0			0
Stn 9M_1083_072621	728	1900-04-30 15:00:00	2021-05-26 15:00:14		0			0
Stn 9M_1083_072621	729	1900-04-30 16:00:00	2021-05-26 16:00:14		0			0
Stn 9M_1083_072621	730	1900-04-30 17:00:00	2021-05-26 17:00:14		0			0
Stn 9M_1083_072621	731	1900-04-30 18:00:00	2021-05-26 18:00:14		0			0
Stn 9M_1083_072621	732	1900-04-30 19:00:00	2021-05-26 19:00:14		0			0
Stn 9M_1083_072621	733	1900-04-30 20:00:00	2021-05-26 20:00:14		0			0
Stn 9M_1083_072621	734	1900-04-30 21:00:00	2021-05-26 21:00:14		0			0
Stn 9M_1083_072621	735	1900-04-30 22:00:00	2021-05-26 22:00:14		0			0
Stn 9M_1083_072621	736	1900-04-30 23:00:00	2021-05-26 23:00:14		0			0
Stn 9M_1083_072621	737	1900-05-01	2021-05-27 00:00:14		0			0
Stn 9M_1083_072621	738	1900-05-01 01:00:00	2021-05-27 01:00:14		0			0
Stn 9M_1083_072621	739	1900-05-01 02:00:00	2021-05-27 02:00:14		0			0
Stn 9M_1083_072621	740	1900-05-01 03:00:00	2021-05-27 03:00:14		0			0
Stn 9M_1083_072621	741	1900-05-01 04:00:00	2021-05-27 04:00:14		0			0
Stn 9M_1083_072621	742	1900-05-01 05:00:00	2021-05-27 05:00:14		0			0
Stn 9M_1083_072621	743	1900-05-01 06:00:00	2021-05-27 06:00:14		0			0
Stn 9M_1083_072621	744	1900-05-01 07:00:00	2021-05-27 07:00:14		0			0
Stn 9M_1083_072621	745	1900-05-01 08:00:00	2021-05-27 08:00:14	Low Frequency	0			0
Stn 9M_1083_072621	746	1900-05-01 09:00:00	2021-05-27 09:00:14		0			0
Stn 9M_1083_072621	747	1900-05-01 10:00:00	2021-05-27 10:00:14	Low Frequency	0			0
Stn 9M_1083_072621	748	1900-05-01 11:00:00	2021-05-27 11:00:14		0			0
Stn 9M_1083_072621	749	1900-05-01 12:00:00	2021-05-27 12:00:14		0			0
Stn 9M_1083_072621	750	1900-05-01 13:00:00	2021-05-27 13:00:14		0			0
Stn 9M_1083_072621	751	1900-05-01 14:00:00	2021-05-27 14:00:14		0			0
Stn 9M_1083_072621	752	1900-05-01 15:00:00	2021-05-27 15:00:14		0			0
Stn 9M_1083_072621	753	1900-05-01 16:00:00	2021-05-27 16:00:14		0			0
Stn 9M_1083_072621	754	1900-05-01 17:00:00	2021-05-27 17:00:14		0			0
Stn 9M_1083_072621	755	1900-05-01 18:00:00	2021-05-27 18:00:14		0			0
Stn 9M_1083_072621	756	1900-05-01 19:00:00	2021-05-27 19:00:14		0			0
Stn 9M_1083_072621	757	1900-05-01 20:00:00	2021-05-27 20:00:14		0			0
Stn 9M_1083_072621	758	1900-05-01 21:00:00	2021-05-27 21:00:14		0			0
Stn 9M_1083_072621	759	1900-05-01 22:00:00	2021-05-27 22:00:14		0			0
Stn 9M_1083_072621	760	1900-05-01 23:00:00	2021-05-27 23:00:14		0			0
Stn 9M_1083_072621	761	1900-05-02	2021-05-28 00:00:14		0			0
Stn 9M_1083_072621	762	1900-05-02 01:00:00	2021-05-28 01:00:14		0			0
Stn 9M_1083_072621	763	1900-05-02 02:00:00	2021-05-28 02:00:14		0			0
Stn 9M_1083_072621	764	1900-05-02 03:00:00	2021-05-28 03:00:14		0			0
Stn 9M_1083_072621	765	1900-05-02 04:00:00	2021-05-28 04:00:14		0			0
Stn 9M_1083_072621	766	1900-05-02 05:00:00	2021-05-28 05:00:14		0			0
Stn 9M_1083_072621	767	1900-05-02 06:00:00	2021-05-28 06:00:14		0			0
Stn 9M_1083_072621	768	1900-05-02 07:00:00	2021-05-28 07:00:14		0			0
Stn 9M_1083_072621	769	1900-05-02 08:00:00	2021-05-28 08:00:14		0			0
Stn 9M_1083_072621	770	1900-05-02 09:00:00	2021-05-28 09:00:14		0			0
Stn 9M_1083_072621	771	1900-05-02 10:00:00	2021-05-28 10:00:14		0			0
Stn 9M_1083_072621	772	1900-05-02 11:00:00	2021-05-28 11:00:14		0			0
Stn 9M_1083_072621	773	1900-05-02 12:00:00	2021-05-28 12:00:14		0			0
Stn 9M_1083_072621	774	1900-05-02 13:00:00	2021-05-28 13:00:14		0			0
Stn 9M_1083_072621	775	1900-05-02 14:00:00	2021-05-28 14:00:14		0			0
Stn 9M_1083_072621	776	1900-05-02 15:00:00	2021-05-28 15:00:14		0			0
Stn 9M_1083_072621	777	1900-05-02 16:00:00	2021-05-28 16:00:14	Broadband/Low Frequency	0			0
Stn 9M_1083_072621	778	1900-05-02 17:00:00	2021-05-28 17:00:14		0			0
Stn 9M_1083_072621	779	1900-05-02 18:00:00	2021-05-28 18:00:14		0			0
Stn 9M_1083_072621	780	1900-05-02 19:00:00	2021-05-28 19:00:14		0			0
Stn 9M_1083_072621	781	1900-05-02 20:00:00	2021-05-28 20:00:14		0			0
Stn 9M_1083_072621	782	1900-05-02 21:00:00	2021-05-28 21:00:14		0			0
Stn 9M_1083_072621	783	1900-05-02 22:00:00	2021-05-28 22:00:14		0			0
Stn 9M_1083_072621	784	1900-05-02 23:00:00	2021-05-28 23:00:14		0			0
Stn 9M_1083_072621	785	1900-05-03	2021-05-29 00:00:14		0			0
Stn 9M_1083_072621	786	1900-05-03 01:00:00	2021-05-29 01:00:14		0			0
Stn 9M_1083_072621	787	1900-05-03 02:00:00	2021-05-29 02:00:14		0			0
Stn 9M_1083_072621	788	1900-05-03 03:00:00	2021-05-29 03:00:14		0			0
Stn 9M_1083_072621	789	1900-05-03 04:00:00	2021-05-29 04:00:14		0			0
Stn 9M_1083_072621	790	1900-05-03 05:00:00	2021-05-29 05:00:14		0			0
Stn 9M_1083_072621	791	1900-05-03 06:00:00	2021-05-29 06:00:14		0			0
Stn 9M_1083_072621	792	1900-05-03 07:00:00	2021-05-29 07:00:14		0			0
Stn 9M_1083_072621	793	1900-05-03 08:00:00	2021-05-29 08:00:14		0			0
Stn 9M_1083_072621	794	1900-05-03 09:00:00	2021-05-29 09:00:14		0			0
Stn 9M_1083_072621	795	1900-05-03 10:00:00	2021-05-29 10:00:14	Broadband/Low Frequency	0			0
Stn 9M_1083_072621	796	1900-05-03 11:00:00	2021-05-29 11:00:14		0			0
Stn 9M_1083_072621	797	1900-05-03 12:00:00	2021-05-29 12:00:14	Broadband/Low Frequency	0			0
Stn 9M_1083_072621	798	1900-05-03 13:00:00	2021-05-29 13:00:14	Burst Wide	2			1
Stn 9M_1083_072621	799	1900-05-03 14:00:00	2021-05-29 14:00:14	Broadband/Low Frequency	0			0
Stn 9M_1083_072621	800	1900-05-03 15:00:00	2021-05-29 15:00:14	Burst Wide	1			1
Stn 9M_1083_072621	801	1900-05-03 16:00:00	2021-05-29 16:00:14		0			0
Stn 9M_1083_072621	802	1900-05-03 17:00:00	2021-05-29 17:00:14		0			0
Stn 9M_1083_072621	803	1900-05-03 18:00:00	2021-05-29 18:00:14		0			0
Stn 9M_1083_072621	804	1900-05-03 19:00:00	2021-05-29 19:00:14		0			0
Stn 9M_1083_072621	805	1900-05-03 20:00:00	2021-05-29 20:00:14		0			0
Stn 9M_1083_072621	806	1900-05-03 21:00:00	2021-05-29 21:00:14		0			0
Stn 9M_1083_072621	807	1900-05-03 22:00:00	2021-05-29 22:00:14		0			0
Stn 9M_1083_072621	808	1900-05-03 23:00:00	2021-05-29 23:00:14		0			0
Stn 9M_1083_072621	809	1900-05-04	2021-05-30 00:00:14		0			0
Stn 9M_1083_072621	810	1900-05-04 01:00:00	2021-05-30 01:00:14		0			0
Stn 9M_1083_072621	811	1900-05-04 02:00:00	2021-05-30 02:00:14		0			0
Stn 9M_1083_072621	812	1900-05-04 03:00:00	2021-05-30 03:00:14		0			0
Stn 9M_1083_072621	813	1900-05-04 04:00:00	2021-05-30 04:00:14		0			0
Stn 9M_1083_072621	814	1900-05-04 05:00:00	2021-05-30 05:00:14		0			0
Stn 9M_1083_072621	815	1900-05-04 06:00:00	2021-05-30 06:00:14		0			0
Stn 9M_1083_072621	816	1900-05-04 07:00:00	2021-05-30 07:00:14		0			0
Stn 9M_1083_072621	817	1900-05-04 08:00:00	2021-05-30 08:00:14		0			0
Stn 9M_1083_072621	818	1900-05-04 09:00:00	2021-05-30 09:00:14		0			0
Stn 9M_1083_072621	819	1900-05-04 10:00:00	2021-05-30 10:00:14		0			0
Stn 9M_1083_072621	820	1900-05-04 11:00:00	2021-05-30 11:00:14		0			0
Stn 9M_1083_072621	821	1900-05-04 12:00:00	2021-05-30 12:00:14		0			0
Stn 9M_1083_072621	822	1900-05-04 13:00:00	2021-05-30 13:00:14		0			0
Stn 9M_1083_072621	823	1900-05-04 14:00:00	2021-05-30 14:00:14		0			0
Stn 9M_1083_072621	824	1900-05-04 15:00:00	2021-05-30 15:00:15		0			0
Stn 9M_1083_072621	825	1900-05-04 16:00:00	2021-05-30 16:00:15	Burst Wide	4			2
Stn 9M_1083_072621	826	1900-05-04 17:00:00	2021-05-30 17:00:15		0			0
Stn 9M_1083_072621	827	1900-05-04 18:00:00	2021-05-30 18:00:15		0			0
Stn 9M_1083_072621	828	1900-05-04 19:00:00	2021-05-30 19:00:15		0			0
Stn 9M_1083_072621	829	1900-05-04 20:00:00	2021-05-30 20:00:15		0			0
Stn 9M_1083_072621	830	1900-05-04 21:00:00	2021-05-30 21:00:15		0			0
Stn 9M_1083_072621	831	1900-05-04 22:00:00	2021-05-30 22:00:15		0			0
Stn 9M_1083_072621	832	1900-05-04 23:00:00	2021-05-30 23:00:15		0			0
Stn 9M_1083_072621	833	1900-05-05	2021-05-31 00:00:15		0			0
Stn 9M_1083_072621	834	1900-05-05 01:00:00	2021-05-31 01:00:15		0			0
Stn 9M_1083_072621	835	1900-05-05 02:00:00	2021-05-31 02:00:15		0			0
Stn 9M_1083_072621	836	1900-05-05 03:00:00	2021-05-31 03:00:15		0			0
Stn 9M_1083_072621	837	1900-05-05 04:00:00	2021-05-31 04:00:15		0			0
Stn 9M_1083_072621	838	1900-05-05 05:00:00	2021-05-31 05:00:15		0			0
Stn 9M_1083_072621	839	1900-05-05 06:00:00	2021-05-31 06:00:15		0			0
Stn 9M_1083_072621	840	1900-05-05 07:00:00	2021-05-31 07:00:15		0			0
Stn 9M_1083_072621	841	1900-05-05 08:00:00	2021-05-31 08:00:15		0			0
Stn 9M_1083_072621	842	1900-05-05 09:00:00	2021-05-31 09:00:15		0			0
Stn 9M_1083_072621	843	1900-05-05 10:00:00	2021-05-31 10:00:15		0			0
Stn 9M_1083_072621	844	1900-05-05 11:00:00	2021-05-31 11:00:15		0			0
Stn 9M_1083_072621	845	1900-05-05 12:00:00	2021-05-31 12:00:15	Broadband	0			0
Stn 9M_1083_072621	846	1900-05-05 13:00:00	2021-05-31 13:00:15		0			0
Stn 9M_1083_072621	847	1900-05-05 14:00:00	2021-05-31 14:00:15		0			0
Stn 9M_1083_072621	848	1900-05-05 15:00:00	2021-05-31 15:00:15		0			0
Stn 9M_1083_072621	849	1900-05-05 16:00:00	2021-05-31 16:00:15		0			0
Stn 9M_1083_072621	850	1900-05-05 17:00:00	2021-05-31 17:00:15		0			0
Stn 9M_1083_072621	851	1900-05-05 18:00:00	2021-05-31 18:00:15	Burst Wide	2			1
Stn 9M_1083_072621	852	1900-05-05 19:00:00	2021-05-31 19:00:15		0			0
Stn 9M_1083_072621	853	1900-05-05 20:00:00	2021-05-31 20:00:15		0			0
Stn 9M_1083_072621	854	1900-05-05 21:00:00	2021-05-31 21:00:15		0			0
Stn 9M_1083_072621	855	1900-05-05 22:00:00	2021-05-31 22:00:15		0			0
Stn 9M_1083_072621	856	1900-05-05 23:00:00	2021-05-31 23:00:15		0			0
Stn 9M_1083_072621	857	1900-05-06	2021-06-01 00:00:15		0			0
Stn 9M_1083_072621	858	1900-05-06 01:00:00	2021-06-01 01:00:15		0			0
Stn 9M_1083_072621	859	1900-05-06 02:00:00	2021-06-01 02:00:15		0			0
Stn 9M_1083_072621	860	1900-05-06 03:00:00	2021-06-01 03:00:15		0			0
Stn 9M_1083_072621	861	1900-05-06 04:00:00	2021-06-01 04:00:15		0			0
Stn 9M_1083_072621	862	1900-05-06 05:00:00	2021-06-01 05:00:15		0			0
Stn 9M_1083_072621	863	1900-05-06 06:00:00	2021-06-01 06:00:15		0			0
Stn 9M_1083_072621	864	1900-05-06 07:00:00	2021-06-01 07:00:15		0			0
Stn 9M_1083_072621	865	1900-05-06 08:00:00	2021-06-01 08:00:15		0			0
Stn 9M_1083_072621	866	1900-05-06 09:00:00	2021-06-01 09:00:15		0			0
Stn 9M_1083_072621	867	1900-05-06 10:00:00	2021-06-01 10:00:15		0			0
Stn 9M_1083_072621	868	1900-05-06 11:00:00	2021-06-01 11:00:15		0			0
Stn 9M_1083_072621	869	1900-05-06 12:00:00	2021-06-01 12:00:15		0			0
Stn 9M_1083_072621	870	1900-05-06 13:00:00	2021-06-01 13:00:15		0			0
Stn 9M_1083_072621	871	1900-05-06 14:00:00	2021-06-01 14:00:15		0			0
Stn 9M_1083_072621	872	1900-05-06 15:00:00	2021-06-01 15:00:15		0			0
Stn 9M_1083_072621	873	1900-05-06 16:00:00	2021-06-01 16:00:15		0			0
Stn 9M_1083_072621	874	1900-05-06 17:00:00	2021-06-01 17:00:15		0			0
Stn 9M_1083_072621	875	1900-05-06 18:00:00	2021-06-01 18:00:15		0			0
Stn 9M_1083_072621	876	1900-05-06 19:00:00	2021-06-01 19:00:15		0			0
Stn 9M_1083_072621	877	1900-05-06 20:00:00	2021-06-01 20:00:15		0			0
Stn 9M_1083_072621	878	1900-05-06 21:00:00	2021-06-01 21:00:15		0			0
Stn 9M_1083_072621	879	1900-05-06 22:00:00	2021-06-01 22:00:15		0			0
Stn 9M_1083_072621	880	1900-05-06 23:00:00	2021-06-01 23:00:15		0			0
Stn 9M_1083_072621	881	1900-05-07	2021-06-02 00:00:15		0			0
Stn 9M_1083_072621	882	1900-05-07 01:00:00	2021-06-02 01:00:15		0			0
Stn 9M_1083_072621	883	1900-05-07 02:00:00	2021-06-02 02:00:15		0			0
Stn 9M_1083_072621	884	1900-05-07 03:00:00	2021-06-02 03:00:15		0			0
Stn 9M_1083_072621	885	1900-05-07 04:00:00	2021-06-02 04:00:15		0			0
Stn 9M_1083_072621	886	1900-05-07 05:00:00	2021-06-02 05:00:15		0			0
Stn 9M_1083_072621	887	1900-05-07 06:00:00	2021-06-02 06:00:15		0			0
Stn 9M_1083_072621	888	1900-05-07 07:00:00	2021-06-02 07:00:15		0			0
Stn 9M_1083_072621	889	1900-05-07 08:00:00	2021-06-02 08:00:15		0			0
Stn 9M_1083_072621	890	1900-05-07 09:00:00	2021-06-02 09:00:15		0			0
Stn 9M_1083_072621	891	1900-05-07 10:00:00	2021-06-02 10:00:15		0			0
Stn 9M_1083_072621	892	1900-05-07 11:00:00	2021-06-02 11:00:15		0			0
Stn 9M_1083_072621	893	1900-05-07 12:00:00	2021-06-02 12:00:15		0			0
Stn 9M_1083_072621	894	1900-05-07 13:00:00	2021-06-02 13:00:15		0			0
Stn 9M_1083_072621	895	1900-05-07 14:00:00	2021-06-02 14:00:15	Low Frequency	0			0
Stn 9M_1083_072621	896	1900-05-07 15:00:00	2021-06-02 15:00:15		0			0
Stn 9M_1083_072621	897	1900-05-07 16:00:00	2021-06-02 16:00:15		0			0
Stn 9M_1083_072621	898	1900-05-07 17:00:00	2021-06-02 17:00:15		0			0
Stn 9M_1083_072621	899	1900-05-07 18:00:00	2021-06-02 18:00:15		0			0
Stn 9M_1083_072621	900	1900-05-07 19:00:00	2021-06-02 19:00:15		0			0
Stn 9M_1083_072621	901	1900-05-07 20:00:00	2021-06-02 20:00:15		0			0
Stn 9M_1083_072621	902	1900-05-07 21:00:00	2021-06-02 21:00:15		0			0
Stn 9M_1083_072621	903	1900-05-07 22:00:00	2021-06-02 22:00:15		0			0
Stn 9M_1083_072621	904	1900-05-07 23:00:00	2021-06-02 23:00:15		0			0
Stn 9M_1083_072621	905	1900-05-08	2021-06-03 00:00:15		0			0
Stn 9M_1083_072621	906	1900-05-08 01:00:00	2021-06-03 01:00:15		0			0
Stn 9M_1083_072621	907	1900-05-08 02:00:00	2021-06-03 02:00:15		0			0
Stn 9M_1083_072621	908	1900-05-08 03:00:00	2021-06-03 03:00:15		0			0
Stn 9M_1083_072621	909	1900-05-08 04:00:00	2021-06-03 04:00:15		0			0
Stn 9M_1083_072621	910	1900-05-08 05:00:00	2021-06-03 05:00:15		0			0
Stn 9M_1083_072621	911	1900-05-08 06:00:00	2021-06-03 06:00:15		0			0
Stn 9M_1083_072621	912	1900-05-08 07:00:00	2021-06-03 07:00:15		0			0
Stn 9M_1083_072621	913	1900-05-08 08:00:00	2021-06-03 08:00:15		0			0
Stn 9M_1083_072621	914	1900-05-08 09:00:00	2021-06-03 09:00:15		0			0
Stn 9M_1083_072621	915	1900-05-08 10:00:00	2021-06-03 10:00:15	Low Frequency	0			0
Stn 9M_1083_072621	916	1900-05-08 11:00:00	2021-06-03 11:00:15		0			0
Stn 9M_1083_072621	917	1900-05-08 12:00:00	2021-06-03 12:00:15		0			0
Stn 9M_1083_072621	918	1900-05-08 13:00:00	2021-06-03 13:00:15		0			0
Stn 9M_1083_072621	919	1900-05-08 14:00:00	2021-06-03 14:00:15		0			0
Stn 9M_1083_072621	920	1900-05-08 15:00:00	2021-06-03 15:00:15		0			0
Stn 9M_1083_072621	921	1900-05-08 16:00:00	2021-06-03 16:00:15		0			0
Stn 9M_1083_072621	922	1900-05-08 17:00:00	2021-06-03 17:00:15		0			0
Stn 9M_1083_072621	923	1900-05-08 18:00:00	2021-06-03 18:00:15		0			0
Stn 9M_1083_072621	924	1900-05-08 19:00:00	2021-06-03 19:00:15		0			0
Stn 9M_1083_072621	925	1900-05-08 20:00:00	2021-06-03 20:00:15		0			0
Stn 9M_1083_072621	926	1900-05-08 21:00:00	2021-06-03 21:00:15		0			0
Stn 9M_1083_072621	927	1900-05-08 22:00:00	2021-06-03 22:00:15		0			0
Stn 9M_1083_072621	928	1900-05-08 23:00:00	2021-06-03 23:00:15		0			0
Stn 9M_1083_072621	929	1900-05-09	2021-06-04 00:00:15		0			0
Stn 9M_1083_072621	930	1900-05-09 01:00:00	2021-06-04 01:00:15		0			0
Stn 9M_1083_072621	931	1900-05-09 02:00:00	2021-06-04 02:00:15		0			0
Stn 9M_1083_072621	932	1900-05-09 03:00:00	2021-06-04 03:00:15		0			0
Stn 9M_1083_072621	933	1900-05-09 04:00:00	2021-06-04 04:00:15		0			0
Stn 9M_1083_072621	934	1900-05-09 05:00:00	2021-06-04 05:00:15		0			0
Stn 9M_1083_072621	935	1900-05-09 06:00:00	2021-06-04 06:00:15		0			0
Stn 9M_1083_072621	936	1900-05-09 07:00:00	2021-06-04 07:00:15		0			0
Stn 9M_1083_072621	937	1900-05-09 08:00:00	2021-06-04 08:00:15		0			0
Stn 9M_1083_072621	938	1900-05-09 09:00:00	2021-06-04 09:00:15		0			0
Stn 9M_1083_072621	939	1900-05-09 10:00:00	2021-06-04 10:00:15		0			0
Stn 9M_1083_072621	940	1900-05-09 11:00:00	2021-06-04 11:00:15		0			0
Stn 9M_1083_072621	941	1900-05-09 12:00:00	2021-06-04 12:00:15		0			0
Stn 9M_1083_072621	942	1900-05-09 13:00:00	2021-06-04 13:00:15		0			0
Stn 9M_1083_072621	943	1900-05-09 14:00:00	2021-06-04 14:00:15		0			0
Stn 9M_1083_072621	944	1900-05-09 15:00:00	2021-06-04 15:00:15		0			0
Stn 9M_1083_072621	945	1900-05-09 16:00:00	2021-06-04 16:00:15		0			0
Stn 9M_1083_072621	946	1900-05-09 17:00:00	2021-06-04 17:00:15		0			0
Stn 9M_1083_072621	947	1900-05-09 18:00:00	2021-06-04 18:00:15	Burst Wide	3			1
Stn 9M_1083_072621	948	1900-05-09 19:00:00	2021-06-04 19:00:15		0			0
Stn 9M_1083_072621	949	1900-05-09 20:00:00	2021-06-04 20:00:15		0			0
Stn 9M_1083_072621	950	1900-05-09 21:00:00	2021-06-04 21:00:15		0			0
Stn 9M_1083_072621	951	1900-05-09 22:00:00	2021-06-04 22:00:15		0			0
Stn 9M_1083_072621	952	1900-05-09 23:00:00	2021-06-04 23:00:15		0			0
Stn 9M_1083_072621	953	1900-05-10	2021-06-05 00:00:15		0			0
Stn 9M_1083_072621	954	1900-05-10 01:00:00	2021-06-05 01:00:15		0			0
Stn 9M_1083_072621	955	1900-05-10 02:00:00	2021-06-05 02:00:15		0			0
Stn 9M_1083_072621	956	1900-05-10 03:00:00	2021-06-05 03:00:15		0			0
Stn 9M_1083_072621	957	1900-05-10 04:00:00	2021-06-05 04:00:15		0			0
Stn 9M_1083_072621	958	1900-05-10 05:00:00	2021-06-05 05:00:15		0			0
Stn 9M_1083_072621	959	1900-05-10 06:00:00	2021-06-05 06:00:15		0			0
Stn 9M_1083_072621	960	1900-05-10 07:00:00	2021-06-05 07:00:15		0			0
Stn 9M_1083_072621	961	1900-05-10 08:00:00	2021-06-05 08:00:15		0			0
Stn 9M_1083_072621	962	1900-05-10 09:00:00	2021-06-05 09:00:15		0			0
Stn 9M_1083_072621	963	1900-05-10 10:00:00	2021-06-05 10:00:15		0			0
Stn 9M_1083_072621	964	1900-05-10 11:00:00	2021-06-05 11:00:15		0			0
Stn 9M_1083_072621	965	1900-05-10 12:00:00	2021-06-05 12:00:15		0			0
Stn 9M_1083_072621	966	1900-05-10 13:00:00	2021-06-05 13:00:15		0			0
Stn 9M_1083_072621	967	1900-05-10 14:00:00	2021-06-05 14:00:15		0			0
Stn 9M_1083_072621	968	1900-05-10 15:00:00	2021-06-05 15:00:15		0			0
Stn 9M_1083_072621	969	1900-05-10 16:00:00	2021-06-05 16:00:15		0			0
Stn 9M_1083_072621	970	1900-05-10 17:00:00	2021-06-05 17:00:15		0			0
Stn 9M_1083_072621	971	1900-05-10 18:00:00	2021-06-05 18:00:15		0			0
Stn 9M_1083_072621	972	1900-05-10 19:00:00	2021-06-05 19:00:15		0			0
Stn 9M_1083_072621	973	1900-05-10 20:00:00	2021-06-05 20:00:15		0			0
Stn 9M_1083_072621	974	1900-05-10 21:00:00	2021-06-05 21:00:15		0			0
Stn 9M_1083_072621	975	1900-05-10 22:00:00	2021-06-05 22:00:15		0			0
Stn 9M_1083_072621	976	1900-05-10 23:00:00	2021-06-05 23:00:15		0			0
Stn 9M_1083_072621	977	1900-05-11	2021-06-06 00:00:15		0			0
Stn 9M_1083_072621	978	1900-05-11 01:00:00	2021-06-06 01:00:15		0			0
Stn 9M_1083_072621	979	1900-05-11 02:00:00	2021-06-06 02:00:15		0			0
Stn 9M_1083_072621	980	1900-05-11 03:00:00	2021-06-06 03:00:15		0			0
Stn 9M_1083_072621	981	1900-05-11 04:00:00	2021-06-06 04:00:15		0			0
Stn 9M_1083_072621	982	1900-05-11 05:00:00	2021-06-06 05:00:15		0			0
Stn 9M_1083_072621	983	1900-05-11 06:00:00	2021-06-06 06:00:15		0			0
Stn 9M_1083_072621	984	1900-05-11 07:00:00	2021-06-06 07:00:15		0			0
Stn 9M_1083_072621	985	1900-05-11 08:00:00	2021-06-06 08:00:15		0			0
Stn 9M_1083_072621	986	1900-05-11 09:00:00	2021-06-06 09:00:15		0			0
Stn 9M_1083_072621	987	1900-05-11 10:00:00	2021-06-06 10:00:15		0			0
Stn 9M_1083_072621	988	1900-05-11 11:00:00	2021-06-06 11:00:15		0			0
Stn 9M_1083_072621	989	1900-05-11 12:00:00	2021-06-06 12:00:15		0			0
Stn 9M_1083_072621	990	1900-05-11 13:00:00	2021-06-06 13:00:15		0			0
Stn 9M_1083_072621	991	1900-05-11 14:00:00	2021-06-06 14:00:15		0			0
Stn 9M_1083_072621	992	1900-05-11 15:00:00	2021-06-06 15:00:15		0			0
Stn 9M_1083_072621	993	1900-05-11 16:00:00	2021-06-06 16:00:15		0			0
Stn 9M_1083_072621	994	1900-05-11 17:00:00	2021-06-06 17:00:15		0			0
Stn 9M_1083_072621	995	1900-05-11 18:00:00	2021-06-06 18:00:15	Low Frequency	0			0
Stn 9M_1083_072621	996	1900-05-11 19:00:00	2021-06-06 19:00:15	Burst Wide	1			1
Stn 9M_1083_072621	997	1900-05-11 20:00:00	2021-06-06 20:00:15		0			0
Stn 9M_1083_072621	998	1900-05-11 21:00:00	2021-06-06 21:00:15		0			0
Stn 9M_1083_072621	999	1900-05-11 22:00:00	2021-06-06 22:00:15		0			0
Stn 9M_1083_072621	1000	1900-05-11 23:00:00	2021-06-06 23:00:15		0			0
Stn 9M_1083_072621	1001	1900-05-12	2021-06-07 00:00:15		0			0
Stn 9M_1083_072621	1002	1900-05-12 01:00:00	2021-06-07 01:00:15		0			0
Stn 9M_1083_072621	1003	1900-05-12 02:00:00	2021-06-07 02:00:15		0			0
Stn 9M_1083_072621	1004	1900-05-12 03:00:00	2021-06-07 03:00:15		0			0
Stn 9M_1083_072621	1005	1900-05-12 04:00:00	2021-06-07 04:00:15		0			0
Stn 9M_1083_072621	1006	1900-05-12 05:00:00	2021-06-07 05:00:15		0			0
Stn 9M_1083_072621	1007	1900-05-12 06:00:00	2021-06-07 06:00:15		0			0
Stn 9M_1083_072621	1008	1900-05-12 07:00:00	2021-06-07 07:00:15		0			0
Stn 9M_1083_072621	1009	1900-05-12 08:00:00	2021-06-07 08:00:15	Low Frequency	0			0
Stn 9M_1083_072621	1010	1900-05-12 09:00:00	2021-06-07 09:00:15		0			0
Stn 9M_1083_072621	1011	1900-05-12 10:00:00	2021-06-07 10:00:15		0			0
Stn 9M_1083_072621	1012	1900-05-12 11:00:00	2021-06-07 11:00:15		0			0
Stn 9M_1083_072621	1013	1900-05-12 12:00:00	2021-06-07 12:00:15		0			0
Stn 9M_1083_072621	1014	1900-05-12 13:00:00	2021-06-07 13:00:15		0			0
Stn 9M_1083_072621	1015	1900-05-12 14:00:00	2021-06-07 14:00:15	Low Frequency	0			0
Stn 9M_1083_072621	1016	1900-05-12 15:00:00	2021-06-07 15:00:15		0			0
Stn 9M_1083_072621	1017	1900-05-12 16:00:00	2021-06-07 16:00:15		0			0
Stn 9M_1083_072621	1018	1900-05-12 17:00:00	2021-06-07 17:00:15		0			0
Stn 9M_1083_072621	1019	1900-05-12 18:00:00	2021-06-07 18:00:15		0			0
Stn 9M_1083_072621	1020	1900-05-12 19:00:00	2021-06-07 19:00:15		0			0
Stn 9M_1083_072621	1021	1900-05-12 20:00:00	2021-06-07 20:00:15		0			0
Stn 9M_1083_072621	1022	1900-05-12 21:00:00	2021-06-07 21:00:15		0			0
Stn 9M_1083_072621	1023	1900-05-12 22:00:00	2021-06-07 22:00:15		0			0
Stn 9M_1083_072621	1024	1900-05-12 23:00:00	2021-06-07 23:00:16		0			0
Stn 9M_1083_072621	1025	1900-05-13	2021-06-08 00:00:16		0			0
Stn 9M_1083_072621	1026	1900-05-13 01:00:00	2021-06-08 01:00:16		0			0
Stn 9M_1083_072621	1027	1900-05-13 02:00:00	2021-06-08 02:00:16		0			0
Stn 9M_1083_072621	1028	1900-05-13 03:00:00	2021-06-08 03:00:16		0			0
Stn 9M_1083_072621	1029	1900-05-13 04:00:00	2021-06-08 04:00:16		0			0
Stn 9M_1083_072621	1030	1900-05-13 05:00:00	2021-06-08 05:00:16		0			0
Stn 9M_1083_072621	1031	1900-05-13 06:00:00	2021-06-08 06:00:16		0			0
Stn 9M_1083_072621	1032	1900-05-13 07:00:00	2021-06-08 07:00:16		0			0
Stn 9M_1083_072621	1033	1900-05-13 08:00:00	2021-06-08 08:00:16		0			0
Stn 9M_1083_072621	1034	1900-05-13 09:00:00	2021-06-08 09:00:16		0			0
Stn 9M_1083_072621	1035	1900-05-13 10:00:00	2021-06-08 10:00:16	Low Frequency	0			0
Stn 9M_1083_072621	1036	1900-05-13 11:00:00	2021-06-08 11:00:16		0			0
Stn 9M_1083_072621	1037	1900-05-13 12:00:00	2021-06-08 12:00:16		0			0
Stn 9M_1083_072621	1038	1900-05-13 13:00:00	2021-06-08 13:00:16		0			0
Stn 9M_1083_072621	1039	1900-05-13 14:00:00	2021-06-08 14:00:16		0			0
Stn 9M_1083_072621	1040	1900-05-13 15:00:00	2021-06-08 15:00:16		0			0
Stn 9M_1083_072621	1041	1900-05-13 16:00:00	2021-06-08 16:00:16		0			0
Stn 9M_1083_072621	1042	1900-05-13 17:00:00	2021-06-08 17:00:16		0			0
Stn 9M_1083_072621	1043	1900-05-13 18:00:00	2021-06-08 18:00:16		0			0
Stn 9M_1083_072621	1044	1900-05-13 19:00:00	2021-06-08 19:00:16	Burst Wide	1			2
Stn 9M_1083_072621	1045	1900-05-13 20:00:00	2021-06-08 20:00:16	Broadband	0			0
Stn 9M_1083_072621	1046	1900-05-13 21:00:00	2021-06-08 21:00:16		0			0
Stn 9M_1083_072621	1047	1900-05-13 22:00:00	2021-06-08 22:00:16		0			0
Stn 9M_1083_072621	1048	1900-05-13 23:00:00	2021-06-08 23:00:16		0			0
Stn 9M_1083_072621	1049	1900-05-14	2021-06-09 00:00:16		0			0
Stn 9M_1083_072621	1050	1900-05-14 01:00:00	2021-06-09 01:00:16		0			0
Stn 9M_1083_072621	1051	1900-05-14 02:00:00	2021-06-09 02:00:16		0			0
Stn 9M_1083_072621	1052	1900-05-14 03:00:00	2021-06-09 03:00:16		0			0
Stn 9M_1083_072621	1053	1900-05-14 04:00:00	2021-06-09 04:00:16		0			0
Stn 9M_1083_072621	1054	1900-05-14 05:00:00	2021-06-09 05:00:16		0			0
Stn 9M_1083_072621	1055	1900-05-14 06:00:00	2021-06-09 06:00:16		0			0
Stn 9M_1083_072621	1056	1900-05-14 07:00:00	2021-06-09 07:00:16		0			0
Stn 9M_1083_072621	1057	1900-05-14 08:00:00	2021-06-09 08:00:16		0			0
Stn 9M_1083_072621	1058	1900-05-14 09:00:00	2021-06-09 09:00:16		0			0
Stn 9M_1083_072621	1059	1900-05-14 10:00:00	2021-06-09 10:00:16		0			0
Stn 9M_1083_072621	1060	1900-05-14 11:00:00	2021-06-09 11:00:16		0			0
Stn 9M_1083_072621	1061	1900-05-14 12:00:00	2021-06-09 12:00:16		0			0
Stn 9M_1083_072621	1062	1900-05-14 13:00:00	2021-06-09 13:00:16		0			0
Stn 9M_1083_072621	1063	1900-05-14 14:00:00	2021-06-09 14:00:16		0			0
Stn 9M_1083_072621	1064	1900-05-14 15:00:00	2021-06-09 15:00:16		0			0
Stn 9M_1083_072621	1065	1900-05-14 16:00:00	2021-06-09 16:00:16		0			0
Stn 9M_1083_072621	1066	1900-05-14 17:00:00	2021-06-09 17:00:16		0			0
Stn 9M_1083_072621	1067	1900-05-14 18:00:00	2021-06-09 18:00:16		0			0
Stn 9M_1083_072621	1068	1900-05-14 19:00:00	2021-06-09 19:00:16		0			0
Stn 9M_1083_072621	1069	1900-05-14 20:00:00	2021-06-09 20:00:16		0			0
Stn 9M_1083_072621	1070	1900-05-14 21:00:00	2021-06-09 21:00:16		0			0
Stn 9M_1083_072621	1071	1900-05-14 22:00:00	2021-06-09 22:00:16		0			0
Stn 9M_1083_072621	1072	1900-05-14 23:00:00	2021-06-09 23:00:16		0			0
Stn 9M_1083_072621	1073	1900-05-15	2021-06-10 00:00:16		0			0
Stn 9M_1083_072621	1074	1900-05-15 01:00:00	2021-06-10 01:00:16		0			0
Stn 9M_1083_072621	1075	1900-05-15 02:00:00	2021-06-10 02:00:16		0			0
Stn 9M_1083_072621	1076	1900-05-15 03:00:00	2021-06-10 03:00:16		0			0
Stn 9M_1083_072621	1077	1900-05-15 04:00:00	2021-06-10 04:00:16		0			0
Stn 9M_1083_072621	1078	1900-05-15 05:00:00	2021-06-10 05:00:16		0			0
Stn 9M_1083_072621	1079	1900-05-15 06:00:00	2021-06-10 06:00:16		0			0
Stn 9M_1083_072621	1080	1900-05-15 07:00:00	2021-06-10 07:00:16		0			0
Stn 9M_1083_072621	1081	1900-05-15 08:00:00	2021-06-10 08:00:16	Low Frequency	0			0
Stn 9M_1083_072621	1082	1900-05-15 09:00:00	2021-06-10 09:00:16		0			0
Stn 9M_1083_072621	1083	1900-05-15 10:00:00	2021-06-10 10:00:16		0			0
Stn 9M_1083_072621	1084	1900-05-15 11:00:00	2021-06-10 11:00:16		0			0
Stn 9M_1083_072621	1085	1900-05-15 12:00:00	2021-06-10 12:00:16		0			0
Stn 9M_1083_072621	1086	1900-05-15 13:00:00	2021-06-10 13:00:16		0			0
Stn 9M_1083_072621	1087	1900-05-15 14:00:00	2021-06-10 14:00:16		0			0
Stn 9M_1083_072621	1088	1900-05-15 15:00:00	2021-06-10 15:00:16		0			0
Stn 9M_1083_072621	1089	1900-05-15 16:00:00	2021-06-10 16:00:16		0			0
Stn 9M_1083_072621	1090	1900-05-15 17:00:00	2021-06-10 17:00:16		0			0
Stn 9M_1083_072621	1091	1900-05-15 18:00:00	2021-06-10 18:00:16		0			0
Stn 9M_1083_072621	1092	1900-05-15 19:00:00	2021-06-10 19:00:16		0			0
Stn 9M_1083_072621	1093	1900-05-15 20:00:00	2021-06-10 20:00:16		0			0
Stn 9M_1083_072621	1094	1900-05-15 21:00:00	2021-06-10 21:00:16		0			0
Stn 9M_1083_072621	1095	1900-05-15 22:00:00	2021-06-10 22:00:16		0			0
Stn 9M_1083_072621	1096	1900-05-15 23:00:00	2021-06-10 23:00:16		0			0
Stn 9M_1083_072621	1097	1900-05-16	2021-06-11 00:00:16		0			0
Stn 9M_1083_072621	1098	1900-05-16 01:00:00	2021-06-11 01:00:16		0			0
Stn 9M_1083_072621	1099	1900-05-16 02:00:00	2021-06-11 02:00:16		0			0
Stn 9M_1083_072621	1100	1900-05-16 03:00:00	2021-06-11 03:00:16		0			0
Stn 9M_1083_072621	1101	1900-05-16 04:00:00	2021-06-11 04:00:16		0			0
Stn 9M_1083_072621	1102	1900-05-16 05:00:00	2021-06-11 05:00:16		0			0
Stn 9M_1083_072621	1103	1900-05-16 06:00:00	2021-06-11 06:00:16		0			0
Stn 9M_1083_072621	1104	1900-05-16 07:00:00	2021-06-11 07:00:16		0			0
Stn 9M_1083_072621	1105	1900-05-16 08:00:00	2021-06-11 08:00:16		0			0
Stn 9M_1083_072621	1106	1900-05-16 09:00:00	2021-06-11 09:00:16		0			0
Stn 9M_1083_072621	1107	1900-05-16 10:00:00	2021-06-11 10:00:16	Low Frequency	0			0
Stn 9M_1083_072621	1108	1900-05-16 11:00:00	2021-06-11 11:00:16		0			0
Stn 9M_1083_072621	1109	1900-05-16 12:00:00	2021-06-11 12:00:16	Broadband	1	1		1	1
Stn 9M_1083_072621	1110	1900-05-16 13:00:00	2021-06-11 13:00:16		0			0
Stn 9M_1083_072621	1111	1900-05-16 14:00:00	2021-06-11 14:00:16		0			0
Stn 9M_1083_072621	1112	1900-05-16 15:00:00	2021-06-11 15:00:16		0			0
Stn 9M_1083_072621	1113	1900-05-16 16:00:00	2021-06-11 16:00:16		0			0
Stn 9M_1083_072621	1114	1900-05-16 17:00:00	2021-06-11 17:00:16		0			0
Stn 9M_1083_072621	1115	1900-05-16 18:00:00	2021-06-11 18:00:16		0			0
Stn 9M_1083_072621	1116	1900-05-16 19:00:00	2021-06-11 19:00:16		0			0
Stn 9M_1083_072621	1117	1900-05-16 20:00:00	2021-06-11 20:00:16		0			0
Stn 9M_1083_072621	1118	1900-05-16 21:00:00	2021-06-11 21:00:16		0			0
Stn 9M_1083_072621	1119	1900-05-16 22:00:00	2021-06-11 22:00:16		0			0
Stn 9M_1083_072621	1120	1900-05-16 23:00:00	2021-06-11 23:00:16		0			0
Stn 9M_1083_072621	1121	1900-05-17	2021-06-12 00:00:16		0			0
Stn 9M_1083_072621	1122	1900-05-17 01:00:00	2021-06-12 01:00:16		0			0
Stn 9M_1083_072621	1123	1900-05-17 02:00:00	2021-06-12 02:00:16		0			0
Stn 9M_1083_072621	1124	1900-05-17 03:00:00	2021-06-12 03:00:16		0			0
Stn 9M_1083_072621	1125	1900-05-17 04:00:00	2021-06-12 04:00:16		0			0
Stn 9M_1083_072621	1126	1900-05-17 05:00:00	2021-06-12 05:00:16		0			0
Stn 9M_1083_072621	1127	1900-05-17 06:00:00	2021-06-12 06:00:16		0			0
Stn 9M_1083_072621	1128	1900-05-17 07:00:00	2021-06-12 07:00:16		0			0
Stn 9M_1083_072621	1129	1900-05-17 08:00:00	2021-06-12 08:00:16		0			0
Stn 9M_1083_072621	1130	1900-05-17 09:00:00	2021-06-12 09:00:16		0			0
Stn 9M_1083_072621	1131	1900-05-17 10:00:00	2021-06-12 10:00:16		0			0
Stn 9M_1083_072621	1132	1900-05-17 11:00:00	2021-06-12 11:00:16		0			0
Stn 9M_1083_072621	1133	1900-05-17 12:00:00	2021-06-12 12:00:16		0			0
Stn 9M_1083_072621	1134	1900-05-17 13:00:00	2021-06-12 13:00:16	Burst Narrow	1			1
Stn 9M_1083_072621	1135	1900-05-17 14:00:00	2021-06-12 14:00:16	Low Frequency	0			0
Stn 9M_1083_072621	1136	1900-05-17 15:00:00	2021-06-12 15:00:16		0			0
Stn 9M_1083_072621	1137	1900-05-17 16:00:00	2021-06-12 16:00:16		0			0
Stn 9M_1083_072621	1138	1900-05-17 17:00:00	2021-06-12 17:00:16	Burst Wide	1			1
Stn 9M_1083_072621	1139	1900-05-17 18:00:00	2021-06-12 18:00:16		0			0
Stn 9M_1083_072621	1140	1900-05-17 19:00:00	2021-06-12 19:00:16		0			0
Stn 9M_1083_072621	1141	1900-05-17 20:00:00	2021-06-12 20:00:16		0			0
Stn 9M_1083_072621	1142	1900-05-17 21:00:00	2021-06-12 21:00:16		0			0
Stn 9M_1083_072621	1143	1900-05-17 22:00:00	2021-06-12 22:00:16		0			0
Stn 9M_1083_072621	1144	1900-05-17 23:00:00	2021-06-12 23:00:16		0			0
Stn 9M_1083_072621	1145	1900-05-18	2021-06-13 00:00:16		0			0
Stn 9M_1083_072621	1146	1900-05-18 01:00:00	2021-06-13 01:00:16		0			0
Stn 9M_1083_072621	1147	1900-05-18 02:00:00	2021-06-13 02:00:16		0			0
Stn 9M_1083_072621	1148	1900-05-18 03:00:00	2021-06-13 03:00:16		0			0
Stn 9M_1083_072621	1149	1900-05-18 04:00:00	2021-06-13 04:00:16		0			0
Stn 9M_1083_072621	1150	1900-05-18 05:00:00	2021-06-13 05:00:16		0			0
Stn 9M_1083_072621	1151	1900-05-18 06:00:00	2021-06-13 06:00:16		0			0
Stn 9M_1083_072621	1152	1900-05-18 07:00:00	2021-06-13 07:00:16		0			0
Stn 9M_1083_072621	1153	1900-05-18 08:00:00	2021-06-13 08:00:16		0			0
Stn 9M_1083_072621	1154	1900-05-18 09:00:00	2021-06-13 09:00:16		0			0
Stn 9M_1083_072621	1155	1900-05-18 10:00:00	2021-06-13 10:00:16		0			0
Stn 9M_1083_072621	1156	1900-05-18 11:00:00	2021-06-13 11:00:16		0			0
Stn 9M_1083_072621	1157	1900-05-18 12:00:00	2021-06-13 12:00:16		0			0
Stn 9M_1083_072621	1158	1900-05-18 13:00:00	2021-06-13 13:00:16		0			0
Stn 9M_1083_072621	1159	1900-05-18 14:00:00	2021-06-13 14:00:16		0			0
Stn 9M_1083_072621	1160	1900-05-18 15:00:00	2021-06-13 15:00:16		0			0
Stn 9M_1083_072621	1161	1900-05-18 16:00:00	2021-06-13 16:00:16		0			0
Stn 9M_1083_072621	1162	1900-05-18 17:00:00	2021-06-13 17:00:16		0			0
Stn 9M_1083_072621	1163	1900-05-18 18:00:00	2021-06-13 18:00:16		0			0
Stn 9M_1083_072621	1164	1900-05-18 19:00:00	2021-06-13 19:00:16		0			0
Stn 9M_1083_072621	1165	1900-05-18 20:00:00	2021-06-13 20:00:16		0			0
Stn 9M_1083_072621	1166	1900-05-18 21:00:00	2021-06-13 21:00:16		0			0
Stn 9M_1083_072621	1167	1900-05-18 22:00:00	2021-06-13 22:00:16		0			0
Stn 9M_1083_072621	1168	1900-05-18 23:00:00	2021-06-13 23:00:16		0			0
Stn 9M_1083_072621	1169	1900-05-19	2021-06-14 00:00:16		0			0
Stn 9M_1083_072621	1170	1900-05-19 01:00:00	2021-06-14 01:00:16		0			0
Stn 9M_1083_072621	1171	1900-05-19 02:00:00	2021-06-14 02:00:16		0			0
Stn 9M_1083_072621	1172	1900-05-19 03:00:00	2021-06-14 03:00:16		0			0
Stn 9M_1083_072621	1173	1900-05-19 04:00:00	2021-06-14 04:00:16		0			0
Stn 9M_1083_072621	1174	1900-05-19 05:00:00	2021-06-14 05:00:16		0			0
Stn 9M_1083_072621	1175	1900-05-19 06:00:00	2021-06-14 06:00:16		0			0
Stn 9M_1083_072621	1176	1900-05-19 07:00:00	2021-06-14 07:00:16		0			0
Stn 9M_1083_072621	1177	1900-05-19 08:00:00	2021-06-14 08:00:16		0			0
Stn 9M_1083_072621	1178	1900-05-19 09:00:00	2021-06-14 09:00:16		0			0
Stn 9M_1083_072621	1179	1900-05-19 10:00:00	2021-06-14 10:00:16	Low Frequency	0			0
Stn 9M_1083_072621	1180	1900-05-19 11:00:00	2021-06-14 11:00:16		0			0
Stn 9M_1083_072621	1181	1900-05-19 12:00:00	2021-06-14 12:00:16		0			0
Stn 9M_1083_072621	1182	1900-05-19 13:00:00	2021-06-14 13:00:16		0			0
Stn 9M_1083_072621	1183	1900-05-19 14:00:00	2021-06-14 14:00:16		0			0
Stn 9M_1083_072621	1184	1900-05-19 15:00:00	2021-06-14 15:00:16		0			0
Stn 9M_1083_072621	1185	1900-05-19 16:00:00	2021-06-14 16:00:16		0			0
Stn 9M_1083_072621	1186	1900-05-19 17:00:00	2021-06-14 17:00:16		0			0
Stn 9M_1083_072621	1187	1900-05-19 18:00:00	2021-06-14 18:00:16		0			0
Stn 9M_1083_072621	1188	1900-05-19 19:00:00	2021-06-14 19:00:16		0			0
Stn 9M_1083_072621	1189	1900-05-19 20:00:00	2021-06-14 20:00:16		0			0
Stn 9M_1083_072621	1190	1900-05-19 21:00:00	2021-06-14 21:00:16		0			0
Stn 9M_1083_072621	1191	1900-05-19 22:00:00	2021-06-14 22:00:16		0			0
Stn 9M_1083_072621	1192	1900-05-19 23:00:00	2021-06-14 23:00:16		0			0
Stn 9M_1083_072621	1193	1900-05-20	2021-06-15 00:00:16		0			0
Stn 9M_1083_072621	1194	1900-05-20 01:00:00	2021-06-15 01:00:16		0			0
Stn 9M_1083_072621	1195	1900-05-20 02:00:00	2021-06-15 02:00:16		0			0
Stn 9M_1083_072621	1196	1900-05-20 03:00:00	2021-06-15 03:00:16		0			0
Stn 9M_1083_072621	1197	1900-05-20 04:00:00	2021-06-15 04:00:16		0			0
Stn 9M_1083_072621	1198	1900-05-20 05:00:00	2021-06-15 05:00:16		0			0
Stn 9M_1083_072621	1199	1900-05-20 06:00:00	2021-06-15 06:00:16		0			0
Stn 9M_1083_072621	1200	1900-05-20 07:00:00	2021-06-15 07:00:16		0			0
Stn 9M_1083_072621	1201	1900-05-20 08:00:00	2021-06-15 08:00:16		0			0
Stn 9M_1083_072621	1202	1900-05-20 09:00:00	2021-06-15 09:00:16		0			0
Stn 9M_1083_072621	1203	1900-05-20 10:00:00	2021-06-15 10:00:16	Low Frequency	0			0
Stn 9M_1083_072621	1204	1900-05-20 11:00:00	2021-06-15 11:00:16		0			0
Stn 9M_1083_072621	1205	1900-05-20 12:00:00	2021-06-15 12:00:16		0			0
Stn 9M_1083_072621	1206	1900-05-20 13:00:00	2021-06-15 13:00:16		0			0
Stn 9M_1083_072621	1207	1900-05-20 14:00:00	2021-06-15 14:00:16	Low Frequency	0			0
Stn 9M_1083_072621	1208	1900-05-20 15:00:00	2021-06-15 15:00:16		0			0
Stn 9M_1083_072621	1209	1900-05-20 16:00:00	2021-06-15 16:00:16		0			0
Stn 9M_1083_072621	1210	1900-05-20 17:00:00	2021-06-15 17:00:16		0			0
Stn 9M_1083_072621	1211	1900-05-20 18:00:00	2021-06-15 18:00:16		0			0
Stn 9M_1083_072621	1212	1900-05-20 19:00:00	2021-06-15 19:00:16		0			0
Stn 9M_1083_072621	1213	1900-05-20 20:00:00	2021-06-15 20:00:16		0			0
Stn 9M_1083_072621	1214	1900-05-20 21:00:00	2021-06-15 21:00:16		0			0
Stn 9M_1083_072621	1215	1900-05-20 22:00:00	2021-06-15 22:00:16		0			0
Stn 9M_1083_072621	1216	1900-05-20 23:00:00	2021-06-15 23:00:16	Burst Wide	4			3
Stn 9M_1083_072621	1217	1900-05-21	2021-06-16 00:00:16		0			0
Stn 9M_1083_072621	1218	1900-05-21 01:00:00	2021-06-16 01:00:16		0			0
Stn 9M_1083_072621	1219	1900-05-21 02:00:00	2021-06-16 02:00:16		0			0
Stn 9M_1083_072621	1220	1900-05-21 03:00:00	2021-06-16 03:00:16		0			0
Stn 9M_1083_072621	1221	1900-05-21 04:00:00	2021-06-16 04:00:16		0			0
Stn 9M_1083_072621	1222	1900-05-21 05:00:00	2021-06-16 05:00:16		0			0
Stn 9M_1083_072621	1223	1900-05-21 06:00:00	2021-06-16 06:00:16		0			0
Stn 9M_1083_072621	1224	1900-05-21 07:00:00	2021-06-16 07:00:17		0			0
Stn 9M_1083_072621	1225	1900-05-21 08:00:00	2021-06-16 08:00:17		0			0
Stn 9M_1083_072621	1226	1900-05-21 09:00:00	2021-06-16 09:00:17		0			0
Stn 9M_1083_072621	1227	1900-05-21 10:00:00	2021-06-16 10:00:17		0			0
Stn 9M_1083_072621	1228	1900-05-21 11:00:00	2021-06-16 11:00:17		0			0
Stn 9M_1083_072621	1229	1900-05-21 12:00:00	2021-06-16 12:00:17		0			0
Stn 9M_1083_072621	1230	1900-05-21 13:00:00	2021-06-16 13:00:17		0			0
Stn 9M_1083_072621	1231	1900-05-21 14:00:00	2021-06-16 14:00:17	Burst Wide	1			1
Stn 9M_1083_072621	1232	1900-05-21 15:00:00	2021-06-16 15:00:17		0			0
Stn 9M_1083_072621	1233	1900-05-21 16:00:00	2021-06-16 16:00:17	Burst Wide	1			1
Stn 9M_1083_072621	1234	1900-05-21 17:00:00	2021-06-16 17:00:17		0			0
Stn 9M_1083_072621	1235	1900-05-21 18:00:00	2021-06-16 18:00:17		0			0
Stn 9M_1083_072621	1236	1900-05-21 19:00:00	2021-06-16 19:00:17		0			0
Stn 9M_1083_072621	1237	1900-05-21 20:00:00	2021-06-16 20:00:17		0			0
Stn 9M_1083_072621	1238	1900-05-21 21:00:00	2021-06-16 21:00:17		0			0
Stn 9M_1083_072621	1239	1900-05-21 22:00:00	2021-06-16 22:00:17		0			0
Stn 9M_1083_072621	1240	1900-05-21 23:00:00	2021-06-16 23:00:17		0			0
Stn 9M_1083_072621	1241	1900-05-22	2021-06-17 00:00:17		0			0
Stn 9M_1083_072621	1242	1900-05-22 01:00:00	2021-06-17 01:00:17		0			0
Stn 9M_1083_072621	1243	1900-05-22 02:00:00	2021-06-17 02:00:17		0			0
Stn 9M_1083_072621	1244	1900-05-22 03:00:00	2021-06-17 03:00:17		0			0
Stn 9M_1083_072621	1245	1900-05-22 04:00:00	2021-06-17 04:00:17		0			0
Stn 9M_1083_072621	1246	1900-05-22 05:00:00	2021-06-17 05:00:17		0			0
Stn 9M_1083_072621	1247	1900-05-22 06:00:00	2021-06-17 06:00:17		0			0
Stn 9M_1083_072621	1248	1900-05-22 07:00:00	2021-06-17 07:00:17		0			0
Stn 9M_1083_072621	1249	1900-05-22 08:00:00	2021-06-17 08:00:17		0			0
Stn 9M_1083_072621	1250	1900-05-22 09:00:00	2021-06-17 09:00:17		0			0
Stn 9M_1083_072621	1251	1900-05-22 10:00:00	2021-06-17 10:00:17	Low Frequency	0			0
Stn 9M_1083_072621	1252	1900-05-22 11:00:00	2021-06-17 11:00:17		0			0
Stn 9M_1083_072621	1253	1900-05-22 12:00:00	2021-06-17 12:00:17		0			0
Stn 9M_1083_072621	1254	1900-05-22 13:00:00	2021-06-17 13:00:17		0			0
Stn 9M_1083_072621	1255	1900-05-22 14:00:00	2021-06-17 14:00:17		0			0
Stn 9M_1083_072621	1256	1900-05-22 15:00:00	2021-06-17 15:00:17		0			0
Stn 9M_1083_072621	1257	1900-05-22 16:00:00	2021-06-17 16:00:17		0			0
Stn 9M_1083_072621	1258	1900-05-22 17:00:00	2021-06-17 17:00:17		0			0
Stn 9M_1083_072621	1259	1900-05-22 18:00:00	2021-06-17 18:00:17		0			0
Stn 9M_1083_072621	1260	1900-05-22 19:00:00	2021-06-17 19:00:17		0			0
Stn 9M_1083_072621	1261	1900-05-22 20:00:00	2021-06-17 20:00:17		0			0
Stn 9M_1083_072621	1262	1900-05-22 21:00:00	2021-06-17 21:00:17		0			0
Stn 9M_1083_072621	1263	1900-05-22 22:00:00	2021-06-17 22:00:17		0			0
Stn 9M_1083_072621	1264	1900-05-22 23:00:00	2021-06-17 23:00:17		0			0
Stn 9M_1083_072621	1265	1900-05-23	2021-06-18 00:00:17		0			0
Stn 9M_1083_072621	1266	1900-05-23 01:00:00	2021-06-18 01:00:17		0			0
Stn 9M_1083_072621	1267	1900-05-23 02:00:00	2021-06-18 02:00:17		0			0
Stn 9M_1083_072621	1268	1900-05-23 03:00:00	2021-06-18 03:00:17		0			0
Stn 9M_1083_072621	1269	1900-05-23 04:00:00	2021-06-18 04:00:17		0			0
Stn 9M_1083_072621	1270	1900-05-23 05:00:00	2021-06-18 05:00:17		0			0
Stn 9M_1083_072621	1271	1900-05-23 06:00:00	2021-06-18 06:00:17		0			0
Stn 9M_1083_072621	1272	1900-05-23 07:00:00	2021-06-18 07:00:17		0			0
Stn 9M_1083_072621	1273	1900-05-23 08:00:00	2021-06-18 08:00:17		0			0
Stn 9M_1083_072621	1274	1900-05-23 09:00:00	2021-06-18 09:00:17		0			0
Stn 9M_1083_072621	1275	1900-05-23 10:00:00	2021-06-18 10:00:17		0			0
Stn 9M_1083_072621	1276	1900-05-23 11:00:00	2021-06-18 11:00:17		0			0
Stn 9M_1083_072621	1277	1900-05-23 12:00:00	2021-06-18 12:00:17		0			0
Stn 9M_1083_072621	1278	1900-05-23 13:00:00	2021-06-18 13:00:17		0			0
Stn 9M_1083_072621	1279	1900-05-23 14:00:00	2021-06-18 14:00:17	Broadband/Low Frequency	0			0
Stn 9M_1083_072621	1280	1900-05-23 15:00:00	2021-06-18 15:00:17		0			0
Stn 9M_1083_072621	1281	1900-05-23 16:00:00	2021-06-18 16:00:17		0			0
Stn 9M_1083_072621	1282	1900-05-23 17:00:00	2021-06-18 17:00:17		0			0
Stn 9M_1083_072621	1283	1900-05-23 18:00:00	2021-06-18 18:00:17		0			0
Stn 9M_1083_072621	1284	1900-05-23 19:00:00	2021-06-18 19:00:17		0			0
Stn 9M_1083_072621	1285	1900-05-23 20:00:00	2021-06-18 20:00:17	Low Frequency	0			0
Stn 9M_1083_072621	1286	1900-05-23 21:00:00	2021-06-18 21:00:17		0			0
Stn 9M_1083_072621	1287	1900-05-23 22:00:00	2021-06-18 22:00:17		0			0
Stn 9M_1083_072621	1288	1900-05-23 23:00:00	2021-06-18 23:00:17		0			0
Stn 9M_1083_072621	1289	1900-05-24	2021-06-19 00:00:17		0			0
Stn 9M_1083_072621	1290	1900-05-24 01:00:00	2021-06-19 01:00:17		0			0
Stn 9M_1083_072621	1291	1900-05-24 02:00:00	2021-06-19 02:00:17		0			0
Stn 9M_1083_072621	1292	1900-05-24 03:00:00	2021-06-19 03:00:17		0			0
Stn 9M_1083_072621	1293	1900-05-24 04:00:00	2021-06-19 04:00:17		0			0
Stn 9M_1083_072621	1294	1900-05-24 05:00:00	2021-06-19 05:00:17		0			0
Stn 9M_1083_072621	1295	1900-05-24 06:00:00	2021-06-19 06:00:17		0			0
Stn 9M_1083_072621	1296	1900-05-24 07:00:00	2021-06-19 07:00:17		0			0
Stn 9M_1083_072621	1297	1900-05-24 08:00:00	2021-06-19 08:00:17		0			0
Stn 9M_1083_072621	1298	1900-05-24 09:00:00	2021-06-19 09:00:17		0			0
Stn 9M_1083_072621	1299	1900-05-24 10:00:00	2021-06-19 10:00:17		0			0
Stn 9M_1083_072621	1300	1900-05-24 11:00:00	2021-06-19 11:00:17		0			0
Stn 9M_1083_072621	1301	1900-05-24 12:00:00	2021-06-19 12:00:17		0			0
Stn 9M_1083_072621	1302	1900-05-24 13:00:00	2021-06-19 13:00:17		0			0
Stn 9M_1083_072621	1303	1900-05-24 14:00:00	2021-06-19 14:00:17		0			0
Stn 9M_1083_072621	1304	1900-05-24 15:00:00	2021-06-19 15:00:17		0			0
Stn 9M_1083_072621	1305	1900-05-24 16:00:00	2021-06-19 16:00:17	Low Frequency	0			0
Stn 9M_1083_072621	1306	1900-05-24 17:00:00	2021-06-19 17:00:17		0			0
Stn 9M_1083_072621	1307	1900-05-24 18:00:00	2021-06-19 18:00:17		0			0
Stn 9M_1083_072621	1308	1900-05-24 19:00:00	2021-06-19 19:00:17		0			0
Stn 9M_1083_072621	1309	1900-05-24 20:00:00	2021-06-19 20:00:17		0			0
Stn 9M_1083_072621	1310	1900-05-24 21:00:00	2021-06-19 21:00:17		0			0
Stn 9M_1083_072621	1311	1900-05-24 22:00:00	2021-06-19 22:00:17		0			0
Stn 9M_1083_072621	1312	1900-05-24 23:00:00	2021-06-19 23:00:17		0			0
Stn 9M_1083_072621	1313	1900-05-25	2021-06-20 00:00:17		0			0
Stn 9M_1083_072621	1314	1900-05-25 01:00:00	2021-06-20 01:00:17		0			0
Stn 9M_1083_072621	1315	1900-05-25 02:00:00	2021-06-20 02:00:17		0			0
Stn 9M_1083_072621	1316	1900-05-25 03:00:00	2021-06-20 03:00:17		0			0
Stn 9M_1083_072621	1317	1900-05-25 04:00:00	2021-06-20 04:00:17		0			0
Stn 9M_1083_072621	1318	1900-05-25 05:00:00	2021-06-20 05:00:17		0			0
Stn 9M_1083_072621	1319	1900-05-25 06:00:00	2021-06-20 06:00:17		0			0
Stn 9M_1083_072621	1320	1900-05-25 07:00:00	2021-06-20 07:00:17		0			0
Stn 9M_1083_072621	1321	1900-05-25 08:00:00	2021-06-20 08:00:17		0			0
Stn 9M_1083_072621	1322	1900-05-25 09:00:00	2021-06-20 09:00:17		0			0
Stn 9M_1083_072621	1323	1900-05-25 10:00:00	2021-06-20 10:00:17		0			0
Stn 9M_1083_072621	1324	1900-05-25 11:00:00	2021-06-20 11:00:17		0			0
Stn 9M_1083_072621	1325	1900-05-25 12:00:00	2021-06-20 12:00:17		0			0
Stn 9M_1083_072621	1326	1900-05-25 13:00:00	2021-06-20 13:00:17		0			0
Stn 9M_1083_072621	1327	1900-05-25 14:00:00	2021-06-20 14:00:17		0			0
Stn 9M_1083_072621	1328	1900-05-25 15:00:00	2021-06-20 15:00:17		0			0
Stn 9M_1083_072621	1329	1900-05-25 16:00:00	2021-06-20 16:00:17		0			0
Stn 9M_1083_072621	1330	1900-05-25 17:00:00	2021-06-20 17:00:17		0			0
Stn 9M_1083_072621	1331	1900-05-25 18:00:00	2021-06-20 18:00:17		0			0
Stn 9M_1083_072621	1332	1900-05-25 19:00:00	2021-06-20 19:00:17		0			0
Stn 9M_1083_072621	1333	1900-05-25 20:00:00	2021-06-20 20:00:17		0			0
Stn 9M_1083_072621	1334	1900-05-25 21:00:00	2021-06-20 21:00:17		0			0
Stn 9M_1083_072621	1335	1900-05-25 22:00:00	2021-06-20 22:00:17		0			0
Stn 9M_1083_072621	1336	1900-05-25 23:00:00	2021-06-20 23:00:17		0			0
Stn 9M_1083_072621	1337	1900-05-26	2021-06-21 00:00:17		0			0
Stn 9M_1083_072621	1338	1900-05-26 01:00:00	2021-06-21 01:00:17		0			0
Stn 9M_1083_072621	1339	1900-05-26 02:00:00	2021-06-21 02:00:17		0			0
Stn 9M_1083_072621	1340	1900-05-26 03:00:00	2021-06-21 03:00:17		0			0
Stn 9M_1083_072621	1341	1900-05-26 04:00:00	2021-06-21 04:00:17		0			0
Stn 9M_1083_072621	1342	1900-05-26 05:00:00	2021-06-21 05:00:17		0			0
Stn 9M_1083_072621	1343	1900-05-26 06:00:00	2021-06-21 06:00:17		0			0
Stn 9M_1083_072621	1344	1900-05-26 07:00:00	2021-06-21 07:00:17		0			0
Stn 9M_1083_072621	1345	1900-05-26 08:00:00	2021-06-21 08:00:17		0			0
Stn 9M_1083_072621	1346	1900-05-26 09:00:00	2021-06-21 09:00:17		0			0
Stn 9M_1083_072621	1347	1900-05-26 10:00:00	2021-06-21 10:00:17		0			0
Stn 9M_1083_072621	1348	1900-05-26 11:00:00	2021-06-21 11:00:17		0			0
Stn 9M_1083_072621	1349	1900-05-26 12:00:00	2021-06-21 12:00:17		0			0
Stn 9M_1083_072621	1350	1900-05-26 13:00:00	2021-06-21 13:00:17		0			0
Stn 9M_1083_072621	1351	1900-05-26 14:00:00	2021-06-21 14:00:17		0			0
Stn 9M_1083_072621	1352	1900-05-26 15:00:00	2021-06-21 15:00:17		0			0
Stn 9M_1083_072621	1353	1900-05-26 16:00:00	2021-06-21 16:00:17		0			0
Stn 9M_1083_072621	1354	1900-05-26 17:00:00	2021-06-21 17:00:17		0			0
Stn 9M_1083_072621	1355	1900-05-26 18:00:00	2021-06-21 18:00:17	Low Frequency	0			0
Stn 9M_1083_072621	1356	1900-05-26 19:00:00	2021-06-21 19:00:17		0			0
Stn 9M_1083_072621	1357	1900-05-26 20:00:00	2021-06-21 20:00:17		0			0
Stn 9M_1083_072621	1358	1900-05-26 21:00:00	2021-06-21 21:00:17		0			0
Stn 9M_1083_072621	1359	1900-05-26 22:00:00	2021-06-21 22:00:17		0			0
Stn 9M_1083_072621	1360	1900-05-26 23:00:00	2021-06-21 23:00:17		0			0
Stn 9M_1083_072621	1361	1900-05-27	2021-06-22 00:00:17		0			0
Stn 9M_1083_072621	1362	1900-05-27 01:00:00	2021-06-22 01:00:17		0			0
Stn 9M_1083_072621	1363	1900-05-27 02:00:00	2021-06-22 02:00:17		0			0
Stn 9M_1083_072621	1364	1900-05-27 03:00:00	2021-06-22 03:00:17		0			0
Stn 9M_1083_072621	1365	1900-05-27 04:00:00	2021-06-22 04:00:17		0			0
Stn 9M_1083_072621	1366	1900-05-27 05:00:00	2021-06-22 05:00:17		0			0
Stn 9M_1083_072621	1367	1900-05-27 06:00:00	2021-06-22 06:00:17		0			0
Stn 9M_1083_072621	1368	1900-05-27 07:00:00	2021-06-22 07:00:17		0			0
Stn 9M_1083_072621	1369	1900-05-27 08:00:00	2021-06-22 08:00:17		0			0
Stn 9M_1083_072621	1370	1900-05-27 09:00:00	2021-06-22 09:00:17		0			0
Stn 9M_1083_072621	1371	1900-05-27 10:00:00	2021-06-22 10:00:17		0			0
Stn 9M_1083_072621	1372	1900-05-27 11:00:00	2021-06-22 11:00:17		0			0
Stn 9M_1083_072621	1373	1900-05-27 12:00:00	2021-06-22 12:00:17		0			0
Stn 9M_1083_072621	1374	1900-05-27 13:00:00	2021-06-22 13:00:17		0			0
Stn 9M_1083_072621	1375	1900-05-27 14:00:00	2021-06-22 14:00:17		0			0
Stn 9M_1083_072621	1376	1900-05-27 15:00:00	2021-06-22 15:00:17		0			0
Stn 9M_1083_072621	1377	1900-05-27 16:00:00	2021-06-22 16:00:17		0			0
Stn 9M_1083_072621	1378	1900-05-27 17:00:00	2021-06-22 17:00:17		0			0
Stn 9M_1083_072621	1379	1900-05-27 18:00:00	2021-06-22 18:00:17		0			0
Stn 9M_1083_072621	1380	1900-05-27 19:00:00	2021-06-22 19:00:17	Burst Wide	1			1
Stn 9M_1083_072621	1381	1900-05-27 20:00:00	2021-06-22 20:00:17	Broadband	0			0
Stn 9M_1083_072621	1382	1900-05-27 21:00:00	2021-06-22 21:00:17		0			0
Stn 9M_1083_072621	1383	1900-05-27 22:00:00	2021-06-22 22:00:17		0			0
Stn 9M_1083_072621	1384	1900-05-27 23:00:00	2021-06-22 23:00:17		0			0
Stn 9M_1083_072621	1385	1900-05-28	2021-06-23 00:00:17		0			0
Stn 9M_1083_072621	1386	1900-05-28 01:00:00	2021-06-23 01:00:17		0			0
Stn 9M_1083_072621	1387	1900-05-28 02:00:00	2021-06-23 02:00:17		0			0
Stn 9M_1083_072621	1388	1900-05-28 03:00:00	2021-06-23 03:00:17		0			0
Stn 9M_1083_072621	1389	1900-05-28 04:00:00	2021-06-23 04:00:17		0			0
Stn 9M_1083_072621	1390	1900-05-28 05:00:00	2021-06-23 05:00:17		0			0
Stn 9M_1083_072621	1391	1900-05-28 06:00:00	2021-06-23 06:00:17		0			0
Stn 9M_1083_072621	1392	1900-05-28 07:00:00	2021-06-23 07:00:17		0			0
Stn 9M_1083_072621	1393	1900-05-28 08:00:00	2021-06-23 08:00:17		0			0
Stn 9M_1083_072621	1394	1900-05-28 09:00:00	2021-06-23 09:00:17		0			0
Stn 9M_1083_072621	1395	1900-05-28 10:00:00	2021-06-23 10:00:17		0			0
Stn 9M_1083_072621	1396	1900-05-28 11:00:00	2021-06-23 11:00:17		0			0
Stn 9M_1083_072621	1397	1900-05-28 12:00:00	2021-06-23 12:00:17		0			0
Stn 9M_1083_072621	1398	1900-05-28 13:00:00	2021-06-23 13:00:17		0			0
Stn 9M_1083_072621	1399	1900-05-28 14:00:00	2021-06-23 14:00:17		0			0
Stn 9M_1083_072621	1400	1900-05-28 15:00:00	2021-06-23 15:00:17		0			0
Stn 9M_1083_072621	1401	1900-05-28 16:00:00	2021-06-23 16:00:17		0			0
Stn 9M_1083_072621	1402	1900-05-28 17:00:00	2021-06-23 17:00:17		0			0
Stn 9M_1083_072621	1403	1900-05-28 18:00:00	2021-06-23 18:00:17		0			0
Stn 9M_1083_072621	1404	1900-05-28 19:00:00	2021-06-23 19:00:17		0			0
Stn 9M_1083_072621	1405	1900-05-28 20:00:00	2021-06-23 20:00:17		0			0
Stn 9M_1083_072621	1406	1900-05-28 21:00:00	2021-06-23 21:00:17		0			0
Stn 9M_1083_072621	1407	1900-05-28 22:00:00	2021-06-23 22:00:17		0			0
Stn 9M_1083_072621	1408	1900-05-28 23:00:00	2021-06-23 23:00:17		0			0
Stn 9M_1083_072621	1409	1900-05-29	2021-06-24 00:00:17		0			0
Stn 9M_1083_072621	1410	1900-05-29 01:00:00	2021-06-24 01:00:17		0			0
Stn 9M_1083_072621	1411	1900-05-29 02:00:00	2021-06-24 02:00:17		0			0
Stn 9M_1083_072621	1412	1900-05-29 03:00:00	2021-06-24 03:00:17		0			0
Stn 9M_1083_072621	1413	1900-05-29 04:00:00	2021-06-24 04:00:17		0			0
Stn 9M_1083_072621	1414	1900-05-29 05:00:00	2021-06-24 05:00:17		0			0
Stn 9M_1083_072621	1415	1900-05-29 06:00:00	2021-06-24 06:00:17		0			0
Stn 9M_1083_072621	1416	1900-05-29 07:00:00	2021-06-24 07:00:17		0			0
Stn 9M_1083_072621	1417	1900-05-29 08:00:00	2021-06-24 08:00:17		0			0
Stn 9M_1083_072621	1418	1900-05-29 09:00:00	2021-06-24 09:00:17		0			0
Stn 9M_1083_072621	1419	1900-05-29 10:00:00	2021-06-24 10:00:17	Low Frequency	0			0
Stn 9M_1083_072621	1420	1900-05-29 11:00:00	2021-06-24 11:00:17		0			0
Stn 9M_1083_072621	1421	1900-05-29 12:00:00	2021-06-24 12:00:17		0			0
Stn 9M_1083_072621	1422	1900-05-29 13:00:00	2021-06-24 13:00:17		0			0
Stn 9M_1083_072621	1423	1900-05-29 14:00:00	2021-06-24 14:00:17		0			0
Stn 9M_1083_072621	1424	1900-05-29 15:00:00	2021-06-24 15:00:18		0			0
Stn 9M_1083_072621	1425	1900-05-29 16:00:00	2021-06-24 16:00:18		0			0
Stn 9M_1083_072621	1426	1900-05-29 17:00:00	2021-06-24 17:00:18		0			0
Stn 9M_1083_072621	1427	1900-05-29 18:00:00	2021-06-24 18:00:18		0			0
Stn 9M_1083_072621	1428	1900-05-29 19:00:00	2021-06-24 19:00:18		0			0
Stn 9M_1083_072621	1429	1900-05-29 20:00:00	2021-06-24 20:00:18		0			0
Stn 9M_1083_072621	1430	1900-05-29 21:00:00	2021-06-24 21:00:18		0			0
Stn 9M_1083_072621	1431	1900-05-29 22:00:00	2021-06-24 22:00:18		0			0
Stn 9M_1083_072621	1432	1900-05-29 23:00:00	2021-06-24 23:00:18		0			0
Stn 9M_1083_072621	1433	1900-05-30	2021-06-25 00:00:18		0			0
Stn 9M_1083_072621	1434	1900-05-30 01:00:00	2021-06-25 01:00:18		0			0
Stn 9M_1083_072621	1435	1900-05-30 02:00:00	2021-06-25 02:00:18		0			0
Stn 9M_1083_072621	1436	1900-05-30 03:00:00	2021-06-25 03:00:18		0			0
Stn 9M_1083_072621	1437	1900-05-30 04:00:00	2021-06-25 04:00:18		0			0
Stn 9M_1083_072621	1438	1900-05-30 05:00:00	2021-06-25 05:00:18		0			0
Stn 9M_1083_072621	1439	1900-05-30 06:00:00	2021-06-25 06:00:18		0			0
Stn 9M_1083_072621	1440	1900-05-30 07:00:00	2021-06-25 07:00:18		0			0
Stn 9M_1083_072621	1441	1900-05-30 08:00:00	2021-06-25 08:00:18		0			0
Stn 9M_1083_072621	1442	1900-05-30 09:00:00	2021-06-25 09:00:18		0			0
Stn 9M_1083_072621	1443	1900-05-30 10:00:00	2021-06-25 10:00:18	Low Frequency	0			0
Stn 9M_1083_072621	1444	1900-05-30 11:00:00	2021-06-25 11:00:18		0			0
Stn 9M_1083_072621	1445	1900-05-30 12:00:00	2021-06-25 12:00:18	Low Frequency	0			0
Stn 9M_1083_072621	1446	1900-05-30 13:00:00	2021-06-25 13:00:18		0			0
Stn 9M_1083_072621	1447	1900-05-30 14:00:00	2021-06-25 14:00:18		0			0
Stn 9M_1083_072621	1448	1900-05-30 15:00:00	2021-06-25 15:00:18		0			0
Stn 9M_1083_072621	1449	1900-05-30 16:00:00	2021-06-25 16:00:18		0			0
Stn 9M_1083_072621	1450	1900-05-30 17:00:00	2021-06-25 17:00:18		0			0
Stn 9M_1083_072621	1451	1900-05-30 18:00:00	2021-06-25 18:00:18		0			0
Stn 9M_1083_072621	1452	1900-05-30 19:00:00	2021-06-25 19:00:18		0			0
Stn 9M_1083_072621	1453	1900-05-30 20:00:00	2021-06-25 20:00:18		0			0
Stn 9M_1083_072621	1454	1900-05-30 21:00:00	2021-06-25 21:00:18		0			0
Stn 9M_1083_072621	1455	1900-05-30 22:00:00	2021-06-25 22:00:18		0			0
Stn 9M_1083_072621	1456	1900-05-30 23:00:00	2021-06-25 23:00:18		0			0
Stn 9M_1083_072621	1457	1900-05-31	2021-06-26 00:00:18		0			0
Stn 9M_1083_072621	1458	1900-05-31 01:00:00	2021-06-26 01:00:18		0			0
Stn 9M_1083_072621	1459	1900-05-31 02:00:00	2021-06-26 02:00:18		0			0
Stn 9M_1083_072621	1460	1900-05-31 03:00:00	2021-06-26 03:00:18		0			0
Stn 9M_1083_072621	1461	1900-05-31 04:00:00	2021-06-26 04:00:18		0			0
Stn 9M_1083_072621	1462	1900-05-31 05:00:00	2021-06-26 05:00:18		0			0
Stn 9M_1083_072621	1463	1900-05-31 06:00:00	2021-06-26 06:00:18		0			0
Stn 9M_1083_072621	1464	1900-05-31 07:00:00	2021-06-26 07:00:18		0			0
Stn 9M_1083_072621	1465	1900-05-31 08:00:00	2021-06-26 08:00:18		0			0
Stn 9M_1083_072621	1466	1900-05-31 09:00:00	2021-06-26 09:00:18		0			0
Stn 9M_1083_072621	1467	1900-05-31 10:00:00	2021-06-26 10:00:18		0			0
Stn 9M_1083_072621	1468	1900-05-31 11:00:00	2021-06-26 11:00:18		0			0
Stn 9M_1083_072621	1469	1900-05-31 12:00:00	2021-06-26 12:00:18		0			0
Stn 9M_1083_072621	1470	1900-05-31 13:00:00	2021-06-26 13:00:18		0			0
Stn 9M_1083_072621	1471	1900-05-31 14:00:00	2021-06-26 14:00:18		0			0
Stn 9M_1083_072621	1472	1900-05-31 15:00:00	2021-06-26 15:00:18		0			0
Stn 9M_1083_072621	1473	1900-05-31 16:00:00	2021-06-26 16:00:18		0			0
Stn 9M_1083_072621	1474	1900-05-31 17:00:00	2021-06-26 17:00:18		0			0
Stn 9M_1083_072621	1475	1900-05-31 18:00:00	2021-06-26 18:00:18	Low Frequency	0			0
Stn 9M_1083_072621	1476	1900-05-31 19:00:00	2021-06-26 19:00:18		0			0
Stn 9M_1083_072621	1477	1900-05-31 20:00:00	2021-06-26 20:00:18		0			0
Stn 9M_1083_072621	1478	1900-05-31 21:00:00	2021-06-26 21:00:18		0			0
Stn 9M_1083_072621	1479	1900-05-31 22:00:00	2021-06-26 22:00:18		0			0
Stn 9M_1083_072621	1480	1900-05-31 23:00:00	2021-06-26 23:00:18		0			0
Stn 9M_1083_072621	1481	1900-06-01	2021-06-27 00:00:18		0			0
Stn 9M_1083_072621	1482	1900-06-01 01:00:00	2021-06-27 01:00:18		0			0
Stn 9M_1083_072621	1483	1900-06-01 02:00:00	2021-06-27 02:00:18		0			0
Stn 9M_1083_072621	1484	1900-06-01 03:00:00	2021-06-27 03:00:18		0			0
Stn 9M_1083_072621	1485	1900-06-01 04:00:00	2021-06-27 04:00:18		0			0
Stn 9M_1083_072621	1486	1900-06-01 05:00:00	2021-06-27 05:00:18		0			0
Stn 9M_1083_072621	1487	1900-06-01 06:00:00	2021-06-27 06:00:18		0			0
Stn 9M_1083_072621	1488	1900-06-01 07:00:00	2021-06-27 07:00:18		0			0
Stn 9M_1083_072621	1489	1900-06-01 08:00:00	2021-06-27 08:00:18		0			0
Stn 9M_1083_072621	1490	1900-06-01 09:00:00	2021-06-27 09:00:18		0			0
Stn 9M_1083_072621	1491	1900-06-01 10:00:00	2021-06-27 10:00:18		0			0
Stn 9M_1083_072621	1492	1900-06-01 11:00:00	2021-06-27 11:00:18		0			0
Stn 9M_1083_072621	1493	1900-06-01 12:00:00	2021-06-27 12:00:18	Burst Wide	1			1
Stn 9M_1083_072621	1494	1900-06-01 13:00:00	2021-06-27 13:00:18		0			0
Stn 9M_1083_072621	1495	1900-06-01 14:00:00	2021-06-27 14:00:18	Low Frequency	0			0
Stn 9M_1083_072621	1496	1900-06-01 15:00:00	2021-06-27 15:00:18	Burst Wide	2			1
Stn 9M_1083_072621	1497	1900-06-01 16:00:00	2021-06-27 16:00:18		0			0
Stn 9M_1083_072621	1498	1900-06-01 17:00:00	2021-06-27 17:00:18		0			0
Stn 9M_1083_072621	1499	1900-06-01 18:00:00	2021-06-27 18:00:18		0			0
Stn 9M_1083_072621	1500	1900-06-01 19:00:00	2021-06-27 19:00:18		0			0
Stn 9M_1083_072621	1501	1900-06-01 20:00:00	2021-06-27 20:00:18		0			0
Stn 9M_1083_072621	1502	1900-06-01 21:00:00	2021-06-27 21:00:18		0			0
Stn 9M_1083_072621	1503	1900-06-01 22:00:00	2021-06-27 22:00:18		0			0
Stn 9M_1083_072621	1504	1900-06-01 23:00:00	2021-06-27 23:00:18		0			0
Stn 9M_1083_072621	1505	1900-06-02	2021-06-28 00:00:18		0			0
Stn 9M_1083_072621	1506	1900-06-02 01:00:00	2021-06-28 01:00:18		0			0
Stn 9M_1083_072621	1507	1900-06-02 02:00:00	2021-06-28 02:00:18		0			0
Stn 9M_1083_072621	1508	1900-06-02 03:00:00	2021-06-28 03:00:18		0			0
Stn 9M_1083_072621	1509	1900-06-02 04:00:00	2021-06-28 04:00:18		0			0
Stn 9M_1083_072621	1510	1900-06-02 05:00:00	2021-06-28 05:00:18		0			0
Stn 9M_1083_072621	1511	1900-06-02 06:00:00	2021-06-28 06:00:18		0			0
Stn 9M_1083_072621	1512	1900-06-02 07:00:00	2021-06-28 07:00:18		0			0
Stn 9M_1083_072621	1513	1900-06-02 08:00:00	2021-06-28 08:00:18		0			0
Stn 9M_1083_072621	1514	1900-06-02 09:00:00	2021-06-28 09:00:18		0			0
Stn 9M_1083_072621	1515	1900-06-02 10:00:00	2021-06-28 10:00:18		0			0
Stn 9M_1083_072621	1516	1900-06-02 11:00:00	2021-06-28 11:00:18		0			0
Stn 9M_1083_072621	1517	1900-06-02 12:00:00	2021-06-28 12:00:18		0			0
Stn 9M_1083_072621	1518	1900-06-02 13:00:00	2021-06-28 13:00:18		0			0
Stn 9M_1083_072621	1519	1900-06-02 14:00:00	2021-06-28 14:00:18		0			0
Stn 9M_1083_072621	1520	1900-06-02 15:00:00	2021-06-28 15:00:18		0			0
Stn 9M_1083_072621	1521	1900-06-02 16:00:00	2021-06-28 16:00:18		0			0
Stn 9M_1083_072621	1522	1900-06-02 17:00:00	2021-06-28 17:00:18		0			0
Stn 9M_1083_072621	1523	1900-06-02 18:00:00	2021-06-28 18:00:18		0			0
Stn 9M_1083_072621	1524	1900-06-02 19:00:00	2021-06-28 19:00:18	Broadband	2	1		2	1
Stn 9M_1083_072621	1525	1900-06-02 20:00:00	2021-06-28 20:00:18		0			0
Stn 9M_1083_072621	1526	1900-06-02 21:00:00	2021-06-28 21:00:18		0			0
Stn 9M_1083_072621	1527	1900-06-02 22:00:00	2021-06-28 22:00:18		0			0
Stn 9M_1083_072621	1528	1900-06-02 23:00:00	2021-06-28 23:00:18		0			0
Stn 9M_1083_072621	1529	1900-06-03	2021-06-29 00:00:18		0			0
Stn 9M_1083_072621	1530	1900-06-03 01:00:00	2021-06-29 01:00:18		0			0
Stn 9M_1083_072621	1531	1900-06-03 02:00:00	2021-06-29 02:00:18		0			0
Stn 9M_1083_072621	1532	1900-06-03 03:00:00	2021-06-29 03:00:18		0			0
Stn 9M_1083_072621	1533	1900-06-03 04:00:00	2021-06-29 04:00:18		0			0
Stn 9M_1083_072621	1534	1900-06-03 05:00:00	2021-06-29 05:00:18		0			0
Stn 9M_1083_072621	1535	1900-06-03 06:00:00	2021-06-29 06:00:18		0			0
Stn 9M_1083_072621	1536	1900-06-03 07:00:00	2021-06-29 07:00:18		0			0
Stn 9M_1083_072621	1537	1900-06-03 08:00:00	2021-06-29 08:00:18		0			0
Stn 9M_1083_072621	1538	1900-06-03 09:00:00	2021-06-29 09:00:18		0			0
Stn 9M_1083_072621	1539	1900-06-03 10:00:00	2021-06-29 10:00:18	Low Frequency	0			0
Stn 9M_1083_072621	1540	1900-06-03 11:00:00	2021-06-29 11:00:18		0			0
Stn 9M_1083_072621	1541	1900-06-03 12:00:00	2021-06-29 12:00:18	Low Frequency	0			0
Stn 9M_1083_072621	1542	1900-06-03 13:00:00	2021-06-29 13:00:18	Burst Wide	1			2
Stn 9M_1083_072621	1543	1900-06-03 14:00:00	2021-06-29 14:00:18	Burst Wide	2			2
Stn 9M_1083_072621	1544	1900-06-03 15:00:00	2021-06-29 15:00:18		0			0
Stn 9M_1083_072621	1545	1900-06-03 16:00:00	2021-06-29 16:00:18		0			0
Stn 9M_1083_072621	1546	1900-06-03 17:00:00	2021-06-29 17:00:18		0			0
Stn 9M_1083_072621	1547	1900-06-03 18:00:00	2021-06-29 18:00:18		0			0
Stn 9M_1083_072621	1548	1900-06-03 19:00:00	2021-06-29 19:00:18		0			0
Stn 9M_1083_072621	1549	1900-06-03 20:00:00	2021-06-29 20:00:18		0			0
Stn 9M_1083_072621	1550	1900-06-03 21:00:00	2021-06-29 21:00:18		0			0
Stn 9M_1083_072621	1551	1900-06-03 22:00:00	2021-06-29 22:00:18		0			0
Stn 9M_1083_072621	1552	1900-06-03 23:00:00	2021-06-29 23:00:18		0			0
Stn 9M_1083_072621	1553	1900-06-04	2021-06-30 00:00:18		0			0
Stn 9M_1083_072621	1554	1900-06-04 01:00:00	2021-06-30 01:00:18		0			0
Stn 9M_1083_072621	1555	1900-06-04 02:00:00	2021-06-30 02:00:18		0			0
Stn 9M_1083_072621	1556	1900-06-04 03:00:00	2021-06-30 03:00:18		0			0
Stn 9M_1083_072621	1557	1900-06-04 04:00:00	2021-06-30 04:00:18		0			0
Stn 9M_1083_072621	1558	1900-06-04 05:00:00	2021-06-30 05:00:18		0			0
Stn 9M_1083_072621	1559	1900-06-04 06:00:00	2021-06-30 06:00:18		0			0
Stn 9M_1083_072621	1560	1900-06-04 07:00:00	2021-06-30 07:00:18		0			0
Stn 9M_1083_072621	1561	1900-06-04 08:00:00	2021-06-30 08:00:18		0			0
Stn 9M_1083_072621	1562	1900-06-04 09:00:00	2021-06-30 09:00:18		0			0
Stn 9M_1083_072621	1563	1900-06-04 10:00:00	2021-06-30 10:00:18	Broadband	0			0
Stn 9M_1083_072621	1564	1900-06-04 11:00:00	2021-06-30 11:00:18		0			0
Stn 9M_1083_072621	1565	1900-06-04 12:00:00	2021-06-30 12:00:18		0			0
Stn 9M_1083_072621	1566	1900-06-04 13:00:00	2021-06-30 13:00:18		0			0
Stn 9M_1083_072621	1567	1900-06-04 14:00:00	2021-06-30 14:00:18		0			0
Stn 9M_1083_072621	1568	1900-06-04 15:00:00	2021-06-30 15:00:18		0			0
Stn 9M_1083_072621	1569	1900-06-04 16:00:00	2021-06-30 16:00:18		0			0
Stn 9M_1083_072621	1570	1900-06-04 17:00:00	2021-06-30 17:00:18		0			0
Stn 9M_1083_072621	1571	1900-06-04 18:00:00	2021-06-30 18:00:18		0			0
Stn 9M_1083_072621	1572	1900-06-04 19:00:00	2021-06-30 19:00:18		0			0
Stn 9M_1083_072621	1573	1900-06-04 20:00:00	2021-06-30 20:00:18		0			0
Stn 9M_1083_072621	1574	1900-06-04 21:00:00	2021-06-30 21:00:18		0			0
Stn 9M_1083_072621	1575	1900-06-04 22:00:00	2021-06-30 22:00:18		0			0
Stn 9M_1083_072621	1576	1900-06-04 23:00:00	2021-06-30 23:00:18		0			0
Stn 9M_1083_072621	1577	1900-06-05	2021-07-01 00:00:18		0			0
Stn 9M_1083_072621	1578	1900-06-05 01:00:00	2021-07-01 01:00:18		0			0
Stn 9M_1083_072621	1579	1900-06-05 02:00:00	2021-07-01 02:00:18		0			0
Stn 9M_1083_072621	1580	1900-06-05 03:00:00	2021-07-01 03:00:18		0			0
Stn 9M_1083_072621	1581	1900-06-05 04:00:00	2021-07-01 04:00:18		0			0
Stn 9M_1083_072621	1582	1900-06-05 05:00:00	2021-07-01 05:00:18		0			0
Stn 9M_1083_072621	1583	1900-06-05 06:00:00	2021-07-01 06:00:18		0			0
Stn 9M_1083_072621	1584	1900-06-05 07:00:00	2021-07-01 07:00:18		0			0
Stn 9M_1083_072621	1585	1900-06-05 08:00:00	2021-07-01 08:00:18		0			0
Stn 9M_1083_072621	1586	1900-06-05 09:00:00	2021-07-01 09:00:18		0			0
Stn 9M_1083_072621	1587	1900-06-05 10:00:00	2021-07-01 10:00:18		0			0
Stn 9M_1083_072621	1588	1900-06-05 11:00:00	2021-07-01 11:00:18		0			0
Stn 9M_1083_072621	1589	1900-06-05 12:00:00	2021-07-01 12:00:18		0			0
Stn 9M_1083_072621	1590	1900-06-05 13:00:00	2021-07-01 13:00:18		0			0
Stn 9M_1083_072621	1591	1900-06-05 14:00:00	2021-07-01 14:00:18		0			0
Stn 9M_1083_072621	1592	1900-06-05 15:00:00	2021-07-01 15:00:18		0			0
Stn 9M_1083_072621	1593	1900-06-05 16:00:00	2021-07-01 16:00:18	Low Frequency	0			0
Stn 9M_1083_072621	1594	1900-06-05 17:00:00	2021-07-01 17:00:18		0			0
Stn 9M_1083_072621	1595	1900-06-05 18:00:00	2021-07-01 18:00:18		0			0
Stn 9M_1083_072621	1596	1900-06-05 19:00:00	2021-07-01 19:00:18		0			0
Stn 9M_1083_072621	1597	1900-06-05 20:00:00	2021-07-01 20:00:18		0			0
Stn 9M_1083_072621	1598	1900-06-05 21:00:00	2021-07-01 21:00:18		0			0
Stn 9M_1083_072621	1599	1900-06-05 22:00:00	2021-07-01 22:00:18		0			0
Stn 9M_1083_072621	1600	1900-06-05 23:00:00	2021-07-01 23:00:18		0			0
Stn 9M_1083_072621	1601	1900-06-06	2021-07-02 00:00:18		0			0
Stn 9M_1083_072621	1602	1900-06-06 01:00:00	2021-07-02 01:00:18		0			0
Stn 9M_1083_072621	1603	1900-06-06 02:00:00	2021-07-02 02:00:18		0			0
Stn 9M_1083_072621	1604	1900-06-06 03:00:00	2021-07-02 03:00:18		0			0
Stn 9M_1083_072621	1605	1900-06-06 04:00:00	2021-07-02 04:00:18		0			0
Stn 9M_1083_072621	1606	1900-06-06 05:00:00	2021-07-02 05:00:18		0			0
Stn 9M_1083_072621	1607	1900-06-06 06:00:00	2021-07-02 06:00:18		0			0
Stn 9M_1083_072621	1608	1900-06-06 07:00:00	2021-07-02 07:00:18		0			0
Stn 9M_1083_072621	1609	1900-06-06 08:00:00	2021-07-02 08:00:18		0			0
Stn 9M_1083_072621	1610	1900-06-06 09:00:00	2021-07-02 09:00:18		0			0
Stn 9M_1083_072621	1611	1900-06-06 10:00:00	2021-07-02 10:00:18		0			0
Stn 9M_1083_072621	1612	1900-06-06 11:00:00	2021-07-02 11:00:18		0			0
Stn 9M_1083_072621	1613	1900-06-06 12:00:00	2021-07-02 12:00:18		0			0
Stn 9M_1083_072621	1614	1900-06-06 13:00:00	2021-07-02 13:00:18		0			0
Stn 9M_1083_072621	1615	1900-06-06 14:00:00	2021-07-02 14:00:18	Low Frequency	0			0
Stn 9M_1083_072621	1616	1900-06-06 15:00:00	2021-07-02 15:00:18		0			0
Stn 9M_1083_072621	1617	1900-06-06 16:00:00	2021-07-02 16:00:18		0			0
Stn 9M_1083_072621	1618	1900-06-06 17:00:00	2021-07-02 17:00:18		0			0
Stn 9M_1083_072621	1619	1900-06-06 18:00:00	2021-07-02 18:00:18		0			0
Stn 9M_1083_072621	1620	1900-06-06 19:00:00	2021-07-02 19:00:18		0			0
Stn 9M_1083_072621	1621	1900-06-06 20:00:00	2021-07-02 20:00:18		0			0
Stn 9M_1083_072621	1622	1900-06-06 21:00:00	2021-07-02 21:00:18		0			0
Stn 9M_1083_072621	1623	1900-06-06 22:00:00	2021-07-02 22:00:18		0			0
[truncated: 572 more rows]

## Sheet: 2021_9M_1081_101921
Deployment ID	File	Time	Date	Boat Status	V_38_SPL	Error		V_389A_SPL	Error
[truncated: 2,040 more rows]

[truncated: 8 more sheets: 2021_14M_1215_012521, 2021_14M_1084_042621, 2021_14M_1215_072621, 2121_14M_1084_101921, 2021_37M_1216_012521, 2021_37M_1151_042621, 2021_37M_1216_072621, 2021_37M_1151_101921]
